# Supplementary material for: Polymorphic tandem repeats influence cell type-specific gene expression across the human immune landscape
Source: bioRxiv. 2025 Apr 9:2024.11.02.621562. Preprint. [Version 2] doi: 10.1101/2024.11.02.621562 (PMC12026411; doi:10.1101/2024.11.02.621562)
Supplement: Supplement 2 [file media-2.zip]

Archive with 10 entries (10 files):
- Supplementary Tables - final freeze/TableS10v1.0.xlsx
- Supplementary Tables - final freeze/TableS4v1.0.xlsx
- Supplementary Tables - final freeze/TableS5v1.0.xlsx
- Supplementary Tables - final freeze/TableS6v1.0.xlsx
- Supplementary Tables - final freeze/TableS11v1.0.xlsx
- Supplementary Tables - final freeze/TableS9v1.0.xlsx
- Supplementary Tables - final freeze/TableS3v1.0.xlsx
- Supplementary Tables - final freeze/TableS7v1.0.xlsx
- Supplementary Tables - final freeze/TableS1v1.0.xlsx
- Supplementary Tables - final freeze/TableS2v1.0.xlsx
