# Supplementary material for: Polymorphic tandem repeats influence cell type-specific gene expression across the human immune landscape
Source: bioRxiv. 2025 Apr 9:2024.11.02.621562. Preprint. [Version 2] doi: 10.1101/2024.11.02.621562 (PMC12026411; doi:10.1101/2024.11.02.621562)
Supplement: Supplement 2 [file media-2.zip › Supplementary Tables - final freeze/TableS10v1.0.xlsx]

## Sheet: TableS10
chromosome (hg38)	start coordinate (hg38)	end coordinate (hg38)	motif	egene	all_cell_types	effect size	standard error	minimum p-value	Associated trait	Macrogroup
chr1	9251436	9251473	TGT	ENSG00000049239	CD4_TEM,CD8_TCM,CD8_Naive,Treg,B_memory,B_intermediate,CD14_Mono,cDC2,MAIT	0.0841862	0.0142829	3.76518e-09	Standing height	Body composition
chr1	21446446	21446494	TTCC	ENSG00000142794	CD4_TCM,CD8_TEM	-0.127035	0.00674436	3.8495e-79	Alkaline phosphatase	Blood serum biomarkers
chr1	21446446	21446494	TTCC	ENSG00000142794	CD4_TCM,CD8_TEM	-0.127035	0.00674436	3.8495e-79	Phosphate	Blood serum biomarkers
chr1	52846308	52846364	AT	ENSG00000116171	CD4_TCM,NK,CD8_TEM,CD8_TCM,B_memory,CD14_Mono,CD16_Mono,cDC2	-0.0248492	0.00266603	1.15607e-20	Haematocrit percentage	Hematology
chr1	52846308	52846364	AT	ENSG00000116171	CD4_TCM,NK,CD8_TEM,CD8_TCM,B_memory,CD14_Mono,CD16_Mono,cDC2	-0.0248492	0.00266603	1.15607e-20	Monocyte count	Hematology
chr1	78032498	78032534	AT	ENSG00000162613	CD4_TCM,CD4_Naive,CD8_TCM,gdT	-0.0133909	0.00201962	3.34793e-11	Basal metabolic rate	Endocrinology
chr1	78032498	78032534	AT	ENSG00000162613	CD4_TCM,CD4_Naive,CD8_TCM,gdT	-0.0133909	0.00201962	3.34793e-11	Cystatin C	Blood serum biomarkers
chr1	78032498	78032534	AT	ENSG00000162613	CD4_TCM,CD4_Naive,CD8_TCM,gdT	-0.0133909	0.00201962	3.34793e-11	Leg fat-free mass (left)	Body composition
chr1	78032498	78032534	AT	ENSG00000162613	CD4_TCM,CD4_Naive,CD8_TCM,gdT	-0.0133909	0.00201962	3.34793e-11	Leg fat-free mass (right)	Body composition
chr1	78032498	78032534	AT	ENSG00000162613	CD4_TCM,CD4_Naive,CD8_TCM,gdT	-0.0133909	0.00201962	3.34793e-11	Leg predicted mass (left)	Body composition
chr1	78032498	78032534	AT	ENSG00000162613	CD4_TCM,CD4_Naive,CD8_TCM,gdT	-0.0133909	0.00201962	3.34793e-11	Leg predicted mass (right)	Body composition
chr1	78032498	78032534	AT	ENSG00000162613	CD4_TCM,CD4_Naive,CD8_TCM,gdT	-0.0133909	0.00201962	3.34793e-11	Weight	Body composition
chr1	78032498	78032534	AT	ENSG00000162613	CD4_TCM,CD4_Naive,CD8_TCM,gdT	-0.0133909	0.00201962	3.34793e-11	Whole body fat-free mass	Body composition
chr1	78032498	78032534	AT	ENSG00000162613	CD4_TCM,CD4_Naive,CD8_TCM,gdT	-0.0133909	0.00201962	3.34793e-11	Whole body water mass	Body composition
chr1	150384639	150384682	TG	ENSG00000266472	CD8_TEM,CD4_TCM,CD4_Naive,NK	-0.0354872	0.00364818	2.30446e-22	Diagnoses - ICD10	Other
chr1	150384639	150384682	TG	ENSG00000266472	CD8_TEM,CD4_TCM,CD4_Naive,NK	-0.0354872	0.00364818	2.30446e-22	Diagnoses - secondary ICD10	Other
chr1	156817047	156817075	TC	ENSG00000027869	CD4_TCM,CD4_Naive	0.0298303	0.00338954	1.35972e-18	Total bilirubin	Blood serum biomarkers
chr1	169698470	169698495	TC	ENSG00000174175	CD4_TCM,Treg	0.158079	0.0174205	1.14369e-19	Non-cancer illness code, self-reported	Other
chr1	169698471	169698495	TC	ENSG00000000460	Treg	0.145237	0.01695	1.04767e-17	Non-cancer illness code, self-reported	Other
chr2	25161587	25161605	TGCTGCCGC	ENSG00000115138	CD4_TCM,CD4_Naive	1.45773	0.0575007	8.63237e-142	Standing height	Body composition
chr2	68253636	68253651	AG	ENSG00000289156	CD4_TCM	0.140326	0.00516603	1.76565e-162	Diagnoses - ICD10	Other
chr2	68253636	68253651	AG	ENSG00000289156	CD4_TCM	0.140326	0.00516603	1.76565e-162	Diagnoses - main ICD10	Other
chr2	68253636	68253651	AG	ENSG00000289156	CD4_TCM	0.140326	0.00516603	1.76565e-162	Operation code	Other
chr2	68253636	68253651	AG	ENSG00000289156	CD4_TCM	0.140326	0.00516603	1.76565e-162	Operative procedures - OPCS4	Other
chr2	68253636	68253651	AG	ENSG00000289156	CD4_TCM	0.140326	0.00516603	1.76565e-162	Operative procedures - secondary OPCS4	Other
chr2	73385903	73385942	AGG	ENSG00000116127	CD8_Naive,CD4_TEM,CD8_TCM,Treg,B_naive,B_memory,B_intermediate,MAIT	-0.127184	0.0100156	6.01832e-37	Creatinine	Blood serum biomarkers
chr2	73385903	73385942	AGG	ENSG00000116127	CD8_Naive,CD4_TEM,CD8_TCM,Treg,B_naive,B_memory,B_intermediate,MAIT	-0.127184	0.0100156	6.01832e-37	Cystatin C	Blood serum biomarkers
chr2	134849963	134849999	AC	ENSG00000082258	CD4_TCM,CD4_Naive	-0.0981268	0.0103066	1.71951e-21	Forced expiratory volume in 1-second (FEV1)	Respiratory
chr2	134849963	134849999	AC	ENSG00000082258	CD4_TCM,CD4_Naive	-0.0981268	0.0103066	1.71951e-21	Forced expiratory volume in 1-second (FEV1) Z-score	Respiratory
chr2	134849963	134849999	AC	ENSG00000082258	CD4_TCM,CD4_Naive	-0.0981268	0.0103066	1.71951e-21	Forced vital capacity (FVC)	Respiratory
chr2	134849963	134849999	AC	ENSG00000082258	CD4_TCM,CD4_Naive	-0.0981268	0.0103066	1.71951e-21	Forced vital capacity (FVC) Z-score	Respiratory
chr2	190880872	190880920	AGC	ENSG00000115419	CD4_TCM,CD4_Naive	-0.040951	0.00316436	2.63129e-38	Hand grip strength (right)	Other
chr2	190880872	190880920	AGC	ENSG00000115419	CD4_TCM,CD4_Naive	-0.040951	0.00316436	2.63129e-38	High light scatter reticulocyte count	Hematology
chr2	190880872	190880920	AGC	ENSG00000115419	CD4_TCM,CD4_Naive	-0.040951	0.00316436	2.63129e-38	High light scatter reticulocyte percentage	Hematology
chr2	190880872	190880920	AGC	ENSG00000228509	NK_CD56bright,CD4_TEM,CD8_TEM,CD8_TCM,CD8_Naive,MAIT	0.0585427	0.00352886	8.27155e-62	Hand grip strength (right)	Other
chr2	190880872	190880920	AGC	ENSG00000228509	NK_CD56bright,CD4_TEM,CD8_TEM,CD8_TCM,CD8_Naive,MAIT	0.0585427	0.00352886	8.27155e-62	High light scatter reticulocyte count	Hematology
chr2	190880872	190880920	AGC	ENSG00000228509	NK_CD56bright,CD4_TEM,CD8_TEM,CD8_TCM,CD8_Naive,MAIT	0.0585427	0.00352886	8.27155e-62	High light scatter reticulocyte percentage	Hematology
chr3	58237472	58237504	CGGGGG	ENSG00000163686	B_naive,CD4_TCM,CD4_Naive	-0.134774	0.0116578	6.50437e-31	Aspartate aminotransferase	Blood serum biomarkers
chr3	58237472	58237504	CGGGGG	ENSG00000163686	B_naive,CD4_TCM,CD4_Naive	-0.134774	0.0116578	6.50437e-31	Platelet count	Hematology
chr3	121767774	121767800	ATT	ENSG00000173226	B_intermediate,CD4_TEM,CD8_TCM,Treg,CD14_Mono	0.0745475	0.0062322	5.64193e-33	Calcium	Blood serum biomarkers
chr3	124668043	124668094	AC	ENSG00000160145	NK	0.0357233	0.00363554	8.6883e-23	Mean platelet (thrombocyte) volume	Hematology
chr3	124668043	124668094	AC	ENSG00000160145	NK	0.0357233	0.00363554	8.6883e-23	Platelet distribution width	Hematology
chr4	38677878	38677916	TG	ENSG00000231160	CD4_Naive	-0.140451	0.0080888	1.55546e-67	Eosinophill count	Hematology
chr4	38677878	38677916	TG	ENSG00000231160	CD4_Naive	-0.140451	0.0080888	1.55546e-67	Eosinophill percentage	Hematology
chr4	38677878	38677916	TG	ENSG00000231160	CD4_Naive	-0.140451	0.0080888	1.55546e-67	Lymphocyte count	Hematology
chr4	38677878	38677916	TG	ENSG00000231160	CD4_Naive	-0.140451	0.0080888	1.55546e-67	Lymphocyte percentage	Hematology
chr4	38677878	38677916	TG	ENSG00000231160	CD4_Naive	-0.140451	0.0080888	1.55546e-67	Mean corpuscular volume	Hematology
chr4	38677878	38677916	TG	ENSG00000231160	CD4_Naive	-0.140451	0.0080888	1.55546e-67	Mean platelet (thrombocyte) volume	Hematology
chr4	86919119	86919149	AG	ENSG00000172493	NK,CD8_TEM,B_intermediate	-0.0659217	0.00645544	1.75548e-24	Mean corpuscular haemoglobin	Hematology
chr4	99086037	99086060	AAAC	ENSG00000197894	CD16_Mono	-0.168774	0.0109977	3.74558e-53	Alkaline phosphatase	Blood serum biomarkers
chr4	99086037	99086060	AAAC	ENSG00000197894	CD16_Mono	-0.168774	0.0109977	3.74558e-53	Aspartate aminotransferase	Blood serum biomarkers
chr4	99086037	99086060	AAAC	ENSG00000197894	CD16_Mono	-0.168774	0.0109977	3.74558e-53	Direct bilirubin	Blood serum biomarkers
chr4	99086037	99086060	AAAC	ENSG00000197894	CD16_Mono	-0.168774	0.0109977	3.74558e-53	IGF-1	Blood serum biomarkers
chr4	99086037	99086060	AAAC	ENSG00000197894	CD16_Mono	-0.168774	0.0109977	3.74558e-53	SHBG	Blood serum biomarkers
chr4	99086037	99086060	AAAC	ENSG00000197894	CD16_Mono	-0.168774	0.0109977	3.74558e-53	Total bilirubin	Blood serum biomarkers
chr4	112142321	112142348	AC	ENSG00000138660	CD14_Mono	0.0967362	0.0142556	1.1543e-11	Lymphocyte count	Hematology
chr4	112142321	112142348	AC	ENSG00000138660	CD14_Mono	0.0967362	0.0142556	1.1543e-11	Lymphocyte percentage	Hematology
chr4	112142321	112142348	AC	ENSG00000138660	CD14_Mono	0.0967362	0.0142556	1.1543e-11	Neutrophill percentage	Hematology
chr5	119397126	119397153	AC	ENSG00000145779	B_naive	0.0961042	0.0119852	1.06986e-15	Lymphocyte count	Hematology
chr5	172833086	172833109	AATG	ENSG00000113719	CD8_TEM,NK	-0.0734125	0.00956544	1.65724e-14	FI4 : positional arithmetic	Other
chr5	179633923	179633954	AAATA	ENSG00000169045	NK,CD4_TCM,CD4_Naive,B_naive	0.0733848	0.00748565	1.08872e-22	Neutrophill count	Hematology
chr5	179633923	179633954	AAATA	ENSG00000169045	NK,CD4_TCM,CD4_Naive,B_naive	0.0733848	0.00748565	1.08872e-22	Neutrophill percentage	Hematology
chr6	26440772	26440816	TG	ENSG00000026950	CD4_TEM,NK_CD56bright,CD8_TCM,CD8_Naive,B_memory	-0.0332224	0.00407366	3.48015e-16	Diagnoses - ICD10	Other
chr6	26440772	26440816	TG	ENSG00000026950	CD4_TEM,NK_CD56bright,CD8_TCM,CD8_Naive,B_memory	-0.0332224	0.00407366	3.48015e-16	Diagnoses - main ICD10	Other
chr6	26440772	26440816	TG	ENSG00000026950	CD4_TEM,NK_CD56bright,CD8_TCM,CD8_Naive,B_memory	-0.0332224	0.00407366	3.48015e-16	Diagnoses - secondary ICD10	Other
chr6	26440772	26440816	TG	ENSG00000026950	CD4_TEM,NK_CD56bright,CD8_TCM,CD8_Naive,B_memory	-0.0332224	0.00407366	3.48015e-16	Haemoglobin concentration	Hematology
chr6	26440772	26440816	TG	ENSG00000026950	CD4_TEM,NK_CD56bright,CD8_TCM,CD8_Naive,B_memory	-0.0332224	0.00407366	3.48015e-16	High light scatter reticulocyte count	Hematology
chr6	26440772	26440816	TG	ENSG00000026950	CD4_TEM,NK_CD56bright,CD8_TCM,CD8_Naive,B_memory	-0.0332224	0.00407366	3.48015e-16	High light scatter reticulocyte percentage	Hematology
chr6	26440772	26440816	TG	ENSG00000026950	CD4_TEM,NK_CD56bright,CD8_TCM,CD8_Naive,B_memory	-0.0332224	0.00407366	3.48015e-16	Hip circumference	Body composition
chr6	26440772	26440816	TG	ENSG00000026950	CD4_TEM,NK_CD56bright,CD8_TCM,CD8_Naive,B_memory	-0.0332224	0.00407366	3.48015e-16	Mean corpuscular haemoglobin	Hematology
chr6	26440772	26440816	TG	ENSG00000026950	CD4_TEM,NK_CD56bright,CD8_TCM,CD8_Naive,B_memory	-0.0332224	0.00407366	3.48015e-16	Mean corpuscular volume	Hematology
chr6	26440772	26440816	TG	ENSG00000026950	CD4_TEM,NK_CD56bright,CD8_TCM,CD8_Naive,B_memory	-0.0332224	0.00407366	3.48015e-16	Operative procedures - OPCS4	Other
chr6	26440772	26440816	TG	ENSG00000026950	CD4_TEM,NK_CD56bright,CD8_TCM,CD8_Naive,B_memory	-0.0332224	0.00407366	3.48015e-16	Operative procedures - main OPCS4	Other
chr6	26440772	26440816	TG	ENSG00000026950	CD4_TEM,NK_CD56bright,CD8_TCM,CD8_Naive,B_memory	-0.0332224	0.00407366	3.48015e-16	Red blood cell (erythrocyte) distribution width	Hematology
chr6	26440772	26440816	TG	ENSG00000026950	CD4_TEM,NK_CD56bright,CD8_TCM,CD8_Naive,B_memory	-0.0332224	0.00407366	3.48015e-16	Reticulocyte count	Hematology
chr6	26440772	26440816	TG	ENSG00000026950	CD4_TEM,NK_CD56bright,CD8_TCM,CD8_Naive,B_memory	-0.0332224	0.00407366	3.48015e-16	Reticulocyte percentage	Hematology
chr6	26440772	26440816	TG	ENSG00000026950	CD4_TEM,NK_CD56bright,CD8_TCM,CD8_Naive,B_memory	-0.0332224	0.00407366	3.48015e-16	Trunk fat percentage	Body composition
chr6	31197228	31197234	T	ENSG00000272501	NK_Proliferating,cDC2,HSPC	0.054814	0.00272781	8.23625e-90	Diagnoses - ICD10	Other
chr6	31197228	31197234	T	ENSG00000272501	NK_Proliferating,cDC2,HSPC	0.054814	0.00272781	8.23625e-90	Diagnoses - secondary ICD10	Other
chr6	31197228	31197234	T	ENSG00000272501	NK_Proliferating,cDC2,HSPC	0.054814	0.00272781	8.23625e-90	Non-cancer illness code, self-reported	Other
chr6	31197228	31197234	T	ENSG00000272501	NK_Proliferating,cDC2,HSPC	0.054814	0.00272781	8.23625e-90	White blood cell (leukocyte) count	Hematology
chr6	75619445	75619474	TG	ENSG00000112701	CD4_TCM	0.123887	0.0135306	5.381e-20	Leg fat percentage (right)	Body composition
chr6	75619445	75619474	TG	ENSG00000112701	CD4_TCM	0.123887	0.0135306	5.381e-20	Standing height	Body composition
chr7	45932216	45932263	TG	ENSG00000237471	CD4_Naive	-0.0498269	0.00371939	6.33842e-41	IGF-1	Blood serum biomarkers
chr7	100478322	100478350	AG	ENSG00000166925	CD4_TCM,CD4_Naive,NK,CD8_TEM	0.128704	0.00998024	4.74518e-38	Platelet distribution width	Hematology
chr7	100634177	100634220	AC	ENSG00000106327	CD4_TCM,NK,CD8_TEM	0.0245921	0.00344395	9.28937e-13	Haematocrit percentage	Hematology
chr7	100634177	100634220	AC	ENSG00000106327	CD4_TCM,NK,CD8_TEM	0.0245921	0.00344395	9.28937e-13	Haemoglobin concentration	Hematology
chr7	100634177	100634220	AC	ENSG00000106327	CD4_TCM,NK,CD8_TEM	0.0245921	0.00344395	9.28937e-13	Mean corpuscular haemoglobin	Hematology
chr7	100634177	100634220	AC	ENSG00000106327	CD4_TCM,NK,CD8_TEM	0.0245921	0.00344395	9.28937e-13	Mean corpuscular haemoglobin concentration	Hematology
chr7	100634177	100634220	AC	ENSG00000106327	CD4_TCM,NK,CD8_TEM	0.0245921	0.00344395	9.28937e-13	Mean corpuscular volume	Hematology
chr7	100634177	100634220	AC	ENSG00000106327	CD4_TCM,NK,CD8_TEM	0.0245921	0.00344395	9.28937e-13	Mean platelet (thrombocyte) volume	Hematology
chr7	100634177	100634220	AC	ENSG00000106327	CD4_TCM,NK,CD8_TEM	0.0245921	0.00344395	9.28937e-13	Mean sphered cell volume	Hematology
chr7	100634177	100634220	AC	ENSG00000106327	CD4_TCM,NK,CD8_TEM	0.0245921	0.00344395	9.28937e-13	Platelet count	Hematology
chr7	100634177	100634220	AC	ENSG00000106327	CD4_TCM,NK,CD8_TEM	0.0245921	0.00344395	9.28937e-13	Red blood cell (erythrocyte) count	Hematology
chr7	100634177	100634220	AC	ENSG00000106327	CD4_TCM,NK,CD8_TEM	0.0245921	0.00344395	9.28937e-13	Red blood cell (erythrocyte) distribution width	Hematology
chr7	100694312	100694383	CCG	ENSG00000146830	NK,CD4_Naive,CD8_TEM	0.0434417	0.00467821	1.60249e-20	Glucose	Blood serum biomarkers
chr7	100694312	100694383	CCG	ENSG00000146830	NK,CD4_Naive,CD8_TEM	0.0434417	0.00467821	1.60249e-20	Pulse rate	Vascular
chr7	100694312	100694383	CCG	ENSG00000146830	NK,CD4_Naive,CD8_TEM	0.0434417	0.00467821	1.60249e-20	Pulse rate, automated reading	Vascular
chr7	158814287	158814346	AT	ENSG00000117868	B_memory,B_intermediate	0.0256134	0.00264966	4.17718e-22	Mean platelet (thrombocyte) volume	Hematology
chr8	78536859	78536909	AC	ENSG00000171033	CD4_Naive	0.124743	0.00474018	1.25394e-152	Lymphocyte count	Hematology
chr8	78536859	78536909	AC	ENSG00000171033	CD4_Naive	0.124743	0.00474018	1.25394e-152	Lymphocyte percentage	Hematology
chr9	281641	281666	TG	ENSG00000235880	CD4_TEM	-0.258318	0.028868	3.61104e-19	Monocyte percentage	Hematology
chr9	281641	281666	TG	ENSG00000235880	CD4_TEM	-0.258318	0.028868	3.61104e-19	Neutrophill count	Hematology
chr9	281641	281666	TG	ENSG00000235880	CD4_TEM	-0.258318	0.028868	3.61104e-19	Platelet distribution width	Hematology
chr9	281641	281666	TG	ENSG00000235880	CD4_TEM	-0.258318	0.028868	3.61104e-19	White blood cell (leukocyte) count	Hematology
chr10	1045866	1045895	TG	ENSG00000232656	CD4_TCM,CD4_Naive,Treg	-0.0230021	0.00254964	1.85132e-19	Basophill count	Hematology
chr10	1045866	1045895	TG	ENSG00000232656	CD4_TCM,CD4_Naive,Treg	-0.0230021	0.00254964	1.85132e-19	Basophill percentage	Hematology
chr10	1045866	1045895	TG	ENSG00000232656	CD4_TCM,CD4_Naive,Treg	-0.0230021	0.00254964	1.85132e-19	Eosinophill count	Hematology
chr10	1045866	1045895	TG	ENSG00000232656	CD4_TCM,CD4_Naive,Treg	-0.0230021	0.00254964	1.85132e-19	Eosinophill percentage	Hematology
chr10	113678603	113678643	TG	ENSG00000165806	CD8_TEM	0.0667331	0.00738146	1.55746e-19	Average monthly champagne plus white wine intake	Alcohol intake
chr10	124788710	124788726	AT	ENSG00000203791	CD4_TCM,CD4_Naive	-0.0326811	0.00336238	2.48684e-22	Creatinine	Blood serum biomarkers
chr10	124788710	124788726	AT	ENSG00000203791	CD4_TCM,CD4_Naive	-0.0326811	0.00336238	2.48684e-22	Cystatin C	Blood serum biomarkers
chr10	124788710	124788726	AT	ENSG00000203791	CD4_TCM,CD4_Naive	-0.0326811	0.00336238	2.48684e-22	Hair/balding pattern	Dermatology
chr10	124788710	124788726	AT	ENSG00000203791	CD4_TCM,CD4_Naive	-0.0326811	0.00336238	2.48684e-22	Volume of grey matter in Intracalcarine Cortex (left)	Cortical brain measurements
chr10	124788710	124788726	AT	ENSG00000203791	CD4_TCM,CD4_Naive	-0.0326811	0.00336238	2.48684e-22	Volume of grey matter in Intracalcarine Cortex (right)	Cortical brain measurements
chr11	47921802	47921825	AC	ENSG00000149177	cDC2,CD14_Mono,CD16_Mono	0.142035	0.0174643	4.19209e-16	Apolipoprotein A	Hematology
chr11	47921802	47921825	AC	ENSG00000149177	cDC2,CD14_Mono,CD16_Mono	0.142035	0.0174643	4.19209e-16	Arm fat-free mass (left)	Body composition
chr11	47921802	47921825	AC	ENSG00000149177	cDC2,CD14_Mono,CD16_Mono	0.142035	0.0174643	4.19209e-16	Arm fat-free mass (right)	Body composition
chr11	47921802	47921825	AC	ENSG00000149177	cDC2,CD14_Mono,CD16_Mono	0.142035	0.0174643	4.19209e-16	Arm predicted mass (left)	Body composition
chr11	47921802	47921825	AC	ENSG00000149177	cDC2,CD14_Mono,CD16_Mono	0.142035	0.0174643	4.19209e-16	Arm predicted mass (right)	Body composition
chr11	47921802	47921825	AC	ENSG00000149177	cDC2,CD14_Mono,CD16_Mono	0.142035	0.0174643	4.19209e-16	Basal metabolic rate	Endocrinology
chr11	47921802	47921825	AC	ENSG00000149177	cDC2,CD14_Mono,CD16_Mono	0.142035	0.0174643	4.19209e-16	Forced expiratory volume in 1-second (FEV1), predicted	Respiratory
chr11	47921802	47921825	AC	ENSG00000149177	cDC2,CD14_Mono,CD16_Mono	0.142035	0.0174643	4.19209e-16	HDL cholesterol	Blood serum biomarkers
chr11	47921802	47921825	AC	ENSG00000149177	cDC2,CD14_Mono,CD16_Mono	0.142035	0.0174643	4.19209e-16	IGF-1	Blood serum biomarkers
chr11	47921802	47921825	AC	ENSG00000149177	cDC2,CD14_Mono,CD16_Mono	0.142035	0.0174643	4.19209e-16	Intra-ocular pressure, Goldmann-correlated (left)	Ophthalmology
chr11	47921802	47921825	AC	ENSG00000149177	cDC2,CD14_Mono,CD16_Mono	0.142035	0.0174643	4.19209e-16	Intra-ocular pressure, Goldmann-correlated (right)	Ophthalmology
chr11	47921802	47921825	AC	ENSG00000149177	cDC2,CD14_Mono,CD16_Mono	0.142035	0.0174643	4.19209e-16	Intra-ocular pressure, corneal-compensated (right)	Ophthalmology
chr11	47921802	47921825	AC	ENSG00000149177	cDC2,CD14_Mono,CD16_Mono	0.142035	0.0174643	4.19209e-16	Leg fat-free mass (left)	Body composition
chr11	47921802	47921825	AC	ENSG00000149177	cDC2,CD14_Mono,CD16_Mono	0.142035	0.0174643	4.19209e-16	Leg fat-free mass (right)	Body composition
chr11	47921802	47921825	AC	ENSG00000149177	cDC2,CD14_Mono,CD16_Mono	0.142035	0.0174643	4.19209e-16	Leg predicted mass (left)	Body composition
chr11	47921802	47921825	AC	ENSG00000149177	cDC2,CD14_Mono,CD16_Mono	0.142035	0.0174643	4.19209e-16	Leg predicted mass (right)	Body composition
chr11	47921802	47921825	AC	ENSG00000149177	cDC2,CD14_Mono,CD16_Mono	0.142035	0.0174643	4.19209e-16	Lymphocyte count	Hematology
chr11	47921802	47921825	AC	ENSG00000149177	cDC2,CD14_Mono,CD16_Mono	0.142035	0.0174643	4.19209e-16	Sitting height	Body composition
chr11	47921802	47921825	AC	ENSG00000149177	cDC2,CD14_Mono,CD16_Mono	0.142035	0.0174643	4.19209e-16	Standing height	Body composition
chr11	47921802	47921825	AC	ENSG00000149177	cDC2,CD14_Mono,CD16_Mono	0.142035	0.0174643	4.19209e-16	Trunk fat-free mass	Body composition
chr11	47921802	47921825	AC	ENSG00000149177	cDC2,CD14_Mono,CD16_Mono	0.142035	0.0174643	4.19209e-16	Trunk predicted mass	Body composition
chr11	47921802	47921825	AC	ENSG00000149177	cDC2,CD14_Mono,CD16_Mono	0.142035	0.0174643	4.19209e-16	White blood cell (leukocyte) count	Hematology
chr11	47921802	47921825	AC	ENSG00000149177	cDC2,CD14_Mono,CD16_Mono	0.142035	0.0174643	4.19209e-16	Whole body fat-free mass	Body composition
chr11	47921802	47921825	AC	ENSG00000149177	cDC2,CD14_Mono,CD16_Mono	0.142035	0.0174643	4.19209e-16	Whole body water mass	Body composition
chr12	389552	389562	AGGCGGGGCG	ENSG00000120647	CD4_TEM,CD14_Mono	0.095877	0.0109406	1.89451e-18	Creatinine	Blood serum biomarkers
chr12	50074860	50074907	TG	ENSG00000272368	B_naive,CD4_Naive,NK,CD8_TEM,CD8_TCM	-0.0334093	0.00403528	1.239e-16	Impedance of leg (left)	Body composition
chr12	50074860	50074907	TG	ENSG00000272368	B_naive,CD4_Naive,NK,CD8_TEM,CD8_TCM	-0.0334093	0.00403528	1.239e-16	Impedance of leg (right)	Body composition
chr12	50074860	50074907	TG	ENSG00000272368	B_naive,CD4_Naive,NK,CD8_TEM,CD8_TCM	-0.0334093	0.00403528	1.239e-16	Impedance of whole body	Body composition
chr12	50074860	50074907	TG	ENSG00000272368	B_naive,CD4_Naive,NK,CD8_TEM,CD8_TCM	-0.0334093	0.00403528	1.239e-16	Neutrophill count	Hematology
chr12	50074860	50074907	TG	ENSG00000272368	B_naive,CD4_Naive,NK,CD8_TEM,CD8_TCM	-0.0334093	0.00403528	1.239e-16	Standing height	Body composition
chr13	75480877	75480906	AC	ENSG00000188243	NK_CD56bright,CD4_TCM,NK,CD8_TEM,CD8_TCM,CD8_Proliferating,CD8_Naive,Treg,B_memory,B_intermediate,cDC2,gdT,MAIT	-0.0351839	0.00450366	5.61531e-15	Mean ISOVF in cerebral peduncle on FA skeleton (left)	Cortical brain measurements
chr14	60650584	60650629	TG	ENSG00000020426	CD4_TCM,CD4_CTL,NK_CD56bright,CD8_TCM,B_naive,pDC,MAIT,ASDC	-0.263145	0.0177517	1.02956e-49	Diagnoses - main ICD10	Other
chr14	60650584	60650629	TG	ENSG00000020426	CD4_TCM,CD4_CTL,NK_CD56bright,CD8_TCM,B_naive,pDC,MAIT,ASDC	-0.263145	0.0177517	1.02956e-49	Standing height	Body composition
chr14	60650584	60650629	TG	ENSG00000020426	CD4_TCM,CD4_CTL,NK_CD56bright,CD8_TCM,B_naive,pDC,MAIT,ASDC	-0.263145	0.0177517	1.02956e-49	Trunk fat-free mass	Body composition
chr14	60650584	60650629	TG	ENSG00000020426	CD4_TCM,CD4_CTL,NK_CD56bright,CD8_TCM,B_naive,pDC,MAIT,ASDC	-0.263145	0.0177517	1.02956e-49	Trunk predicted mass	Body composition
chr14	73641211	73641229	TG	ENSG00000176903	NK	-0.0994669	0.011082	2.82042e-19	Apolipoprotein A	Hematology
chr14	103064583	103064613	AC	ENSG00000198752	CD4_TCM,CD4_Naive	0.153166	0.0169243	1.42938e-19	Gamma glutamyltransferase	Blood serum biomarkers
chr15	40553905	40553967	TG	ENSG00000128891	CD4_TCM,CD4_Naive	0.0187988	0.00265177	1.34936e-12	Lymphocyte count	Hematology
chr15	43370975	43371006	CCCCGG	ENSG00000140265	CD4_TCM,CD4_Naive,NK,CD8_TEM,B_naive	0.0730778	0.00873072	5.75253e-17	Albumin	Blood serum biomarkers
chr15	63120884	63120912	TG	ENSG00000103642	CD16_Mono	0.0501543	0.00555891	1.84137e-19	Mean platelet (thrombocyte) volume	Hematology
chr15	63120884	63120912	TG	ENSG00000103642	CD16_Mono	0.0501543	0.00555891	1.84137e-19	Platelet distribution width	Hematology
chr15	63120884	63120912	TG	ENSG00000103642	CD16_Mono	0.0501543	0.00555891	1.84137e-19	Systolic blood pressure, automated reading	Other
chr16	1804246	1804291	AT	ENSG00000063854	NK,CD4_TEM,CD8_Naive,B_naive	0.0224056	0.00250353	3.5676e-19	IGF-1	Blood serum biomarkers
chr16	53477057	53477082	TG	ENSG00000103479	CD4_TEM,CD8_TCM	-0.113863	0.0142083	1.11171e-15	Pulse rate, automated reading	Vascular
chr17	32142451	32142501	CCG	ENSG00000126858	CD4_Naive,B_memory	0.0260693	0.00337954	1.2207e-14	Red blood cell (erythrocyte) distribution width	Hematology
chr17	58640612	58640644	TG	ENSG00000108384	CD8_TCM,CD4_TEM,CD4_CTL,Treg,B_memory,B_intermediate,cDC2,gdT	0.1093	0.0132145	1.32558e-16	Monocyte count	Hematology
chr17	58640612	58640644	TG	ENSG00000108384	CD8_TCM,CD4_TEM,CD4_CTL,Treg,B_memory,B_intermediate,cDC2,gdT	0.1093	0.0132145	1.32558e-16	Monocyte percentage	Hematology
chr17	58640612	58640644	TG	ENSG00000108384	CD4_TCM,CD4_Naive,B_naive,CD14_Mono,CD16_Mono	0.123845	0.00585593	2.83559e-99	Monocyte count	Hematology
chr17	58640612	58640644	TG	ENSG00000108384	CD4_TCM,CD4_Naive,B_naive,CD14_Mono,CD16_Mono	0.123845	0.00585593	2.83559e-99	Monocyte percentage	Hematology
chr17	78433913	78433993	AGGG	ENSG00000187775	CD4_TEM,CD8_TEM,Treg,B_naive	-0.0261952	0.00348826	5.93418e-14	C-reactive protein	Blood serum biomarkers
chr18	45707850	45707892	TGG	ENSG00000141469	CD8_TEM,B_memory,B_intermediate	-0.143996	0.0103445	4.78689e-44	Urea	Blood serum biomarkers
chr19	15332501	15332531	CCG	ENSG00000290008	NK	0.0961248	0.0110228	2.76845e-18	Arm fat mass (left)	Body composition
chr19	15332501	15332531	CCG	ENSG00000290008	NK	0.0961248	0.0110228	2.76845e-18	Arm fat mass (right)	Body composition
chr19	15332501	15332531	CCG	ENSG00000290008	NK	0.0961248	0.0110228	2.76845e-18	Arm fat percentage (left)	Body composition
chr19	15332501	15332531	CCG	ENSG00000290008	NK	0.0961248	0.0110228	2.76845e-18	Arm fat percentage (right)	Body composition
chr19	15332501	15332531	CCG	ENSG00000290008	NK	0.0961248	0.0110228	2.76845e-18	Body fat percentage	Body composition
chr19	15332501	15332531	CCG	ENSG00000290008	NK	0.0961248	0.0110228	2.76845e-18	Body mass index (BMI)	Body composition
chr19	15332501	15332531	CCG	ENSG00000290008	NK	0.0961248	0.0110228	2.76845e-18	High light scatter reticulocyte count	Hematology
chr19	15332501	15332531	CCG	ENSG00000290008	NK	0.0961248	0.0110228	2.76845e-18	High light scatter reticulocyte percentage	Hematology
chr19	15332501	15332531	CCG	ENSG00000290008	NK	0.0961248	0.0110228	2.76845e-18	Hip circumference	Body composition
chr19	15332501	15332531	CCG	ENSG00000290008	NK	0.0961248	0.0110228	2.76845e-18	Leg fat mass (left)	Body composition
chr19	15332501	15332531	CCG	ENSG00000290008	NK	0.0961248	0.0110228	2.76845e-18	Leg fat mass (right)	Body composition
chr19	15332501	15332531	CCG	ENSG00000290008	NK	0.0961248	0.0110228	2.76845e-18	Leg fat percentage (left)	Body composition
chr19	15332501	15332531	CCG	ENSG00000290008	NK	0.0961248	0.0110228	2.76845e-18	Leg fat percentage (right)	Body composition
chr19	15332501	15332531	CCG	ENSG00000290008	NK	0.0961248	0.0110228	2.76845e-18	Reticulocyte percentage	Hematology
chr19	15332501	15332531	CCG	ENSG00000290008	NK	0.0961248	0.0110228	2.76845e-18	Trunk fat mass	Body composition
chr19	15332501	15332531	CCG	ENSG00000290008	NK	0.0961248	0.0110228	2.76845e-18	Waist circumference	Body composition
chr19	15332501	15332531	CCG	ENSG00000290008	NK	0.0961248	0.0110228	2.76845e-18	Whole body fat mass	Body composition
chr19	16329537	16329573	TTTC	ENSG00000127528	NK,CD4_TCM,CD4_Naive,CD4_TEM,CD4_Proliferating,CD8_TEM,CD8_TCM,CD8_Proliferating,B_naive,B_memory,CD16_Mono,gdT	0.0918735	0.012401	1.27697e-13	Lymphocyte count	Hematology
chr19	16329537	16329573	TTTC	ENSG00000127528	NK,CD4_TCM,CD4_Naive,CD4_TEM,CD4_Proliferating,CD8_TEM,CD8_TCM,CD8_Proliferating,B_naive,B_memory,CD16_Mono,gdT	0.0918735	0.012401	1.27697e-13	Lymphocyte percentage	Hematology
chr19	16329537	16329573	TTTC	ENSG00000127528	NK,CD4_TCM,CD4_Naive,CD4_TEM,CD4_Proliferating,CD8_TEM,CD8_TCM,CD8_Proliferating,B_naive,B_memory,CD16_Mono,gdT	0.0918735	0.012401	1.27697e-13	Neutrophill percentage	Hematology
chr19	16329537	16329576	TTTC	ENSG00000127528	CD4_TEM,CD4_TCM,CD4_Naive,CD4_Proliferating,NK,CD8_TEM,CD8_TCM,CD8_Proliferating,B_naive,B_memory,B_intermediate,CD16_Mono,cDC1,gdT	0.0626248	0.00889462	1.91209e-12	Lymphocyte count	Hematology
chr19	16329537	16329576	TTTC	ENSG00000127528	CD4_TEM,CD4_TCM,CD4_Naive,CD4_Proliferating,NK,CD8_TEM,CD8_TCM,CD8_Proliferating,B_naive,B_memory,B_intermediate,CD16_Mono,cDC1,gdT	0.0626248	0.00889462	1.91209e-12	Lymphocyte percentage	Hematology
chr19	16329537	16329576	TTTC	ENSG00000127528	CD4_TEM,CD4_TCM,CD4_Naive,CD4_Proliferating,NK,CD8_TEM,CD8_TCM,CD8_Proliferating,B_naive,B_memory,B_intermediate,CD16_Mono,cDC1,gdT	0.0626248	0.00889462	1.91209e-12	Neutrophill percentage	Hematology
chr20	25247993	25248013	AGGCCCCGCCCCGCCCCCCG	ENSG00000100994	CD4_TEM,CD8_TCM,CD14_Mono,CD16_Mono,gdT	0.0461369	0.00554716	9.00568e-17	Alkaline phosphatase	Blood serum biomarkers
chr20	25247993	25248013	AGGCCCCGCCCCGCCCCCCG	ENSG00000100994	CD4_TEM,CD8_TCM,CD14_Mono,CD16_Mono,gdT	0.0461369	0.00554716	9.00568e-17	Platelet distribution width	Hematology
chr20	35277773	35277779	TCGGGC	ENSG00000242372	CD16_Mono,CD4_TCM,CD4_Naive,CD4_TEM,NK,CD8_TEM,B_memory,MAIT	0.210631	0.032208	6.16363e-11	Arm fat-free mass (left)	Body composition
chr20	35277773	35277779	TCGGGC	ENSG00000242372	CD16_Mono,CD4_TCM,CD4_Naive,CD4_TEM,NK,CD8_TEM,B_memory,MAIT	0.210631	0.032208	6.16363e-11	Arm fat-free mass (right)	Body composition
chr20	35277773	35277779	TCGGGC	ENSG00000242372	CD16_Mono,CD4_TCM,CD4_Naive,CD4_TEM,NK,CD8_TEM,B_memory,MAIT	0.210631	0.032208	6.16363e-11	Arm predicted mass (left)	Body composition
chr20	35277773	35277779	TCGGGC	ENSG00000242372	CD16_Mono,CD4_TCM,CD4_Naive,CD4_TEM,NK,CD8_TEM,B_memory,MAIT	0.210631	0.032208	6.16363e-11	Arm predicted mass (right)	Body composition
chr20	35277773	35277779	TCGGGC	ENSG00000242372	CD16_Mono,CD4_TCM,CD4_Naive,CD4_TEM,NK,CD8_TEM,B_memory,MAIT	0.210631	0.032208	6.16363e-11	Basal metabolic rate	Endocrinology
chr20	35277773	35277779	TCGGGC	ENSG00000242372	CD16_Mono,CD4_TCM,CD4_Naive,CD4_TEM,NK,CD8_TEM,B_memory,MAIT	0.210631	0.032208	6.16363e-11	Ease of skin tanning	Dermatology
chr20	35277773	35277779	TCGGGC	ENSG00000242372	CD16_Mono,CD4_TCM,CD4_Naive,CD4_TEM,NK,CD8_TEM,B_memory,MAIT	0.210631	0.032208	6.16363e-11	Forced expiratory volume in 1-second (FEV1), predicted	Respiratory
chr20	35277773	35277779	TCGGGC	ENSG00000242372	CD16_Mono,CD4_TCM,CD4_Naive,CD4_TEM,NK,CD8_TEM,B_memory,MAIT	0.210631	0.032208	6.16363e-11	Hair colour (natural, before greying)	Dermatology
chr20	35277773	35277779	TCGGGC	ENSG00000242372	CD16_Mono,CD4_TCM,CD4_Naive,CD4_TEM,NK,CD8_TEM,B_memory,MAIT	0.210631	0.032208	6.16363e-11	Leg fat-free mass (left)	Body composition
chr20	35277773	35277779	TCGGGC	ENSG00000242372	CD16_Mono,CD4_TCM,CD4_Naive,CD4_TEM,NK,CD8_TEM,B_memory,MAIT	0.210631	0.032208	6.16363e-11	Leg fat-free mass (right)	Body composition
chr20	35277773	35277779	TCGGGC	ENSG00000242372	CD16_Mono,CD4_TCM,CD4_Naive,CD4_TEM,NK,CD8_TEM,B_memory,MAIT	0.210631	0.032208	6.16363e-11	Leg predicted mass (left)	Body composition
chr20	35277773	35277779	TCGGGC	ENSG00000242372	CD16_Mono,CD4_TCM,CD4_Naive,CD4_TEM,NK,CD8_TEM,B_memory,MAIT	0.210631	0.032208	6.16363e-11	Leg predicted mass (right)	Body composition
chr20	35277773	35277779	TCGGGC	ENSG00000242372	CD16_Mono,CD4_TCM,CD4_Naive,CD4_TEM,NK,CD8_TEM,B_memory,MAIT	0.210631	0.032208	6.16363e-11	Seated height	Body composition
chr20	35277773	35277779	TCGGGC	ENSG00000242372	CD16_Mono,CD4_TCM,CD4_Naive,CD4_TEM,NK,CD8_TEM,B_memory,MAIT	0.210631	0.032208	6.16363e-11	Sitting height	Body composition
chr20	35277773	35277779	TCGGGC	ENSG00000242372	CD16_Mono,CD4_TCM,CD4_Naive,CD4_TEM,NK,CD8_TEM,B_memory,MAIT	0.210631	0.032208	6.16363e-11	Skin colour	Dermatology
chr20	35277773	35277779	TCGGGC	ENSG00000242372	CD16_Mono,CD4_TCM,CD4_Naive,CD4_TEM,NK,CD8_TEM,B_memory,MAIT	0.210631	0.032208	6.16363e-11	Standing height	Body composition
chr20	35277773	35277779	TCGGGC	ENSG00000242372	CD16_Mono,CD4_TCM,CD4_Naive,CD4_TEM,NK,CD8_TEM,B_memory,MAIT	0.210631	0.032208	6.16363e-11	Trunk fat-free mass	Body composition
chr20	35277773	35277779	TCGGGC	ENSG00000242372	CD16_Mono,CD4_TCM,CD4_Naive,CD4_TEM,NK,CD8_TEM,B_memory,MAIT	0.210631	0.032208	6.16363e-11	Trunk predicted mass	Body composition
chr20	35277773	35277779	TCGGGC	ENSG00000242372	CD16_Mono,CD4_TCM,CD4_Naive,CD4_TEM,NK,CD8_TEM,B_memory,MAIT	0.210631	0.032208	6.16363e-11	Whole body fat-free mass	Body composition
chr20	35277773	35277779	TCGGGC	ENSG00000242372	CD16_Mono,CD4_TCM,CD4_Naive,CD4_TEM,NK,CD8_TEM,B_memory,MAIT	0.210631	0.032208	6.16363e-11	Whole body water mass	Body composition
chr20	49206719	49206749	AT	ENSG00000177410	NK,CD4_Naive,CD8_TEM,CD8_TCM,CD8_Naive,B_naive,B_memory,B_intermediate,gdT	-0.0230235	0.00263764	2.5735e-18	Standing height	Body composition
chr21	43357367	43357408	AAT	ENSG00000142178	NK	-0.0262999	0.00362511	4.01889e-13	Hair colour (natural, before greying)	Dermatology
chr21	45074598	45074622	CGG	ENSG00000197381	CD4_TEM,CD4_Naive,Treg	-0.0636647	0.00473104	2.80736e-41	Arm fat percentage (left)	Body composition
chr21	45074598	45074622	CGG	ENSG00000197381	CD4_TEM,CD4_Naive,Treg	-0.0636647	0.00473104	2.80736e-41	Body mass index (BMI)	Body composition
chr22	37746044	37746068	TCCCGCCG	ENSG00000100106	CD4_TEM,CD4_TCM,CD4_Naive,CD8_TEM,CD14_Mono,CD16_Mono	-0.113242	0.0187689	1.6044e-09	Albumin	Blood serum biomarkers

## Sheet: README
Supplementary Table 10: List of candidate causal sc-eTRs intersecting UKBB TR PheWAS hits (Manigbas et al. 2024 [DOI: 10.1038/s41467-024-54678-0])
The details for each column are:
chromosome (hg38): chromosome of the single-cell eTR
start coordinate (hg38): start coordinate of the single-cell eTR
end coordinate (hg38): end coordinate of the single-cell eTR
motif: motif of the single-cell eTR
egene: target gene of the single-cell eTR
all_cell_types: cell types sharing the single-cell eTR
effect size: effect size of the cell type with the lowest nominal p-value for the sc-eTR
standard error: standard error of the cell type with the lowest nominal p-value for the sc-eTR
minimum p-value: lowest nominal p-value amongst the cell types sharing the sc-eTR
Associated trait: Phewas trait UKBB (as reported by Manigbas et al. 2024)
Macrogroup: Macrogroup of the 'Associated trait'
