# Supplementary material for: Polymorphic tandem repeats influence cell type-specific gene expression across the human immune landscape
Source: bioRxiv. 2025 Apr 9:2024.11.02.621562. Preprint. [Version 2] doi: 10.1101/2024.11.02.621562 (PMC12026411; doi:10.1101/2024.11.02.621562)
Supplement: Supplement 2 [file media-2.zip › Supplementary Tables - final freeze/TableS4v1.0.xlsx]

## Sheet: TableS4
chromosome (hg38)	start coordinate (hg38)	end coordinate (hg38)	motif	egene	effect size	standard error	p-value	bonferroni-adjusted p-value	methyl_site
chr1	100257890	100257909	ATTT	ENSG00000137996	1.91726	0.27675	6.85e-05	0.0033565	chr1_100258910
chr1	120940790	120940810	T	ENSG00000287979	0.334759	0.0612726	0.000399	0.038304	chr1_120942521
chr1	120940790	120940810	T	ENSG00000287979	0.334759	0.0612726	0.000399	0.038304	chr1_120942521
chr1	120940790	120940810	T	ENSG00000287979	0.334759	0.0612726	0.000399	0.038304	chr1_120942521
chr1	120940790	120940810	T	ENSG00000287979	0.334759	0.0612726	0.000399	0.038304	chr1_120942521
chr1	120940790	120940810	T	ENSG00000273136	0.334759	0.0612726	0.000399	0.038304	chr1_120942521
chr1	121368404	121368420	A	ENSG00000230806	1.58549	0.180479	1.04e-05	0.0005512	chr1_121365652
chr1	154280755	154280770	T	ENSG00000143575	1.36908	0.213333	0.000123	0.012546	chr1_154281831
chr1	167465327	167465345	T	ENSG00000198821	-0.745577	0.0809629	7.07e-06	0.00088375	chr1_167461566
chr1	167465327	167465345	T	ENSG00000198821	-0.745577	0.0809629	7.07e-06	0.00088375	chr1_167461566
chr1	22020900	22020915	A	ENSG00000218510	-1.40317	0.259602	0.00043	0.04773	chr1_22024228
chr1	231640528	231640546	T	ENSG00000162946	0.997755	0.184042	0.000421	0.030733	chr1_231641180
chr1	232929049	232929076	ATT	ENSG00000135778	-0.769342	0.157158	0.000853	0.044356	chr1_232925629
chr1	232929049	232929076	ATT	ENSG00000135778	-0.769342	0.157158	0.000853	0.044356	chr1_232925629
chr1	3832987	3833003	T	ENSG00000116198	0.290269	0.0703491	0.00257	0.01028	chr1_3832433
chr1	55218838	55218858	T	ENSG00000231090	1.67833	0.243773	7.19e-05	0.011504	chr1_55217848
chr1	58473541	58473548	A	ENSG00000173406	-0.43077	0.0754831	0.000292	0.015476	chr1_58475279
chr1	58473541	58473548	A	ENSG00000173406	-0.43077	0.0754831	0.000292	0.015476	chr1_58475279
chr1	58473541	58473548	A	ENSG00000173406	-0.43077	0.0754831	0.000292	0.015476	chr1_58475279
chr1	58473541	58473548	A	ENSG00000173406	-0.43077	0.0754831	0.000292	0.015476	chr1_58475279
chr1	61717190	61717206	ACAAA	ENSG00000162604	2.43854	0.430062	0.000306	0.01989	chr1_61719513
chr1	62568683	62568689	ACC	ENSG00000116641	2.67369	0.555056	0.000951	0.039942	chr1_62569435
chr1	69623549	69623567	T	ENSG00000033122	0.423766	0.0803868	0.000513	0.02565	chr1_69620197
chr1	69623549	69623567	T	ENSG00000033122	0.507996	0.0757489	8.79e-05	0.004395	chr1_69624006
chr2	113455722	113455738	T	ENSG00000136682	1.08011	0.180062	0.000203	0.006699	chr2_113456139
chr2	151238370	151238384	T	ENSG00000184898	-0.289263	0.0499057	0.000261	0.017226	chr2_151237725
chr2	196121689	196121713	T	ENSG00000272211	-0.379781	0.0782782	0.000906	0.043488	chr2_196122736
chr2	196121689	196121713	T	ENSG00000272211	-0.379781	0.0782782	0.000906	0.043488	chr2_196122736
chr2	196121689	196121713	T	ENSG00000272211	-0.379781	0.0782782	0.000906	0.043488	chr2_196122736
chr2	19957556	19957570	T	ENSG00000183891	-1.46532	0.313308	0.00116	0.04756	chr2_19960743
chr2	19957556	19957570	T	ENSG00000183891	-1.46532	0.313308	0.00116	0.04756	chr2_19960743
chr2	19957556	19957570	T	ENSG00000183891	-1.46532	0.313308	0.00116	0.04756	chr2_19960743
chr2	238049602	238049616	A	ENSG00000184182	-1.03922	0.178214	0.00025	0.0135	chr2_238054422
chr2	678424	678442	T	ENSG00000151353	1.76886	0.291437	0.000186	0.020274	chr2_676196
chr2	678424	678442	T	ENSG00000151353	1.76886	0.291437	0.000186	0.020274	chr2_676196
chr2	678424	678442	T	ENSG00000151353	1.64275	0.26108	0.000142	0.015478	chr2_676203
chr2	678424	678442	T	ENSG00000151353	1.64275	0.26108	0.000142	0.015478	chr2_676203
chr3	120790031	120790042	T	ENSG00000144840	4.83872	1.0373	0.00118	0.04248	chr3_120792425
chr3	122348793	122348813	A	ENSG00000114030	0.798449	0.158987	0.000717	0.035133	chr3_122346722
chr3	126060439	126060461	AC	ENSG00000291096	-0.192599	0.0333745	0.000269	0.023941	chr3_126064904
chr3	126060439	126060461	AC	ENSG00000291096	-0.192599	0.0333745	0.000269	0.023941	chr3_126064904
chr3	126060439	126060461	AC	ENSG00000291096	-0.192599	0.0333745	0.000269	0.023941	chr3_126064904
chr3	179107271	179107292	A	ENSG00000121879	-1.24046	0.178758	6.76e-05	0.0044616	chr3_179109875
chr3	179315959	179316003	TG	ENSG00000289574	0.231314	0.0347147	9.23e-05	0.006461	chr3_179318626
chr3	183458295	183458312	A	ENSG00000053524	0.413184	0.0708796	0.00025	0.01725	chr3_183455899
chr3	184021949	184021968	TTTG	ENSG00000114770	1.23672	0.221841	0.000345	0.0483	chr3_184017321
chr3	184021949	184021968	TTTG	ENSG00000114770	1.23672	0.221841	0.000345	0.0483	chr3_184017321
chr3	184021949	184021968	TTTG	ENSG00000114770	1.42203	0.106755	3.15e-07	4.41e-05	chr3_184017333
chr3	184021949	184021968	TTTG	ENSG00000114770	1.42203	0.106755	3.15e-07	4.41e-05	chr3_184017333
chr3	184021949	184021968	TTTG	ENSG00000114770	1.12803	0.183527	0.000169	0.02366	chr3_184017376
chr3	184021949	184021968	TTTG	ENSG00000114770	1.12803	0.183527	0.000169	0.02366	chr3_184017376
chr3	196668924	196668937	A	ENSG00000163964	0.994447	0.145681	7.68e-05	0.0100608	chr3_196663967
chr3	23357848	23357856	T	ENSG00000182247	-0.810396	0.163404	0.000781	0.03124	chr3_23354928
chr3	27380314	27380333	A	ENSG00000033867	-1.10083	0.245377	0.00152	0.04864	chr3_27380743
chr3	27380314	27380333	A	ENSG00000033867	-1.00215	0.204415	0.000845	0.02704	chr3_27381450
chr3	41858670	41858685	T	ENSG00000168038	-0.639862	0.132435	0.000932	0.026096	chr3_41854537
chr3	41858670	41858685	T	ENSG00000168038	-0.724929	0.100272	4.92e-05	0.0013776	chr3_41855988
chr3	41858670	41858685	T	ENSG00000168038	-0.400106	0.0913369	0.00177	0.04956	chr3_41858074
chr3	41858509	41858529	T	ENSG00000168038	1.0732	0.14286	3.65e-05	0.001095	chr3_41855988
chr3	41858509	41858529	T	ENSG00000168038	0.611449	0.122899	0.000764	0.02292	chr3_41858074
chr3	58237472	58237504	CGGGGG	ENSG00000163686	0.367996	0.0536411	7.39e-05	0.008868	chr3_58234703
chr4	25159110	25159125	A	ENSG00000281501	1.35853	0.235257	0.000268	0.020904	chr4_25159151
chr4	25159110	25159125	A	ENSG00000038210	1.35853	0.235257	0.000268	0.020904	chr4_25159151
chr4	56463694	56463711	A	ENSG00000174780	-0.613239	0.0993401	0.000164	0.012628	chr4_56466368
chr4	82324640	82324658	T	ENSG00000273156	-0.692474	0.12173	0.000299	0.021229	chr4_82324064
chr4	969612	969627	T	ENSG00000145214	0.694512	0.0970605	5.33e-05	0.0210535	chr4_968823
chr4	969612	969627	T	ENSG00000145214	0.694512	0.0970605	5.33e-05	0.0210535	chr4_968823
chr5	116188630	116188640	TC	ENSG00000145781	-0.557468	0.102441	0.00041	0.01107	chr5_116186112
chr5	132339475	132339503	AC	ENSG00000233006	0.532459	0.0909592	0.000243	0.013122	chr5_132337495
chr5	132339475	132339503	AC	ENSG00000197208	0.532459	0.0909592	0.000243	0.013122	chr5_132337495
chr5	132339475	132339503	AC	ENSG00000233006	0.532459	0.0909592	0.000243	0.013122	chr5_132337495
chr5	132339475	132339503	AC	ENSG00000197208	0.532459	0.0909592	0.000243	0.013122	chr5_132337495
chr5	132339475	132339503	AC	ENSG00000233006	0.532459	0.0909592	0.000243	0.013122	chr5_132337495
chr5	132482219	132482236	T	ENSG00000113522	-1.546	0.24662	0.000146	0.015622	chr5_132485931
chr5	132482219	132482236	T	ENSG00000113525	-1.546	0.24662	0.000146	0.015622	chr5_132485931
chr5	132482219	132482236	T	ENSG00000113522	-1.546	0.24662	0.000146	0.015622	chr5_132485931
chr5	177356444	177356462	A	ENSG00000169220	1.07373	0.160669	9.03e-05	0.0202272	chr5_177358294
chr5	177356444	177356462	A	ENSG00000169220	1.07373	0.160669	9.03e-05	0.0202272	chr5_177358294
chr5	177709360	177709377	T	ENSG00000291283	0.492856	0.0651086	3.43e-05	0.0037044	chr5_177710844
chr5	177709360	177709377	T	ENSG00000290968	0.492856	0.0651086	3.43e-05	0.0037044	chr5_177710844
chr5	177709360	177709377	T	ENSG00000290968	0.492856	0.0651086	3.43e-05	0.0037044	chr5_177710844
chr5	177709360	177709377	T	ENSG00000291283	0.492856	0.0651086	3.43e-05	0.0037044	chr5_177710844
chr5	50621741	50621765	AAAG	ENSG00000289056	-0.0966455	0.0205906	0.00113	0.03164	chr5_50618852
chr5	76429860	76429894	AC	ENSG00000145703	-1.00743	0.192699	0.000543	0.039096	chr5_76428620
chr5	80963999	80964015	T	ENSG00000113319	0.819206	0.137113	0.000209	0.030096	chr5_80959909
chr6	148769750	148769783	TG	ENSG00000111962	0.572957	0.0739663	2.86e-05	0.0015158	chr6_148771403
chr6	149622132	149622146	T	ENSG00000055211	1.94994	0.278996	6.4e-05	0.004608	chr6_149618425
chr6	149622132	149622146	T	ENSG00000281021	1.94994	0.278996	6.4e-05	0.004608	chr6_149618425
chr6	149622132	149622146	T	ENSG00000055211	1.94994	0.278996	6.4e-05	0.004608	chr6_149618425
chr6	149622132	149622146	T	ENSG00000281021	1.94994	0.278996	6.4e-05	0.004608	chr6_149618425
chr6	149622132	149622146	T	ENSG00000055211	1.94994	0.278996	6.4e-05	0.004608	chr6_149618425
chr6	149622132	149622146	T	ENSG00000055211	1.84291	0.231866	2.33e-05	0.0016776	chr6_149618463
chr6	149622132	149622146	T	ENSG00000281021	1.84291	0.231866	2.33e-05	0.0016776	chr6_149618463
chr6	149622132	149622146	T	ENSG00000055211	1.84291	0.231866	2.33e-05	0.0016776	chr6_149618463
chr6	149622132	149622146	T	ENSG00000281021	1.84291	0.231866	2.33e-05	0.0016776	chr6_149618463
chr6	149622132	149622146	T	ENSG00000055211	1.84291	0.231866	2.33e-05	0.0016776	chr6_149618463
chr6	149622132	149622146	T	ENSG00000055211	1.62809	0.320413	0.000662	0.047664	chr6_149622781
chr6	149622132	149622146	T	ENSG00000281021	1.62809	0.320413	0.000662	0.047664	chr6_149622781
chr6	149622132	149622146	T	ENSG00000055211	1.62809	0.320413	0.000662	0.047664	chr6_149622781
chr6	149622132	149622146	T	ENSG00000281021	1.62809	0.320413	0.000662	0.047664	chr6_149622781
chr6	149622132	149622146	T	ENSG00000055211	1.62809	0.320413	0.000662	0.047664	chr6_149622781
chr6	166995761	166995770	T	ENSG00000026297	1.16417	0.190618	0.000178	0.02759	chr6_166991202
chr6	166995761	166995770	T	ENSG00000026297	1.16417	0.190618	0.000178	0.02759	chr6_166991202
chr6	166995761	166995770	T	ENSG00000026297	0.98961	0.106431	6.54e-06	0.0010137	chr6_166997760
chr6	166995761	166995770	T	ENSG00000026297	0.98961	0.106431	6.54e-06	0.0010137	chr6_166997760
chr6	167117944	167117962	T	ENSG00000112486	0.712422	0.114072	0.00015	0.0252	chr6_167116360
chr6	26605218	26605232	T	ENSG00000182952	0.519657	0.0962512	0.000434	0.02821	chr6_26601702
chr6	26605218	26605232	T	ENSG00000182952	0.519657	0.0962512	0.000434	0.02821	chr6_26601702
chr6	2864506	2864530	A	ENSG00000170542	0.151205	0.0237117	0.000129	0.009675	chr6_2861198
chr6	2864506	2864530	A	ENSG00000230438	0.151205	0.0237117	0.000129	0.009675	chr6_2861198
chr6	2937004	2937020	T	ENSG00000170542	0.610262	0.10736	0.0003	0.0306	chr6_2940686
chr6	31399532	31399553	AAAAACA	ENSG00000272221	1.20654	0.139696	1.19e-05	0.0018207	chr6_31395288
chr6	31399532	31399553	AAAAACA	ENSG00000272221	1.53933	0.272031	0.00031	0.04743	chr6_31399388
chr6	32618784	32618796	AAAC	ENSG00000179344	-1.80953	0.331053	0.000397	0.009925	chr6_32616989
chr6	32618784	32618796	AAAC	ENSG00000179344	-1.73441	0.255487	8.01e-05	0.0020025	chr6_32617083
chr6	32618784	32618796	AAAC	ENSG00000179344	-1.68343	0.348019	0.000925	0.023125	chr6_32617085
chr6	32618784	32618796	AAAC	ENSG00000179344	-1.61484	0.353399	0.00135	0.03375	chr6_32618356
chr6	32618784	32618796	AAAC	ENSG00000179344	-1.47116	0.313053	0.00112	0.028	chr6_32618729
chr6	32618784	32618796	AAAC	ENSG00000179344	-1.56681	0.232516	8.47e-05	0.0021175	chr6_32618737
chr6	32618784	32618796	AAAC	ENSG00000179344	-1.82591	0.350073	0.000552	0.0138	chr6_32618795
chr6	32618784	32618796	AAAC	ENSG00000179344	-1.84467	0.323352	0.000293	0.007325	chr6_32619004
chr6	53263481	53263497	A	ENSG00000012660	-1.53707	0.196669	2.67e-05	0.001335	chr6_53262985
chr7	107752446	107752465	TG	ENSG00000105879	-1.61	0.32177	0.000735	0.02205	chr7_107752176
chr7	1163997	1164003	TTG	ENSG00000229043	-1.26614	0.199227	0.000132	0.022968	chr7_1159218
chr7	1163997	1164003	TTG	ENSG00000229043	-1.37597	0.195162	5.98e-05	0.0104052	chr7_1159334
chr7	1163997	1164003	TTG	ENSG00000229043	-1.36994	0.221242	0.00016	0.02784	chr7_1159340
chr7	1163997	1164003	TTG	ENSG00000229043	1.22711	0.175671	6.43e-05	0.0111882	chr7_1165646
chr7	143410440	143410452	T	ENSG00000229153	2.00588	0.311965	0.000121	0.018271	chr7_143412273
chr7	23581594	23581612	A	ENSG00000169193	0.589504	0.0911037	0.000115	0.010005	chr7_23586373
chr7	44037453	44037470	A	ENSG00000122678	0.794465	0.123604	0.000121	0.022022	chr7_44037838
chr7	44037453	44037470	A	ENSG00000122678	0.794465	0.123604	0.000121	0.022022	chr7_44037838
chr7	44037453	44037470	A	ENSG00000122678	0.794465	0.123604	0.000121	0.022022	chr7_44037838
chr7	56013156	56013192	AC	ENSG00000164776	0.141635	0.0247015	0.000282	0.024252	chr7_56014495
chr7	56097618	56097638	A	ENSG00000129103	-1.06105	0.174933	0.000187	0.020757	chr7_56099957
chr7	98076265	98076281	A	ENSG00000164715	1.75176	0.257938	7.98e-05	0.0086184	chr7_98071645
chr8	11839486	11839500	A	ENSG00000079459	1.37561	0.258313	0.000478	0.042064	chr8_11842501
chr8	11839486	11839500	A	ENSG00000079459	1.37561	0.258313	0.000478	0.042064	chr8_11842501
chr8	123423870	123423890	ATT	ENSG00000156795	-1.0661	0.210262	0.000672	0.048384	chr8_123422061
chr8	123423870	123423890	ATT	ENSG00000156795	-1.0661	0.210262	0.000672	0.048384	chr8_123422061
chr8	133057774	133057787	A	ENSG00000287736	0.375639	0.0556384	8.35e-05	0.011022	chr8_133053317
chr8	133057774	133057787	A	ENSG00000287736	0.375639	0.0556384	8.35e-05	0.011022	chr8_133053317
chr8	133057774	133057787	A	ENSG00000287736	0.375639	0.0556384	8.35e-05	0.011022	chr8_133053317
chr8	78736230	78736244	A	ENSG00000285744	1.08383	0.119225	7.87e-06	0.00028332	chr8_78738904
chr8	81809439	81809450	A	ENSG00000104497	-2.03179	0.353377	0.000276	0.007452	chr8_81807346
chr8	81809439	81809450	A	ENSG00000104497	-1.65057	0.372718	0.00165	0.04455	chr8_81812726
chr9	127411673	127411687	TG	ENSG00000197958	0.613838	0.0740573	1.67e-05	0.0019372	chr9_127408232
chr9	127411673	127411687	TG	ENSG00000197958	0.819782	0.110472	4.01e-05	0.0046516	chr9_127408232
chr9	92457748	92457762	TC	ENSG00000188312	-1.96337	0.38079	0.000598	0.049036	chr9_92460268
chr9	92457748	92457762	TC	ENSG00000106819	-1.96337	0.38079	0.000598	0.049036	chr9_92460268
chr9	92457748	92457762	TC	ENSG00000188312	-1.96337	0.38079	0.000598	0.049036	chr9_92460268
chr9	92457748	92457762	TC	ENSG00000188312	-1.96337	0.38079	0.000598	0.049036	chr9_92460268
chr9	92457748	92457762	TC	ENSG00000106819	-1.96337	0.38079	0.000598	0.049036	chr9_92460268
chr9	92457748	92457762	TC	ENSG00000188312	-1.96337	0.38079	0.000598	0.049036	chr9_92460268
chr9	92457748	92457762	TC	ENSG00000188312	-2.3697	0.424465	0.000342	0.028044	chr9_92460491
chr9	92457748	92457762	TC	ENSG00000106819	-2.3697	0.424465	0.000342	0.028044	chr9_92460491
chr9	92457748	92457762	TC	ENSG00000188312	-2.3697	0.424465	0.000342	0.028044	chr9_92460491
chr9	92457748	92457762	TC	ENSG00000188312	-2.3697	0.424465	0.000342	0.028044	chr9_92460491
chr9	92457748	92457762	TC	ENSG00000106819	-2.3697	0.424465	0.000342	0.028044	chr9_92460491
chr9	92457748	92457762	TC	ENSG00000188312	-2.3697	0.424465	0.000342	0.028044	chr9_92460491
chr9	96685485	96685503	T	ENSG00000158122	-2.0066	0.195803	2.92e-06	0.00044092	chr9_96687062
chr9	96685485	96685503	T	ENSG00000158122	-1.93987	0.31335	0.000161	0.024311	chr9_96687251
chr9	96685485	96685503	T	ENSG00000158122	-2.20908	0.272859	2.01e-05	0.0030351	chr9_96687294
chr9	96693973	96693987	A	ENSG00000224848	2.06943	0.391315	0.000501	0.029058	chr9_96694422
chr9	96693973	96693987	A	ENSG00000224848	2.06943	0.391315	0.000501	0.029058	chr9_96694422
chr10	125780944	125780962	T	ENSG00000089876	1.11616	0.13561	1.76e-05	0.0019184	chr10_125777976
chr10	17501801	17501813	A	ENSG00000148488	1.72235	0.33849	0.000655	0.045195	chr10_17506676
chr10	24622433	24622486	AT	ENSG00000107863	0.143171	0.0284208	0.000702	0.04563	chr10_24621313
chr10	29388991	29389030	TG	ENSG00000291093	-0.709358	0.09508	3.85e-05	0.00308	chr10_29392034
chr10	29388991	29389030	TG	ENSG00000291093	-0.709358	0.09508	3.85e-05	0.00308	chr10_29392034
chr10	35412695	35412711	A	ENSG00000271335	-2.23877	0.414813	0.000435	0.03045	chr10_35414172
chr10	5880175	5880204	A	ENSG00000134452	0.376872	0.0638144	0.000227	0.017933	chr10_5883335
chr11	17007574	17007591	T	ENSG00000166689	-1.78013	0.218428	1.91e-05	0.0014707	chr11_17011441
chr11	61798163	61798181	T	ENSG00000134825	-1.57758	0.261503	0.000195	0.01365	chr11_61794384
chr11	67554446	67554498	AC	ENSG00000084207	-1.07719	0.185203	0.000254	0.024384	chr11_67557612
chr11	686127	686145	A	ENSG00000177042	-1.47741	0.255493	0.000265	0.04399	chr11_681502
chr11	68919187	68919208	TCCCCG	ENSG00000132740	1.30559	0.205228	0.000131	0.010742	chr11_68921597
chr11	68919187	68919208	TCCCCG	ENSG00000132740	1.30559	0.205228	0.000131	0.010742	chr11_68921597
chr11	68919187	68919208	TCCCCG	ENSG00000197345	1.30559	0.205228	0.000131	0.010742	chr11_68921597
chr11	68919192	68919204	TCCCCG	ENSG00000132740	1.30559	0.205228	0.000131	0.010742	chr11_68921597
chr12	122450182	122450196	T	ENSG00000111011	1.70384	0.238257	5.36e-05	0.0052528	chr12_122454939
chr12	122450182	122450196	T	ENSG00000111011	1.70384	0.238257	5.36e-05	0.0052528	chr12_122454939
chr12	122458533	122458547	T	ENSG00000111011	-0.72495	0.110397	0.000103	0.010712	chr12_122454939
chr12	132101307	132101326	T	ENSG00000291171	-0.751701	0.121854	0.000165	0.022275	chr12_132104408
chr12	132101307	132101326	T	ENSG00000291171	-0.751701	0.121854	0.000165	0.022275	chr12_132104408
chr12	31108879	31108887	TG	ENSG00000013573	1.55261	0.295758	0.000528	0.04752	chr12_31104559
chr12	52349155	52349167	T	ENSG00000170442	-0.571566	0.0641834	9.31e-06	0.00085652	chr12_52352774
chr12	54969021	54969045	AT	ENSG00000135426	0.159217	0.0297375	0.00046	0.03036	chr12_54964207
chr12	54969021	54969045	AT	ENSG00000135426	0.159217	0.0297375	0.00046	0.03036	chr12_54964207
chr12	54969021	54969045	AT	ENSG00000135426	0.208514	0.0390054	0.000465	0.03069	chr12_54964207
chr12	54969021	54969045	AT	ENSG00000135426	0.208514	0.0390054	0.000465	0.03069	chr12_54964207
chr12	68475934	68475953	T	ENSG00000251301	-0.676149	0.100034	8.28e-05	0.0029808	chr12_68474813
chr12	68475934	68475953	T	ENSG00000273824	-0.676149	0.100034	8.28e-05	0.0029808	chr12_68474813
chr12	68475934	68475953	T	ENSG00000251301	-0.676149	0.100034	8.28e-05	0.0029808	chr12_68474813
chr12	76054012	76054021	T	ENSG00000187109	-1.6694	0.304901	0.000393	0.012576	chr12_76057915
chr13	114267327	114267352	AAAAC	ENSG00000130177	1.56003	0.304759	0.000629	0.047804	chr13_114267424
chr13	114267327	114267352	AAAAC	ENSG00000130177	1.56003	0.304759	0.000629	0.047804	chr13_114267424
chr13	30461330	30461340	A	ENSG00000189403	0.749943	0.312739	0.04	0.04	chr13_30461343
chr13	42990175	42990192	A	ENSG00000133106	1.48194	0.285084	0.000565	0.04294	chr13_42990607
chr13	42990175	42990192	A	ENSG00000133106	1.48194	0.285084	0.000565	0.04294	chr13_42990607
chr13	42990175	42990192	A	ENSG00000133106	1.56292	0.304819	0.000622	0.047272	chr13_42991150
chr13	42990175	42990192	A	ENSG00000133106	1.56292	0.304819	0.000622	0.047272	chr13_42991150
chr14	100336275	100336291	A	ENSG00000140105	0.590284	0.0920304	0.000123	0.01722	chr14_100336147
chr14	100336275	100336291	A	ENSG00000258666	0.590284	0.0920304	0.000123	0.01722	chr14_100336147
chr14	100336275	100336291	A	ENSG00000140105	0.590284	0.0920304	0.000123	0.01722	chr14_100336147
chr14	100336275	100336291	A	ENSG00000258666	0.590284	0.0920304	0.000123	0.01722	chr14_100336147
chr14	100336275	100336291	A	ENSG00000140105	0.590284	0.0920304	0.000123	0.01722	chr14_100336147
chr14	100336275	100336291	A	ENSG00000140105	0.590284	0.0920304	0.000123	0.01722	chr14_100336147
chr14	100336275	100336291	A	ENSG00000140105	-0.629992	0.108481	0.000257	0.03598	chr14_100337547
chr14	100336275	100336291	A	ENSG00000258666	-0.629992	0.108481	0.000257	0.03598	chr14_100337547
chr14	100336275	100336291	A	ENSG00000140105	-0.629992	0.108481	0.000257	0.03598	chr14_100337547
chr14	100336275	100336291	A	ENSG00000258666	-0.629992	0.108481	0.000257	0.03598	chr14_100337547
chr14	100336275	100336291	A	ENSG00000140105	-0.629992	0.108481	0.000257	0.03598	chr14_100337547
chr14	100336275	100336291	A	ENSG00000140105	-0.629992	0.108481	0.000257	0.03598	chr14_100337547
chr14	103387478	103387498	ATTT	ENSG00000075413	1.15724	0.272218	0.00214	0.01498	chr14_103392429
chr14	103411951	103411965	T	ENSG00000075413	-0.40795	0.0711626	0.000282	0.018894	chr14_103407583
chr14	105519878	105519901	A	ENSG00000184986	-0.47535	0.0672885	5.89e-05	0.0080104	chr14_105521028
chr14	105519878	105519901	A	ENSG00000184986	-0.47535	0.0672885	5.89e-05	0.0080104	chr14_105521028
chr14	20322622	20322638	T	ENSG00000259001	-0.524149	0.194702	0.0247	0.0494	chr14_20318332
chr14	77792588	77792601	A	ENSG00000100601	-1.63553	0.222849	4.38e-05	0.0044676	chr14_77789815
chr14	80677508	80677527	A	ENSG00000100629	0.19043	0.0302821	0.000143	0.006149	chr14_80674112
chr14	91857965	91857977	TTTG	ENSG00000165929	-1.89276	0.38028	0.000762	0.041148	chr14_91854950
chr14	91857965	91857977	TTTG	ENSG00000165929	-7.57103	1.52112	0.000762	0.041148	chr14_91854950
chr15	28834050	28834069	T	ENSG00000291258	-0.551291	0.0835301	9.93e-05	0.012909	chr15_28833078
chr15	28834050	28834069	T	ENSG00000291258	-0.551291	0.0835301	9.93e-05	0.012909	chr15_28833078
chr15	30901599	30901612	T	ENSG00000198690	-1.04593	0.19266	0.000417	0.042534	chr15_30904395
chr15	40553905	40553967	TG	ENSG00000128891	0.0697052	0.00886115	0.000101	0.007171	chr15_40551760
chr15	49328774	49328789	T	ENSG00000166262	-0.735138	0.266147	0.022	0.022	chr15_49333370
chr15	52145476	52145487	A	ENSG00000259577	-1.22183	0.393041	0.0125	0.0375	chr15_52147478
chr15	56214714	56214733	A	ENSG00000181827	-0.495299	0.099543	0.000764	0.036672	chr15_56214668
chr15	56214714	56214733	A	ENSG00000181827	-0.495299	0.099543	0.000764	0.036672	chr15_56214668
chr15	56214714	56214733	A	ENSG00000181827	-0.331464	0.069206	0.000988	0.047424	chr15_56214815
chr15	56214714	56214733	A	ENSG00000181827	-0.331464	0.069206	0.000988	0.047424	chr15_56214815
chr15	63859981	63860001	A	ENSG00000103657	0.394993	0.169299	0.0445	0.0445	chr15_63855362
chr16	10364029	10364038	T	ENSG00000166669	-1.05926	0.376905	0.0204	0.0204	chr16_10361926
chr16	1528315	1528393	ACGCATGCACGCACGTGTGCACACAC	ENSG00000187535	-1.01029	0.152704	9.75e-05	0.0334425	chr16_1530351
chr16	1569757	1569769	T	ENSG00000131634	0.915408	0.152817	0.000205	0.03649	chr16_1568844
chr16	23648857	23648872	TTTG	ENSG00000166847	-1.5033	0.298192	0.000698	0.035598	chr16_23645219
chr16	23688910	23688921	T	ENSG00000166847	-0.843815	0.0788636	2.03e-06	0.00013398	chr16_23686357
chr16	2635330	2635342	T	ENSG00000291228	2.73014	0.447392	0.000179	0.040275	chr16_2639340
chr16	28083438	28083454	T	ENSG00000169181	-1.70196	0.286724	0.000219	0.033726	chr16_28085431
chr16	3084607	3084625	A	ENSG00000262370	-0.562302	0.0732384	3.07e-05	0.003991	chr16_3086416
chr16	53781	53789	C	ENSG00000161980	-0.29607	0.0429081	7.07e-05	0.01414	chr16_50954
chr16	74625199	74625213	A	ENSG00000168411	-1.30135	0.233651	0.000348	0.022968	chr16_74630120
chr16	74625199	74625213	A	ENSG00000168411	-1.30135	0.233651	0.000348	0.022968	chr16_74630120
chr16	74625199	74625213	A	ENSG00000168411	-1.30135	0.233651	0.000348	0.022968	chr16_74630120
chr17	15551265	15551287	T	ENSG00000175106	-1.16522	0.216899	0.000449	0.021552	chr17_15548268
chr17	15551265	15551287	T	ENSG00000266538	-1.16522	0.216899	0.000449	0.021552	chr17_15548268
chr17	15551265	15551287	T	ENSG00000175106	-1.1194	0.180573	0.000159	0.007632	chr17_15552188
chr17	15551265	15551287	T	ENSG00000266538	-1.1194	0.180573	0.000159	0.007632	chr17_15552188
chr17	1784956	1784968	T	ENSG00000132386	1.36185	0.1552	1.05e-05	0.002562	chr17_1783339
chr17	1784956	1784968	T	ENSG00000132386	1.36185	0.1552	1.05e-05	0.002562	chr17_1783339
chr17	1784956	1784968	T	ENSG00000132383	1.36185	0.1552	1.05e-05	0.002562	chr17_1783339
chr17	1784956	1784968	T	ENSG00000132386	1.36185	0.1552	1.05e-05	0.002562	chr17_1783339
chr17	1784956	1784968	T	ENSG00000132386	1.36185	0.1552	1.05e-05	0.002562	chr17_1783339
chr17	1784956	1784968	T	ENSG00000132383	1.36185	0.1552	1.05e-05	0.002562	chr17_1783339
chr17	18352150	18352165	T	ENSG00000176974	-0.311798	0.0502467	0.000158	0.016748	chr17_18352213
chr17	19242132	19242149	A	ENSG00000189152	2.60055	0.422437	0.000167	0.024549	chr17_19239843
chr17	41863190	41863208	T	ENSG00000141698	0.35514	0.0575124	0.000164	0.023452	chr17_41862678
chr17	46208616	46208637	A	ENSG00000176681	0.533544	0.072496	7.92e-05	0.0041184	chr17_46205300
chr17	46208616	46208637	A	ENSG00000176681	0.533544	0.072496	7.92e-05	0.0041184	chr17_46205300
chr17	46208616	46208637	A	ENSG00000176681	0.631812	0.10713	0.000363	0.018876	chr17_46205408
chr17	46208616	46208637	A	ENSG00000176681	0.631812	0.10713	0.000363	0.018876	chr17_46205408
chr17	46208616	46208637	A	ENSG00000176681	0.465408	0.0657723	0.000104	0.005408	chr17_46210916
chr17	46208616	46208637	A	ENSG00000176681	0.465408	0.0657723	0.000104	0.005408	chr17_46210916
chr17	46257652	46257668	A	ENSG00000214401	0.531377	0.081818	0.000112	0.021392	chr17_46257406
chr17	46257652	46257668	A	ENSG00000214401	0.531377	0.081818	0.000112	0.021392	chr17_46257406
chr17	46257652	46257668	A	ENSG00000214401	0.450211	0.0702345	0.000124	0.023684	chr17_46258774
chr17	46257652	46257668	A	ENSG00000214401	0.450211	0.0702345	0.000124	0.023684	chr17_46258774
chr17	46285241	46285258	T	ENSG00000176681	1.13369	0.189011	0.000203	0.017661	chr17_46287813
chr17	46285241	46285258	T	ENSG00000176681	1.13369	0.189011	0.000203	0.017661	chr17_46287813
chr17	46285241	46285258	T	ENSG00000176681	1.11189	0.140274	2.38e-05	0.0020706	chr17_46288376
chr17	46285241	46285258	T	ENSG00000176681	1.11189	0.140274	2.38e-05	0.0020706	chr17_46288376
chr17	46490875	46490887	T	ENSG00000238083	1.54876	0.271093	0.000289	0.01734	chr17_46492785
chr17	46490875	46490887	T	ENSG00000238083	1.7593	0.247928	5.69e-05	0.003414	chr17_46492785
chr17	46490875	46490887	T	ENSG00000238083	1.08141	0.202982	0.000476	0.02856	chr17_46493861
chr17	48556143	48556155	T	ENSG00000230148	1.37163	0.208125	0.0001	0.017	chr17_48559932
chr17	51148266	51148278	T	ENSG00000239672	1.30158	0.208673	0.000152	0.018088	chr17_51152787
chr17	54925910	54925919	AAC	ENSG00000166260	0.680068	0.132981	0.000633	0.04431	chr17_54925763
chr17	54925910	54925919	AAC	ENSG00000166260	0.509005	0.0973592	0.000543	0.03801	chr17_54925763
chr17	54959616	54959634	T	ENSG00000166263	-0.886981	0.174233	0.000653	0.024161	chr17_54960127
chr17	58442912	58442925	T	ENSG00000265148	1.32838	0.281231	0.00108	0.04644	chr17_58443063
chr17	66287507	66287520	A	ENSG00000154229	0.174501	0.0620507	0.0203	0.0406	chr17_66287730
chr17	6759629	6759657	TG	ENSG00000132530	1.61683	0.250102	0.000116	0.010904	chr17_6756375
chr17	6759629	6759657	TG	ENSG00000132530	1.61683	0.250102	0.000116	0.010904	chr17_6756375
chr17	6759629	6759657	TG	ENSG00000132530	1.61683	0.250102	0.000116	0.010904	chr17_6756375
chr17	6759629	6759657	TG	ENSG00000132530	1.61683	0.250102	0.000116	0.010904	chr17_6756375
chr17	6759629	6759657	TG	ENSG00000132530	1.61683	0.250102	0.000116	0.010904	chr17_6756375
chr17	7258448	7258464	A	ENSG00000170291	-1.73711	0.236015	4.28e-05	0.0099296	chr17_7261573
chr17	7258448	7258464	A	ENSG00000170291	-1.73711	0.236015	4.28e-05	0.0099296	chr17_7261573
chr17	7306089	7306113	T	ENSG00000132507	-0.534153	0.0838056	0.000129	0.031089	chr17_7307879
chr18	79969201	79969225	AAGA	ENSG00000141759	-0.594219	0.0653331	7.83e-06	0.0014877	chr18_79966885
chr19	18154916	18154931	A	ENSG00000099308	2.0465	0.221388	6.86e-06	0.00144746	chr19_18154027
chr19	19836743	19836760	T	ENSG00000291177	0.0915018	0.0176425	0.000574	0.036736	chr19_19833849
chr19	19836743	19836760	T	ENSG00000291177	0.0915018	0.0176425	0.000574	0.036736	chr19_19833849
chr19	20814639	20814650	T	ENSG00000160229	0.508731	0.100579	0.000683	0.028686	chr19_20813367
chr19	21533570	21533581	T	ENSG00000197013	-1.20633	0.227231	0.000488	0.025864	chr19_21535068
chr19	21533570	21533581	T	ENSG00000197013	-1.35841	0.157927	1.23e-05	0.0006519	chr19_21535077
chr19	21578087	21578109	T	ENSG00000197013	0.597439	0.110965	0.000442	0.03315	chr19_21577010
chr19	21578087	21578109	T	ENSG00000197013	0.545107	0.0910461	0.000206	0.01545	chr19_21577421
chr19	21578087	21578109	T	ENSG00000197013	0.540816	0.0823837	0.000103	0.007725	chr19_21578321
chr19	21578087	21578109	T	ENSG00000197013	0.564737	0.0968779	0.00025	0.01875	chr19_21579018
chr19	22007505	22007530	A	ENSG00000160321	0.28537	0.105919	0.0246	0.0492	chr19_22009677
chr19	2355782	2355794	A	ENSG00000130332	-0.875926	0.21426	0.00272	0.02992	chr19_2353267
chr19	2355782	2355794	A	ENSG00000130332	-0.875926	0.21426	0.00272	0.02992	chr19_2353267
chr19	2406319	2406337	ATTTT	ENSG00000099800	0.842396	0.142013	0.00022	0.04576	chr19_2408428
chr19	2406319	2406337	ATTTT	ENSG00000178297	0.842396	0.142013	0.00022	0.04576	chr19_2408428
chr19	41565563	41565571	ACAG	ENSG00000007129	-1.36266	0.37599	0.00554	0.0277	chr19_41563620
chr19	41990675	41990695	AT	ENSG00000289115	4.24349	0.595261	5.49e-05	0.0104859	chr19_41994123
chr19	41990675	41990695	AT	ENSG00000289115	3.89798	0.589455	9.78e-05	0.0186798	chr19_41994128
chr19	48111615	48111633	T	ENSG00000269534	0.717097	0.140798	0.000651	0.002604	chr19_48112950
chr19	48839945	48839958	A	ENSG00000087076	-2.69451	0.838268	0.0106	0.0424	chr19_48838915
chr19	48897948	48897980	ATTT	ENSG00000104804	-0.559184	0.178456	0.0121	0.0484	chr19_48895792
chr19	54968701	54968713	T	ENSG00000267265	-0.0706856	0.0120777	0.000243	0.037908	chr19_54964559
chr19	54968701	54968713	T	ENSG00000267265	-0.0706856	0.0120777	0.000243	0.037908	chr19_54964559
chr19	54968701	54968713	T	ENSG00000267265	-0.0901579	0.0147056	0.000173	0.026988	chr19_54966816
chr19	54968701	54968713	T	ENSG00000267265	-0.0901579	0.0147056	0.000173	0.026988	chr19_54966816
chr19	56592598	56592607	A	ENSG00000196867	0.798333	0.126068	0.000136	0.00952	chr19_56592985
chr19	56592598	56592607	A	ENSG00000196867	0.798333	0.126068	0.000136	0.00952	chr19_56592985
chr19	576962	576979	TG	ENSG00000172270	-0.73698	0.0980798	3.64e-05	0.0127764	chr19_575996
chr19	576962	576979	TG	ENSG00000172270	-0.73698	0.0980798	3.64e-05	0.0127764	chr19_575996
chr19	57920499	57920508	TTC	ENSG00000173480	0.579969	0.100729	0.000274	0.0274	chr19_57918105
chr19	57920499	57920508	TTC	ENSG00000173480	0.71599	0.104618	7.53e-05	0.00753	chr19_57918105
chr19	58279879	58279894	T	ENSG00000268516	0.712322	0.132445	0.000446	0.041478	chr19_58279819
chr19	58285157	58285169	T	ENSG00000278129	-1.76999	0.342291	0.000586	0.026956	chr19_58285093
chr19	58347666	58347726	AGGCCACGCCCC	ENSG00000121410	0.933791	0.257287	0.00549	0.02745	chr19_58350637
chr19	58371708	58371724	ATTTT	ENSG00000083845	-1.64602	0.589651	0.021	0.021	chr19_58371015
chr20	32826214	32826236	T	ENSG00000215529	0.353679	0.123644	0.0188	0.0188	chr20_32826670
chr20	34460179	34460205	TTG	ENSG00000236388	3.51611	0.763309	0.00128	0.04736	chr20_34457171
chr20	34460179	34460205	TTG	ENSG00000236388	3.51611	0.763309	0.00128	0.04736	chr20_34457171
chr20	35756271	35756281	A	ENSG00000214078	-1.13697	0.192075	0.000224	0.017696	chr20_35755080
chr20	35756271	35756281	A	ENSG00000214078	-1.13697	0.192075	0.000224	0.017696	chr20_35755080
chr20	4999556	4999572	T	ENSG00000089057	1.38778	0.114537	7.09e-07	0.000129747	chr20_5002359
chr20	4999556	4999572	T	ENSG00000089057	1.38778	0.114537	7.09e-07	0.000129747	chr20_5002359
chr20	58348792	58348804	A	ENSG00000291067	1.59864	0.306241	0.000549	0.026901	chr20_58349139
chr20	58348792	58348804	A	ENSG00000291067	1.51797	0.241951	0.000145	0.007105	chr20_58350556
chr21	15507772	15507852	ACCCTCCCTTGCTCTCTCCC	ENSG00000229425	-1.03379	0.396349	0.0284	0.0284	chr21_15511836
chr21	33468066	33468082	A	ENSG00000142188	0.225881	0.0435583	0.000575	0.035075	chr21_33463911
chr21	33681616	33681660	ATTTT	ENSG00000205726	-0.197575	0.0868671	0.049	0.049	chr21_33678408
chr21	46271326	46271344	T	ENSG00000182362	1.22827	0.210097	0.000245	0.018375	chr21_46266371
chr22	19085105	19085120	A	ENSG00000273032	-0.779572	0.125388	0.000156	0.018564	chr22_19084452
chr22	42962183	42962196	T	ENSG00000100266	-0.511108	0.0588301	1.14e-05	0.0009918	chr22_42963935
chr22	45377636	45377652	A	ENSG00000100376	2.53015	0.419936	0.000196	0.010192	chr22_45376092
chr22	49652155	49652171	A	ENSG00000235111	-1.50114	0.185845	2.05e-05	0.004141	chr22_49656041
chr22	49652155	49652171	A	ENSG00000188511	-1.50114	0.185845	2.05e-05	0.004141	chr22_49656041
chr22	49652155	49652171	A	ENSG00000212939	-1.50114	0.185845	2.05e-05	0.004141	chr22_49656041
chr22	49652155	49652171	A	ENSG00000235111	-1.50114	0.185845	2.05e-05	0.004141	chr22_49656041

## Sheet: README
Supplementary Table 4: List of candidate causal sc-eTRs that associate with methylation of a nearby CpG site (within 5kB) (Bonferroni adjusted p-value <0.05)
The details for each column are:
chromosome (hg38): chromosome of the single-cell eTR
start coordinate (hg38): start coordinate of the single-cell eTR
end coordinate (hg38): end coordinate of the single-cell eTR
motif: motif of the single-cell eTR
egene: target gene of the single-cell eTR
effect size: effect size of the mTR (TR associated with methylation)
standard error: standard error of the mTR
p-value: p-value of the mTR
bonferroni-adjusted p-value: Bonferroni-adjusted p-value of the mTR
methyl_site: coordinates of CpG site
