# Supplementary material for: Polymorphic tandem repeats influence cell type-specific gene expression across the human immune landscape
Source: bioRxiv. 2025 Apr 9:2024.11.02.621562. Preprint. [Version 2] doi: 10.1101/2024.11.02.621562 (PMC12026411; doi:10.1101/2024.11.02.621562)
Supplement: Supplement 2 [file media-2.zip › Supplementary Tables - final freeze/TableS5v1.0.xlsx]

## Sheet: TableS5
chromosome (hg38)	start coordinate (hg38)	end coordinate (hg38)	motif	egene	ProbeID	PP.H4.abf	all_cell_types
chr10	97340132	97340150	A	ENSG00000052749	cg11620960	0.990278	B_intermediate,B_memory,CD14_Mono,CD16_Mono
chr10	97340132	97340150	A	ENSG00000052749	cg12074985	0.990278	B_intermediate,B_memory,CD14_Mono,CD16_Mono
chr10	30513526	30513540	T	ENSG00000107968	cg04399985	0.984139	B_intermediate,CD4_Proliferating,B_memory,CD14_Mono,CD16_Mono,pDC
chr10	30513526	30513540	T	ENSG00000107968	cg09451608	0.984663	B_intermediate,CD4_Proliferating,B_memory,CD14_Mono,CD16_Mono,pDC
chr10	29388991	29389030	TG	ENSG00000291093	cg14001239	0.955456	CD4_TEM,CD8_TEM,CD8_TCM,Treg,B_memory,B_intermediate
chr10	29388991	29389030	TG	ENSG00000291093	cg14001239	0.955456	B_memory,CD4_TCM,CD4_Naive,CD4_TEM,CD8_TEM,Treg,B_intermediate
chr10	29388991	29389030	TG	ENSG00000291093	cg14001239	0.955456	B_intermediate,CD4_TCM,CD4_Naive,CD4_TEM,CD8_TEM,Treg,B_memory
chr10	29388991	29389030	TG	ENSG00000291093	cg14244658	0.961525	CD4_TEM,CD8_TEM,CD8_TCM,Treg,B_memory,B_intermediate
chr10	29388991	29389030	TG	ENSG00000291093	cg14244658	0.961525	B_memory,CD4_TCM,CD4_Naive,CD4_TEM,CD8_TEM,Treg,B_intermediate
chr10	29388991	29389030	TG	ENSG00000291093	cg14244658	0.961525	B_intermediate,CD4_TCM,CD4_Naive,CD4_TEM,CD8_TEM,Treg,B_memory
chr10	29388991	29389030	TG	ENSG00000291093	cg14001239	0.958798	CD4_TEM,CD8_TEM,CD8_TCM,Treg,B_memory,B_intermediate
chr10	29388991	29389030	TG	ENSG00000291093	cg14001239	0.958798	B_memory,CD4_TCM,CD4_Naive,CD4_TEM,CD8_TEM,Treg,B_intermediate
chr10	29388991	29389030	TG	ENSG00000291093	cg14001239	0.958798	B_intermediate,CD4_TCM,CD4_Naive,CD4_TEM,CD8_TEM,Treg,B_memory
chr10	29388991	29389030	TG	ENSG00000291093	cg14244658	0.962347	CD4_TEM,CD8_TEM,CD8_TCM,Treg,B_memory,B_intermediate
chr10	29388991	29389030	TG	ENSG00000291093	cg14244658	0.962347	B_memory,CD4_TCM,CD4_Naive,CD4_TEM,CD8_TEM,Treg,B_intermediate
chr10	29388991	29389030	TG	ENSG00000291093	cg14244658	0.962347	B_intermediate,CD4_TCM,CD4_Naive,CD4_TEM,CD8_TEM,Treg,B_memory
chr11	62561510	62561530	A	ENSG00000254772	cg02375832	0.976228	CD8_Naive,CD4_CTL,NK,cDC1,cDC2,pDC,ASDC
chr11	62561510	62561530	A	ENSG00000254772	cg02375832	0.976228	B_naive
chr11	62561510	62561530	A	ENSG00000254772	cg02375832	0.976228	B_intermediate,CD4_Naive,B_memory,ASDC
chr12	7108966	7108989	TG	ENSG00000139182	cg16703410	0.961948	B_intermediate,Treg,B_memory,CD16_Mono,cDC2,HSPC
chr12	7108966	7108989	TG	ENSG00000139182	cg16703410	0.961948	B_intermediate,Treg,B_memory,CD16_Mono,cDC2,HSPC
chr12	7108966	7108989	TG	ENSG00000139182	cg22095709	0.848337	B_intermediate,Treg,B_memory,CD16_Mono,cDC2,HSPC
chr12	7108966	7108989	TG	ENSG00000139182	cg22095709	0.848337	B_intermediate,Treg,B_memory,CD16_Mono,cDC2,HSPC
chr12	7108966	7108988	TG	ENSG00000139182	cg16703410	0.815295	B_naive,CD4_Naive,B_memory,CD14_Mono,CD16_Mono
chr12	7108966	7108988	TG	ENSG00000139182	cg16703410	0.815295	B_naive,CD4_Naive,B_memory,CD14_Mono,CD16_Mono
chr12	7108966	7108988	TG	ENSG00000139182	cg16703410	0.815295	B_memory,CD4_Naive,B_naive,CD14_Mono,CD16_Mono
chr12	7108966	7108988	TG	ENSG00000139182	cg16703410	0.815295	B_memory,CD4_Naive,B_naive,CD14_Mono,CD16_Mono
chr12	7108966	7108988	TG	ENSG00000139182	cg16703410	0.997729	B_naive,CD4_Naive,B_memory,CD14_Mono,CD16_Mono
chr12	7108966	7108988	TG	ENSG00000139182	cg16703410	0.997729	B_naive,CD4_Naive,B_memory,CD14_Mono,CD16_Mono
chr12	7108966	7108988	TG	ENSG00000139182	cg16703410	0.997729	B_memory,CD4_Naive,B_naive,CD14_Mono,CD16_Mono
chr12	7108966	7108988	TG	ENSG00000139182	cg16703410	0.997729	B_memory,CD4_Naive,B_naive,CD14_Mono,CD16_Mono
chr17	46217110	46217131	A	ENSG00000120071	cg07368127	0.909755	CD4_TEM,CD4_Naive,CD8_TCM,Treg,B_naive
chr17	46217110	46217131	A	ENSG00000120071	cg07368127	0.909755	NK_Proliferating,CD4_CTL,CD14_Mono,cDC2,pDC
chr17	46217110	46217131	A	ENSG00000120071	cg07368127	0.909755	CD8_TCM,CD4_TEM,Treg,B_naive
chr17	46217110	46217131	A	ENSG00000120071	cg07368127	0.909755	B_memory,NK_CD56bright,CD8_Naive,Treg,B_intermediate,cDC2,gdT,MAIT
chr17	46217110	46217131	A	ENSG00000120071	cg07368127	0.909755	B_intermediate,NK_CD56bright,B_memory,CD16_Mono,cDC2,gdT,MAIT
chr17	46217110	46217131	A	ENSG00000120071	cg07368127	0.909755	CD16_Mono,NK_CD56bright,B_memory,B_intermediate,CD14_Mono,cDC2,gdT,MAIT
chr17	46217110	46217131	A	ENSG00000120071	cg07368127	0.909755	MAIT,NK_CD56bright,CD8_Naive,B_memory,B_intermediate,CD16_Mono,cDC2,gdT
chr17	46217110	46217131	A	ENSG00000120071	cg07368127	0.909755	ASDC,CD4_CTL,CD4_Proliferating,NK_Proliferating,CD8_Proliferating,pDC,dnT,HSPC,ILC
chr17	46217110	46217131	A	ENSG00000120071	cg07817266	0.899471	CD4_TEM,CD4_Naive,CD8_TCM,Treg,B_naive
chr17	46217110	46217131	A	ENSG00000120071	cg07817266	0.899471	NK_Proliferating,CD4_CTL,CD14_Mono,cDC2,pDC
chr17	46217110	46217131	A	ENSG00000120071	cg07817266	0.899471	CD8_TCM,CD4_TEM,Treg,B_naive
chr17	46217110	46217131	A	ENSG00000120071	cg07817266	0.899471	B_memory,NK_CD56bright,CD8_Naive,Treg,B_intermediate,cDC2,gdT,MAIT
chr17	46217110	46217131	A	ENSG00000120071	cg07817266	0.899471	B_intermediate,NK_CD56bright,B_memory,CD16_Mono,cDC2,gdT,MAIT
chr17	46217110	46217131	A	ENSG00000120071	cg07817266	0.899471	CD16_Mono,NK_CD56bright,B_memory,B_intermediate,CD14_Mono,cDC2,gdT,MAIT
chr17	46217110	46217131	A	ENSG00000120071	cg07817266	0.899471	MAIT,NK_CD56bright,CD8_Naive,B_memory,B_intermediate,CD16_Mono,cDC2,gdT
chr17	46217110	46217131	A	ENSG00000120071	cg07817266	0.899471	ASDC,CD4_CTL,CD4_Proliferating,NK_Proliferating,CD8_Proliferating,pDC,dnT,HSPC,ILC
chr17	46217110	46217131	A	ENSG00000120071	cg11204664	0.805274	CD4_TEM,CD4_Naive,CD8_TCM,Treg,B_naive
chr17	46217110	46217131	A	ENSG00000120071	cg11204664	0.805274	NK_Proliferating,CD4_CTL,CD14_Mono,cDC2,pDC
chr17	46217110	46217131	A	ENSG00000120071	cg11204664	0.805274	CD8_TCM,CD4_TEM,Treg,B_naive
chr17	46217110	46217131	A	ENSG00000120071	cg11204664	0.805274	B_memory,NK_CD56bright,CD8_Naive,Treg,B_intermediate,cDC2,gdT,MAIT
chr17	46217110	46217131	A	ENSG00000120071	cg11204664	0.805274	B_intermediate,NK_CD56bright,B_memory,CD16_Mono,cDC2,gdT,MAIT
chr17	46217110	46217131	A	ENSG00000120071	cg11204664	0.805274	CD16_Mono,NK_CD56bright,B_memory,B_intermediate,CD14_Mono,cDC2,gdT,MAIT
chr17	46217110	46217131	A	ENSG00000120071	cg11204664	0.805274	MAIT,NK_CD56bright,CD8_Naive,B_memory,B_intermediate,CD16_Mono,cDC2,gdT
chr17	46217110	46217131	A	ENSG00000120071	cg11204664	0.805274	ASDC,CD4_CTL,CD4_Proliferating,NK_Proliferating,CD8_Proliferating,pDC,dnT,HSPC,ILC
chr17	46217110	46217131	A	ENSG00000120071	cg15295732	0.960209	CD4_TEM,CD4_Naive,CD8_TCM,Treg,B_naive
chr17	46217110	46217131	A	ENSG00000120071	cg15295732	0.960209	NK_Proliferating,CD4_CTL,CD14_Mono,cDC2,pDC
chr17	46217110	46217131	A	ENSG00000120071	cg15295732	0.960209	CD8_TCM,CD4_TEM,Treg,B_naive
chr17	46217110	46217131	A	ENSG00000120071	cg15295732	0.960209	B_memory,NK_CD56bright,CD8_Naive,Treg,B_intermediate,cDC2,gdT,MAIT
chr17	46217110	46217131	A	ENSG00000120071	cg15295732	0.960209	B_intermediate,NK_CD56bright,B_memory,CD16_Mono,cDC2,gdT,MAIT
chr17	46217110	46217131	A	ENSG00000120071	cg15295732	0.960209	CD16_Mono,NK_CD56bright,B_memory,B_intermediate,CD14_Mono,cDC2,gdT,MAIT
chr17	46217110	46217131	A	ENSG00000120071	cg15295732	0.960209	MAIT,NK_CD56bright,CD8_Naive,B_memory,B_intermediate,CD16_Mono,cDC2,gdT
chr17	46217110	46217131	A	ENSG00000120071	cg15295732	0.960209	ASDC,CD4_CTL,CD4_Proliferating,NK_Proliferating,CD8_Proliferating,pDC,dnT,HSPC,ILC
chr17	46217110	46217131	A	ENSG00000120071	cg00512837	0.837719	CD4_TEM,CD4_Naive,CD8_TCM,Treg,B_naive
chr17	46217110	46217131	A	ENSG00000120071	cg00512837	0.837719	NK_Proliferating,CD4_CTL,CD14_Mono,cDC2,pDC
chr17	46217110	46217131	A	ENSG00000120071	cg00512837	0.837719	CD8_TCM,CD4_TEM,Treg,B_naive
chr17	46217110	46217131	A	ENSG00000120071	cg00512837	0.837719	B_memory,NK_CD56bright,CD8_Naive,Treg,B_intermediate,cDC2,gdT,MAIT
chr17	46217110	46217131	A	ENSG00000120071	cg00512837	0.837719	B_intermediate,NK_CD56bright,B_memory,CD16_Mono,cDC2,gdT,MAIT
chr17	46217110	46217131	A	ENSG00000120071	cg00512837	0.837719	CD16_Mono,NK_CD56bright,B_memory,B_intermediate,CD14_Mono,cDC2,gdT,MAIT
chr17	46217110	46217131	A	ENSG00000120071	cg00512837	0.837719	MAIT,NK_CD56bright,CD8_Naive,B_memory,B_intermediate,CD16_Mono,cDC2,gdT
chr17	46217110	46217131	A	ENSG00000120071	cg00512837	0.837719	ASDC,CD4_CTL,CD4_Proliferating,NK_Proliferating,CD8_Proliferating,pDC,dnT,HSPC,ILC
chr17	46217110	46217131	A	ENSG00000120071	cg07368127	0.822389	CD4_TEM,CD4_Naive,CD8_TCM,Treg,B_naive
chr17	46217110	46217131	A	ENSG00000120071	cg07368127	0.822389	NK_Proliferating,CD4_CTL,CD14_Mono,cDC2,pDC
chr17	46217110	46217131	A	ENSG00000120071	cg07368127	0.822389	CD8_TCM,CD4_TEM,Treg,B_naive
chr17	46217110	46217131	A	ENSG00000120071	cg07368127	0.822389	B_memory,NK_CD56bright,CD8_Naive,Treg,B_intermediate,cDC2,gdT,MAIT
chr17	46217110	46217131	A	ENSG00000120071	cg07368127	0.822389	B_intermediate,NK_CD56bright,B_memory,CD16_Mono,cDC2,gdT,MAIT
chr17	46217110	46217131	A	ENSG00000120071	cg07368127	0.822389	CD16_Mono,NK_CD56bright,B_memory,B_intermediate,CD14_Mono,cDC2,gdT,MAIT
chr17	46217110	46217131	A	ENSG00000120071	cg07368127	0.822389	MAIT,NK_CD56bright,CD8_Naive,B_memory,B_intermediate,CD16_Mono,cDC2,gdT
chr17	46217110	46217131	A	ENSG00000120071	cg07368127	0.822389	ASDC,CD4_CTL,CD4_Proliferating,NK_Proliferating,CD8_Proliferating,pDC,dnT,HSPC,ILC
chr17	46217110	46217131	A	ENSG00000120071	cg07817266	0.957899	CD4_TEM,CD4_Naive,CD8_TCM,Treg,B_naive
chr17	46217110	46217131	A	ENSG00000120071	cg07817266	0.957899	NK_Proliferating,CD4_CTL,CD14_Mono,cDC2,pDC
chr17	46217110	46217131	A	ENSG00000120071	cg07817266	0.957899	CD8_TCM,CD4_TEM,Treg,B_naive
chr17	46217110	46217131	A	ENSG00000120071	cg07817266	0.957899	B_memory,NK_CD56bright,CD8_Naive,Treg,B_intermediate,cDC2,gdT,MAIT
chr17	46217110	46217131	A	ENSG00000120071	cg07817266	0.957899	B_intermediate,NK_CD56bright,B_memory,CD16_Mono,cDC2,gdT,MAIT
chr17	46217110	46217131	A	ENSG00000120071	cg07817266	0.957899	CD16_Mono,NK_CD56bright,B_memory,B_intermediate,CD14_Mono,cDC2,gdT,MAIT
chr17	46217110	46217131	A	ENSG00000120071	cg07817266	0.957899	MAIT,NK_CD56bright,CD8_Naive,B_memory,B_intermediate,CD16_Mono,cDC2,gdT
chr17	46217110	46217131	A	ENSG00000120071	cg07817266	0.957899	ASDC,CD4_CTL,CD4_Proliferating,NK_Proliferating,CD8_Proliferating,pDC,dnT,HSPC,ILC
chr17	46217110	46217131	A	ENSG00000120071	cg26855231	0.954622	CD4_TEM,CD4_Naive,CD8_TCM,Treg,B_naive
chr17	46217110	46217131	A	ENSG00000120071	cg26855231	0.954622	NK_Proliferating,CD4_CTL,CD14_Mono,cDC2,pDC
chr17	46217110	46217131	A	ENSG00000120071	cg26855231	0.954622	CD8_TCM,CD4_TEM,Treg,B_naive
chr17	46217110	46217131	A	ENSG00000120071	cg26855231	0.954622	B_memory,NK_CD56bright,CD8_Naive,Treg,B_intermediate,cDC2,gdT,MAIT
chr17	46217110	46217131	A	ENSG00000120071	cg26855231	0.954622	B_intermediate,NK_CD56bright,B_memory,CD16_Mono,cDC2,gdT,MAIT
chr17	46217110	46217131	A	ENSG00000120071	cg26855231	0.954622	CD16_Mono,NK_CD56bright,B_memory,B_intermediate,CD14_Mono,cDC2,gdT,MAIT
chr17	46217110	46217131	A	ENSG00000120071	cg26855231	0.954622	MAIT,NK_CD56bright,CD8_Naive,B_memory,B_intermediate,CD16_Mono,cDC2,gdT
chr17	46217110	46217131	A	ENSG00000120071	cg26855231	0.954622	ASDC,CD4_CTL,CD4_Proliferating,NK_Proliferating,CD8_Proliferating,pDC,dnT,HSPC,ILC
chr17	46217110	46217131	A	ENSG00000120071	cg00512837	0.837719	CD4_TEM,CD4_Naive,CD8_TCM,Treg,B_naive
chr17	46217110	46217131	A	ENSG00000120071	cg00512837	0.837719	NK_Proliferating,CD4_CTL,CD14_Mono,cDC2,pDC
chr17	46217110	46217131	A	ENSG00000120071	cg00512837	0.837719	CD8_TCM,CD4_TEM,Treg,B_naive
chr17	46217110	46217131	A	ENSG00000120071	cg00512837	0.837719	B_memory,NK_CD56bright,CD8_Naive,Treg,B_intermediate,cDC2,gdT,MAIT
chr17	46217110	46217131	A	ENSG00000120071	cg00512837	0.837719	B_intermediate,NK_CD56bright,B_memory,CD16_Mono,cDC2,gdT,MAIT
chr17	46217110	46217131	A	ENSG00000120071	cg00512837	0.837719	CD16_Mono,NK_CD56bright,B_memory,B_intermediate,CD14_Mono,cDC2,gdT,MAIT
chr17	46217110	46217131	A	ENSG00000120071	cg00512837	0.837719	MAIT,NK_CD56bright,CD8_Naive,B_memory,B_intermediate,CD16_Mono,cDC2,gdT
chr17	46217110	46217131	A	ENSG00000120071	cg00512837	0.837719	ASDC,CD4_CTL,CD4_Proliferating,NK_Proliferating,CD8_Proliferating,pDC,dnT,HSPC,ILC
chr17	46217110	46217131	A	ENSG00000120071	cg06537391	0.825943	CD4_TEM,CD4_Naive,CD8_TCM,Treg,B_naive
chr17	46217110	46217131	A	ENSG00000120071	cg06537391	0.825943	NK_Proliferating,CD4_CTL,CD14_Mono,cDC2,pDC
chr17	46217110	46217131	A	ENSG00000120071	cg06537391	0.825943	CD8_TCM,CD4_TEM,Treg,B_naive
chr17	46217110	46217131	A	ENSG00000120071	cg06537391	0.825943	B_memory,NK_CD56bright,CD8_Naive,Treg,B_intermediate,cDC2,gdT,MAIT
chr17	46217110	46217131	A	ENSG00000120071	cg06537391	0.825943	B_intermediate,NK_CD56bright,B_memory,CD16_Mono,cDC2,gdT,MAIT
chr17	46217110	46217131	A	ENSG00000120071	cg06537391	0.825943	CD16_Mono,NK_CD56bright,B_memory,B_intermediate,CD14_Mono,cDC2,gdT,MAIT
chr17	46217110	46217131	A	ENSG00000120071	cg06537391	0.825943	MAIT,NK_CD56bright,CD8_Naive,B_memory,B_intermediate,CD16_Mono,cDC2,gdT
chr17	46217110	46217131	A	ENSG00000120071	cg06537391	0.825943	ASDC,CD4_CTL,CD4_Proliferating,NK_Proliferating,CD8_Proliferating,pDC,dnT,HSPC,ILC
chr17	46217110	46217131	A	ENSG00000120071	cg07368127	0.822389	CD4_TEM,CD4_Naive,CD8_TCM,Treg,B_naive
chr17	46217110	46217131	A	ENSG00000120071	cg07368127	0.822389	NK_Proliferating,CD4_CTL,CD14_Mono,cDC2,pDC
chr17	46217110	46217131	A	ENSG00000120071	cg07368127	0.822389	CD8_TCM,CD4_TEM,Treg,B_naive
chr17	46217110	46217131	A	ENSG00000120071	cg07368127	0.822389	B_memory,NK_CD56bright,CD8_Naive,Treg,B_intermediate,cDC2,gdT,MAIT
chr17	46217110	46217131	A	ENSG00000120071	cg07368127	0.822389	B_intermediate,NK_CD56bright,B_memory,CD16_Mono,cDC2,gdT,MAIT
chr17	46217110	46217131	A	ENSG00000120071	cg07368127	0.822389	CD16_Mono,NK_CD56bright,B_memory,B_intermediate,CD14_Mono,cDC2,gdT,MAIT
chr17	46217110	46217131	A	ENSG00000120071	cg07368127	0.822389	MAIT,NK_CD56bright,CD8_Naive,B_memory,B_intermediate,CD16_Mono,cDC2,gdT
chr17	46217110	46217131	A	ENSG00000120071	cg07368127	0.822389	ASDC,CD4_CTL,CD4_Proliferating,NK_Proliferating,CD8_Proliferating,pDC,dnT,HSPC,ILC
chr17	46217110	46217131	A	ENSG00000120071	cg07817266	0.959059	CD4_TEM,CD4_Naive,CD8_TCM,Treg,B_naive
chr17	46217110	46217131	A	ENSG00000120071	cg07817266	0.959059	NK_Proliferating,CD4_CTL,CD14_Mono,cDC2,pDC
chr17	46217110	46217131	A	ENSG00000120071	cg07817266	0.959059	CD8_TCM,CD4_TEM,Treg,B_naive
chr17	46217110	46217131	A	ENSG00000120071	cg07817266	0.959059	B_memory,NK_CD56bright,CD8_Naive,Treg,B_intermediate,cDC2,gdT,MAIT
chr17	46217110	46217131	A	ENSG00000120071	cg07817266	0.959059	B_intermediate,NK_CD56bright,B_memory,CD16_Mono,cDC2,gdT,MAIT
chr17	46217110	46217131	A	ENSG00000120071	cg07817266	0.959059	CD16_Mono,NK_CD56bright,B_memory,B_intermediate,CD14_Mono,cDC2,gdT,MAIT
chr17	46217110	46217131	A	ENSG00000120071	cg07817266	0.959059	MAIT,NK_CD56bright,CD8_Naive,B_memory,B_intermediate,CD16_Mono,cDC2,gdT
chr17	46217110	46217131	A	ENSG00000120071	cg07817266	0.959059	ASDC,CD4_CTL,CD4_Proliferating,NK_Proliferating,CD8_Proliferating,pDC,dnT,HSPC,ILC
chr17	46217110	46217131	A	ENSG00000120071	cg26855231	0.954622	CD4_TEM,CD4_Naive,CD8_TCM,Treg,B_naive
chr17	46217110	46217131	A	ENSG00000120071	cg26855231	0.954622	NK_Proliferating,CD4_CTL,CD14_Mono,cDC2,pDC
chr17	46217110	46217131	A	ENSG00000120071	cg26855231	0.954622	CD8_TCM,CD4_TEM,Treg,B_naive
chr17	46217110	46217131	A	ENSG00000120071	cg26855231	0.954622	B_memory,NK_CD56bright,CD8_Naive,Treg,B_intermediate,cDC2,gdT,MAIT
chr17	46217110	46217131	A	ENSG00000120071	cg26855231	0.954622	B_intermediate,NK_CD56bright,B_memory,CD16_Mono,cDC2,gdT,MAIT
chr17	46217110	46217131	A	ENSG00000120071	cg26855231	0.954622	CD16_Mono,NK_CD56bright,B_memory,B_intermediate,CD14_Mono,cDC2,gdT,MAIT
chr17	46217110	46217131	A	ENSG00000120071	cg26855231	0.954622	MAIT,NK_CD56bright,CD8_Naive,B_memory,B_intermediate,CD16_Mono,cDC2,gdT
chr17	46217110	46217131	A	ENSG00000120071	cg26855231	0.954622	ASDC,CD4_CTL,CD4_Proliferating,NK_Proliferating,CD8_Proliferating,pDC,dnT,HSPC,ILC
chr17	46217110	46217131	A	ENSG00000120071	cg06537391	0.825134	CD4_TEM,CD4_Naive,CD8_TCM,Treg,B_naive
chr17	46217110	46217131	A	ENSG00000120071	cg06537391	0.825134	NK_Proliferating,CD4_CTL,CD14_Mono,cDC2,pDC
chr17	46217110	46217131	A	ENSG00000120071	cg06537391	0.825134	CD8_TCM,CD4_TEM,Treg,B_naive
chr17	46217110	46217131	A	ENSG00000120071	cg06537391	0.825134	B_memory,NK_CD56bright,CD8_Naive,Treg,B_intermediate,cDC2,gdT,MAIT
chr17	46217110	46217131	A	ENSG00000120071	cg06537391	0.825134	B_intermediate,NK_CD56bright,B_memory,CD16_Mono,cDC2,gdT,MAIT
chr17	46217110	46217131	A	ENSG00000120071	cg06537391	0.825134	CD16_Mono,NK_CD56bright,B_memory,B_intermediate,CD14_Mono,cDC2,gdT,MAIT
chr17	46217110	46217131	A	ENSG00000120071	cg06537391	0.825134	MAIT,NK_CD56bright,CD8_Naive,B_memory,B_intermediate,CD16_Mono,cDC2,gdT
chr17	46217110	46217131	A	ENSG00000120071	cg06537391	0.825134	ASDC,CD4_CTL,CD4_Proliferating,NK_Proliferating,CD8_Proliferating,pDC,dnT,HSPC,ILC
chr17	46217110	46217131	A	ENSG00000120071	cg07817266	0.956905	CD4_TEM,CD4_Naive,CD8_TCM,Treg,B_naive
chr17	46217110	46217131	A	ENSG00000120071	cg07817266	0.956905	NK_Proliferating,CD4_CTL,CD14_Mono,cDC2,pDC
chr17	46217110	46217131	A	ENSG00000120071	cg07817266	0.956905	CD8_TCM,CD4_TEM,Treg,B_naive
chr17	46217110	46217131	A	ENSG00000120071	cg07817266	0.956905	B_memory,NK_CD56bright,CD8_Naive,Treg,B_intermediate,cDC2,gdT,MAIT
chr17	46217110	46217131	A	ENSG00000120071	cg07817266	0.956905	B_intermediate,NK_CD56bright,B_memory,CD16_Mono,cDC2,gdT,MAIT
chr17	46217110	46217131	A	ENSG00000120071	cg07817266	0.956905	CD16_Mono,NK_CD56bright,B_memory,B_intermediate,CD14_Mono,cDC2,gdT,MAIT
chr17	46217110	46217131	A	ENSG00000120071	cg07817266	0.956905	MAIT,NK_CD56bright,CD8_Naive,B_memory,B_intermediate,CD16_Mono,cDC2,gdT
chr17	46217110	46217131	A	ENSG00000120071	cg07817266	0.956905	ASDC,CD4_CTL,CD4_Proliferating,NK_Proliferating,CD8_Proliferating,pDC,dnT,HSPC,ILC
chr17	46217110	46217131	A	ENSG00000120071	cg00512837	0.837719	CD4_TEM,CD4_Naive,CD8_TCM,Treg,B_naive
chr17	46217110	46217131	A	ENSG00000120071	cg00512837	0.837719	NK_Proliferating,CD4_CTL,CD14_Mono,cDC2,pDC
chr17	46217110	46217131	A	ENSG00000120071	cg00512837	0.837719	CD8_TCM,CD4_TEM,Treg,B_naive
chr17	46217110	46217131	A	ENSG00000120071	cg00512837	0.837719	B_memory,NK_CD56bright,CD8_Naive,Treg,B_intermediate,cDC2,gdT,MAIT
chr17	46217110	46217131	A	ENSG00000120071	cg00512837	0.837719	B_intermediate,NK_CD56bright,B_memory,CD16_Mono,cDC2,gdT,MAIT
chr17	46217110	46217131	A	ENSG00000120071	cg00512837	0.837719	CD16_Mono,NK_CD56bright,B_memory,B_intermediate,CD14_Mono,cDC2,gdT,MAIT
chr17	46217110	46217131	A	ENSG00000120071	cg00512837	0.837719	MAIT,NK_CD56bright,CD8_Naive,B_memory,B_intermediate,CD16_Mono,cDC2,gdT
chr17	46217110	46217131	A	ENSG00000120071	cg00512837	0.837719	ASDC,CD4_CTL,CD4_Proliferating,NK_Proliferating,CD8_Proliferating,pDC,dnT,HSPC,ILC
chr17	46217110	46217131	A	ENSG00000120071	cg07368127	0.822389	CD4_TEM,CD4_Naive,CD8_TCM,Treg,B_naive
chr17	46217110	46217131	A	ENSG00000120071	cg07368127	0.822389	NK_Proliferating,CD4_CTL,CD14_Mono,cDC2,pDC
chr17	46217110	46217131	A	ENSG00000120071	cg07368127	0.822389	CD8_TCM,CD4_TEM,Treg,B_naive
chr17	46217110	46217131	A	ENSG00000120071	cg07368127	0.822389	B_memory,NK_CD56bright,CD8_Naive,Treg,B_intermediate,cDC2,gdT,MAIT
chr17	46217110	46217131	A	ENSG00000120071	cg07368127	0.822389	B_intermediate,NK_CD56bright,B_memory,CD16_Mono,cDC2,gdT,MAIT
chr17	46217110	46217131	A	ENSG00000120071	cg07368127	0.822389	CD16_Mono,NK_CD56bright,B_memory,B_intermediate,CD14_Mono,cDC2,gdT,MAIT
chr17	46217110	46217131	A	ENSG00000120071	cg07368127	0.822389	MAIT,NK_CD56bright,CD8_Naive,B_memory,B_intermediate,CD16_Mono,cDC2,gdT
chr17	46217110	46217131	A	ENSG00000120071	cg07368127	0.822389	ASDC,CD4_CTL,CD4_Proliferating,NK_Proliferating,CD8_Proliferating,pDC,dnT,HSPC,ILC
chr17	46217110	46217131	A	ENSG00000120071	cg07817266	0.96465	CD4_TEM,CD4_Naive,CD8_TCM,Treg,B_naive
chr17	46217110	46217131	A	ENSG00000120071	cg07817266	0.96465	NK_Proliferating,CD4_CTL,CD14_Mono,cDC2,pDC
chr17	46217110	46217131	A	ENSG00000120071	cg07817266	0.96465	CD8_TCM,CD4_TEM,Treg,B_naive
chr17	46217110	46217131	A	ENSG00000120071	cg07817266	0.96465	B_memory,NK_CD56bright,CD8_Naive,Treg,B_intermediate,cDC2,gdT,MAIT
chr17	46217110	46217131	A	ENSG00000120071	cg07817266	0.96465	B_intermediate,NK_CD56bright,B_memory,CD16_Mono,cDC2,gdT,MAIT
chr17	46217110	46217131	A	ENSG00000120071	cg07817266	0.96465	CD16_Mono,NK_CD56bright,B_memory,B_intermediate,CD14_Mono,cDC2,gdT,MAIT
chr17	46217110	46217131	A	ENSG00000120071	cg07817266	0.96465	MAIT,NK_CD56bright,CD8_Naive,B_memory,B_intermediate,CD16_Mono,cDC2,gdT
chr17	46217110	46217131	A	ENSG00000120071	cg07817266	0.96465	ASDC,CD4_CTL,CD4_Proliferating,NK_Proliferating,CD8_Proliferating,pDC,dnT,HSPC,ILC
chr17	46217110	46217131	A	ENSG00000120071	cg26855231	0.954622	CD4_TEM,CD4_Naive,CD8_TCM,Treg,B_naive
chr17	46217110	46217131	A	ENSG00000120071	cg26855231	0.954622	NK_Proliferating,CD4_CTL,CD14_Mono,cDC2,pDC
chr17	46217110	46217131	A	ENSG00000120071	cg26855231	0.954622	CD8_TCM,CD4_TEM,Treg,B_naive
chr17	46217110	46217131	A	ENSG00000120071	cg26855231	0.954622	B_memory,NK_CD56bright,CD8_Naive,Treg,B_intermediate,cDC2,gdT,MAIT
chr17	46217110	46217131	A	ENSG00000120071	cg26855231	0.954622	B_intermediate,NK_CD56bright,B_memory,CD16_Mono,cDC2,gdT,MAIT
chr17	46217110	46217131	A	ENSG00000120071	cg26855231	0.954622	CD16_Mono,NK_CD56bright,B_memory,B_intermediate,CD14_Mono,cDC2,gdT,MAIT
chr17	46217110	46217131	A	ENSG00000120071	cg26855231	0.954622	MAIT,NK_CD56bright,CD8_Naive,B_memory,B_intermediate,CD16_Mono,cDC2,gdT
chr17	46217110	46217131	A	ENSG00000120071	cg26855231	0.954622	ASDC,CD4_CTL,CD4_Proliferating,NK_Proliferating,CD8_Proliferating,pDC,dnT,HSPC,ILC
chr17	46217110	46217131	A	ENSG00000120071	cg00512837	0.837677	CD4_TEM,CD4_Naive,CD8_TCM,Treg,B_naive
chr17	46217110	46217131	A	ENSG00000120071	cg00512837	0.837677	NK_Proliferating,CD4_CTL,CD14_Mono,cDC2,pDC
chr17	46217110	46217131	A	ENSG00000120071	cg00512837	0.837677	CD8_TCM,CD4_TEM,Treg,B_naive
chr17	46217110	46217131	A	ENSG00000120071	cg00512837	0.837677	B_memory,NK_CD56bright,CD8_Naive,Treg,B_intermediate,cDC2,gdT,MAIT
chr17	46217110	46217131	A	ENSG00000120071	cg00512837	0.837677	B_intermediate,NK_CD56bright,B_memory,CD16_Mono,cDC2,gdT,MAIT
chr17	46217110	46217131	A	ENSG00000120071	cg00512837	0.837677	CD16_Mono,NK_CD56bright,B_memory,B_intermediate,CD14_Mono,cDC2,gdT,MAIT
chr17	46217110	46217131	A	ENSG00000120071	cg00512837	0.837677	MAIT,NK_CD56bright,CD8_Naive,B_memory,B_intermediate,CD16_Mono,cDC2,gdT
chr17	46217110	46217131	A	ENSG00000120071	cg00512837	0.837677	ASDC,CD4_CTL,CD4_Proliferating,NK_Proliferating,CD8_Proliferating,pDC,dnT,HSPC,ILC
chr17	46217110	46217131	A	ENSG00000120071	cg07368127	0.822345	CD4_TEM,CD4_Naive,CD8_TCM,Treg,B_naive
chr17	46217110	46217131	A	ENSG00000120071	cg07368127	0.822345	NK_Proliferating,CD4_CTL,CD14_Mono,cDC2,pDC
chr17	46217110	46217131	A	ENSG00000120071	cg07368127	0.822345	CD8_TCM,CD4_TEM,Treg,B_naive
chr17	46217110	46217131	A	ENSG00000120071	cg07368127	0.822345	B_memory,NK_CD56bright,CD8_Naive,Treg,B_intermediate,cDC2,gdT,MAIT
chr17	46217110	46217131	A	ENSG00000120071	cg07368127	0.822345	B_intermediate,NK_CD56bright,B_memory,CD16_Mono,cDC2,gdT,MAIT
chr17	46217110	46217131	A	ENSG00000120071	cg07368127	0.822345	CD16_Mono,NK_CD56bright,B_memory,B_intermediate,CD14_Mono,cDC2,gdT,MAIT
chr17	46217110	46217131	A	ENSG00000120071	cg07368127	0.822345	MAIT,NK_CD56bright,CD8_Naive,B_memory,B_intermediate,CD16_Mono,cDC2,gdT
chr17	46217110	46217131	A	ENSG00000120071	cg07368127	0.822345	ASDC,CD4_CTL,CD4_Proliferating,NK_Proliferating,CD8_Proliferating,pDC,dnT,HSPC,ILC
chr17	46217110	46217131	A	ENSG00000120071	cg07817266	0.893523	CD4_TEM,CD4_Naive,CD8_TCM,Treg,B_naive
chr17	46217110	46217131	A	ENSG00000120071	cg07817266	0.893523	NK_Proliferating,CD4_CTL,CD14_Mono,cDC2,pDC
chr17	46217110	46217131	A	ENSG00000120071	cg07817266	0.893523	CD8_TCM,CD4_TEM,Treg,B_naive
chr17	46217110	46217131	A	ENSG00000120071	cg07817266	0.893523	B_memory,NK_CD56bright,CD8_Naive,Treg,B_intermediate,cDC2,gdT,MAIT
chr17	46217110	46217131	A	ENSG00000120071	cg07817266	0.893523	B_intermediate,NK_CD56bright,B_memory,CD16_Mono,cDC2,gdT,MAIT
chr17	46217110	46217131	A	ENSG00000120071	cg07817266	0.893523	CD16_Mono,NK_CD56bright,B_memory,B_intermediate,CD14_Mono,cDC2,gdT,MAIT
chr17	46217110	46217131	A	ENSG00000120071	cg07817266	0.893523	MAIT,NK_CD56bright,CD8_Naive,B_memory,B_intermediate,CD16_Mono,cDC2,gdT
chr17	46217110	46217131	A	ENSG00000120071	cg07817266	0.893523	ASDC,CD4_CTL,CD4_Proliferating,NK_Proliferating,CD8_Proliferating,pDC,dnT,HSPC,ILC
chr17	46217110	46217131	A	ENSG00000120071	cg26855231	0.954607	CD4_TEM,CD4_Naive,CD8_TCM,Treg,B_naive
chr17	46217110	46217131	A	ENSG00000120071	cg26855231	0.954607	NK_Proliferating,CD4_CTL,CD14_Mono,cDC2,pDC
chr17	46217110	46217131	A	ENSG00000120071	cg26855231	0.954607	CD8_TCM,CD4_TEM,Treg,B_naive
chr17	46217110	46217131	A	ENSG00000120071	cg26855231	0.954607	B_memory,NK_CD56bright,CD8_Naive,Treg,B_intermediate,cDC2,gdT,MAIT
chr17	46217110	46217131	A	ENSG00000120071	cg26855231	0.954607	B_intermediate,NK_CD56bright,B_memory,CD16_Mono,cDC2,gdT,MAIT
chr17	46217110	46217131	A	ENSG00000120071	cg26855231	0.954607	CD16_Mono,NK_CD56bright,B_memory,B_intermediate,CD14_Mono,cDC2,gdT,MAIT
chr17	46217110	46217131	A	ENSG00000120071	cg26855231	0.954607	MAIT,NK_CD56bright,CD8_Naive,B_memory,B_intermediate,CD16_Mono,cDC2,gdT
chr17	46217110	46217131	A	ENSG00000120071	cg26855231	0.954607	ASDC,CD4_CTL,CD4_Proliferating,NK_Proliferating,CD8_Proliferating,pDC,dnT,HSPC,ILC
chr17	46217110	46217131	A	ENSG00000120071	cg00512837	0.837719	CD4_TEM,CD4_Naive,CD8_TCM,Treg,B_naive
chr17	46217110	46217131	A	ENSG00000120071	cg00512837	0.837719	NK_Proliferating,CD4_CTL,CD14_Mono,cDC2,pDC
chr17	46217110	46217131	A	ENSG00000120071	cg00512837	0.837719	CD8_TCM,CD4_TEM,Treg,B_naive
chr17	46217110	46217131	A	ENSG00000120071	cg00512837	0.837719	B_memory,NK_CD56bright,CD8_Naive,Treg,B_intermediate,cDC2,gdT,MAIT
chr17	46217110	46217131	A	ENSG00000120071	cg00512837	0.837719	B_intermediate,NK_CD56bright,B_memory,CD16_Mono,cDC2,gdT,MAIT
chr17	46217110	46217131	A	ENSG00000120071	cg00512837	0.837719	CD16_Mono,NK_CD56bright,B_memory,B_intermediate,CD14_Mono,cDC2,gdT,MAIT
chr17	46217110	46217131	A	ENSG00000120071	cg00512837	0.837719	MAIT,NK_CD56bright,CD8_Naive,B_memory,B_intermediate,CD16_Mono,cDC2,gdT
chr17	46217110	46217131	A	ENSG00000120071	cg00512837	0.837719	ASDC,CD4_CTL,CD4_Proliferating,NK_Proliferating,CD8_Proliferating,pDC,dnT,HSPC,ILC
chr17	46217110	46217131	A	ENSG00000120071	cg06537391	0.834796	CD4_TEM,CD4_Naive,CD8_TCM,Treg,B_naive
chr17	46217110	46217131	A	ENSG00000120071	cg06537391	0.834796	NK_Proliferating,CD4_CTL,CD14_Mono,cDC2,pDC
chr17	46217110	46217131	A	ENSG00000120071	cg06537391	0.834796	CD8_TCM,CD4_TEM,Treg,B_naive
chr17	46217110	46217131	A	ENSG00000120071	cg06537391	0.834796	B_memory,NK_CD56bright,CD8_Naive,Treg,B_intermediate,cDC2,gdT,MAIT
chr17	46217110	46217131	A	ENSG00000120071	cg06537391	0.834796	B_intermediate,NK_CD56bright,B_memory,CD16_Mono,cDC2,gdT,MAIT
chr17	46217110	46217131	A	ENSG00000120071	cg06537391	0.834796	CD16_Mono,NK_CD56bright,B_memory,B_intermediate,CD14_Mono,cDC2,gdT,MAIT
chr17	46217110	46217131	A	ENSG00000120071	cg06537391	0.834796	MAIT,NK_CD56bright,CD8_Naive,B_memory,B_intermediate,CD16_Mono,cDC2,gdT
chr17	46217110	46217131	A	ENSG00000120071	cg06537391	0.834796	ASDC,CD4_CTL,CD4_Proliferating,NK_Proliferating,CD8_Proliferating,pDC,dnT,HSPC,ILC
chr17	46217110	46217131	A	ENSG00000120071	cg07368127	0.822389	CD4_TEM,CD4_Naive,CD8_TCM,Treg,B_naive
chr17	46217110	46217131	A	ENSG00000120071	cg07368127	0.822389	NK_Proliferating,CD4_CTL,CD14_Mono,cDC2,pDC
chr17	46217110	46217131	A	ENSG00000120071	cg07368127	0.822389	CD8_TCM,CD4_TEM,Treg,B_naive
chr17	46217110	46217131	A	ENSG00000120071	cg07368127	0.822389	B_memory,NK_CD56bright,CD8_Naive,Treg,B_intermediate,cDC2,gdT,MAIT
chr17	46217110	46217131	A	ENSG00000120071	cg07368127	0.822389	B_intermediate,NK_CD56bright,B_memory,CD16_Mono,cDC2,gdT,MAIT
chr17	46217110	46217131	A	ENSG00000120071	cg07368127	0.822389	CD16_Mono,NK_CD56bright,B_memory,B_intermediate,CD14_Mono,cDC2,gdT,MAIT
chr17	46217110	46217131	A	ENSG00000120071	cg07368127	0.822389	MAIT,NK_CD56bright,CD8_Naive,B_memory,B_intermediate,CD16_Mono,cDC2,gdT
chr17	46217110	46217131	A	ENSG00000120071	cg07368127	0.822389	ASDC,CD4_CTL,CD4_Proliferating,NK_Proliferating,CD8_Proliferating,pDC,dnT,HSPC,ILC
chr17	46217110	46217131	A	ENSG00000120071	cg07817266	0.961429	CD4_TEM,CD4_Naive,CD8_TCM,Treg,B_naive
chr17	46217110	46217131	A	ENSG00000120071	cg07817266	0.961429	NK_Proliferating,CD4_CTL,CD14_Mono,cDC2,pDC
chr17	46217110	46217131	A	ENSG00000120071	cg07817266	0.961429	CD8_TCM,CD4_TEM,Treg,B_naive
chr17	46217110	46217131	A	ENSG00000120071	cg07817266	0.961429	B_memory,NK_CD56bright,CD8_Naive,Treg,B_intermediate,cDC2,gdT,MAIT
chr17	46217110	46217131	A	ENSG00000120071	cg07817266	0.961429	B_intermediate,NK_CD56bright,B_memory,CD16_Mono,cDC2,gdT,MAIT
chr17	46217110	46217131	A	ENSG00000120071	cg07817266	0.961429	CD16_Mono,NK_CD56bright,B_memory,B_intermediate,CD14_Mono,cDC2,gdT,MAIT
chr17	46217110	46217131	A	ENSG00000120071	cg07817266	0.961429	MAIT,NK_CD56bright,CD8_Naive,B_memory,B_intermediate,CD16_Mono,cDC2,gdT
chr17	46217110	46217131	A	ENSG00000120071	cg07817266	0.961429	ASDC,CD4_CTL,CD4_Proliferating,NK_Proliferating,CD8_Proliferating,pDC,dnT,HSPC,ILC
chr17	46217110	46217131	A	ENSG00000120071	cg26855231	0.954622	CD4_TEM,CD4_Naive,CD8_TCM,Treg,B_naive
chr17	46217110	46217131	A	ENSG00000120071	cg26855231	0.954622	NK_Proliferating,CD4_CTL,CD14_Mono,cDC2,pDC
chr17	46217110	46217131	A	ENSG00000120071	cg26855231	0.954622	CD8_TCM,CD4_TEM,Treg,B_naive
chr17	46217110	46217131	A	ENSG00000120071	cg26855231	0.954622	B_memory,NK_CD56bright,CD8_Naive,Treg,B_intermediate,cDC2,gdT,MAIT
chr17	46217110	46217131	A	ENSG00000120071	cg26855231	0.954622	B_intermediate,NK_CD56bright,B_memory,CD16_Mono,cDC2,gdT,MAIT
chr17	46217110	46217131	A	ENSG00000120071	cg26855231	0.954622	CD16_Mono,NK_CD56bright,B_memory,B_intermediate,CD14_Mono,cDC2,gdT,MAIT
chr17	46217110	46217131	A	ENSG00000120071	cg26855231	0.954622	MAIT,NK_CD56bright,CD8_Naive,B_memory,B_intermediate,CD16_Mono,cDC2,gdT
chr17	46217110	46217131	A	ENSG00000120071	cg26855231	0.954622	ASDC,CD4_CTL,CD4_Proliferating,NK_Proliferating,CD8_Proliferating,pDC,dnT,HSPC,ILC
chr18	79464710	79464723	T	ENSG00000286186	cg16308790	0.999844	CD4_CTL,B_memory,cDC2,gdT,MAIT
chr18	79464710	79464723	T	ENSG00000286186	cg16308790	0.999844	CD8_TCM,CD8_Naive,Treg,B_naive,B_intermediate,CD16_Mono
chr18	79464710	79464723	T	ENSG00000286186	cg16308790	0.999844	B_memory,CD4_CTL,Treg,CD16_Mono,gdT,MAIT
chr18	79464710	79464723	T	ENSG00000286186	cg16308790	0.999844	B_intermediate,CD8_TCM,CD8_Naive,Treg,B_naive
chr18	79464710	79464723	T	ENSG00000286186	cg16308790	0.999844	CD16_Mono,CD8_TCM,CD8_Naive,Treg,gdT,MAIT
chr18	79464710	79464723	T	ENSG00000286186	cg16308790	0.999844	pDC,cDC2,dnT,HSPC
chr18	79464710	79464723	T	ENSG00000286186	cg16308790	0.999844	dnT,cDC2,pDC,HSPC
chr18	79464710	79464723	T	ENSG00000286186	cg16308790	0.999844	gdT,CD4_CTL,Treg,B_memory,CD16_Mono,MAIT
chr18	79464710	79464723	T	ENSG00000286186	cg16308790	0.98119	CD4_CTL,B_memory,cDC2,gdT,MAIT
chr18	79464710	79464723	T	ENSG00000286186	cg16308790	0.98119	CD8_TCM,CD8_Naive,Treg,B_naive,B_intermediate,CD16_Mono
chr18	79464710	79464723	T	ENSG00000286186	cg16308790	0.98119	B_memory,CD4_CTL,Treg,CD16_Mono,gdT,MAIT
chr18	79464710	79464723	T	ENSG00000286186	cg16308790	0.98119	B_intermediate,CD8_TCM,CD8_Naive,Treg,B_naive
chr18	79464710	79464723	T	ENSG00000286186	cg16308790	0.98119	CD16_Mono,CD8_TCM,CD8_Naive,Treg,gdT,MAIT
chr18	79464710	79464723	T	ENSG00000286186	cg16308790	0.98119	pDC,cDC2,dnT,HSPC
chr18	79464710	79464723	T	ENSG00000286186	cg16308790	0.98119	dnT,cDC2,pDC,HSPC
chr18	79464710	79464723	T	ENSG00000286186	cg16308790	0.98119	gdT,CD4_CTL,Treg,B_memory,CD16_Mono,MAIT
chr18	79464710	79464723	T	ENSG00000286186	cg16308790	0.983245	CD4_CTL,B_memory,cDC2,gdT,MAIT
chr18	79464710	79464723	T	ENSG00000286186	cg16308790	0.983245	CD8_TCM,CD8_Naive,Treg,B_naive,B_intermediate,CD16_Mono
chr18	79464710	79464723	T	ENSG00000286186	cg16308790	0.983245	B_memory,CD4_CTL,Treg,CD16_Mono,gdT,MAIT
chr18	79464710	79464723	T	ENSG00000286186	cg16308790	0.983245	B_intermediate,CD8_TCM,CD8_Naive,Treg,B_naive
chr18	79464710	79464723	T	ENSG00000286186	cg16308790	0.983245	CD16_Mono,CD8_TCM,CD8_Naive,Treg,gdT,MAIT
chr18	79464710	79464723	T	ENSG00000286186	cg16308790	0.983245	pDC,cDC2,dnT,HSPC
chr18	79464710	79464723	T	ENSG00000286186	cg16308790	0.983245	dnT,cDC2,pDC,HSPC
chr18	79464710	79464723	T	ENSG00000286186	cg16308790	0.983245	gdT,CD4_CTL,Treg,B_memory,CD16_Mono,MAIT
chr2	69697978	69697997	A	ENSG00000196975	cg03473434	0.969924	B_intermediate,B_naive,B_memory
chr2	196121689	196121713	T	ENSG00000272211	cg03888814	0.990091	B_naive,CD4_Naive
chr2	196121689	196121713	T	ENSG00000272211	cg03888814	0.990091	B_memory,CD4_TEM,NK,CD8_TEM,CD8_TCM,CD8_Naive,Treg,B_intermediate,CD14_Mono,CD16_Mono,cDC2
chr2	196121689	196121713	T	ENSG00000272211	cg03888814	0.990091	B_intermediate,CD4_TEM,NK,CD8_TEM,CD8_TCM,CD8_Naive,Treg,B_memory,CD14_Mono,CD16_Mono,cDC2
chr2	196121689	196121713	T	ENSG00000272211	cg03888814	0.990091	pDC,CD4_CTL,cDC1,gdT,ASDC
chr2	196121689	196121713	T	ENSG00000272211	cg19374305	0.999637	B_naive,CD4_Naive
chr2	196121689	196121713	T	ENSG00000272211	cg19374305	0.999637	B_memory,CD4_TEM,NK,CD8_TEM,CD8_TCM,CD8_Naive,Treg,B_intermediate,CD14_Mono,CD16_Mono,cDC2
chr2	196121689	196121713	T	ENSG00000272211	cg19374305	0.999637	B_intermediate,CD4_TEM,NK,CD8_TEM,CD8_TCM,CD8_Naive,Treg,B_memory,CD14_Mono,CD16_Mono,cDC2
chr2	196121689	196121713	T	ENSG00000272211	cg19374305	0.999637	pDC,CD4_CTL,cDC1,gdT,ASDC
chr2	196121689	196121713	T	ENSG00000272211	cg19655195	0.999947	B_naive,CD4_Naive
chr2	196121689	196121713	T	ENSG00000272211	cg19655195	0.999947	B_memory,CD4_TEM,NK,CD8_TEM,CD8_TCM,CD8_Naive,Treg,B_intermediate,CD14_Mono,CD16_Mono,cDC2
chr2	196121689	196121713	T	ENSG00000272211	cg19655195	0.999947	B_intermediate,CD4_TEM,NK,CD8_TEM,CD8_TCM,CD8_Naive,Treg,B_memory,CD14_Mono,CD16_Mono,cDC2
chr2	196121689	196121713	T	ENSG00000272211	cg19655195	0.999947	pDC,CD4_CTL,cDC1,gdT,ASDC
chr3	121784189	121784201	T	ENSG00000145088	cg12032497	0.911998	B_intermediate
chr3	121784189	121784201	T	ENSG00000145088	cg12032497	0.911998	MAIT,CD4_Naive,CD4_TEM,NK,NK_CD56bright,CD8_TEM,CD8_TCM,CD8_Naive,Treg,CD14_Mono,CD16_Mono,gdT,ASDC
chr3	121767774	121767800	ATT	ENSG00000173226	cg12032497	0.902294	B_intermediate,CD4_TEM,CD8_TCM,Treg,CD14_Mono
chr5	131204742	131204761	TG	ENSG00000290020	cg00528676	0.996353	B_naive
chr5	131204742	131204761	TG	ENSG00000290020	cg00528676	0.996353	B_intermediate,B_memory
chr5	131204742	131204761	TG	ENSG00000290020	cg25403368	0.805779	B_naive
chr5	131204742	131204761	TG	ENSG00000290020	cg25403368	0.805779	B_intermediate,B_memory
chr6	119289065	119289081	AT	ENSG00000111885	cg07624399	0.915821	CD8_TCM,CD4_Naive,CD8_TEM,CD8_Naive,Treg,B_memory,gdT,MAIT
chr6	119289065	119289081	AT	ENSG00000111885	cg07624399	0.915821	B_intermediate,CD4_TCM,NK
chr6	26373588	26373608	A	ENSG00000186470	cg16893549	0.950034	CD4_TEM,CD4_Naive,NK_CD56bright,CD8_TCM,CD8_Naive,Treg,gdT
chr6	26373588	26373608	A	ENSG00000186470	cg16893549	0.950034	NK,CD4_TCM,CD8_TEM
chr6	26373588	26373608	A	ENSG00000186470	cg16893549	0.950034	CD8_Naive,CD4_TEM,NK_CD56bright,CD8_TCM,Treg,B_memory,B_intermediate,gdT,MAIT
chr6	26373588	26373608	A	ENSG00000186470	cg16893549	0.950034	B_intermediate,CD8_Naive,B_memory,CD14_Mono,MAIT
chr6	32256987	32257001	T	ENSG00000204296	cg21543081	0.99997	B_memory
chr6	32256987	32257001	T	ENSG00000204296	cg21543081	0.99997	B_intermediate
chr6	149569337	149569354	T	ENSG00000281021	cg05861140	0.904687	B_naive
chr6	149569337	149569354	T	ENSG00000281021	cg05861140	0.904687	B_intermediate,CD4_TCM,CD4_Naive,NK,B_memory
chr6	149569337	149569354	T	ENSG00000281021	cg22239180	0.957634	B_naive
chr6	149569337	149569354	T	ENSG00000281021	cg22239180	0.957634	B_intermediate,CD4_TCM,CD4_Naive,NK,B_memory
chr6	30308605	30308623	T	ENSG00000291097	cg12589143	0.996167	CD8_TCM,CD8_Naive,Treg,CD16_Mono,cDC1,cDC2,MAIT
chr6	30308605	30308623	T	ENSG00000291097	cg12589143	0.996167	B_intermediate,CD4_TCM,CD4_Naive,CD8_TEM,B_naive,B_memory,CD14_Mono,cDC2
chr6	30308605	30308623	T	ENSG00000291097	cg12589143	0.996167	MAIT,CD4_TEM,CD8_TCM,CD8_Naive,Treg,CD16_Mono,cDC1,gdT
chr6	30308605	30308623	T	ENSG00000291097	cg20408505	0.959502	CD8_TCM,CD8_Naive,Treg,CD16_Mono,cDC1,cDC2,MAIT
chr6	30308605	30308623	T	ENSG00000291097	cg20408505	0.959502	B_intermediate,CD4_TCM,CD4_Naive,CD8_TEM,B_naive,B_memory,CD14_Mono,cDC2
chr6	30308605	30308623	T	ENSG00000291097	cg20408505	0.959502	MAIT,CD4_TEM,CD8_TCM,CD8_Naive,Treg,CD16_Mono,cDC1,gdT
chr6	30308605	30308623	T	ENSG00000291097	cg21723245	0.941182	CD8_TCM,CD8_Naive,Treg,CD16_Mono,cDC1,cDC2,MAIT
chr6	30308605	30308623	T	ENSG00000291097	cg21723245	0.941182	B_intermediate,CD4_TCM,CD4_Naive,CD8_TEM,B_naive,B_memory,CD14_Mono,cDC2
chr6	30308605	30308623	T	ENSG00000291097	cg21723245	0.941182	MAIT,CD4_TEM,CD8_TCM,CD8_Naive,Treg,CD16_Mono,cDC1,gdT
chr7	2719024	2719031	C	ENSG00000174945	cg12444411	0.979414	B_intermediate
chr7	2719024	2719031	C	ENSG00000174945	cg23285459	0.948328	B_intermediate
chr20	38423550	38423566	A	ENSG00000196756	cg26057976	0.874053	B_naive,CD4_TEM,CD8_TCM,Treg,B_memory,Plasmablast,CD14_Mono,CD16_Mono,cDC2,gdT,MAIT
chr20	38423550	38423566	A	ENSG00000196756	cg26057976	0.874053	Plasmablast,CD4_TEM,Treg,B_naive,B_memory,B_intermediate,CD14_Mono,gdT,MAIT,HSPC
chr20	38423550	38423566	A	ENSG00000196756	cg26057976	0.874053	CD16_Mono,CD4_TEM,NK,CD8_TEM,CD8_TCM,CD8_Naive,B_naive,B_memory,CD14_Mono,cDC2,MAIT
chr20	38423550	38423566	A	ENSG00000196756	cg26057976	0.874053	cDC2,CD4_TEM,NK,CD8_TEM,CD8_TCM,CD8_Naive,B_memory,CD14_Mono,CD16_Mono
chr20	38423550	38423566	A	ENSG00000196756	cg26057976	0.874053	pDC,CD4_CTL,CD4_Proliferating,NK_CD56bright,NK_Proliferating,CD8_Proliferating,B_intermediate,Plasmablast,cDC1,HSPC
chr20	38423550	38423566	A	ENSG00000196756	cg26057976	0.874053	HSPC,CD4_TEM,CD4_CTL,NK_CD56bright,Treg,B_naive,B_intermediate,Plasmablast,CD14_Mono,cDC1,pDC,gdT,MAIT
chr7	76450280	76450295	A	ENSG00000170027	cg16489192	0.99896	Plasmablast
chr7	76419707	76419719	TCCC	ENSG00000188372	cg16393713	0.973897	Plasmablast,CD4_TEM,NK_CD56bright,CD8_TCM,Treg,B_memory,B_intermediate,CD14_Mono,CD16_Mono,gdT,MAIT
chr7	76419707	76419719	TCCC	ENSG00000188372	cg16453056	0.96879	Plasmablast,CD4_TEM,NK_CD56bright,CD8_TCM,Treg,B_memory,B_intermediate,CD14_Mono,CD16_Mono,gdT,MAIT
chr7	76419707	76419719	TCCC	ENSG00000188372	cg19384697	0.86253	Plasmablast,CD4_TEM,NK_CD56bright,CD8_TCM,Treg,B_memory,B_intermediate,CD14_Mono,CD16_Mono,gdT,MAIT
chr22	39347218	39347235	T	ENSG00000100321	cg07919145	0.83372	CD8_TCM,NK_CD56bright,CD8_TEM,CD8_Naive,cDC1,gdT
chr22	39347218	39347235	T	ENSG00000100321	cg07919145	0.83372	cDC1,NK_CD56bright,CD8_TEM,CD8_TCM,B_intermediate,gdT
chr17	46567710	46567727	A	ENSG00000238083	cg05159804	0.999999	B_naive,CD4_TEM,NK,CD8_TEM
chr17	46567710	46567727	A	ENSG00000238083	cg05159804	0.999999	B_memory,CD4_Naive,CD4_TEM,NK_CD56bright,CD8_TCM,Treg,B_intermediate
chr17	46567710	46567727	A	ENSG00000238083	cg05159804	0.999999	CD16_Mono,NK_CD56bright,CD8_Naive,Treg,B_intermediate,CD14_Mono,pDC,gdT,MAIT
chr17	46567710	46567727	A	ENSG00000238083	cg05159804	0.999999	pDC,NK_CD56bright,CD8_Naive,Treg,B_intermediate,CD14_Mono,CD16_Mono,gdT,MAIT,ASDC
chr17	46567710	46567727	A	ENSG00000238083	cg05159804	0.999999	HSPC,CD4_CTL,CD4_Proliferating,NK_CD56bright,NK_Proliferating,CD8_Naive,CD14_Mono,CD16_Mono,pDC,ASDC
chr17	46567710	46567727	A	ENSG00000238083	cg07427744	0.999999	B_naive,CD4_TEM,NK,CD8_TEM
chr17	46567710	46567727	A	ENSG00000238083	cg07427744	0.999999	B_memory,CD4_Naive,CD4_TEM,NK_CD56bright,CD8_TCM,Treg,B_intermediate
chr17	46567710	46567727	A	ENSG00000238083	cg07427744	0.999999	CD16_Mono,NK_CD56bright,CD8_Naive,Treg,B_intermediate,CD14_Mono,pDC,gdT,MAIT
chr17	46567710	46567727	A	ENSG00000238083	cg07427744	0.999999	pDC,NK_CD56bright,CD8_Naive,Treg,B_intermediate,CD14_Mono,CD16_Mono,gdT,MAIT,ASDC
chr17	46567710	46567727	A	ENSG00000238083	cg07427744	0.999999	HSPC,CD4_CTL,CD4_Proliferating,NK_CD56bright,NK_Proliferating,CD8_Naive,CD14_Mono,CD16_Mono,pDC,ASDC
chr17	46567710	46567727	A	ENSG00000238083	cg08670715	0.999998	B_naive,CD4_TEM,NK,CD8_TEM
chr17	46567710	46567727	A	ENSG00000238083	cg08670715	0.999998	B_memory,CD4_Naive,CD4_TEM,NK_CD56bright,CD8_TCM,Treg,B_intermediate
chr17	46567710	46567727	A	ENSG00000238083	cg08670715	0.999998	CD16_Mono,NK_CD56bright,CD8_Naive,Treg,B_intermediate,CD14_Mono,pDC,gdT,MAIT
chr17	46567710	46567727	A	ENSG00000238083	cg08670715	0.999998	pDC,NK_CD56bright,CD8_Naive,Treg,B_intermediate,CD14_Mono,CD16_Mono,gdT,MAIT,ASDC
chr17	46567710	46567727	A	ENSG00000238083	cg08670715	0.999998	HSPC,CD4_CTL,CD4_Proliferating,NK_CD56bright,NK_Proliferating,CD8_Naive,CD14_Mono,CD16_Mono,pDC,ASDC
chr17	46567710	46567727	A	ENSG00000238083	cg11204664	0.896041	B_naive,CD4_TEM,NK,CD8_TEM
chr17	46567710	46567727	A	ENSG00000238083	cg11204664	0.896041	B_memory,CD4_Naive,CD4_TEM,NK_CD56bright,CD8_TCM,Treg,B_intermediate
chr17	46567710	46567727	A	ENSG00000238083	cg11204664	0.896041	CD16_Mono,NK_CD56bright,CD8_Naive,Treg,B_intermediate,CD14_Mono,pDC,gdT,MAIT
chr17	46567710	46567727	A	ENSG00000238083	cg11204664	0.896041	pDC,NK_CD56bright,CD8_Naive,Treg,B_intermediate,CD14_Mono,CD16_Mono,gdT,MAIT,ASDC
chr17	46567710	46567727	A	ENSG00000238083	cg11204664	0.896041	HSPC,CD4_CTL,CD4_Proliferating,NK_CD56bright,NK_Proliferating,CD8_Naive,CD14_Mono,CD16_Mono,pDC,ASDC
chr17	46567710	46567727	A	ENSG00000238083	cg13438899	0.994849	B_naive,CD4_TEM,NK,CD8_TEM
chr17	46567710	46567727	A	ENSG00000238083	cg13438899	0.994849	B_memory,CD4_Naive,CD4_TEM,NK_CD56bright,CD8_TCM,Treg,B_intermediate
chr17	46567710	46567727	A	ENSG00000238083	cg13438899	0.994849	CD16_Mono,NK_CD56bright,CD8_Naive,Treg,B_intermediate,CD14_Mono,pDC,gdT,MAIT
chr17	46567710	46567727	A	ENSG00000238083	cg13438899	0.994849	pDC,NK_CD56bright,CD8_Naive,Treg,B_intermediate,CD14_Mono,CD16_Mono,gdT,MAIT,ASDC
chr17	46567710	46567727	A	ENSG00000238083	cg13438899	0.994849	HSPC,CD4_CTL,CD4_Proliferating,NK_CD56bright,NK_Proliferating,CD8_Naive,CD14_Mono,CD16_Mono,pDC,ASDC
chr17	46567710	46567727	A	ENSG00000238083	cg15790431	0.992995	B_naive,CD4_TEM,NK,CD8_TEM
chr17	46567710	46567727	A	ENSG00000238083	cg15790431	0.992995	B_memory,CD4_Naive,CD4_TEM,NK_CD56bright,CD8_TCM,Treg,B_intermediate
chr17	46567710	46567727	A	ENSG00000238083	cg15790431	0.992995	CD16_Mono,NK_CD56bright,CD8_Naive,Treg,B_intermediate,CD14_Mono,pDC,gdT,MAIT
chr17	46567710	46567727	A	ENSG00000238083	cg15790431	0.992995	pDC,NK_CD56bright,CD8_Naive,Treg,B_intermediate,CD14_Mono,CD16_Mono,gdT,MAIT,ASDC
chr17	46567710	46567727	A	ENSG00000238083	cg15790431	0.992995	HSPC,CD4_CTL,CD4_Proliferating,NK_CD56bright,NK_Proliferating,CD8_Naive,CD14_Mono,CD16_Mono,pDC,ASDC
chr17	46567710	46567727	A	ENSG00000238083	cg16132033	0.999992	B_naive,CD4_TEM,NK,CD8_TEM
chr17	46567710	46567727	A	ENSG00000238083	cg16132033	0.999992	B_memory,CD4_Naive,CD4_TEM,NK_CD56bright,CD8_TCM,Treg,B_intermediate
chr17	46567710	46567727	A	ENSG00000238083	cg16132033	0.999992	CD16_Mono,NK_CD56bright,CD8_Naive,Treg,B_intermediate,CD14_Mono,pDC,gdT,MAIT
chr17	46567710	46567727	A	ENSG00000238083	cg16132033	0.999992	pDC,NK_CD56bright,CD8_Naive,Treg,B_intermediate,CD14_Mono,CD16_Mono,gdT,MAIT,ASDC
chr17	46567710	46567727	A	ENSG00000238083	cg16132033	0.999992	HSPC,CD4_CTL,CD4_Proliferating,NK_CD56bright,NK_Proliferating,CD8_Naive,CD14_Mono,CD16_Mono,pDC,ASDC
chr17	46567710	46567727	A	ENSG00000238083	cg18391203	1	B_naive,CD4_TEM,NK,CD8_TEM
chr17	46567710	46567727	A	ENSG00000238083	cg18391203	1	B_memory,CD4_Naive,CD4_TEM,NK_CD56bright,CD8_TCM,Treg,B_intermediate
chr17	46567710	46567727	A	ENSG00000238083	cg18391203	1	CD16_Mono,NK_CD56bright,CD8_Naive,Treg,B_intermediate,CD14_Mono,pDC,gdT,MAIT
chr17	46567710	46567727	A	ENSG00000238083	cg18391203	1	pDC,NK_CD56bright,CD8_Naive,Treg,B_intermediate,CD14_Mono,CD16_Mono,gdT,MAIT,ASDC
chr17	46567710	46567727	A	ENSG00000238083	cg18391203	1	HSPC,CD4_CTL,CD4_Proliferating,NK_CD56bright,NK_Proliferating,CD8_Naive,CD14_Mono,CD16_Mono,pDC,ASDC
chr17	46567710	46567727	A	ENSG00000238083	cg20120463	0.999999	B_naive,CD4_TEM,NK,CD8_TEM
chr17	46567710	46567727	A	ENSG00000238083	cg20120463	0.999999	B_memory,CD4_Naive,CD4_TEM,NK_CD56bright,CD8_TCM,Treg,B_intermediate
chr17	46567710	46567727	A	ENSG00000238083	cg20120463	0.999999	CD16_Mono,NK_CD56bright,CD8_Naive,Treg,B_intermediate,CD14_Mono,pDC,gdT,MAIT
chr17	46567710	46567727	A	ENSG00000238083	cg20120463	0.999999	pDC,NK_CD56bright,CD8_Naive,Treg,B_intermediate,CD14_Mono,CD16_Mono,gdT,MAIT,ASDC
chr17	46567710	46567727	A	ENSG00000238083	cg20120463	0.999999	HSPC,CD4_CTL,CD4_Proliferating,NK_CD56bright,NK_Proliferating,CD8_Naive,CD14_Mono,CD16_Mono,pDC,ASDC
chr17	46567710	46567727	A	ENSG00000238083	cg22045604	1	B_naive,CD4_TEM,NK,CD8_TEM
chr17	46567710	46567727	A	ENSG00000238083	cg22045604	1	B_memory,CD4_Naive,CD4_TEM,NK_CD56bright,CD8_TCM,Treg,B_intermediate
chr17	46567710	46567727	A	ENSG00000238083	cg22045604	1	CD16_Mono,NK_CD56bright,CD8_Naive,Treg,B_intermediate,CD14_Mono,pDC,gdT,MAIT
chr17	46567710	46567727	A	ENSG00000238083	cg22045604	1	pDC,NK_CD56bright,CD8_Naive,Treg,B_intermediate,CD14_Mono,CD16_Mono,gdT,MAIT,ASDC
chr17	46567710	46567727	A	ENSG00000238083	cg22045604	1	HSPC,CD4_CTL,CD4_Proliferating,NK_CD56bright,NK_Proliferating,CD8_Naive,CD14_Mono,CD16_Mono,pDC,ASDC
chr17	46567710	46567727	A	ENSG00000238083	cg11204664	0.932997	B_naive,CD4_TEM,NK,CD8_TEM
chr17	46567710	46567727	A	ENSG00000238083	cg11204664	0.932997	B_memory,CD4_Naive,CD4_TEM,NK_CD56bright,CD8_TCM,Treg,B_intermediate
chr17	46567710	46567727	A	ENSG00000238083	cg11204664	0.932997	CD16_Mono,NK_CD56bright,CD8_Naive,Treg,B_intermediate,CD14_Mono,pDC,gdT,MAIT
chr17	46567710	46567727	A	ENSG00000238083	cg11204664	0.932997	pDC,NK_CD56bright,CD8_Naive,Treg,B_intermediate,CD14_Mono,CD16_Mono,gdT,MAIT,ASDC
chr17	46567710	46567727	A	ENSG00000238083	cg11204664	0.932997	HSPC,CD4_CTL,CD4_Proliferating,NK_CD56bright,NK_Proliferating,CD8_Naive,CD14_Mono,CD16_Mono,pDC,ASDC
chr17	46567710	46567727	A	ENSG00000238083	cg13438899	0.941075	B_naive,CD4_TEM,NK,CD8_TEM
chr17	46567710	46567727	A	ENSG00000238083	cg13438899	0.941075	B_memory,CD4_Naive,CD4_TEM,NK_CD56bright,CD8_TCM,Treg,B_intermediate
chr17	46567710	46567727	A	ENSG00000238083	cg13438899	0.941075	CD16_Mono,NK_CD56bright,CD8_Naive,Treg,B_intermediate,CD14_Mono,pDC,gdT,MAIT
chr17	46567710	46567727	A	ENSG00000238083	cg13438899	0.941075	pDC,NK_CD56bright,CD8_Naive,Treg,B_intermediate,CD14_Mono,CD16_Mono,gdT,MAIT,ASDC
chr17	46567710	46567727	A	ENSG00000238083	cg13438899	0.941075	HSPC,CD4_CTL,CD4_Proliferating,NK_CD56bright,NK_Proliferating,CD8_Naive,CD14_Mono,CD16_Mono,pDC,ASDC
chr17	46567710	46567727	A	ENSG00000238083	cg16132033	0.806804	B_naive,CD4_TEM,NK,CD8_TEM
chr17	46567710	46567727	A	ENSG00000238083	cg16132033	0.806804	B_memory,CD4_Naive,CD4_TEM,NK_CD56bright,CD8_TCM,Treg,B_intermediate
chr17	46567710	46567727	A	ENSG00000238083	cg16132033	0.806804	CD16_Mono,NK_CD56bright,CD8_Naive,Treg,B_intermediate,CD14_Mono,pDC,gdT,MAIT
chr17	46567710	46567727	A	ENSG00000238083	cg16132033	0.806804	pDC,NK_CD56bright,CD8_Naive,Treg,B_intermediate,CD14_Mono,CD16_Mono,gdT,MAIT,ASDC
chr17	46567710	46567727	A	ENSG00000238083	cg16132033	0.806804	HSPC,CD4_CTL,CD4_Proliferating,NK_CD56bright,NK_Proliferating,CD8_Naive,CD14_Mono,CD16_Mono,pDC,ASDC
chr17	46567710	46567727	A	ENSG00000238083	cg18391203	0.808005	B_naive,CD4_TEM,NK,CD8_TEM
chr17	46567710	46567727	A	ENSG00000238083	cg18391203	0.808005	B_memory,CD4_Naive,CD4_TEM,NK_CD56bright,CD8_TCM,Treg,B_intermediate
chr17	46567710	46567727	A	ENSG00000238083	cg18391203	0.808005	CD16_Mono,NK_CD56bright,CD8_Naive,Treg,B_intermediate,CD14_Mono,pDC,gdT,MAIT
chr17	46567710	46567727	A	ENSG00000238083	cg18391203	0.808005	pDC,NK_CD56bright,CD8_Naive,Treg,B_intermediate,CD14_Mono,CD16_Mono,gdT,MAIT,ASDC
chr17	46567710	46567727	A	ENSG00000238083	cg18391203	0.808005	HSPC,CD4_CTL,CD4_Proliferating,NK_CD56bright,NK_Proliferating,CD8_Naive,CD14_Mono,CD16_Mono,pDC,ASDC
chr17	46567710	46567727	A	ENSG00000238083	cg20120463	0.807775	B_naive,CD4_TEM,NK,CD8_TEM
chr17	46567710	46567727	A	ENSG00000238083	cg20120463	0.807775	B_memory,CD4_Naive,CD4_TEM,NK_CD56bright,CD8_TCM,Treg,B_intermediate
chr17	46567710	46567727	A	ENSG00000238083	cg20120463	0.807775	CD16_Mono,NK_CD56bright,CD8_Naive,Treg,B_intermediate,CD14_Mono,pDC,gdT,MAIT
chr17	46567710	46567727	A	ENSG00000238083	cg20120463	0.807775	pDC,NK_CD56bright,CD8_Naive,Treg,B_intermediate,CD14_Mono,CD16_Mono,gdT,MAIT,ASDC
chr17	46567710	46567727	A	ENSG00000238083	cg20120463	0.807775	HSPC,CD4_CTL,CD4_Proliferating,NK_CD56bright,NK_Proliferating,CD8_Naive,CD14_Mono,CD16_Mono,pDC,ASDC
chr17	46567710	46567727	A	ENSG00000238083	cg22045604	0.808005	B_naive,CD4_TEM,NK,CD8_TEM
chr17	46567710	46567727	A	ENSG00000238083	cg22045604	0.808005	B_memory,CD4_Naive,CD4_TEM,NK_CD56bright,CD8_TCM,Treg,B_intermediate
chr17	46567710	46567727	A	ENSG00000238083	cg22045604	0.808005	CD16_Mono,NK_CD56bright,CD8_Naive,Treg,B_intermediate,CD14_Mono,pDC,gdT,MAIT
chr17	46567710	46567727	A	ENSG00000238083	cg22045604	0.808005	pDC,NK_CD56bright,CD8_Naive,Treg,B_intermediate,CD14_Mono,CD16_Mono,gdT,MAIT,ASDC
chr17	46567710	46567727	A	ENSG00000238083	cg22045604	0.808005	HSPC,CD4_CTL,CD4_Proliferating,NK_CD56bright,NK_Proliferating,CD8_Naive,CD14_Mono,CD16_Mono,pDC,ASDC
chr5	82258914	82258928	AT	ENSG00000152348	cg15871215	0.931063	CD4_TEM,CD8_TCM,CD8_Naive,Treg,B_memory,B_intermediate,CD14_Mono,CD16_Mono
chr5	82258914	82258928	AT	ENSG00000152348	cg15871215	0.931063	CD4_CTL,NK_CD56bright,cDC1,pDC,gdT,MAIT,ASDC
chr5	82258914	82258928	AT	ENSG00000152348	cg15871215	0.931063	CD8_TCM,CD4_TEM,NK_CD56bright,CD8_Naive,Treg,B_memory,B_intermediate,CD14_Mono,CD16_Mono,cDC2
chr5	82258914	82258928	AT	ENSG00000152348	cg15871215	0.931063	pDC,CD4_CTL,NK_CD56bright,NK_Proliferating,cDC1,gdT,MAIT,ASDC,HSPC
chr5	82258914	82258928	AT	ENSG00000152348	cg15871215	0.931063	gdT,CD4_CTL,NK_CD56bright,CD8_Naive,B_memory,B_intermediate,cDC1,cDC2,MAIT
chr8	61719282	61719294	AG	ENSG00000198363	cg16322188	0.88421	pDC
chr1	100393962	100393977	AT	ENSG00000079335	cg07146231	0.992421	NK_CD56bright,CD4_TEM,Treg,B_memory,B_intermediate,gdT,MAIT
chr1	100393962	100393977	AT	ENSG00000079335	cg07146231	0.992421	CD8_Proliferating,CD4_TCM,CD4_Proliferating,NK_Proliferating,CD8_TCM,CD8_Naive,Plasmablast
chr1	21440112	21440136	AGGCGC	ENSG00000142794	cg02390115	0.997513	CD4_CTL,CD4_Naive,CD4_TEM,NK_Proliferating,CD8_TCM,CD8_Naive,B_memory,B_intermediate,Plasmablast,CD14_Mono,cDC1,gdT,HSPC
chr1	21440112	21440136	AGGCGC	ENSG00000142794	cg02390115	0.997513	NK_CD56bright,CD4_Naive,Treg,CD14_Mono
chr1	21440112	21440136	AGGCGC	ENSG00000142794	cg02390115	0.997513	NK_Proliferating,CD4_Naive,CD4_TEM,CD4_CTL,CD8_TCM,CD8_Naive,B_memory,B_intermediate,Plasmablast,CD14_Mono,cDC1,gdT,HSPC
chr1	21440112	21440136	AGGCGC	ENSG00000142794	cg02390115	0.997513	Treg,CD4_Naive,CD4_TEM,NK_CD56bright,CD14_Mono
chr1	21440112	21440136	AGGCGC	ENSG00000142794	cg02390115	0.997513	B_memory,CD4_Naive,CD4_TEM,CD4_CTL,NK_Proliferating,CD8_TCM,Treg,B_intermediate,Plasmablast,CD14_Mono
chr1	21440112	21440136	AGGCGC	ENSG00000142794	cg02390115	0.997513	B_intermediate,CD4_Naive,CD4_TEM,CD4_CTL,NK_Proliferating,CD8_TCM,B_memory,Plasmablast,CD14_Mono,cDC1,HSPC
chr1	21440112	21440136	AGGCGC	ENSG00000142794	cg02390115	0.997513	cDC2,CD4_Proliferating,CD8_Proliferating,CD8_Naive,CD16_Mono,cDC1,pDC,gdT,MAIT
chr1	21440112	21440136	AGGCGC	ENSG00000142794	cg02390115	0.997513	gdT,CD4_Naive,CD4_CTL,NK_Proliferating,CD8_TCM,CD8_Naive,B_intermediate,Plasmablast,cDC1,HSPC
chr1	21440112	21440136	AGGCGC	ENSG00000142794	cg02390115	0.997513	HSPC,CD4_Naive,CD4_TEM,CD4_CTL,NK_Proliferating,CD8_TCM,CD8_Naive,B_memory,B_intermediate,Plasmablast,CD14_Mono,cDC1,gdT
chr1	21440112	21440136	AGGCGC	ENSG00000142794	cg17800788	0.995014	CD4_CTL,CD4_Naive,CD4_TEM,NK_Proliferating,CD8_TCM,CD8_Naive,B_memory,B_intermediate,Plasmablast,CD14_Mono,cDC1,gdT,HSPC
chr1	21440112	21440136	AGGCGC	ENSG00000142794	cg17800788	0.995014	NK_CD56bright,CD4_Naive,Treg,CD14_Mono
chr1	21440112	21440136	AGGCGC	ENSG00000142794	cg17800788	0.995014	NK_Proliferating,CD4_Naive,CD4_TEM,CD4_CTL,CD8_TCM,CD8_Naive,B_memory,B_intermediate,Plasmablast,CD14_Mono,cDC1,gdT,HSPC
chr1	21440112	21440136	AGGCGC	ENSG00000142794	cg17800788	0.995014	Treg,CD4_Naive,CD4_TEM,NK_CD56bright,CD14_Mono
chr1	21440112	21440136	AGGCGC	ENSG00000142794	cg17800788	0.995014	B_memory,CD4_Naive,CD4_TEM,CD4_CTL,NK_Proliferating,CD8_TCM,Treg,B_intermediate,Plasmablast,CD14_Mono
chr1	21440112	21440136	AGGCGC	ENSG00000142794	cg17800788	0.995014	B_intermediate,CD4_Naive,CD4_TEM,CD4_CTL,NK_Proliferating,CD8_TCM,B_memory,Plasmablast,CD14_Mono,cDC1,HSPC
chr1	21440112	21440136	AGGCGC	ENSG00000142794	cg17800788	0.995014	cDC2,CD4_Proliferating,CD8_Proliferating,CD8_Naive,CD16_Mono,cDC1,pDC,gdT,MAIT
chr1	21440112	21440136	AGGCGC	ENSG00000142794	cg17800788	0.995014	gdT,CD4_Naive,CD4_CTL,NK_Proliferating,CD8_TCM,CD8_Naive,B_intermediate,Plasmablast,cDC1,HSPC
chr1	21440112	21440136	AGGCGC	ENSG00000142794	cg17800788	0.995014	HSPC,CD4_Naive,CD4_TEM,CD4_CTL,NK_Proliferating,CD8_TCM,CD8_Naive,B_memory,B_intermediate,Plasmablast,CD14_Mono,cDC1,gdT
chr1	25386842	25386879	AC	ENSG00000187010	cg11734017	0.887905	NK_CD56bright,CD14_Mono
chr1	25386842	25386879	AC	ENSG00000187010	cg11734017	0.887905	NK_Proliferating,cDC2,dnT,HSPC
chr1	25386842	25386879	AC	ENSG00000187010	cg11734017	0.887905	B_intermediate,CD8_Naive,Treg,B_memory,CD14_Mono,CD16_Mono,gdT,MAIT
chr1	25386842	25386879	AC	ENSG00000187010	cg11734017	0.887905	Plasmablast,CD4_Proliferating,CD8_Proliferating,cDC2,pDC,HSPC,ILC
chr1	25386842	25386879	AC	ENSG00000187010	cg11734017	0.887905	HSPC,NK_Proliferating,CD8_Proliferating,Plasmablast,cDC2,pDC,dnT
chr1	25386842	25386879	AC	ENSG00000187010	cg24733757	0.900741	NK_CD56bright,CD14_Mono
chr1	25386842	25386879	AC	ENSG00000187010	cg24733757	0.900741	NK_Proliferating,cDC2,dnT,HSPC
chr1	25386842	25386879	AC	ENSG00000187010	cg24733757	0.900741	B_intermediate,CD8_Naive,Treg,B_memory,CD14_Mono,CD16_Mono,gdT,MAIT
chr1	25386842	25386879	AC	ENSG00000187010	cg24733757	0.900741	Plasmablast,CD4_Proliferating,CD8_Proliferating,cDC2,pDC,HSPC,ILC
chr1	25386842	25386879	AC	ENSG00000187010	cg24733757	0.900741	HSPC,NK_Proliferating,CD8_Proliferating,Plasmablast,cDC2,pDC,dnT
chr1	25386842	25386878	AC	ENSG00000187010	cg11734017	0.999845	CD4_CTL,CD14_Mono,CD16_Mono
chr1	25386842	25386878	AC	ENSG00000187010	cg11734017	0.999845	CD8_TCM,Treg,B_naive
chr1	25386842	25386878	AC	ENSG00000187010	cg11734017	0.999845	B_naive,CD8_TCM,Treg
chr1	25386842	25386878	AC	ENSG00000187010	cg11734017	0.999845	B_memory,Treg,B_intermediate,CD14_Mono,CD16_Mono,gdT
chr1	25386842	25386878	AC	ENSG00000187010	cg11734017	0.999845	dnT,NK_Proliferating,cDC2,HSPC
chr1	25386842	25386878	AC	ENSG00000187010	cg11734017	0.999845	gdT,CD8_Naive,Treg,B_memory,B_intermediate,CD14_Mono,CD16_Mono,MAIT
chr1	25386842	25386878	AC	ENSG00000187010	cg11734017	0.999845	ILC,CD4_Proliferating,CD8_Proliferating,Plasmablast,cDC2,pDC,HSPC
chr1	25386842	25386878	AC	ENSG00000187010	cg24733757	0.999995	CD4_CTL,CD14_Mono,CD16_Mono
chr1	25386842	25386878	AC	ENSG00000187010	cg24733757	0.999995	CD8_TCM,Treg,B_naive
chr1	25386842	25386878	AC	ENSG00000187010	cg24733757	0.999995	B_naive,CD8_TCM,Treg
chr1	25386842	25386878	AC	ENSG00000187010	cg24733757	0.999995	B_memory,Treg,B_intermediate,CD14_Mono,CD16_Mono,gdT
chr1	25386842	25386878	AC	ENSG00000187010	cg24733757	0.999995	dnT,NK_Proliferating,cDC2,HSPC
chr1	25386842	25386878	AC	ENSG00000187010	cg24733757	0.999995	gdT,CD8_Naive,Treg,B_memory,B_intermediate,CD14_Mono,CD16_Mono,MAIT
chr1	25386842	25386878	AC	ENSG00000187010	cg24733757	0.999995	ILC,CD4_Proliferating,CD8_Proliferating,Plasmablast,cDC2,pDC,HSPC
chr16	3084607	3084625	A	ENSG00000262370	cg02017950	0.961242	NK_CD56bright,CD4_CTL,CD8_TCM
chr16	3084607	3084625	A	ENSG00000262370	cg02017950	0.961242	Treg,CD4_TEM,NK,CD8_TEM,gdT,MAIT
chr16	3084607	3084625	A	ENSG00000262370	cg05225996	0.971851	NK_CD56bright,CD4_CTL,CD8_TCM
chr16	3084607	3084625	A	ENSG00000262370	cg05225996	0.971851	Treg,CD4_TEM,NK,CD8_TEM,gdT,MAIT
chr16	3084607	3084625	A	ENSG00000262370	cg05226462	0.980957	NK_CD56bright,CD4_CTL,CD8_TCM
chr16	3084607	3084625	A	ENSG00000262370	cg05226462	0.980957	Treg,CD4_TEM,NK,CD8_TEM,gdT,MAIT
chr16	3084607	3084625	A	ENSG00000262370	cg14450941	0.986233	NK_CD56bright,CD4_CTL,CD8_TCM
chr16	3084607	3084625	A	ENSG00000262370	cg14450941	0.986233	Treg,CD4_TEM,NK,CD8_TEM,gdT,MAIT
chr4	89897214	89897227	T	ENSG00000138722	cg17978223	0.929721	NK_CD56bright
chr4	89897214	89897227	T	ENSG00000138722	cg17978223	0.929721	B_naive
chr6	135481705	135481717	T	ENSG00000135541	cg18685455	0.99824	CD4_TCM,
chr6	135481705	135481717	T	ENSG00000135541	cg18685455	0.99824	CD4_TEM,B_intermediate
chr6	135481705	135481717	T	ENSG00000135541	cg18685455	0.99824	NK_CD56bright,CD4_CTL,NK_Proliferating,CD14_Mono,CD16_Mono,cDC2,pDC,ASDC
chr6	135481705	135481717	T	ENSG00000135541	cg18685455	0.99824	CD8_TCM,CD8_Naive,Treg,CD14_Mono,MAIT
chr6	135481705	135481717	T	ENSG00000135541	cg18685455	0.99824	B_naive,
chr6	135481705	135481717	T	ENSG00000135541	cg18685455	0.99824	ASDC,CD4_CTL,CD4_Proliferating,NK_CD56bright,NK_Proliferating,Plasmablast,CD14_Mono,CD16_Mono,cDC2,pDC,dnT,HSPC
chr6	135481705	135481717	T	ENSG00000135541	cg17733104	0.952098	CD4_TCM,
chr6	135481705	135481717	T	ENSG00000135541	cg17733104	0.952098	CD4_TEM,B_intermediate
chr6	135481705	135481717	T	ENSG00000135541	cg17733104	0.952098	NK_CD56bright,CD4_CTL,NK_Proliferating,CD14_Mono,CD16_Mono,cDC2,pDC,ASDC
chr6	135481705	135481717	T	ENSG00000135541	cg17733104	0.952098	CD8_TCM,CD8_Naive,Treg,CD14_Mono,MAIT
chr6	135481705	135481717	T	ENSG00000135541	cg17733104	0.952098	B_naive,
chr6	135481705	135481717	T	ENSG00000135541	cg17733104	0.952098	ASDC,CD4_CTL,CD4_Proliferating,NK_CD56bright,NK_Proliferating,Plasmablast,CD14_Mono,CD16_Mono,cDC2,pDC,dnT,HSPC
chr6	135481705	135481717	T	ENSG00000135541	cg18685455	0.998248	CD4_TCM,
chr6	135481705	135481717	T	ENSG00000135541	cg18685455	0.998248	CD4_TEM,B_intermediate
chr6	135481705	135481717	T	ENSG00000135541	cg18685455	0.998248	NK_CD56bright,CD4_CTL,NK_Proliferating,CD14_Mono,CD16_Mono,cDC2,pDC,ASDC
chr6	135481705	135481717	T	ENSG00000135541	cg18685455	0.998248	CD8_TCM,CD8_Naive,Treg,CD14_Mono,MAIT
chr6	135481705	135481717	T	ENSG00000135541	cg18685455	0.998248	B_naive,
chr6	135481705	135481717	T	ENSG00000135541	cg18685455	0.998248	ASDC,CD4_CTL,CD4_Proliferating,NK_CD56bright,NK_Proliferating,Plasmablast,CD14_Mono,CD16_Mono,cDC2,pDC,dnT,HSPC
chr6	135481705	135481717	T	ENSG00000135541	cg17733104	0.992129	CD4_TCM,
chr6	135481705	135481717	T	ENSG00000135541	cg17733104	0.992129	CD4_TEM,B_intermediate
chr6	135481705	135481717	T	ENSG00000135541	cg17733104	0.992129	NK_CD56bright,CD4_CTL,NK_Proliferating,CD14_Mono,CD16_Mono,cDC2,pDC,ASDC
chr6	135481705	135481717	T	ENSG00000135541	cg17733104	0.992129	CD8_TCM,CD8_Naive,Treg,CD14_Mono,MAIT
chr6	135481705	135481717	T	ENSG00000135541	cg17733104	0.992129	B_naive,
chr6	135481705	135481717	T	ENSG00000135541	cg17733104	0.992129	ASDC,CD4_CTL,CD4_Proliferating,NK_CD56bright,NK_Proliferating,Plasmablast,CD14_Mono,CD16_Mono,cDC2,pDC,dnT,HSPC
chr8	143602095	143602113	A	ENSG00000147813	cg17244719	0.999779	CD4_TCM,
chr8	143602095	143602113	A	ENSG00000147813	cg17244719	0.999779	CD4_TEM,CD8_TCM,CD8_Naive,Treg,B_naive,B_memory,CD14_Mono
chr8	143602095	143602113	A	ENSG00000147813	cg17244719	0.999779	CD4_CTL,CD4_Proliferating,NK_CD56bright,NK_Proliferating,Plasmablast,cDC1,pDC,dnT,ASDC,HSPC
chr8	143602095	143602113	A	ENSG00000147813	cg17244719	0.999779	CD4_Proliferating,CD4_CTL,NK_CD56bright,NK_Proliferating,Plasmablast,cDC1,cDC2,pDC,dnT,ASDC,HSPC
chr8	143602095	143602113	A	ENSG00000147813	cg17244719	0.999779	NK_CD56bright,CD4_CTL,CD4_Proliferating,NK_Proliferating,Plasmablast,cDC2,pDC,gdT,ASDC
chr8	143602095	143602113	A	ENSG00000147813	cg17244719	0.999779	CD8_TCM,CD4_TEM,CD8_Naive,B_naive,CD14_Mono
chr8	143602095	143602113	A	ENSG00000147813	cg17244719	0.999779	B_naive,CD4_TEM,CD8_TCM,CD8_Naive,Treg,B_memory,CD14_Mono
chr8	143602095	143602113	A	ENSG00000147813	cg17244719	0.999779	B_memory,CD4_TEM,CD8_TCM,CD8_Naive,Treg,B_naive,B_intermediate,CD14_Mono
chr8	143602095	143602113	A	ENSG00000147813	cg17244719	0.999779	B_intermediate,CD8_Naive,Treg,B_memory,CD14_Mono,CD16_Mono
chr8	143602095	143602113	A	ENSG00000147813	cg17244719	0.999779	dnT,CD4_CTL,CD4_Proliferating,NK_CD56bright,NK_Proliferating,CD8_Proliferating,Plasmablast,cDC1,ASDC,HSPC
chr8	143602095	143602113	A	ENSG00000147813	cg17244719	0.999779	gdT,CD16_Mono,cDC2,pDC,MAIT
chr8	143602095	143602113	A	ENSG00000147813	cg21187068	0.956426	CD4_TCM,
chr8	143602095	143602113	A	ENSG00000147813	cg21187068	0.956426	CD4_TEM,CD8_TCM,CD8_Naive,Treg,B_naive,B_memory,CD14_Mono
chr8	143602095	143602113	A	ENSG00000147813	cg21187068	0.956426	CD4_CTL,CD4_Proliferating,NK_CD56bright,NK_Proliferating,Plasmablast,cDC1,pDC,dnT,ASDC,HSPC
chr8	143602095	143602113	A	ENSG00000147813	cg21187068	0.956426	CD4_Proliferating,CD4_CTL,NK_CD56bright,NK_Proliferating,Plasmablast,cDC1,cDC2,pDC,dnT,ASDC,HSPC
chr8	143602095	143602113	A	ENSG00000147813	cg21187068	0.956426	NK_CD56bright,CD4_CTL,CD4_Proliferating,NK_Proliferating,Plasmablast,cDC2,pDC,gdT,ASDC
chr8	143602095	143602113	A	ENSG00000147813	cg21187068	0.956426	CD8_TCM,CD4_TEM,CD8_Naive,B_naive,CD14_Mono
chr8	143602095	143602113	A	ENSG00000147813	cg21187068	0.956426	B_naive,CD4_TEM,CD8_TCM,CD8_Naive,Treg,B_memory,CD14_Mono
chr8	143602095	143602113	A	ENSG00000147813	cg21187068	0.956426	B_memory,CD4_TEM,CD8_TCM,CD8_Naive,Treg,B_naive,B_intermediate,CD14_Mono
chr8	143602095	143602113	A	ENSG00000147813	cg21187068	0.956426	B_intermediate,CD8_Naive,Treg,B_memory,CD14_Mono,CD16_Mono
chr8	143602095	143602113	A	ENSG00000147813	cg21187068	0.956426	dnT,CD4_CTL,CD4_Proliferating,NK_CD56bright,NK_Proliferating,CD8_Proliferating,Plasmablast,cDC1,ASDC,HSPC
chr8	143602095	143602113	A	ENSG00000147813	cg21187068	0.956426	gdT,CD16_Mono,cDC2,pDC,MAIT
chr8	143602095	143602113	A	ENSG00000147813	cg08017634	0.999989	CD4_TCM,
chr8	143602095	143602113	A	ENSG00000147813	cg08017634	0.999989	CD4_TEM,CD8_TCM,CD8_Naive,Treg,B_naive,B_memory,CD14_Mono
chr8	143602095	143602113	A	ENSG00000147813	cg08017634	0.999989	CD4_CTL,CD4_Proliferating,NK_CD56bright,NK_Proliferating,Plasmablast,cDC1,pDC,dnT,ASDC,HSPC
chr8	143602095	143602113	A	ENSG00000147813	cg08017634	0.999989	CD4_Proliferating,CD4_CTL,NK_CD56bright,NK_Proliferating,Plasmablast,cDC1,cDC2,pDC,dnT,ASDC,HSPC
chr8	143602095	143602113	A	ENSG00000147813	cg08017634	0.999989	NK_CD56bright,CD4_CTL,CD4_Proliferating,NK_Proliferating,Plasmablast,cDC2,pDC,gdT,ASDC
chr8	143602095	143602113	A	ENSG00000147813	cg08017634	0.999989	CD8_TCM,CD4_TEM,CD8_Naive,B_naive,CD14_Mono
chr8	143602095	143602113	A	ENSG00000147813	cg08017634	0.999989	B_naive,CD4_TEM,CD8_TCM,CD8_Naive,Treg,B_memory,CD14_Mono
chr8	143602095	143602113	A	ENSG00000147813	cg08017634	0.999989	B_memory,CD4_TEM,CD8_TCM,CD8_Naive,Treg,B_naive,B_intermediate,CD14_Mono
chr8	143602095	143602113	A	ENSG00000147813	cg08017634	0.999989	B_intermediate,CD8_Naive,Treg,B_memory,CD14_Mono,CD16_Mono
chr8	143602095	143602113	A	ENSG00000147813	cg08017634	0.999989	dnT,CD4_CTL,CD4_Proliferating,NK_CD56bright,NK_Proliferating,CD8_Proliferating,Plasmablast,cDC1,ASDC,HSPC
chr8	143602095	143602113	A	ENSG00000147813	cg08017634	0.999989	gdT,CD16_Mono,cDC2,pDC,MAIT
chr8	143602095	143602113	A	ENSG00000147813	cg13282195	0.999846	CD4_TCM,
chr8	143602095	143602113	A	ENSG00000147813	cg13282195	0.999846	CD4_TEM,CD8_TCM,CD8_Naive,Treg,B_naive,B_memory,CD14_Mono
chr8	143602095	143602113	A	ENSG00000147813	cg13282195	0.999846	CD4_CTL,CD4_Proliferating,NK_CD56bright,NK_Proliferating,Plasmablast,cDC1,pDC,dnT,ASDC,HSPC
chr8	143602095	143602113	A	ENSG00000147813	cg13282195	0.999846	CD4_Proliferating,CD4_CTL,NK_CD56bright,NK_Proliferating,Plasmablast,cDC1,cDC2,pDC,dnT,ASDC,HSPC
chr8	143602095	143602113	A	ENSG00000147813	cg13282195	0.999846	NK_CD56bright,CD4_CTL,CD4_Proliferating,NK_Proliferating,Plasmablast,cDC2,pDC,gdT,ASDC
chr8	143602095	143602113	A	ENSG00000147813	cg13282195	0.999846	CD8_TCM,CD4_TEM,CD8_Naive,B_naive,CD14_Mono
chr8	143602095	143602113	A	ENSG00000147813	cg13282195	0.999846	B_naive,CD4_TEM,CD8_TCM,CD8_Naive,Treg,B_memory,CD14_Mono
chr8	143602095	143602113	A	ENSG00000147813	cg13282195	0.999846	B_memory,CD4_TEM,CD8_TCM,CD8_Naive,Treg,B_naive,B_intermediate,CD14_Mono
chr8	143602095	143602113	A	ENSG00000147813	cg13282195	0.999846	B_intermediate,CD8_Naive,Treg,B_memory,CD14_Mono,CD16_Mono
chr8	143602095	143602113	A	ENSG00000147813	cg13282195	0.999846	dnT,CD4_CTL,CD4_Proliferating,NK_CD56bright,NK_Proliferating,CD8_Proliferating,Plasmablast,cDC1,ASDC,HSPC
chr8	143602095	143602113	A	ENSG00000147813	cg13282195	0.999846	gdT,CD16_Mono,cDC2,pDC,MAIT
chr8	143602095	143602113	A	ENSG00000147813	cg15537850	0.998656	CD4_TCM,
chr8	143602095	143602113	A	ENSG00000147813	cg15537850	0.998656	CD4_TEM,CD8_TCM,CD8_Naive,Treg,B_naive,B_memory,CD14_Mono
chr8	143602095	143602113	A	ENSG00000147813	cg15537850	0.998656	CD4_CTL,CD4_Proliferating,NK_CD56bright,NK_Proliferating,Plasmablast,cDC1,pDC,dnT,ASDC,HSPC
chr8	143602095	143602113	A	ENSG00000147813	cg15537850	0.998656	CD4_Proliferating,CD4_CTL,NK_CD56bright,NK_Proliferating,Plasmablast,cDC1,cDC2,pDC,dnT,ASDC,HSPC
chr8	143602095	143602113	A	ENSG00000147813	cg15537850	0.998656	NK_CD56bright,CD4_CTL,CD4_Proliferating,NK_Proliferating,Plasmablast,cDC2,pDC,gdT,ASDC
chr8	143602095	143602113	A	ENSG00000147813	cg15537850	0.998656	CD8_TCM,CD4_TEM,CD8_Naive,B_naive,CD14_Mono
chr8	143602095	143602113	A	ENSG00000147813	cg15537850	0.998656	B_naive,CD4_TEM,CD8_TCM,CD8_Naive,Treg,B_memory,CD14_Mono
chr8	143602095	143602113	A	ENSG00000147813	cg15537850	0.998656	B_memory,CD4_TEM,CD8_TCM,CD8_Naive,Treg,B_naive,B_intermediate,CD14_Mono
chr8	143602095	143602113	A	ENSG00000147813	cg15537850	0.998656	B_intermediate,CD8_Naive,Treg,B_memory,CD14_Mono,CD16_Mono
chr8	143602095	143602113	A	ENSG00000147813	cg15537850	0.998656	dnT,CD4_CTL,CD4_Proliferating,NK_CD56bright,NK_Proliferating,CD8_Proliferating,Plasmablast,cDC1,ASDC,HSPC
chr8	143602095	143602113	A	ENSG00000147813	cg15537850	0.998656	gdT,CD16_Mono,cDC2,pDC,MAIT
chr8	143602095	143602113	A	ENSG00000147813	cg16294143	0.999458	CD4_TCM,
chr8	143602095	143602113	A	ENSG00000147813	cg16294143	0.999458	CD4_TEM,CD8_TCM,CD8_Naive,Treg,B_naive,B_memory,CD14_Mono
chr8	143602095	143602113	A	ENSG00000147813	cg16294143	0.999458	CD4_CTL,CD4_Proliferating,NK_CD56bright,NK_Proliferating,Plasmablast,cDC1,pDC,dnT,ASDC,HSPC
chr8	143602095	143602113	A	ENSG00000147813	cg16294143	0.999458	CD4_Proliferating,CD4_CTL,NK_CD56bright,NK_Proliferating,Plasmablast,cDC1,cDC2,pDC,dnT,ASDC,HSPC
chr8	143602095	143602113	A	ENSG00000147813	cg16294143	0.999458	NK_CD56bright,CD4_CTL,CD4_Proliferating,NK_Proliferating,Plasmablast,cDC2,pDC,gdT,ASDC
chr8	143602095	143602113	A	ENSG00000147813	cg16294143	0.999458	CD8_TCM,CD4_TEM,CD8_Naive,B_naive,CD14_Mono
chr8	143602095	143602113	A	ENSG00000147813	cg16294143	0.999458	B_naive,CD4_TEM,CD8_TCM,CD8_Naive,Treg,B_memory,CD14_Mono
chr8	143602095	143602113	A	ENSG00000147813	cg16294143	0.999458	B_memory,CD4_TEM,CD8_TCM,CD8_Naive,Treg,B_naive,B_intermediate,CD14_Mono
chr8	143602095	143602113	A	ENSG00000147813	cg16294143	0.999458	B_intermediate,CD8_Naive,Treg,B_memory,CD14_Mono,CD16_Mono
chr8	143602095	143602113	A	ENSG00000147813	cg16294143	0.999458	dnT,CD4_CTL,CD4_Proliferating,NK_CD56bright,NK_Proliferating,CD8_Proliferating,Plasmablast,cDC1,ASDC,HSPC
chr8	143602095	143602113	A	ENSG00000147813	cg16294143	0.999458	gdT,CD16_Mono,cDC2,pDC,MAIT
chr8	143602095	143602113	A	ENSG00000147813	cg17524265	0.999811	CD4_TCM,
chr8	143602095	143602113	A	ENSG00000147813	cg17524265	0.999811	CD4_TEM,CD8_TCM,CD8_Naive,Treg,B_naive,B_memory,CD14_Mono
chr8	143602095	143602113	A	ENSG00000147813	cg17524265	0.999811	CD4_CTL,CD4_Proliferating,NK_CD56bright,NK_Proliferating,Plasmablast,cDC1,pDC,dnT,ASDC,HSPC
chr8	143602095	143602113	A	ENSG00000147813	cg17524265	0.999811	CD4_Proliferating,CD4_CTL,NK_CD56bright,NK_Proliferating,Plasmablast,cDC1,cDC2,pDC,dnT,ASDC,HSPC
chr8	143602095	143602113	A	ENSG00000147813	cg17524265	0.999811	NK_CD56bright,CD4_CTL,CD4_Proliferating,NK_Proliferating,Plasmablast,cDC2,pDC,gdT,ASDC
chr8	143602095	143602113	A	ENSG00000147813	cg17524265	0.999811	CD8_TCM,CD4_TEM,CD8_Naive,B_naive,CD14_Mono
chr8	143602095	143602113	A	ENSG00000147813	cg17524265	0.999811	B_naive,CD4_TEM,CD8_TCM,CD8_Naive,Treg,B_memory,CD14_Mono
chr8	143602095	143602113	A	ENSG00000147813	cg17524265	0.999811	B_memory,CD4_TEM,CD8_TCM,CD8_Naive,Treg,B_naive,B_intermediate,CD14_Mono
chr8	143602095	143602113	A	ENSG00000147813	cg17524265	0.999811	B_intermediate,CD8_Naive,Treg,B_memory,CD14_Mono,CD16_Mono
chr8	143602095	143602113	A	ENSG00000147813	cg17524265	0.999811	dnT,CD4_CTL,CD4_Proliferating,NK_CD56bright,NK_Proliferating,CD8_Proliferating,Plasmablast,cDC1,ASDC,HSPC
chr8	143602095	143602113	A	ENSG00000147813	cg17524265	0.999811	gdT,CD16_Mono,cDC2,pDC,MAIT
chr8	143602095	143602113	A	ENSG00000147813	cg21187068	0.998674	CD4_TCM,
chr8	143602095	143602113	A	ENSG00000147813	cg21187068	0.998674	CD4_TEM,CD8_TCM,CD8_Naive,Treg,B_naive,B_memory,CD14_Mono
chr8	143602095	143602113	A	ENSG00000147813	cg21187068	0.998674	CD4_CTL,CD4_Proliferating,NK_CD56bright,NK_Proliferating,Plasmablast,cDC1,pDC,dnT,ASDC,HSPC
chr8	143602095	143602113	A	ENSG00000147813	cg21187068	0.998674	CD4_Proliferating,CD4_CTL,NK_CD56bright,NK_Proliferating,Plasmablast,cDC1,cDC2,pDC,dnT,ASDC,HSPC
chr8	143602095	143602113	A	ENSG00000147813	cg21187068	0.998674	NK_CD56bright,CD4_CTL,CD4_Proliferating,NK_Proliferating,Plasmablast,cDC2,pDC,gdT,ASDC
chr8	143602095	143602113	A	ENSG00000147813	cg21187068	0.998674	CD8_TCM,CD4_TEM,CD8_Naive,B_naive,CD14_Mono
chr8	143602095	143602113	A	ENSG00000147813	cg21187068	0.998674	B_naive,CD4_TEM,CD8_TCM,CD8_Naive,Treg,B_memory,CD14_Mono
chr8	143602095	143602113	A	ENSG00000147813	cg21187068	0.998674	B_memory,CD4_TEM,CD8_TCM,CD8_Naive,Treg,B_naive,B_intermediate,CD14_Mono
chr8	143602095	143602113	A	ENSG00000147813	cg21187068	0.998674	B_intermediate,CD8_Naive,Treg,B_memory,CD14_Mono,CD16_Mono
chr8	143602095	143602113	A	ENSG00000147813	cg21187068	0.998674	dnT,CD4_CTL,CD4_Proliferating,NK_CD56bright,NK_Proliferating,CD8_Proliferating,Plasmablast,cDC1,ASDC,HSPC
chr8	143602095	143602113	A	ENSG00000147813	cg21187068	0.998674	gdT,CD16_Mono,cDC2,pDC,MAIT
chr8	143602095	143602113	A	ENSG00000147813	cg25786937	0.999805	CD4_TCM,
chr8	143602095	143602113	A	ENSG00000147813	cg25786937	0.999805	CD4_TEM,CD8_TCM,CD8_Naive,Treg,B_naive,B_memory,CD14_Mono
chr8	143602095	143602113	A	ENSG00000147813	cg25786937	0.999805	CD4_CTL,CD4_Proliferating,NK_CD56bright,NK_Proliferating,Plasmablast,cDC1,pDC,dnT,ASDC,HSPC
chr8	143602095	143602113	A	ENSG00000147813	cg25786937	0.999805	CD4_Proliferating,CD4_CTL,NK_CD56bright,NK_Proliferating,Plasmablast,cDC1,cDC2,pDC,dnT,ASDC,HSPC
chr8	143602095	143602113	A	ENSG00000147813	cg25786937	0.999805	NK_CD56bright,CD4_CTL,CD4_Proliferating,NK_Proliferating,Plasmablast,cDC2,pDC,gdT,ASDC
chr8	143602095	143602113	A	ENSG00000147813	cg25786937	0.999805	CD8_TCM,CD4_TEM,CD8_Naive,B_naive,CD14_Mono
chr8	143602095	143602113	A	ENSG00000147813	cg25786937	0.999805	B_naive,CD4_TEM,CD8_TCM,CD8_Naive,Treg,B_memory,CD14_Mono
chr8	143602095	143602113	A	ENSG00000147813	cg25786937	0.999805	B_memory,CD4_TEM,CD8_TCM,CD8_Naive,Treg,B_naive,B_intermediate,CD14_Mono
chr8	143602095	143602113	A	ENSG00000147813	cg25786937	0.999805	B_intermediate,CD8_Naive,Treg,B_memory,CD14_Mono,CD16_Mono
chr8	143602095	143602113	A	ENSG00000147813	cg25786937	0.999805	dnT,CD4_CTL,CD4_Proliferating,NK_CD56bright,NK_Proliferating,CD8_Proliferating,Plasmablast,cDC1,ASDC,HSPC
chr8	143602095	143602113	A	ENSG00000147813	cg25786937	0.999805	gdT,CD16_Mono,cDC2,pDC,MAIT
chr8	143602095	143602113	A	ENSG00000147813	cg26536354	0.999522	CD4_TCM,
chr8	143602095	143602113	A	ENSG00000147813	cg26536354	0.999522	CD4_TEM,CD8_TCM,CD8_Naive,Treg,B_naive,B_memory,CD14_Mono
chr8	143602095	143602113	A	ENSG00000147813	cg26536354	0.999522	CD4_CTL,CD4_Proliferating,NK_CD56bright,NK_Proliferating,Plasmablast,cDC1,pDC,dnT,ASDC,HSPC
chr8	143602095	143602113	A	ENSG00000147813	cg26536354	0.999522	CD4_Proliferating,CD4_CTL,NK_CD56bright,NK_Proliferating,Plasmablast,cDC1,cDC2,pDC,dnT,ASDC,HSPC
chr8	143602095	143602113	A	ENSG00000147813	cg26536354	0.999522	NK_CD56bright,CD4_CTL,CD4_Proliferating,NK_Proliferating,Plasmablast,cDC2,pDC,gdT,ASDC
chr8	143602095	143602113	A	ENSG00000147813	cg26536354	0.999522	CD8_TCM,CD4_TEM,CD8_Naive,B_naive,CD14_Mono
chr8	143602095	143602113	A	ENSG00000147813	cg26536354	0.999522	B_naive,CD4_TEM,CD8_TCM,CD8_Naive,Treg,B_memory,CD14_Mono
chr8	143602095	143602113	A	ENSG00000147813	cg26536354	0.999522	B_memory,CD4_TEM,CD8_TCM,CD8_Naive,Treg,B_naive,B_intermediate,CD14_Mono
chr8	143602095	143602113	A	ENSG00000147813	cg26536354	0.999522	B_intermediate,CD8_Naive,Treg,B_memory,CD14_Mono,CD16_Mono
chr8	143602095	143602113	A	ENSG00000147813	cg26536354	0.999522	dnT,CD4_CTL,CD4_Proliferating,NK_CD56bright,NK_Proliferating,CD8_Proliferating,Plasmablast,cDC1,ASDC,HSPC
chr8	143602095	143602113	A	ENSG00000147813	cg26536354	0.999522	gdT,CD16_Mono,cDC2,pDC,MAIT
chr1	25386842	25386878	AC	ENSG00000183726	cg11734017	0.999861	CD4_CTL,CD4_Naive,CD4_TEM,NK,CD16_Mono,gdT,MAIT
chr1	25386842	25386878	AC	ENSG00000183726	cg11734017	0.999861	CD8_TEM
chr1	25386842	25386878	AC	ENSG00000183726	cg11734017	0.999861	Treg,CD4_Naive,CD4_Proliferating,NK_Proliferating,CD8_Proliferating,CD8_Naive
chr1	25386842	25386878	AC	ENSG00000183726	cg11734017	0.999861	MAIT,CD4_Naive,CD4_TEM,CD4_CTL,NK,CD16_Mono,gdT
chr1	25386842	25386878	AC	ENSG00000183726	cg24733757	0.999861	CD4_CTL,CD4_Naive,CD4_TEM,NK,CD16_Mono,gdT,MAIT
chr1	25386842	25386878	AC	ENSG00000183726	cg24733757	0.999861	CD8_TEM
chr1	25386842	25386878	AC	ENSG00000183726	cg24733757	0.999861	Treg,CD4_Naive,CD4_Proliferating,NK_Proliferating,CD8_Proliferating,CD8_Naive
chr1	25386842	25386878	AC	ENSG00000183726	cg24733757	0.999861	MAIT,CD4_Naive,CD4_TEM,CD4_CTL,NK,CD16_Mono,gdT
chr1	25386842	25386878	AC	ENSG00000183726	cg11734017	0.999961	CD4_CTL,CD4_Naive,CD4_TEM,NK,CD16_Mono,gdT,MAIT
chr1	25386842	25386878	AC	ENSG00000183726	cg11734017	0.999961	CD8_TEM
chr1	25386842	25386878	AC	ENSG00000183726	cg11734017	0.999961	Treg,CD4_Naive,CD4_Proliferating,NK_Proliferating,CD8_Proliferating,CD8_Naive
chr1	25386842	25386878	AC	ENSG00000183726	cg11734017	0.999961	MAIT,CD4_Naive,CD4_TEM,CD4_CTL,NK,CD16_Mono,gdT
chr1	25386842	25386878	AC	ENSG00000183726	cg24733757	0.999961	CD4_CTL,CD4_Naive,CD4_TEM,NK,CD16_Mono,gdT,MAIT
chr1	25386842	25386878	AC	ENSG00000183726	cg24733757	0.999961	CD8_TEM
chr1	25386842	25386878	AC	ENSG00000183726	cg24733757	0.999961	Treg,CD4_Naive,CD4_Proliferating,NK_Proliferating,CD8_Proliferating,CD8_Naive
chr1	25386842	25386878	AC	ENSG00000183726	cg24733757	0.999961	MAIT,CD4_Naive,CD4_TEM,CD4_CTL,NK,CD16_Mono,gdT
chr1	25386842	25386879	AC	ENSG00000183726	cg03362483	0.982635	CD4_TCM,CD8_TCM
chr1	25386842	25386879	AC	ENSG00000183726	cg03362483	0.982635	CD8_TCM,CD4_TCM,CD4_TEM,CD16_Mono
chr1	25386842	25386879	AC	ENSG00000183726	cg03362483	0.982635	CD8_Naive,CD4_Naive,CD4_Proliferating,NK_Proliferating,CD8_Proliferating,Treg,gdT
chr1	25386842	25386879	AC	ENSG00000183726	cg03362483	0.982635	CD14_Mono
chr1	25386842	25386879	AC	ENSG00000183726	cg03362483	0.982635	CD16_Mono,CD4_TCM,CD4_TEM,CD8_TCM
chr1	25386842	25386879	AC	ENSG00000183726	cg11734017	0.999679	CD4_TCM,CD8_TCM
chr1	25386842	25386879	AC	ENSG00000183726	cg11734017	0.999679	CD8_TCM,CD4_TCM,CD4_TEM,CD16_Mono
chr1	25386842	25386879	AC	ENSG00000183726	cg11734017	0.999679	CD8_Naive,CD4_Naive,CD4_Proliferating,NK_Proliferating,CD8_Proliferating,Treg,gdT
chr1	25386842	25386879	AC	ENSG00000183726	cg11734017	0.999679	CD14_Mono
chr1	25386842	25386879	AC	ENSG00000183726	cg11734017	0.999679	CD16_Mono,CD4_TCM,CD4_TEM,CD8_TCM
chr1	25386842	25386879	AC	ENSG00000183726	cg24733757	0.999679	CD4_TCM,CD8_TCM
chr1	25386842	25386879	AC	ENSG00000183726	cg24733757	0.999679	CD8_TCM,CD4_TCM,CD4_TEM,CD16_Mono
chr1	25386842	25386879	AC	ENSG00000183726	cg24733757	0.999679	CD8_Naive,CD4_Naive,CD4_Proliferating,NK_Proliferating,CD8_Proliferating,Treg,gdT
chr1	25386842	25386879	AC	ENSG00000183726	cg24733757	0.999679	CD14_Mono
chr1	25386842	25386879	AC	ENSG00000183726	cg24733757	0.999679	CD16_Mono,CD4_TCM,CD4_TEM,CD8_TCM
chr12	9009237	9009254	A	ENSG00000175899	cg02264319	0.977752	MAIT,CD4_CTL,NK_CD56bright,CD8_TCM
chr12	9009237	9009254	A	ENSG00000175899	cg02883147	0.973871	MAIT,CD4_CTL,NK_CD56bright,CD8_TCM
chr12	9009237	9009254	A	ENSG00000175899	cg10605084	0.979843	MAIT,CD4_CTL,NK_CD56bright,CD8_TCM
chr12	9009237	9009254	A	ENSG00000175899	cg14913610	0.977402	MAIT,CD4_CTL,NK_CD56bright,CD8_TCM
chr12	9009237	9009254	A	ENSG00000175899	cg20380214	0.977791	MAIT,CD4_CTL,NK_CD56bright,CD8_TCM
chr12	9009237	9009254	A	ENSG00000175899	cg26114124	0.975978	MAIT,CD4_CTL,NK_CD56bright,CD8_TCM
chr13	42990175	42990192	A	ENSG00000133106	cg03763873	0.99633	CD4_TEM,CD4_TCM,NK
chr13	42990175	42990192	A	ENSG00000133106	cg03763873	0.99633	NK_Proliferating,CD4_CTL,CD16_Mono,cDC2,dnT
chr13	42990175	42990192	A	ENSG00000133106	cg03763873	0.99633	CD14_Mono,CD4_Proliferating,CD8_Proliferating,cDC1,HSPC,ILC
chr13	42990175	42990192	A	ENSG00000133106	cg03763873	0.99633	gdT,CD8_TCM,CD8_Naive,Treg,B_memory,MAIT
chr13	42990175	42990192	A	ENSG00000133106	cg03763873	0.99633	MAIT,CD8_Naive,B_memory,gdT
chr13	42990175	42990192	A	ENSG00000133106	cg12439472	0.999688	CD4_TEM,CD4_TCM,NK
chr13	42990175	42990192	A	ENSG00000133106	cg12439472	0.999688	NK_Proliferating,CD4_CTL,CD16_Mono,cDC2,dnT
chr13	42990175	42990192	A	ENSG00000133106	cg12439472	0.999688	CD14_Mono,CD4_Proliferating,CD8_Proliferating,cDC1,HSPC,ILC
chr13	42990175	42990192	A	ENSG00000133106	cg12439472	0.999688	gdT,CD8_TCM,CD8_Naive,Treg,B_memory,MAIT
chr13	42990175	42990192	A	ENSG00000133106	cg12439472	0.999688	MAIT,CD8_Naive,B_memory,gdT
chr13	42990175	42990192	A	ENSG00000133106	cg03763873	0.996681	CD4_TEM,CD4_TCM,NK
chr13	42990175	42990192	A	ENSG00000133106	cg03763873	0.996681	NK_Proliferating,CD4_CTL,CD16_Mono,cDC2,dnT
chr13	42990175	42990192	A	ENSG00000133106	cg03763873	0.996681	CD14_Mono,CD4_Proliferating,CD8_Proliferating,cDC1,HSPC,ILC
chr13	42990175	42990192	A	ENSG00000133106	cg03763873	0.996681	gdT,CD8_TCM,CD8_Naive,Treg,B_memory,MAIT
chr13	42990175	42990192	A	ENSG00000133106	cg03763873	0.996681	MAIT,CD8_Naive,B_memory,gdT
chr15	100545766	100545773	T	ENSG00000140471	cg12031275	0.971328	MAIT,CD4_CTL,CD8_Naive,B_naive,B_intermediate,CD14_Mono,gdT
chr15	100545766	100545773	T	ENSG00000140471	cg14474302	0.996622	MAIT,CD4_CTL,CD8_Naive,B_naive,B_intermediate,CD14_Mono,gdT
chr15	100545766	100545773	T	ENSG00000140471	cg15013954	0.981415	MAIT,CD4_CTL,CD8_Naive,B_naive,B_intermediate,CD14_Mono,gdT
chr15	100545766	100545773	T	ENSG00000140471	cg21700663	0.989364	MAIT,CD4_CTL,CD8_Naive,B_naive,B_intermediate,CD14_Mono,gdT
chr15	84592205	84592224	T	ENSG00000291027	cg15261069	0.865273	NK,CD4_Naive,CD8_TEM,MAIT
chr15	84592205	84592224	T	ENSG00000291027	cg15261069	0.865273	gdT,CD4_TEM,CD8_TCM,Treg,B_naive,B_memory,B_intermediate,CD14_Mono,MAIT
chr15	84592205	84592224	T	ENSG00000291027	cg15261069	0.865273	MAIT,CD4_Naive,CD4_TEM,NK,Treg,CD14_Mono
chr15	84592205	84592224	T	ENSG00000291027	cg22042658	0.962737	NK,CD4_Naive,CD8_TEM,MAIT
chr15	84592205	84592224	T	ENSG00000291027	cg22042658	0.962737	gdT,CD4_TEM,CD8_TCM,Treg,B_naive,B_memory,B_intermediate,CD14_Mono,MAIT
chr15	84592205	84592224	T	ENSG00000291027	cg22042658	0.962737	MAIT,CD4_Naive,CD4_TEM,NK,Treg,CD14_Mono
chr15	84592205	84592224	T	ENSG00000291027	cg24253500	0.898643	NK,CD4_Naive,CD8_TEM,MAIT
chr15	84592205	84592224	T	ENSG00000291027	cg24253500	0.898643	gdT,CD4_TEM,CD8_TCM,Treg,B_naive,B_memory,B_intermediate,CD14_Mono,MAIT
chr15	84592205	84592224	T	ENSG00000291027	cg24253500	0.898643	MAIT,CD4_Naive,CD4_TEM,NK,Treg,CD14_Mono
chr17	46575981	46575990	AT	ENSG00000073969	cg11204664	0.999999	NK_CD56bright,CD4_CTL,NK_Proliferating,CD14_Mono,cDC1,cDC2,dnT,gdT
chr17	46575981	46575990	AT	ENSG00000073969	cg11204664	0.999999	gdT,CD4_CTL,CD8_Naive,Treg,B_naive,B_memory,B_intermediate,CD14_Mono,CD16_Mono,dnT,MAIT
chr17	46575981	46575990	AT	ENSG00000073969	cg11204664	0.999999	MAIT,CD4_CTL,CD8_TCM,CD8_Naive,Treg,B_naive,B_memory,B_intermediate,CD16_Mono
chr17	46575981	46575990	AT	ENSG00000073969	cg13438899	0.990939	NK_CD56bright,CD4_CTL,NK_Proliferating,CD14_Mono,cDC1,cDC2,dnT,gdT
chr17	46575981	46575990	AT	ENSG00000073969	cg13438899	0.990939	gdT,CD4_CTL,CD8_Naive,Treg,B_naive,B_memory,B_intermediate,CD14_Mono,CD16_Mono,dnT,MAIT
chr17	46575981	46575990	AT	ENSG00000073969	cg13438899	0.990939	MAIT,CD4_CTL,CD8_TCM,CD8_Naive,Treg,B_naive,B_memory,B_intermediate,CD16_Mono
chr17	39093718	39093737	AT	ENSG00000161381	cg13325414	0.976321	CD4_CTL,NK_CD56bright,NK_Proliferating,gdT,MAIT
chr17	39093718	39093737	AT	ENSG00000161381	cg13325414	0.976321	NK_CD56bright,CD4_CTL,gdT,MAIT
chr17	39093718	39093737	AT	ENSG00000161381	cg13325414	0.976321	MAIT,CD4_CTL,NK_CD56bright,NK_Proliferating,gdT
chr17	39093718	39093737	AT	ENSG00000161381	cg25504214	0.95083	CD4_CTL,NK_CD56bright,NK_Proliferating,gdT,MAIT
chr17	39093718	39093737	AT	ENSG00000161381	cg25504214	0.95083	NK_CD56bright,CD4_CTL,gdT,MAIT
chr17	39093718	39093737	AT	ENSG00000161381	cg25504214	0.95083	MAIT,CD4_CTL,NK_CD56bright,NK_Proliferating,gdT
chr17	39093718	39093737	AT	ENSG00000161381	cg27359369	0.977502	CD4_CTL,NK_CD56bright,NK_Proliferating,gdT,MAIT
chr17	39093718	39093737	AT	ENSG00000161381	cg27359369	0.977502	NK_CD56bright,CD4_CTL,gdT,MAIT
chr17	39093718	39093737	AT	ENSG00000161381	cg27359369	0.977502	MAIT,CD4_CTL,NK_CD56bright,NK_Proliferating,gdT
chr2	190880872	190880920	AGC	ENSG00000228509	cg12159504	0.89154	NK_CD56bright,CD4_TEM,CD8_TEM,CD8_TCM,CD8_Naive,MAIT
chr2	190880872	190880920	AGC	ENSG00000228509	cg12159504	0.89154	CD8_TEM,NK_CD56bright,CD8_TCM,CD8_Naive,B_memory,B_intermediate
chr2	190880872	190880920	AGC	ENSG00000228509	cg12159504	0.89154	CD8_Naive,NK_CD56bright,CD8_TEM,CD8_TCM,B_memory,B_intermediate
chr2	190880872	190880920	AGC	ENSG00000228509	cg12159504	0.89154	B_naive,CD4_TCM,CD4_Naive,NK
chr2	190880872	190880920	AGC	ENSG00000228509	cg12159504	0.89154	B_memory,CD8_TEM,CD8_Naive,B_intermediate
chr2	190880872	190880920	AGC	ENSG00000228509	cg12159504	0.89154	B_intermediate,CD8_TEM,CD8_TCM,CD8_Naive,B_memory
chr2	190880872	190880920	AGC	ENSG00000228509	cg12159504	0.89154	gdT,CD4_TEM,CD4_CTL,Treg,Plasmablast,CD16_Mono,MAIT
chr2	190880872	190880920	AGC	ENSG00000228509	cg12159504	0.89154	MAIT,CD4_TEM,NK_CD56bright,CD8_TCM,Treg
chr20	34460179	34460205	TTG	ENSG00000236388	cg16834408	0.844629	CD16_Mono,CD4_CTL,NK_CD56bright,B_memory,B_intermediate,gdT,MAIT
chr20	34460179	34460205	TTG	ENSG00000236388	cg16834408	0.844629	MAIT,CD4_CTL,NK_CD56bright,B_memory,B_intermediate,Plasmablast,CD16_Mono,gdT
chr20	34460179	34460205	TTG	ENSG00000236388	cg19090364	0.841462	CD16_Mono,CD4_CTL,NK_CD56bright,B_memory,B_intermediate,gdT,MAIT
chr20	34460179	34460205	TTG	ENSG00000236388	cg19090364	0.841462	MAIT,CD4_CTL,NK_CD56bright,B_memory,B_intermediate,Plasmablast,CD16_Mono,gdT
chr20	34460179	34460205	TTG	ENSG00000236388	cg05826429	0.928382	CD16_Mono,CD4_CTL,NK_CD56bright,B_memory,B_intermediate,gdT,MAIT
chr20	34460179	34460205	TTG	ENSG00000236388	cg05826429	0.928382	MAIT,CD4_CTL,NK_CD56bright,B_memory,B_intermediate,Plasmablast,CD16_Mono,gdT
chr3	15521729	15521745	TG	ENSG00000206561	cg09340198	0.995816	CD4_TCM,CD4_TEM,MAIT
chr3	15521729	15521745	TG	ENSG00000206561	cg09340198	0.995816	CD4_TEM,CD4_TCM,MAIT
chr3	15521729	15521745	TG	ENSG00000206561	cg09340198	0.995816	NK,CD4_TCM,CD4_TEM,CD14_Mono,MAIT
chr3	15521729	15521745	TG	ENSG00000206561	cg09340198	0.995816	CD14_Mono,CD4_TCM,CD4_TEM,MAIT
chr3	15521729	15521745	TG	ENSG00000206561	cg09340198	0.995816	MAIT,CD4_TCM,CD4_TEM
chr4	82993218	82993233	T	ENSG00000251022	cg01882498	0.909724	NK,CD4_TCM,CD4_Naive
chr4	82993218	82993233	T	ENSG00000251022	cg01882498	0.909724	NK_CD56bright,CD4_TEM,CD4_Proliferating,CD8_TCM,CD8_Naive,B_naive,B_memory,B_intermediate,MAIT
chr4	82993218	82993233	T	ENSG00000251022	cg01882498	0.909724	MAIT,CD4_TCM,CD4_Naive,CD8_TEM,CD8_TCM,CD8_Naive,B_naive,B_memory
chr4	82993218	82993233	T	ENSG00000251022	cg06618105	0.916234	NK,CD4_TCM,CD4_Naive
chr4	82993218	82993233	T	ENSG00000251022	cg06618105	0.916234	NK_CD56bright,CD4_TEM,CD4_Proliferating,CD8_TCM,CD8_Naive,B_naive,B_memory,B_intermediate,MAIT
chr4	82993218	82993233	T	ENSG00000251022	cg06618105	0.916234	MAIT,CD4_TCM,CD4_Naive,CD8_TEM,CD8_TCM,CD8_Naive,B_naive,B_memory
chr4	82993218	82993233	T	ENSG00000251022	cg08777963	0.915637	NK,CD4_TCM,CD4_Naive
chr4	82993218	82993233	T	ENSG00000251022	cg08777963	0.915637	NK_CD56bright,CD4_TEM,CD4_Proliferating,CD8_TCM,CD8_Naive,B_naive,B_memory,B_intermediate,MAIT
chr4	82993218	82993233	T	ENSG00000251022	cg08777963	0.915637	MAIT,CD4_TCM,CD4_Naive,CD8_TEM,CD8_TCM,CD8_Naive,B_naive,B_memory
chr4	82993218	82993233	T	ENSG00000251022	cg10806175	0.857565	NK,CD4_TCM,CD4_Naive
chr4	82993218	82993233	T	ENSG00000251022	cg10806175	0.857565	NK_CD56bright,CD4_TEM,CD4_Proliferating,CD8_TCM,CD8_Naive,B_naive,B_memory,B_intermediate,MAIT
chr4	82993218	82993233	T	ENSG00000251022	cg10806175	0.857565	MAIT,CD4_TCM,CD4_Naive,CD8_TEM,CD8_TCM,CD8_Naive,B_naive,B_memory
chr6	25369379	25369397	T	ENSG00000079691	cg01615050	0.970339	CD4_TCM
chr6	25369379	25369397	T	ENSG00000079691	cg01615050	0.970339	CD4_Naive,NK_CD56bright,CD8_TEM,Treg
chr6	25369379	25369397	T	ENSG00000079691	cg01615050	0.970339	CD4_TEM,CD8_TCM
chr6	25369379	25369397	T	ENSG00000079691	cg01615050	0.970339	CD4_CTL,CD8_Naive,B_memory,B_intermediate,gdT
chr6	25369379	25369397	T	ENSG00000079691	cg01615050	0.970339	NK_Proliferating,CD4_Proliferating,CD8_Proliferating,Plasmablast,CD14_Mono,pDC,dnT,HSPC,ILC
chr6	25369379	25369397	T	ENSG00000079691	cg01615050	0.970339	CD8_TEM,CD4_Naive,NK_CD56bright,Treg
chr6	25369379	25369397	T	ENSG00000079691	cg01615050	0.970339	CD8_TCM,CD4_TEM,NK_CD56bright
chr6	25369379	25369397	T	ENSG00000079691	cg01615050	0.970339	Treg,CD4_Naive,NK_CD56bright,CD8_TEM
chr6	25369379	25369397	T	ENSG00000079691	cg01615050	0.970339	gdT,CD4_CTL,CD8_Naive,B_memory,B_intermediate
chr6	25369379	25369397	T	ENSG00000079691	cg01615050	0.970339	MAIT
chr6	25369379	25369397	T	ENSG00000079691	cg03264133	0.982931	CD4_TCM
chr6	25369379	25369397	T	ENSG00000079691	cg03264133	0.982931	CD4_Naive,NK_CD56bright,CD8_TEM,Treg
chr6	25369379	25369397	T	ENSG00000079691	cg03264133	0.982931	CD4_TEM,CD8_TCM
chr6	25369379	25369397	T	ENSG00000079691	cg03264133	0.982931	CD4_CTL,CD8_Naive,B_memory,B_intermediate,gdT
chr6	25369379	25369397	T	ENSG00000079691	cg03264133	0.982931	NK_Proliferating,CD4_Proliferating,CD8_Proliferating,Plasmablast,CD14_Mono,pDC,dnT,HSPC,ILC
chr6	25369379	25369397	T	ENSG00000079691	cg03264133	0.982931	CD8_TEM,CD4_Naive,NK_CD56bright,Treg
chr6	25369379	25369397	T	ENSG00000079691	cg03264133	0.982931	CD8_TCM,CD4_TEM,NK_CD56bright
chr6	25369379	25369397	T	ENSG00000079691	cg03264133	0.982931	Treg,CD4_Naive,NK_CD56bright,CD8_TEM
chr6	25369379	25369397	T	ENSG00000079691	cg03264133	0.982931	gdT,CD4_CTL,CD8_Naive,B_memory,B_intermediate
chr6	25369379	25369397	T	ENSG00000079691	cg03264133	0.982931	MAIT
chr6	25369379	25369397	T	ENSG00000079691	cg03517284	0.967638	CD4_TCM
chr6	25369379	25369397	T	ENSG00000079691	cg03517284	0.967638	CD4_Naive,NK_CD56bright,CD8_TEM,Treg
chr6	25369379	25369397	T	ENSG00000079691	cg03517284	0.967638	CD4_TEM,CD8_TCM
chr6	25369379	25369397	T	ENSG00000079691	cg03517284	0.967638	CD4_CTL,CD8_Naive,B_memory,B_intermediate,gdT
chr6	25369379	25369397	T	ENSG00000079691	cg03517284	0.967638	NK_Proliferating,CD4_Proliferating,CD8_Proliferating,Plasmablast,CD14_Mono,pDC,dnT,HSPC,ILC
chr6	25369379	25369397	T	ENSG00000079691	cg03517284	0.967638	CD8_TEM,CD4_Naive,NK_CD56bright,Treg
chr6	25369379	25369397	T	ENSG00000079691	cg03517284	0.967638	CD8_TCM,CD4_TEM,NK_CD56bright
chr6	25369379	25369397	T	ENSG00000079691	cg03517284	0.967638	Treg,CD4_Naive,NK_CD56bright,CD8_TEM
chr6	25369379	25369397	T	ENSG00000079691	cg03517284	0.967638	gdT,CD4_CTL,CD8_Naive,B_memory,B_intermediate
chr6	25369379	25369397	T	ENSG00000079691	cg03517284	0.967638	MAIT
chr6	25369379	25369397	T	ENSG00000079691	cg07061783	0.923151	CD4_TCM
chr6	25369379	25369397	T	ENSG00000079691	cg07061783	0.923151	CD4_Naive,NK_CD56bright,CD8_TEM,Treg
chr6	25369379	25369397	T	ENSG00000079691	cg07061783	0.923151	CD4_TEM,CD8_TCM
chr6	25369379	25369397	T	ENSG00000079691	cg07061783	0.923151	CD4_CTL,CD8_Naive,B_memory,B_intermediate,gdT
chr6	25369379	25369397	T	ENSG00000079691	cg07061783	0.923151	NK_Proliferating,CD4_Proliferating,CD8_Proliferating,Plasmablast,CD14_Mono,pDC,dnT,HSPC,ILC
chr6	25369379	25369397	T	ENSG00000079691	cg07061783	0.923151	CD8_TEM,CD4_Naive,NK_CD56bright,Treg
chr6	25369379	25369397	T	ENSG00000079691	cg07061783	0.923151	CD8_TCM,CD4_TEM,NK_CD56bright
chr6	25369379	25369397	T	ENSG00000079691	cg07061783	0.923151	Treg,CD4_Naive,NK_CD56bright,CD8_TEM
chr6	25369379	25369397	T	ENSG00000079691	cg07061783	0.923151	gdT,CD4_CTL,CD8_Naive,B_memory,B_intermediate
chr6	25369379	25369397	T	ENSG00000079691	cg07061783	0.923151	MAIT
chr6	25369379	25369397	T	ENSG00000079691	cg15691649	0.975318	CD4_TCM
chr6	25369379	25369397	T	ENSG00000079691	cg15691649	0.975318	CD4_Naive,NK_CD56bright,CD8_TEM,Treg
chr6	25369379	25369397	T	ENSG00000079691	cg15691649	0.975318	CD4_TEM,CD8_TCM
chr6	25369379	25369397	T	ENSG00000079691	cg15691649	0.975318	CD4_CTL,CD8_Naive,B_memory,B_intermediate,gdT
chr6	25369379	25369397	T	ENSG00000079691	cg15691649	0.975318	NK_Proliferating,CD4_Proliferating,CD8_Proliferating,Plasmablast,CD14_Mono,pDC,dnT,HSPC,ILC
chr6	25369379	25369397	T	ENSG00000079691	cg15691649	0.975318	CD8_TEM,CD4_Naive,NK_CD56bright,Treg
chr6	25369379	25369397	T	ENSG00000079691	cg15691649	0.975318	CD8_TCM,CD4_TEM,NK_CD56bright
chr6	25369379	25369397	T	ENSG00000079691	cg15691649	0.975318	Treg,CD4_Naive,NK_CD56bright,CD8_TEM
chr6	25369379	25369397	T	ENSG00000079691	cg15691649	0.975318	gdT,CD4_CTL,CD8_Naive,B_memory,B_intermediate
chr6	25369379	25369397	T	ENSG00000079691	cg15691649	0.975318	MAIT
chr1	100435823	100435847	A	ENSG00000079335	cg07146231	0.996091	CD4_Proliferating,NK_Proliferating,CD8_Proliferating,CD8_Naive,Plasmablast,dnT
chr1	100435823	100435847	A	ENSG00000079335	cg07146231	0.996091	NK
chr1	100435823	100435847	A	ENSG00000079335	cg07146231	0.996091	CD8_TEM
chr1	100435823	100435847	A	ENSG00000079335	cg07146231	0.996091	B_memory,CD4_TEM,CD4_CTL,Treg,B_naive,gdT,MAIT
chr10	50011640	50011651	A	ENSG00000285803	cg13995508	0.955067	CD4_TCM,CD4_Naive
chr10	50011640	50011651	A	ENSG00000285803	cg13995508	0.955067	NK,CD4_TCM,CD4_Naive,CD8_TEM
chr10	50011640	50011651	A	ENSG00000285803	cg13995508	0.955067	NK_CD56bright,CD4_CTL,Plasmablast,cDC1,pDC,gdT,HSPC
chr10	50011640	50011651	A	ENSG00000285803	cg13995508	0.955067	Treg,CD8_TCM,CD8_Naive,B_memory,B_intermediate,CD14_Mono,CD16_Mono,cDC2,MAIT
chr10	50011640	50011651	A	ENSG00000285803	cg13995508	0.955067	B_memory,CD8_TCM,CD8_Naive,Treg,B_intermediate,CD14_Mono,CD16_Mono,cDC2,MAIT
chr10	50011640	50011651	A	ENSG00000285803	cg13995508	0.955067	B_intermediate,CD8_TCM,Treg,B_memory,CD14_Mono,CD16_Mono,cDC2,MAIT
chr10	50011640	50011651	A	ENSG00000285803	cg13995508	0.955067	cDC2,CD8_TCM,Treg,B_memory,B_intermediate,CD14_Mono,CD16_Mono,gdT,MAIT
chr12	122450182	122450196	T	ENSG00000111011	cg02988101	0.855485	CD4_Naive,CD4_TCM,NK,CD8_TEM,B_naive
chr12	122450182	122450196	T	ENSG00000111011	cg02988101	0.855485	CD8_Naive,CD4_TEM,NK_CD56bright,CD8_TCM,Treg,B_memory,B_intermediate,CD14_Mono,CD16_Mono,cDC2,gdT
chr12	122450182	122450196	T	ENSG00000111011	cg02988101	0.855485	B_memory,CD4_TEM,NK_CD56bright,CD8_TCM,CD8_Naive,Treg,B_intermediate,CD14_Mono,CD16_Mono,cDC2,pDC,gdT
chr12	122450182	122450196	T	ENSG00000111011	cg02988101	0.855485	B_intermediate,CD4_TEM,NK_CD56bright,CD8_TCM,CD8_Naive,Treg,B_memory,CD14_Mono,CD16_Mono,cDC2,gdT
chr15	40583471	40583491	T	ENSG00000259536	cg05924882	0.930888	NK_Proliferating,CD4_TEM,NK_CD56bright,CD8_TCM,CD8_Naive,Treg,B_memory,Plasmablast,CD14_Mono,CD16_Mono,cDC2,gdT,MAIT
chr15	40583471	40583491	T	ENSG00000259536	cg05924882	0.930888	B_memory,CD4_TEM,CD8_TCM,CD8_Naive,B_intermediate,Plasmablast,CD14_Mono,CD16_Mono,gdT
chr15	40583471	40583491	T	ENSG00000259536	cg05924882	0.930888	CD16_Mono,CD4_TEM,NK_Proliferating,CD8_TCM,CD8_Naive,B_memory,B_intermediate,Plasmablast,CD14_Mono,gdT
chr15	40583471	40583491	T	ENSG00000259536	cg05924882	0.887597	NK_Proliferating,CD4_TEM,NK_CD56bright,CD8_TCM,CD8_Naive,Treg,B_memory,Plasmablast,CD14_Mono,CD16_Mono,cDC2,gdT,MAIT
chr15	40583471	40583491	T	ENSG00000259536	cg05924882	0.887597	B_memory,CD4_TEM,CD8_TCM,CD8_Naive,B_intermediate,Plasmablast,CD14_Mono,CD16_Mono,gdT
chr15	40583471	40583491	T	ENSG00000259536	cg05924882	0.887597	CD16_Mono,CD4_TEM,NK_Proliferating,CD8_TCM,CD8_Naive,B_memory,B_intermediate,Plasmablast,CD14_Mono,gdT
chr16	89511914	89511923	ATT	ENSG00000197912	cg02207944	0.814122	CD4_TCM,NK,CD14_Mono
chr16	89511914	89511923	ATT	ENSG00000197912	cg02207944	0.814122	NK_CD56bright,CD4_TEM,CD4_CTL,CD8_TCM,CD8_Naive,Treg,B_intermediate,Plasmablast,gdT,MAIT
chr16	89511914	89511923	ATT	ENSG00000197912	cg02207944	0.814122	B_memory,CD4_TEM,CD8_TCM,Treg,B_naive,CD16_Mono,cDC2,MAIT
chr16	89511914	89511923	ATT	ENSG00000197912	cg02244288	0.95469	CD4_TCM,NK,CD14_Mono
chr16	89511914	89511923	ATT	ENSG00000197912	cg02244288	0.95469	NK_CD56bright,CD4_TEM,CD4_CTL,CD8_TCM,CD8_Naive,Treg,B_intermediate,Plasmablast,gdT,MAIT
chr16	89511914	89511923	ATT	ENSG00000197912	cg02244288	0.95469	B_memory,CD4_TEM,CD8_TCM,Treg,B_naive,CD16_Mono,cDC2,MAIT
chr17	54949203	54949219	T	ENSG00000141198	cg04533585	0.96566	CD4_TEM,CD4_CTL,CD8_TCM,CD8_Naive,Treg,B_naive,B_memory
chr17	54949203	54949219	T	ENSG00000141198	cg04533585	0.96566	CD4_CTL,CD4_TEM,CD8_TCM,CD8_Naive,Treg,B_naive,B_memory,B_intermediate,cDC2,gdT
chr17	54949203	54949219	T	ENSG00000141198	cg04533585	0.96566	CD8_TEM
chr17	54949203	54949219	T	ENSG00000141198	cg04533585	0.96566	CD8_TCM,CD4_TEM,CD4_CTL,CD8_Naive,Treg,B_naive,B_memory,gdT
chr17	54949203	54949219	T	ENSG00000141198	cg04533585	0.96566	CD8_Naive,CD4_TEM,CD4_CTL,CD8_TCM,Treg,B_naive,B_memory
chr17	54949203	54949219	T	ENSG00000141198	cg04533585	0.96566	B_naive,CD4_TEM,CD8_TCM,CD8_Naive,Treg,B_memory
chr17	54949203	54949219	T	ENSG00000141198	cg04533585	0.96566	B_memory,CD4_TEM,CD4_CTL,CD8_TCM,CD8_Naive,Treg,B_naive
chr17	54949203	54949219	T	ENSG00000141198	cg04533585	0.96566	gdT,CD4_TEM,CD4_CTL,NK_CD56bright,CD8_TCM,CD8_Naive,Treg,B_naive,B_memory,B_intermediate,cDC2
chr17	54949203	54949219	T	ENSG00000141198	cg04533585	0.931689	CD4_TEM,CD4_CTL,CD8_TCM,CD8_Naive,Treg,B_naive,B_memory
chr17	54949203	54949219	T	ENSG00000141198	cg04533585	0.931689	CD4_CTL,CD4_TEM,CD8_TCM,CD8_Naive,Treg,B_naive,B_memory,B_intermediate,cDC2,gdT
chr17	54949203	54949219	T	ENSG00000141198	cg04533585	0.931689	CD8_TEM
chr17	54949203	54949219	T	ENSG00000141198	cg04533585	0.931689	CD8_TCM,CD4_TEM,CD4_CTL,CD8_Naive,Treg,B_naive,B_memory,gdT
chr17	54949203	54949219	T	ENSG00000141198	cg04533585	0.931689	CD8_Naive,CD4_TEM,CD4_CTL,CD8_TCM,Treg,B_naive,B_memory
chr17	54949203	54949219	T	ENSG00000141198	cg04533585	0.931689	B_naive,CD4_TEM,CD8_TCM,CD8_Naive,Treg,B_memory
chr17	54949203	54949219	T	ENSG00000141198	cg04533585	0.931689	B_memory,CD4_TEM,CD4_CTL,CD8_TCM,CD8_Naive,Treg,B_naive
chr17	54949203	54949219	T	ENSG00000141198	cg04533585	0.931689	gdT,CD4_TEM,CD4_CTL,NK_CD56bright,CD8_TCM,CD8_Naive,Treg,B_naive,B_memory,B_intermediate,cDC2
chr17	54949203	54949219	T	ENSG00000141198	cg04533585	0.936067	CD4_TEM,CD4_CTL,CD8_TCM,CD8_Naive,Treg,B_naive,B_memory
chr17	54949203	54949219	T	ENSG00000141198	cg04533585	0.936067	CD4_CTL,CD4_TEM,CD8_TCM,CD8_Naive,Treg,B_naive,B_memory,B_intermediate,cDC2,gdT
chr17	54949203	54949219	T	ENSG00000141198	cg04533585	0.936067	CD8_TEM
chr17	54949203	54949219	T	ENSG00000141198	cg04533585	0.936067	CD8_TCM,CD4_TEM,CD4_CTL,CD8_Naive,Treg,B_naive,B_memory,gdT
chr17	54949203	54949219	T	ENSG00000141198	cg04533585	0.936067	CD8_Naive,CD4_TEM,CD4_CTL,CD8_TCM,Treg,B_naive,B_memory
chr17	54949203	54949219	T	ENSG00000141198	cg04533585	0.936067	B_naive,CD4_TEM,CD8_TCM,CD8_Naive,Treg,B_memory
chr17	54949203	54949219	T	ENSG00000141198	cg04533585	0.936067	B_memory,CD4_TEM,CD4_CTL,CD8_TCM,CD8_Naive,Treg,B_naive
chr17	54949203	54949219	T	ENSG00000141198	cg04533585	0.936067	gdT,CD4_TEM,CD4_CTL,NK_CD56bright,CD8_TCM,CD8_Naive,Treg,B_naive,B_memory,B_intermediate,cDC2
chr17	54949203	54949219	T	ENSG00000141198	cg04533585	0.941191	CD4_TEM,CD4_CTL,CD8_TCM,CD8_Naive,Treg,B_naive,B_memory
chr17	54949203	54949219	T	ENSG00000141198	cg04533585	0.941191	CD4_CTL,CD4_TEM,CD8_TCM,CD8_Naive,Treg,B_naive,B_memory,B_intermediate,cDC2,gdT
chr17	54949203	54949219	T	ENSG00000141198	cg04533585	0.941191	CD8_TEM
chr17	54949203	54949219	T	ENSG00000141198	cg04533585	0.941191	CD8_TCM,CD4_TEM,CD4_CTL,CD8_Naive,Treg,B_naive,B_memory,gdT
chr17	54949203	54949219	T	ENSG00000141198	cg04533585	0.941191	CD8_Naive,CD4_TEM,CD4_CTL,CD8_TCM,Treg,B_naive,B_memory
chr17	54949203	54949219	T	ENSG00000141198	cg04533585	0.941191	B_naive,CD4_TEM,CD8_TCM,CD8_Naive,Treg,B_memory
chr17	54949203	54949219	T	ENSG00000141198	cg04533585	0.941191	B_memory,CD4_TEM,CD4_CTL,CD8_TCM,CD8_Naive,Treg,B_naive
chr17	54949203	54949219	T	ENSG00000141198	cg04533585	0.941191	gdT,CD4_TEM,CD4_CTL,NK_CD56bright,CD8_TCM,CD8_Naive,Treg,B_naive,B_memory,B_intermediate,cDC2
chr17	17155256	17155270	T	ENSG00000179598	cg14282727	0.966595	B_memory
chr2	189714967	189714981	AG	ENSG00000064933	cg00052932	0.956403	B_memory,NK,CD8_Proliferating,CD8_Naive,Treg,CD16_Mono,gdT,MAIT
chr2	189714967	189714981	AG	ENSG00000064933	cg00052932	0.956403	MAIT,NK,CD8_Proliferating,CD8_Naive,Treg,B_memory,CD16_Mono,dnT,gdT
chr3	121795611	121795625	A	ENSG00000163406	cg12032497	0.958551	B_memory
chr3	121782684	121782697	T	ENSG00000173226	cg12032497	0.907382	CD4_Naive,CD4_TCM
chr3	121782684	121782697	T	ENSG00000173226	cg12032497	0.907382	NK
chr3	121782684	121782697	T	ENSG00000173226	cg12032497	0.907382	B_naive,CD4_TCM,CD4_Naive,CD8_TEM
chr3	121782684	121782697	T	ENSG00000173226	cg12032497	0.907382	B_memory,CD4_TEM,CD8_Naive,Treg,CD14_Mono,CD16_Mono,gdT
chr3	121782684	121782697	T	ENSG00000173226	cg12032497	0.907382	gdT,CD8_Naive,Treg,B_memory,CD16_Mono,cDC1,MAIT
chr3	121782684	121782697	T	ENSG00000173226	cg12032497	0.907382	CD4_Naive,CD4_TCM
chr3	121782684	121782697	T	ENSG00000173226	cg12032497	0.907382	NK
chr3	121782684	121782697	T	ENSG00000173226	cg12032497	0.907382	B_naive,CD4_TCM,CD4_Naive,CD8_TEM
chr3	121782684	121782697	T	ENSG00000173226	cg12032497	0.907382	B_memory,CD4_TEM,CD8_Naive,Treg,CD14_Mono,CD16_Mono,gdT
chr3	121782684	121782697	T	ENSG00000173226	cg12032497	0.907382	gdT,CD8_Naive,Treg,B_memory,CD16_Mono,cDC1,MAIT
chr5	80637285	80637315	AT	ENSG00000113318	cg24059623	0.994203	B_memory,CD4_TCM,CD4_Naive,CD8_TEM,CD8_Naive,B_naive,B_intermediate
chr6	30278718	30278741	T	ENSG00000291097	cg00720829	0.902424	NK,CD4_TCM,CD4_Naive,CD8_TEM,B_naive,CD14_Mono,cDC2
chr6	30278718	30278741	T	ENSG00000291097	cg00720829	0.902424	B_memory,CD4_TCM,CD4_Naive,B_naive,B_intermediate,CD14_Mono,cDC2
chr6	30278718	30278741	T	ENSG00000291097	cg05701418	0.831475	NK,CD4_TCM,CD4_Naive,CD8_TEM,B_naive,CD14_Mono,cDC2
chr6	30278718	30278741	T	ENSG00000291097	cg05701418	0.831475	B_memory,CD4_TCM,CD4_Naive,B_naive,B_intermediate,CD14_Mono,cDC2
chr6	30278718	30278741	T	ENSG00000291097	cg12589143	0.99549	NK,CD4_TCM,CD4_Naive,CD8_TEM,B_naive,CD14_Mono,cDC2
chr6	30278718	30278741	T	ENSG00000291097	cg12589143	0.99549	B_memory,CD4_TCM,CD4_Naive,B_naive,B_intermediate,CD14_Mono,cDC2
chr6	30278718	30278741	T	ENSG00000291097	cg20101433	0.810688	NK,CD4_TCM,CD4_Naive,CD8_TEM,B_naive,CD14_Mono,cDC2
chr6	30278718	30278741	T	ENSG00000291097	cg20101433	0.810688	B_memory,CD4_TCM,CD4_Naive,B_naive,B_intermediate,CD14_Mono,cDC2
chr6	30278718	30278741	T	ENSG00000291097	cg20408505	0.98697	NK,CD4_TCM,CD4_Naive,CD8_TEM,B_naive,CD14_Mono,cDC2
chr6	30278718	30278741	T	ENSG00000291097	cg20408505	0.98697	B_memory,CD4_TCM,CD4_Naive,B_naive,B_intermediate,CD14_Mono,cDC2
chr6	30278718	30278741	T	ENSG00000291097	cg21723245	0.982201	NK,CD4_TCM,CD4_Naive,CD8_TEM,B_naive,CD14_Mono,cDC2
chr6	30278718	30278741	T	ENSG00000291097	cg21723245	0.982201	B_memory,CD4_TCM,CD4_Naive,B_naive,B_intermediate,CD14_Mono,cDC2
chr6	30278718	30278741	T	ENSG00000291097	cg21856784	0.846861	NK,CD4_TCM,CD4_Naive,CD8_TEM,B_naive,CD14_Mono,cDC2
chr6	30278718	30278741	T	ENSG00000291097	cg21856784	0.846861	B_memory,CD4_TCM,CD4_Naive,B_naive,B_intermediate,CD14_Mono,cDC2
chr6	30278718	30278741	T	ENSG00000291097	cg22425467	0.884096	NK,CD4_TCM,CD4_Naive,CD8_TEM,B_naive,CD14_Mono,cDC2
chr6	30278718	30278741	T	ENSG00000291097	cg22425467	0.884096	B_memory,CD4_TCM,CD4_Naive,B_naive,B_intermediate,CD14_Mono,cDC2
chr6	30278718	30278741	T	ENSG00000291097	cg25582220	0.810665	NK,CD4_TCM,CD4_Naive,CD8_TEM,B_naive,CD14_Mono,cDC2
chr6	30278718	30278741	T	ENSG00000291097	cg25582220	0.810665	B_memory,CD4_TCM,CD4_Naive,B_naive,B_intermediate,CD14_Mono,cDC2
chr6	30278718	30278741	T	ENSG00000291097	cg12120409	0.99682	NK,CD4_TCM,CD4_Naive,CD8_TEM,B_naive,CD14_Mono,cDC2
chr6	30278718	30278741	T	ENSG00000291097	cg12120409	0.99682	B_memory,CD4_TCM,CD4_Naive,B_naive,B_intermediate,CD14_Mono,cDC2
chr6	30278718	30278741	T	ENSG00000291097	cg15671450	0.999794	NK,CD4_TCM,CD4_Naive,CD8_TEM,B_naive,CD14_Mono,cDC2
chr6	30278718	30278741	T	ENSG00000291097	cg15671450	0.999794	B_memory,CD4_TCM,CD4_Naive,B_naive,B_intermediate,CD14_Mono,cDC2
chr6	30278718	30278741	T	ENSG00000291097	cg24838316	0.943367	NK,CD4_TCM,CD4_Naive,CD8_TEM,B_naive,CD14_Mono,cDC2
chr6	30278718	30278741	T	ENSG00000291097	cg24838316	0.943367	B_memory,CD4_TCM,CD4_Naive,B_naive,B_intermediate,CD14_Mono,cDC2
chr7	44800398	44800413	T	ENSG00000105968	cg20760846	0.946391	B_memory,CD4_Naive,B_naive,CD16_Mono,cDC2,ASDC,HSPC
chr7	44800398	44800413	T	ENSG00000105968	cg20760846	0.946391	CD16_Mono,CD4_TCM,CD4_Naive,CD4_TEM,CD8_TCM,CD8_Naive,B_memory,B_intermediate,cDC2,dnT,ASDC,HSPC
chr7	135133067	135133099	AC	ENSG00000146859	cg07876788	0.813245	B_memory,CD4_Naive,B_naive
chr7	135133067	135133099	AC	ENSG00000146859	cg12355162	0.995048	B_memory,CD4_Naive,B_naive
chr7	104960038	104960061	ATA	ENSG00000228393	cg03243666	0.814456	B_memory,CD4_TCM,CD4_Naive,CD4_TEM,NK,CD8_TEM,B_naive,B_intermediate
chr7	141738141	141738189	AAACTTGAAACCTTCT	ENSG00000228775	cg12460873	0.852156	CD4_TEM,CD8_TCM,Treg,B_memory,B_intermediate,CD16_Mono
chr7	141738141	141738189	AAACTTGAAACCTTCT	ENSG00000228775	cg12460873	0.852156	NK
chr7	141738141	141738189	AAACTTGAAACCTTCT	ENSG00000228775	cg12460873	0.852156	CD8_TEM
chr7	141738141	141738189	AAACTTGAAACCTTCT	ENSG00000228775	cg12460873	0.852156	CD8_TCM,CD4_TEM,CD8_Naive,Treg,B_naive,B_memory,B_intermediate,CD16_Mono
chr7	141738141	141738189	AAACTTGAAACCTTCT	ENSG00000228775	cg12460873	0.852156	CD8_Naive,NK,B_naive
chr7	141738141	141738189	AAACTTGAAACCTTCT	ENSG00000228775	cg12460873	0.852156	B_memory,CD4_TEM,CD8_TCM,Treg,B_intermediate,CD16_Mono
chr7	141738141	141738189	AAACTTGAAACCTTCT	ENSG00000228775	cg12460873	0.852156	B_intermediate,CD4_TEM,CD8_TCM,Treg,B_memory,CD16_Mono
chr8	80106826	80106835	A	ENSG00000076554	cg04714581	0.874098	CD4_TCM
chr8	80106826	80106835	A	ENSG00000076554	cg04714581	0.874098	CD4_TEM,CD4_CTL,NK_CD56bright,NK_Proliferating,CD8_TCM,CD8_Naive
chr8	80106826	80106835	A	ENSG00000076554	cg04714581	0.874098	NK_Proliferating,CD4_TEM,CD4_CTL,NK_CD56bright,CD8_TCM,CD8_Naive
chr8	80106826	80106835	A	ENSG00000076554	cg04714581	0.874098	CD8_TCM,CD4_TEM,NK_CD56bright,NK_Proliferating
chr8	80106826	80106835	A	ENSG00000076554	cg04714581	0.874098	CD8_Naive,CD4_TEM,CD4_CTL,NK_CD56bright,NK_Proliferating,Treg
chr8	80106826	80106835	A	ENSG00000076554	cg04714581	0.874098	Treg,CD4_CTL,CD8_Naive,gdT
chr8	80106826	80106835	A	ENSG00000076554	cg04714581	0.874098	B_naive,cDC2,pDC
chr8	80106826	80106835	A	ENSG00000076554	cg04714581	0.874098	B_memory,B_naive,pDC
chr8	95094753	95094768	T	ENSG00000175895	cg05705068	0.87197	B_memory,CD14_Mono,CD16_Mono
chr1	205824729	205824744	T	ENSG00000286619	cg11143987	0.986958	CD4_TEM,CD8_TCM,CD8_Naive,Treg,B_naive,B_memory,MAIT
chr1	205824729	205824744	T	ENSG00000286619	cg11143987	0.986958	CD4_CTL,CD14_Mono,CD16_Mono
chr1	205824729	205824744	T	ENSG00000286619	cg11143987	0.986958	CD4_Proliferating,CD8_Proliferating,cDC1,dnT,ILC
chr1	205824729	205824744	T	ENSG00000286619	cg11143987	0.986958	NK_Proliferating,Plasmablast,CD14_Mono,CD16_Mono,HSPC
chr1	205824729	205824744	T	ENSG00000286619	cg11143987	0.986958	CD8_TCM,CD4_TEM,CD8_Naive,Treg,B_naive,B_memory,MAIT
chr1	205824729	205824744	T	ENSG00000286619	cg11143987	0.986958	CD8_Naive,CD4_TEM,NK_CD56bright,CD8_TCM,B_memory,gdT,MAIT
chr1	205824729	205824744	T	ENSG00000286619	cg11143987	0.986958	B_naive,CD4_TEM,CD8_TCM,Treg,MAIT
chr1	205824729	205824744	T	ENSG00000286619	cg11143987	0.986958	B_memory,CD4_TEM,NK_CD56bright,CD8_TCM,CD8_Naive,Treg,MAIT
chr1	205824729	205824744	T	ENSG00000286619	cg11143987	0.986958	B_intermediate,NK_CD56bright,CD8_Naive,CD14_Mono,gdT
chr1	205824729	205824744	T	ENSG00000286619	cg11143987	0.986958	Plasmablast,NK_Proliferating,CD14_Mono,CD16_Mono,HSPC
chr1	205824729	205824744	T	ENSG00000286619	cg11143987	0.986958	cDC1,CD4_Proliferating,dnT,HSPC,ILC
chr1	205824729	205824744	T	ENSG00000286619	cg11143987	0.986958	dnT,cDC1,HSPC,ILC
chr1	205824729	205824744	T	ENSG00000286619	cg11143987	0.986958	gdT,NK_CD56bright,CD8_Naive,B_intermediate,CD14_Mono
chr1	205824729	205824744	T	ENSG00000286619	cg11143987	0.986958	MAIT,CD4_TEM,CD8_TCM,CD8_Naive,Treg,B_naive,B_memory
chr1	205824729	205824744	T	ENSG00000286619	cg11143987	0.986958	HSPC,NK_Proliferating,Plasmablast,CD16_Mono,ILC
chr1	205824729	205824744	T	ENSG00000286619	cg11143987	0.986958	ILC,CD16_Mono,cDC1,dnT,HSPC
chr1	205824729	205824744	T	ENSG00000286619	cg26778733	0.938685	CD4_TEM,CD8_TCM,CD8_Naive,Treg,B_naive,B_memory,MAIT
chr1	205824729	205824744	T	ENSG00000286619	cg26778733	0.938685	CD4_CTL,CD14_Mono,CD16_Mono
chr1	205824729	205824744	T	ENSG00000286619	cg26778733	0.938685	CD4_Proliferating,CD8_Proliferating,cDC1,dnT,ILC
chr1	205824729	205824744	T	ENSG00000286619	cg26778733	0.938685	NK_Proliferating,Plasmablast,CD14_Mono,CD16_Mono,HSPC
chr1	205824729	205824744	T	ENSG00000286619	cg26778733	0.938685	CD8_TCM,CD4_TEM,CD8_Naive,Treg,B_naive,B_memory,MAIT
chr1	205824729	205824744	T	ENSG00000286619	cg26778733	0.938685	CD8_Naive,CD4_TEM,NK_CD56bright,CD8_TCM,B_memory,gdT,MAIT
chr1	205824729	205824744	T	ENSG00000286619	cg26778733	0.938685	B_naive,CD4_TEM,CD8_TCM,Treg,MAIT
chr1	205824729	205824744	T	ENSG00000286619	cg26778733	0.938685	B_memory,CD4_TEM,NK_CD56bright,CD8_TCM,CD8_Naive,Treg,MAIT
chr1	205824729	205824744	T	ENSG00000286619	cg26778733	0.938685	B_intermediate,NK_CD56bright,CD8_Naive,CD14_Mono,gdT
chr1	205824729	205824744	T	ENSG00000286619	cg26778733	0.938685	Plasmablast,NK_Proliferating,CD14_Mono,CD16_Mono,HSPC
chr1	205824729	205824744	T	ENSG00000286619	cg26778733	0.938685	cDC1,CD4_Proliferating,dnT,HSPC,ILC
chr1	205824729	205824744	T	ENSG00000286619	cg26778733	0.938685	dnT,cDC1,HSPC,ILC
chr1	205824729	205824744	T	ENSG00000286619	cg26778733	0.938685	gdT,NK_CD56bright,CD8_Naive,B_intermediate,CD14_Mono
chr1	205824729	205824744	T	ENSG00000286619	cg26778733	0.938685	MAIT,CD4_TEM,CD8_TCM,CD8_Naive,Treg,B_naive,B_memory
chr1	205824729	205824744	T	ENSG00000286619	cg26778733	0.938685	HSPC,NK_Proliferating,Plasmablast,CD16_Mono,ILC
chr1	205824729	205824744	T	ENSG00000286619	cg26778733	0.938685	ILC,CD16_Mono,cDC1,dnT,HSPC
chr10	84455259	84455288	TTTTTC	ENSG00000107771	cg22030847	0.939233	CD4_CTL,NK_CD56bright,gdT,MAIT
chr10	84455259	84455288	TTTTTC	ENSG00000107771	cg22030847	0.939233	CD8_TCM,CD8_Naive,Treg
chr10	84455259	84455288	TTTTTC	ENSG00000107771	cg22030847	0.939907	CD4_CTL,NK_CD56bright,gdT,MAIT
chr10	84455259	84455288	TTTTTC	ENSG00000107771	cg22030847	0.939907	CD8_TCM,CD8_Naive,Treg
chr10	1275515	1275524	T	ENSG00000185736	cg05504535	0.990744	CD4_TCM,CD4_Naive
chr10	1275515	1275524	T	ENSG00000185736	cg05504535	0.990744	CD4_Naive,CD4_TCM,NK
chr10	1275515	1275524	T	ENSG00000185736	cg05504535	0.990744	CD4_CTL,MAIT
chr10	1275515	1275524	T	ENSG00000185736	cg05504535	0.990744	NK,CD4_Naive
chr10	1275515	1275524	T	ENSG00000185736	cg05504535	0.990744	NK_CD56bright,CD4_TEM,CD8_TCM,Treg
chr10	1275515	1275524	T	ENSG00000185736	cg05504535	0.990744	CD8_TEM
chr10	1275515	1275524	T	ENSG00000185736	cg11784023	0.990736	CD4_TCM,CD4_Naive
chr10	1275515	1275524	T	ENSG00000185736	cg11784023	0.990736	CD4_Naive,CD4_TCM,NK
chr10	1275515	1275524	T	ENSG00000185736	cg11784023	0.990736	CD4_CTL,MAIT
chr10	1275515	1275524	T	ENSG00000185736	cg11784023	0.990736	NK,CD4_Naive
chr10	1275515	1275524	T	ENSG00000185736	cg11784023	0.990736	NK_CD56bright,CD4_TEM,CD8_TCM,Treg
chr10	1275515	1275524	T	ENSG00000185736	cg11784023	0.990736	CD8_TEM
chr10	1275515	1275524	T	ENSG00000185736	cg12589188	0.990753	CD4_TCM,CD4_Naive
chr10	1275515	1275524	T	ENSG00000185736	cg12589188	0.990753	CD4_Naive,CD4_TCM,NK
chr10	1275515	1275524	T	ENSG00000185736	cg12589188	0.990753	CD4_CTL,MAIT
chr10	1275515	1275524	T	ENSG00000185736	cg12589188	0.990753	NK,CD4_Naive
chr10	1275515	1275524	T	ENSG00000185736	cg12589188	0.990753	NK_CD56bright,CD4_TEM,CD8_TCM,Treg
chr10	1275515	1275524	T	ENSG00000185736	cg12589188	0.990753	CD8_TEM
chr10	1275515	1275524	T	ENSG00000185736	cg26939277	0.990394	CD4_TCM,CD4_Naive
chr10	1275515	1275524	T	ENSG00000185736	cg26939277	0.990394	CD4_Naive,CD4_TCM,NK
chr10	1275515	1275524	T	ENSG00000185736	cg26939277	0.990394	CD4_CTL,MAIT
chr10	1275515	1275524	T	ENSG00000185736	cg26939277	0.990394	NK,CD4_Naive
chr10	1275515	1275524	T	ENSG00000185736	cg26939277	0.990394	NK_CD56bright,CD4_TEM,CD8_TCM,Treg
chr10	1275515	1275524	T	ENSG00000185736	cg26939277	0.990394	CD8_TEM
chr10	1275515	1275524	T	ENSG00000185736	cg27467275	0.990753	CD4_TCM,CD4_Naive
chr10	1275515	1275524	T	ENSG00000185736	cg27467275	0.990753	CD4_Naive,CD4_TCM,NK
chr10	1275515	1275524	T	ENSG00000185736	cg27467275	0.990753	CD4_CTL,MAIT
chr10	1275515	1275524	T	ENSG00000185736	cg27467275	0.990753	NK,CD4_Naive
chr10	1275515	1275524	T	ENSG00000185736	cg27467275	0.990753	NK_CD56bright,CD4_TEM,CD8_TCM,Treg
chr10	1275515	1275524	T	ENSG00000185736	cg27467275	0.990753	CD8_TEM
chr10	1275515	1275524	T	ENSG00000185736	cg11784023	0.825871	CD4_TCM,CD4_Naive
chr10	1275515	1275524	T	ENSG00000185736	cg11784023	0.825871	CD4_Naive,CD4_TCM,NK
chr10	1275515	1275524	T	ENSG00000185736	cg11784023	0.825871	CD4_CTL,MAIT
chr10	1275515	1275524	T	ENSG00000185736	cg11784023	0.825871	NK,CD4_Naive
chr10	1275515	1275524	T	ENSG00000185736	cg11784023	0.825871	NK_CD56bright,CD4_TEM,CD8_TCM,Treg
chr10	1275515	1275524	T	ENSG00000185736	cg11784023	0.825871	CD8_TEM
chr10	1275515	1275524	T	ENSG00000185736	cg26939277	0.990304	CD4_TCM,CD4_Naive
chr10	1275515	1275524	T	ENSG00000185736	cg26939277	0.990304	CD4_Naive,CD4_TCM,NK
chr10	1275515	1275524	T	ENSG00000185736	cg26939277	0.990304	CD4_CTL,MAIT
chr10	1275515	1275524	T	ENSG00000185736	cg26939277	0.990304	NK,CD4_Naive
chr10	1275515	1275524	T	ENSG00000185736	cg26939277	0.990304	NK_CD56bright,CD4_TEM,CD8_TCM,Treg
chr10	1275515	1275524	T	ENSG00000185736	cg26939277	0.990304	CD8_TEM
chr17	46278401	46278411	T	ENSG00000120071	cg06537391	0.827588	CD4_CTL,NK_Proliferating,CD14_Mono,cDC2
chr17	46278401	46278411	T	ENSG00000120071	cg06537391	0.827588	CD8_Naive,CD8_TCM,Treg,B_memory,gdT
chr17	46278401	46278411	T	ENSG00000120071	cg07817266	0.958456	CD4_CTL,NK_Proliferating,CD14_Mono,cDC2
chr17	46278401	46278411	T	ENSG00000120071	cg07817266	0.958456	CD8_Naive,CD8_TCM,Treg,B_memory,gdT
chr17	46278401	46278411	T	ENSG00000120071	cg06537391	0.82234	CD4_CTL,NK_Proliferating,CD14_Mono,cDC2
chr17	46278401	46278411	T	ENSG00000120071	cg06537391	0.82234	CD8_Naive,CD8_TCM,Treg,B_memory,gdT
chr17	46278401	46278411	T	ENSG00000120071	cg07817266	0.964302	CD4_CTL,NK_Proliferating,CD14_Mono,cDC2
chr17	46278401	46278411	T	ENSG00000120071	cg07817266	0.964302	CD8_Naive,CD8_TCM,Treg,B_memory,gdT
chr2	198029680	198029710	TCTTCTCTCC	ENSG00000115896	cg00982548	0.827269	CD4_TCM,CD4_TEM,CD14_Mono,CD16_Mono,gdT,MAIT
chr2	198029680	198029710	TCTTCTCTCC	ENSG00000115896	cg00982548	0.827269	CD4_CTL,CD4_Naive,NK_CD56bright,CD8_TCM,CD14_Mono,CD16_Mono,cDC2
chr2	198029680	198029710	TCTTCTCTCC	ENSG00000115896	cg09565806	0.95242	CD4_TCM,CD4_TEM,CD14_Mono,CD16_Mono,gdT,MAIT
chr2	198029680	198029710	TCTTCTCTCC	ENSG00000115896	cg09565806	0.95242	CD4_CTL,CD4_Naive,NK_CD56bright,CD8_TCM,CD14_Mono,CD16_Mono,cDC2
chr2	198029680	198029710	TCTTCTCTCC	ENSG00000115896	cg10547527	0.966036	CD4_TCM,CD4_TEM,CD14_Mono,CD16_Mono,gdT,MAIT
chr2	198029680	198029710	TCTTCTCTCC	ENSG00000115896	cg10547527	0.966036	CD4_CTL,CD4_Naive,NK_CD56bright,CD8_TCM,CD14_Mono,CD16_Mono,cDC2
chr2	198029680	198029710	TCTTCTCTCC	ENSG00000115896	cg21300403	0.93254	CD4_TCM,CD4_TEM,CD14_Mono,CD16_Mono,gdT,MAIT
chr2	198029680	198029710	TCTTCTCTCC	ENSG00000115896	cg21300403	0.93254	CD4_CTL,CD4_Naive,NK_CD56bright,CD8_TCM,CD14_Mono,CD16_Mono,cDC2
chr2	198029680	198029710	TCTTCTCTCC	ENSG00000115896	cg23047809	0.96586	CD4_TCM,CD4_TEM,CD14_Mono,CD16_Mono,gdT,MAIT
chr2	198029680	198029710	TCTTCTCTCC	ENSG00000115896	cg23047809	0.96586	CD4_CTL,CD4_Naive,NK_CD56bright,CD8_TCM,CD14_Mono,CD16_Mono,cDC2
chr2	198029680	198029710	TCTTCTCTCC	ENSG00000115896	cg01470126	0.961368	CD4_TCM,CD4_TEM,CD14_Mono,CD16_Mono,gdT,MAIT
chr2	198029680	198029710	TCTTCTCTCC	ENSG00000115896	cg01470126	0.961368	CD4_CTL,CD4_Naive,NK_CD56bright,CD8_TCM,CD14_Mono,CD16_Mono,cDC2
chr5	50707627	50707664	AG	ENSG00000151883	cg10042864	0.944187	CD4_CTL,CD4_TEM,NK_Proliferating,CD14_Mono,pDC,gdT,MAIT,ILC
chr5	50707627	50707664	AG	ENSG00000151883	cg10042864	0.944187	CD14_Mono,NK,CD16_Mono,cDC2,pDC,gdT
chr5	50707627	50707664	AG	ENSG00000151883	cg13345430	0.958676	CD4_CTL,CD4_TEM,NK_Proliferating,CD14_Mono,pDC,gdT,MAIT,ILC
chr5	50707627	50707664	AG	ENSG00000151883	cg13345430	0.958676	CD14_Mono,NK,CD16_Mono,cDC2,pDC,gdT
chr5	50707627	50707664	AG	ENSG00000151883	cg27154217	0.928451	CD4_CTL,CD4_TEM,NK_Proliferating,CD14_Mono,pDC,gdT,MAIT,ILC
chr5	50707627	50707664	AG	ENSG00000151883	cg27154217	0.928451	CD14_Mono,NK,CD16_Mono,cDC2,pDC,gdT
chr6	166995761	166995770	T	ENSG00000026297	cg13692156	0.846714	CD4_CTL,Treg,B_naive,CD14_Mono,dnT,ILC
chr6	166995761	166995770	T	ENSG00000026297	cg13692156	0.846714	NK_Proliferating,CD4_Proliferating,CD8_Proliferating,B_naive,ASDC
chr6	166995761	166995770	T	ENSG00000026297	cg13692156	0.846714	gdT,NK_CD56bright,cDC1,MAIT
chr6	166995761	166995770	T	ENSG00000026297	cg13692156	0.846714	HSPC
chr6	30929607	30929632	T	ENSG00000214894	cg23222808	0.80469	CD4_CTL,CD4_TCM,CD4_Naive,CD4_TEM,NK_CD56bright,CD8_TCM,CD8_Naive,Treg,gdT
chr6	30929607	30929632	T	ENSG00000214894	cg23222808	0.80469	NK,CD8_TEM
chr11	65894956	65894978	T	ENSG00000172543	cg03887787	0.811043	CD4_TCM,CD4_Naive,CD4_TEM,CD8_TCM,CD8_Naive
chr11	65894956	65894978	T	ENSG00000172543	cg03887787	0.811043	CD4_Naive,CD4_TCM,CD8_Naive
chr11	65894956	65894978	T	ENSG00000172543	cg03887787	0.811043	CD4_TEM,CD4_TCM,CD8_TEM,CD8_TCM,CD8_Naive
chr11	65894956	65894978	T	ENSG00000172543	cg03887787	0.811043	CD4_CTL,NK,Treg,gdT
chr11	65894956	65894978	T	ENSG00000172543	cg03887787	0.811043	CD8_TCM,CD4_TCM,CD4_TEM,CD8_TEM,CD8_Naive
chr11	65894956	65894978	T	ENSG00000172543	cg03887787	0.811043	CD8_Naive,CD4_TCM,CD4_Naive,CD8_TCM
chr11	65894956	65894978	T	ENSG00000172543	cg03887787	0.811043	HSPC,Treg,cDC2
chr11	65894956	65894978	T	ENSG00000172543	cg20051715	0.879285	CD4_TCM,CD4_Naive,CD4_TEM,CD8_TCM,CD8_Naive
chr11	65894956	65894978	T	ENSG00000172543	cg20051715	0.879285	CD4_Naive,CD4_TCM,CD8_Naive
chr11	65894956	65894978	T	ENSG00000172543	cg20051715	0.879285	CD4_TEM,CD4_TCM,CD8_TEM,CD8_TCM,CD8_Naive
chr11	65894956	65894978	T	ENSG00000172543	cg20051715	0.879285	CD4_CTL,NK,Treg,gdT
chr11	65894956	65894978	T	ENSG00000172543	cg20051715	0.879285	CD8_TCM,CD4_TCM,CD4_TEM,CD8_TEM,CD8_Naive
chr11	65894956	65894978	T	ENSG00000172543	cg20051715	0.879285	CD8_Naive,CD4_TCM,CD4_Naive,CD8_TCM
chr11	65894956	65894978	T	ENSG00000172543	cg20051715	0.879285	HSPC,Treg,cDC2
chr11	65894956	65894978	T	ENSG00000172543	cg20051715	0.978578	CD4_TCM,CD4_Naive,CD4_TEM,CD8_TCM,CD8_Naive
chr11	65894956	65894978	T	ENSG00000172543	cg20051715	0.978578	CD4_Naive,CD4_TCM,CD8_Naive
chr11	65894956	65894978	T	ENSG00000172543	cg20051715	0.978578	CD4_TEM,CD4_TCM,CD8_TEM,CD8_TCM,CD8_Naive
chr11	65894956	65894978	T	ENSG00000172543	cg20051715	0.978578	CD4_CTL,NK,Treg,gdT
chr11	65894956	65894978	T	ENSG00000172543	cg20051715	0.978578	CD8_TCM,CD4_TCM,CD4_TEM,CD8_TEM,CD8_Naive
chr11	65894956	65894978	T	ENSG00000172543	cg20051715	0.978578	CD8_Naive,CD4_TCM,CD4_Naive,CD8_TCM
chr11	65894956	65894978	T	ENSG00000172543	cg20051715	0.978578	HSPC,Treg,cDC2
chr11	65894956	65894978	T	ENSG00000172543	cg20051715	0.904555	CD4_TCM,CD4_Naive,CD4_TEM,CD8_TCM,CD8_Naive
chr11	65894956	65894978	T	ENSG00000172543	cg20051715	0.904555	CD4_Naive,CD4_TCM,CD8_Naive
chr11	65894956	65894978	T	ENSG00000172543	cg20051715	0.904555	CD4_TEM,CD4_TCM,CD8_TEM,CD8_TCM,CD8_Naive
chr11	65894956	65894978	T	ENSG00000172543	cg20051715	0.904555	CD4_CTL,NK,Treg,gdT
chr11	65894956	65894978	T	ENSG00000172543	cg20051715	0.904555	CD8_TCM,CD4_TCM,CD4_TEM,CD8_TEM,CD8_Naive
chr11	65894956	65894978	T	ENSG00000172543	cg20051715	0.904555	CD8_Naive,CD4_TCM,CD4_Naive,CD8_TCM
chr11	65894956	65894978	T	ENSG00000172543	cg20051715	0.904555	HSPC,Treg,cDC2
chr3	108005900	108005914	AT	ENSG00000196776	cg00470144	0.99058	HSPC
chr3	108005900	108005914	AT	ENSG00000196776	cg06489037	0.963022	HSPC
chr3	108005900	108005914	AT	ENSG00000196776	cg09469302	0.992415	HSPC
chr3	108005900	108005914	AT	ENSG00000196776	cg27275023	0.991379	HSPC
chr16	50356739	50356755	AC	ENSG00000166164	cg14304326	0.934511	NK_Proliferating,CD8_Proliferating
chr16	50356739	50356755	AC	ENSG00000166164	cg14304326	0.934511	CD8_Proliferating,NK_Proliferating,CD14_Mono
chr16	50356739	50356755	AC	ENSG00000166164	cg14304326	0.934511	B_memory,CD8_Naive,gdT,MAIT
chr21	46536903	46536918	A	ENSG00000160307	cg25371762	0.998957	NK_Proliferating,NK_CD56bright,CD8_TCM,gdT,MAIT
chr11	47824814	47824825	T	ENSG00000030066	cg06122234	0.912383	cDC2,CD8_Naive,CD16_Mono,pDC
chr11	62597206	62597216	A	ENSG00000254772	cg22862634	0.878976	CD4_CTL,CD4_TCM,NK,NK_CD56bright,CD8_TEM,CD8_Naive,Plasmablast,cDC1,cDC2,pDC,ASDC,ILC
chr11	62597206	62597216	A	ENSG00000254772	cg22862634	0.878976	NK,CD4_Naive,CD8_Naive,cDC1,pDC,ASDC
chr11	62597206	62597216	A	ENSG00000254772	cg22862634	0.878976	NK_CD56bright,CD4_TCM,CD4_CTL,NK,CD8_TEM,CD8_TCM,CD8_Naive,Plasmablast,CD14_Mono,cDC1,cDC2,pDC,ASDC,ILC
chr11	62597206	62597216	A	ENSG00000254772	cg22862634	0.878976	CD8_TCM,CD4_TCM,CD4_CTL,NK,NK_CD56bright,CD8_TEM,CD8_Naive,Plasmablast,CD14_Mono,CD16_Mono,cDC1,pDC,ASDC,ILC
chr11	62597206	62597216	A	ENSG00000254772	cg22862634	0.878976	CD14_Mono,CD4_TCM,CD4_TEM,CD4_CTL,NK,NK_CD56bright,CD8_TEM,CD8_TCM,CD8_Naive,Plasmablast,CD16_Mono,cDC1,pDC,ASDC,ILC
chr11	62597206	62597216	A	ENSG00000254772	cg22862634	0.878976	cDC2,CD4_Naive,CD8_Naive,B_naive,B_memory,B_intermediate,ASDC
chr15	30901599	30901612	T	ENSG00000198690	cg15350618	0.9686	CD4_CTL,NK_CD56bright,NK_Proliferating,B_intermediate,CD16_Mono,pDC,gdT,MAIT
chr15	30901599	30901612	T	ENSG00000198690	cg15350618	0.9686	NK_CD56bright,CD4_CTL,NK_Proliferating,CD8_Naive,B_memory,B_intermediate,CD16_Mono,cDC2,pDC,gdT,MAIT
chr15	30901599	30901612	T	ENSG00000198690	cg15350618	0.9686	cDC2,CD8_Naive,Treg,B_memory,CD14_Mono,CD16_Mono
chr16	55835677	55835720	AGGA	ENSG00000198848	cg03880033	0.999999	cDC2
chr17	45937599	45937610	A	ENSG00000120071	cg07817266	0.873417	CD14_Mono,CD4_CTL,NK_CD56bright,NK_Proliferating,B_memory,B_intermediate,CD16_Mono,cDC2,pDC,MAIT,ASDC,HSPC
chr17	45937599	45937610	A	ENSG00000120071	cg07817266	0.873417	cDC2,CD4_CTL,NK_CD56bright,NK_Proliferating,CD8_Naive,B_naive,B_memory,B_intermediate,CD14_Mono,CD16_Mono,pDC,gdT,MAIT,ASDC,HSPC
chr17	45937599	45937610	A	ENSG00000120071	cg01151393	0.987805	CD14_Mono,CD4_CTL,NK_CD56bright,NK_Proliferating,B_memory,B_intermediate,CD16_Mono,cDC2,pDC,MAIT,ASDC,HSPC
chr17	45937599	45937610	A	ENSG00000120071	cg01151393	0.987805	cDC2,CD4_CTL,NK_CD56bright,NK_Proliferating,CD8_Naive,B_naive,B_memory,B_intermediate,CD14_Mono,CD16_Mono,pDC,gdT,MAIT,ASDC,HSPC
chr17	45937599	45937610	A	ENSG00000120071	cg07817266	0.962145	CD14_Mono,CD4_CTL,NK_CD56bright,NK_Proliferating,B_memory,B_intermediate,CD16_Mono,cDC2,pDC,MAIT,ASDC,HSPC
chr17	45937599	45937610	A	ENSG00000120071	cg07817266	0.962145	cDC2,CD4_CTL,NK_CD56bright,NK_Proliferating,CD8_Naive,B_naive,B_memory,B_intermediate,CD14_Mono,CD16_Mono,pDC,gdT,MAIT,ASDC,HSPC
chr2	237908410	237908439	TGG	ENSG00000132329	cg03270167	0.993744	cDC1,cDC2,HSPC
chr2	237908410	237908439	TGG	ENSG00000132329	cg03270167	0.993744	cDC2,cDC1,ASDC
chr2	237908410	237908439	TGG	ENSG00000132329	cg03270167	0.993744	HSPC,NK_CD56bright
chr2	237908410	237908439	TGG	ENSG00000132329	cg03647559	0.996189	cDC1,cDC2,HSPC
chr2	237908410	237908439	TGG	ENSG00000132329	cg03647559	0.996189	cDC2,cDC1,ASDC
chr2	237908410	237908439	TGG	ENSG00000132329	cg03647559	0.996189	HSPC,NK_CD56bright
chr2	237908410	237908439	TGG	ENSG00000132329	cg04365102	0.993637	cDC1,cDC2,HSPC
chr2	237908410	237908439	TGG	ENSG00000132329	cg04365102	0.993637	cDC2,cDC1,ASDC
chr2	237908410	237908439	TGG	ENSG00000132329	cg04365102	0.993637	HSPC,NK_CD56bright
chr2	237908410	237908439	TGG	ENSG00000132329	cg04916821	0.988648	cDC1,cDC2,HSPC
chr2	237908410	237908439	TGG	ENSG00000132329	cg04916821	0.988648	cDC2,cDC1,ASDC
chr2	237908410	237908439	TGG	ENSG00000132329	cg04916821	0.988648	HSPC,NK_CD56bright
chr2	237908410	237908439	TGG	ENSG00000132329	cg05024003	0.995391	cDC1,cDC2,HSPC
chr2	237908410	237908439	TGG	ENSG00000132329	cg05024003	0.995391	cDC2,cDC1,ASDC
chr2	237908410	237908439	TGG	ENSG00000132329	cg05024003	0.995391	HSPC,NK_CD56bright
chr2	237908410	237908439	TGG	ENSG00000132329	cg05317396	0.993255	cDC1,cDC2,HSPC
chr2	237908410	237908439	TGG	ENSG00000132329	cg05317396	0.993255	cDC2,cDC1,ASDC
chr2	237908410	237908439	TGG	ENSG00000132329	cg05317396	0.993255	HSPC,NK_CD56bright
chr2	237908410	237908439	TGG	ENSG00000132329	cg06728658	0.980408	cDC1,cDC2,HSPC
chr2	237908410	237908439	TGG	ENSG00000132329	cg06728658	0.980408	cDC2,cDC1,ASDC
chr2	237908410	237908439	TGG	ENSG00000132329	cg06728658	0.980408	HSPC,NK_CD56bright
chr2	237908410	237908439	TGG	ENSG00000132329	cg09861583	0.995506	cDC1,cDC2,HSPC
chr2	237908410	237908439	TGG	ENSG00000132329	cg09861583	0.995506	cDC2,cDC1,ASDC
chr2	237908410	237908439	TGG	ENSG00000132329	cg09861583	0.995506	HSPC,NK_CD56bright
chr2	237908410	237908439	TGG	ENSG00000132329	cg10846682	0.994361	cDC1,cDC2,HSPC
chr2	237908410	237908439	TGG	ENSG00000132329	cg10846682	0.994361	cDC2,cDC1,ASDC
chr2	237908410	237908439	TGG	ENSG00000132329	cg10846682	0.994361	HSPC,NK_CD56bright
chr2	237908410	237908439	TGG	ENSG00000132329	cg12453836	0.988136	cDC1,cDC2,HSPC
chr2	237908410	237908439	TGG	ENSG00000132329	cg12453836	0.988136	cDC2,cDC1,ASDC
chr2	237908410	237908439	TGG	ENSG00000132329	cg12453836	0.988136	HSPC,NK_CD56bright
chr2	237908410	237908439	TGG	ENSG00000132329	cg13388618	0.986911	cDC1,cDC2,HSPC
chr2	237908410	237908439	TGG	ENSG00000132329	cg13388618	0.986911	cDC2,cDC1,ASDC
chr2	237908410	237908439	TGG	ENSG00000132329	cg13388618	0.986911	HSPC,NK_CD56bright
chr2	237908410	237908439	TGG	ENSG00000132329	cg14849262	0.995756	cDC1,cDC2,HSPC
chr2	237908410	237908439	TGG	ENSG00000132329	cg14849262	0.995756	cDC2,cDC1,ASDC
chr2	237908410	237908439	TGG	ENSG00000132329	cg14849262	0.995756	HSPC,NK_CD56bright
chr2	237908410	237908439	TGG	ENSG00000132329	cg15571646	0.994	cDC1,cDC2,HSPC
chr2	237908410	237908439	TGG	ENSG00000132329	cg15571646	0.994	cDC2,cDC1,ASDC
chr2	237908410	237908439	TGG	ENSG00000132329	cg15571646	0.994	HSPC,NK_CD56bright
chr2	237908410	237908439	TGG	ENSG00000132329	cg17794788	0.992248	cDC1,cDC2,HSPC
chr2	237908410	237908439	TGG	ENSG00000132329	cg17794788	0.992248	cDC2,cDC1,ASDC
chr2	237908410	237908439	TGG	ENSG00000132329	cg17794788	0.992248	HSPC,NK_CD56bright
chr2	237908410	237908439	TGG	ENSG00000132329	cg17845266	0.992913	cDC1,cDC2,HSPC
chr2	237908410	237908439	TGG	ENSG00000132329	cg17845266	0.992913	cDC2,cDC1,ASDC
chr2	237908410	237908439	TGG	ENSG00000132329	cg17845266	0.992913	HSPC,NK_CD56bright
chr2	237908410	237908439	TGG	ENSG00000132329	cg20002901	0.993027	cDC1,cDC2,HSPC
chr2	237908410	237908439	TGG	ENSG00000132329	cg20002901	0.993027	cDC2,cDC1,ASDC
chr2	237908410	237908439	TGG	ENSG00000132329	cg20002901	0.993027	HSPC,NK_CD56bright
chr2	237908410	237908439	TGG	ENSG00000132329	cg22014325	0.991075	cDC1,cDC2,HSPC
chr2	237908410	237908439	TGG	ENSG00000132329	cg22014325	0.991075	cDC2,cDC1,ASDC
chr2	237908410	237908439	TGG	ENSG00000132329	cg22014325	0.991075	HSPC,NK_CD56bright
chr2	237908410	237908439	TGG	ENSG00000132329	cg22100238	0.988818	cDC1,cDC2,HSPC
chr2	237908410	237908439	TGG	ENSG00000132329	cg22100238	0.988818	cDC2,cDC1,ASDC
chr2	237908410	237908439	TGG	ENSG00000132329	cg22100238	0.988818	HSPC,NK_CD56bright
chr20	35277773	35277779	TCGGGC	ENSG00000242372	cg26038318	0.958416	CD16_Mono,CD4_TCM,CD4_Naive,CD4_TEM,NK,CD8_TEM,B_memory,MAIT
chr20	35277773	35277779	TCGGGC	ENSG00000242372	cg26038318	0.958416	cDC2,NK,CD8_TEM,CD14_Mono
chr20	35277773	35277779	TCGGGC	ENSG00000242372	cg27632911	0.958523	CD16_Mono,CD4_TCM,CD4_Naive,CD4_TEM,NK,CD8_TEM,B_memory,MAIT
chr20	35277773	35277779	TCGGGC	ENSG00000242372	cg27632911	0.958523	cDC2,NK,CD8_TEM,CD14_Mono
chr21	33681616	33681660	ATTTT	ENSG00000205726	cg06287548	0.994563	cDC2,CD14_Mono
chr21	33681616	33681660	ATTTT	ENSG00000205726	cg20564521	0.995787	cDC2,CD14_Mono
chr3	185297734	185297764	AAAAAG	ENSG00000073803	cg09372263	0.973214	cDC2,B_naive,B_intermediate
chr5	80123104	80123109	T	ENSG00000251675	cg16972032	0.995647	cDC2,CD14_Mono
chr7	118196700	118196747	ATTT	ENSG00000128534	cg02145269	0.924986	cDC2,CD4_CTL,CD8_TCM,CD8_Naive,Treg,B_memory,B_intermediate,CD14_Mono,gdT,MAIT,HSPC
chr9	134905784	134905793	TGC	ENSG00000085265	cg18597176	0.957842	cDC2
chr9	121411156	121411180	AC	ENSG00000204136	cg05469443	0.988218	cDC2,CD14_Mono,pDC,ASDC,HSPC
chr1	28244295	28244307	T	ENSG00000126698	cg00033102	0.918763	CD16_Mono
chr1	28244295	28244307	T	ENSG00000126698	cg05045517	0.811458	CD16_Mono
chr1	28244295	28244307	T	ENSG00000126698	cg07148744	0.906428	CD16_Mono
chr1	28244295	28244307	T	ENSG00000126698	cg07913096	0.924038	CD16_Mono
chr1	26245187	26245201	T	ENSG00000169442	cg12001491	0.962269	CD14_Mono
chr1	26245187	26245201	T	ENSG00000169442	cg12001491	0.962269	CD16_Mono,cDC2
chr1	26245187	26245201	T	ENSG00000169442	cg12001491	0.962269	cDC1,NK
chr1	26245187	26245201	T	ENSG00000169442	cg19677267	0.955928	CD14_Mono
chr1	26245187	26245201	T	ENSG00000169442	cg19677267	0.955928	CD16_Mono,cDC2
chr1	26245187	26245201	T	ENSG00000169442	cg19677267	0.955928	cDC1,NK
chr1	156275131	156275150	A	ENSG00000198952	cg18973101	0.96742	CD16_Mono
chr1	28434324	28434338	T	ENSG00000204138	cg06221449	0.997527	CD14_Mono,NK_CD56bright,Treg,dnT,gdT,MAIT
chr1	28434324	28434338	T	ENSG00000204138	cg06221449	0.997527	CD16_Mono,CD8_TCM,CD8_Naive,Treg,B_memory,B_intermediate,gdT,MAIT
chr10	124949449	124949460	AT	ENSG00000226899	cg17391407	0.903091	CD16_Mono,CD4_CTL,NK_CD56bright,CD8_Naive,Treg,B_memory,B_intermediate,cDC2
chr12	42278028	42278034	AG	ENSG00000015153	cg19980929	0.952737	B_naive,CD4_TEM,NK_CD56bright,CD8_TCM,CD8_Naive,Treg,B_intermediate,CD14_Mono,CD16_Mono,gdT,MAIT
chr12	42278028	42278034	AG	ENSG00000015153	cg19980929	0.952737	CD16_Mono,CD4_TCM,CD4_TEM,CD8_TEM,CD8_TCM,CD8_Naive,B_naive
chr12	122019027	122019039	TTCC	ENSG00000110987	cg08980965	0.969787	CD14_Mono,B_naive,B_memory,CD16_Mono
chr12	122019027	122019039	TTCC	ENSG00000110987	cg08980965	0.969787	CD16_Mono,B_naive,B_memory,CD14_Mono
chr12	110482086	110482099	T	ENSG00000111231	cg21023121	0.816414	CD16_Mono,CD14_Mono
chr12	123240727	123240751	T	ENSG00000111328	cg15085668	0.837759	CD16_Mono,CD4_TCM,NK,CD14_Mono
chr15	40619355	40619377	AT	ENSG00000128891	cg05924882	0.957691	CD16_Mono,CD4_Naive,NK,CD8_TEM,B_intermediate,CD14_Mono
chr15	45654115	45654134	A	ENSG00000137767	cg08374056	0.969398	CD16_Mono
chr17	74565844	74565854	A	ENSG00000186407	cg12061649	0.990544	CD16_Mono
chr19	37568317	37568326	C	ENSG00000120784	cg04227007	0.999989	NK,CD4_TCM,CD4_TEM,CD4_CTL,CD8_TEM,CD14_Mono,cDC1,MAIT
chr19	37568317	37568326	C	ENSG00000120784	cg04227007	0.999989	CD16_Mono,CD14_Mono
chr19	55029316	55029376	AT	ENSG00000160439	cg05215830	0.814681	NK,CD4_Naive,CD8_TEM,B_naive,CD14_Mono,CD16_Mono
chr19	55029316	55029376	AT	ENSG00000160439	cg05215830	0.814681	CD16_Mono,CD4_Naive,NK,CD8_TEM,B_naive,CD14_Mono
chr2	55135208	55135225	T	ENSG00000162994	cg19384241	0.924139	CD16_Mono,CD4_TEM,CD8_TEM,CD8_TCM,Treg,B_naive,CD14_Mono
chr2	190544930	190544953	A	ENSG00000189362	cg11845111	0.908621	B_memory,CD4_Naive,B_intermediate,CD14_Mono,HSPC
chr2	190544930	190544953	A	ENSG00000189362	cg11845111	0.908621	CD16_Mono,CD4_TCM,CD4_Naive,B_naive,CD14_Mono
chr2	190544930	190544953	A	ENSG00000189362	cg27211696	0.956231	B_memory,CD4_Naive,B_intermediate,CD14_Mono,HSPC
chr2	190544930	190544953	A	ENSG00000189362	cg27211696	0.956231	CD16_Mono,CD4_TCM,CD4_Naive,B_naive,CD14_Mono
chr21	29159825	29159835	A	ENSG00000156265	cg10919654	0.992403	CD14_Mono
chr21	29159825	29159835	A	ENSG00000156265	cg10919654	0.992403	CD16_Mono
chr22	42523568	42523585	T	ENSG00000189306	cg17639252	0.948405	CD16_Mono,CD4_TCM,CD4_Naive,NK,CD8_TEM,B_naive,CD14_Mono,cDC2
chr3	100387579	100387604	AGACAC	ENSG00000114021	cg27384355	0.978811	CD16_Mono,B_memory
chr3	48925418	48925433	T	ENSG00000178252	cg01454592	0.979947	CD8_Naive,CD4_Naive,CD4_TEM,CD4_CTL,NK_Proliferating,CD8_TEM,Treg,B_naive,cDC2
chr3	48925418	48925433	T	ENSG00000178252	cg01454592	0.979947	CD16_Mono,CD14_Mono
chr3	48925418	48925433	T	ENSG00000178252	cg03352189	0.974048	CD8_Naive,CD4_Naive,CD4_TEM,CD4_CTL,NK_Proliferating,CD8_TEM,Treg,B_naive,cDC2
chr3	48925418	48925433	T	ENSG00000178252	cg03352189	0.974048	CD16_Mono,CD14_Mono
chr3	48925418	48925433	T	ENSG00000178252	cg07233742	0.926241	CD8_Naive,CD4_Naive,CD4_TEM,CD4_CTL,NK_Proliferating,CD8_TEM,Treg,B_naive,cDC2
chr3	48925418	48925433	T	ENSG00000178252	cg07233742	0.926241	CD16_Mono,CD14_Mono
chr3	48925418	48925433	T	ENSG00000178252	cg12468774	0.969704	CD8_Naive,CD4_Naive,CD4_TEM,CD4_CTL,NK_Proliferating,CD8_TEM,Treg,B_naive,cDC2
chr3	48925418	48925433	T	ENSG00000178252	cg12468774	0.969704	CD16_Mono,CD14_Mono
chr6	42977251	42977271	T	ENSG00000124587	cg19747945	0.863587	NK,CD8_TEM,B_naive
chr6	42977251	42977271	T	ENSG00000124587	cg19747945	0.863587	CD8_TCM,CD4_TEM,CD8_Naive,B_memory,CD14_Mono
chr6	42977251	42977271	T	ENSG00000124587	cg19747945	0.863587	B_intermediate,CD4_TEM,CD8_TCM,CD8_Naive,Treg,B_memory,CD14_Mono,CD16_Mono
chr6	42977251	42977271	T	ENSG00000124587	cg19747945	0.863587	CD16_Mono,CD4_TEM,CD8_Naive,Treg,B_memory,B_intermediate,CD14_Mono
chr6	42977251	42977271	T	ENSG00000124587	cg21250004	0.861014	NK,CD8_TEM,B_naive
chr6	42977251	42977271	T	ENSG00000124587	cg21250004	0.861014	CD8_TCM,CD4_TEM,CD8_Naive,B_memory,CD14_Mono
chr6	42977251	42977271	T	ENSG00000124587	cg21250004	0.861014	B_intermediate,CD4_TEM,CD8_TCM,CD8_Naive,Treg,B_memory,CD14_Mono,CD16_Mono
chr6	42977251	42977271	T	ENSG00000124587	cg21250004	0.861014	CD16_Mono,CD4_TEM,CD8_Naive,Treg,B_memory,B_intermediate,CD14_Mono
chr6	31197228	31197234	T	ENSG00000272501	cg13126982	0.845727	NK_Proliferating,cDC2,HSPC
chr6	31197228	31197234	T	ENSG00000272501	cg13126982	0.845727	Plasmablast,pDC,dnT,HSPC,ILC
chr6	31197228	31197234	T	ENSG00000272501	cg13126982	0.845727	CD16_Mono,CD4_CTL,NK_CD56bright,CD14_Mono
chr6	31197228	31197234	T	ENSG00000272501	cg13126982	0.845727	HSPC,NK_Proliferating,cDC2
chr6	29863180	29863189	AAC	ENSG00000285761	cg09296453	0.973295	CD16_Mono,CD4_TEM,B_memory,CD14_Mono,cDC2
chr6	33343407	33343426	T	ENSG00000289100	cg01253676	0.991485	CD4_TCM,NK,CD8_Naive,B_naive,B_memory,B_intermediate,CD14_Mono,CD16_Mono
chr6	33343407	33343426	T	ENSG00000289100	cg01253676	0.991485	CD4_Naive
chr6	33343407	33343426	T	ENSG00000289100	cg01253676	0.991485	NK,CD4_TCM,CD8_TEM,CD8_Naive,B_naive,B_memory,CD14_Mono,CD16_Mono
chr6	33343407	33343426	T	ENSG00000289100	cg01253676	0.991485	CD8_TEM,NK,B_naive
chr6	33343407	33343426	T	ENSG00000289100	cg01253676	0.991485	B_intermediate,CD4_TCM,CD4_TEM,NK,CD8_TEM,CD8_Naive,Treg,B_naive,B_memory,CD14_Mono,CD16_Mono,MAIT
chr6	33343407	33343426	T	ENSG00000289100	cg01253676	0.991485	CD16_Mono,CD4_TCM,NK,CD8_Naive,Treg,B_naive,B_memory,B_intermediate,CD14_Mono,MAIT
chr6	33343407	33343426	T	ENSG00000289100	cg02863594	0.99144	CD4_TCM,NK,CD8_Naive,B_naive,B_memory,B_intermediate,CD14_Mono,CD16_Mono
chr6	33343407	33343426	T	ENSG00000289100	cg02863594	0.99144	CD4_Naive
chr6	33343407	33343426	T	ENSG00000289100	cg02863594	0.99144	NK,CD4_TCM,CD8_TEM,CD8_Naive,B_naive,B_memory,CD14_Mono,CD16_Mono
chr6	33343407	33343426	T	ENSG00000289100	cg02863594	0.99144	CD8_TEM,NK,B_naive
chr6	33343407	33343426	T	ENSG00000289100	cg02863594	0.99144	B_intermediate,CD4_TCM,CD4_TEM,NK,CD8_TEM,CD8_Naive,Treg,B_naive,B_memory,CD14_Mono,CD16_Mono,MAIT
chr6	33343407	33343426	T	ENSG00000289100	cg02863594	0.99144	CD16_Mono,CD4_TCM,NK,CD8_Naive,Treg,B_naive,B_memory,B_intermediate,CD14_Mono,MAIT
chr6	33343407	33343426	T	ENSG00000289100	cg06375761	0.991525	CD4_TCM,NK,CD8_Naive,B_naive,B_memory,B_intermediate,CD14_Mono,CD16_Mono
chr6	33343407	33343426	T	ENSG00000289100	cg06375761	0.991525	CD4_Naive
chr6	33343407	33343426	T	ENSG00000289100	cg06375761	0.991525	NK,CD4_TCM,CD8_TEM,CD8_Naive,B_naive,B_memory,CD14_Mono,CD16_Mono
chr6	33343407	33343426	T	ENSG00000289100	cg06375761	0.991525	CD8_TEM,NK,B_naive
chr6	33343407	33343426	T	ENSG00000289100	cg06375761	0.991525	B_intermediate,CD4_TCM,CD4_TEM,NK,CD8_TEM,CD8_Naive,Treg,B_naive,B_memory,CD14_Mono,CD16_Mono,MAIT
chr6	33343407	33343426	T	ENSG00000289100	cg06375761	0.991525	CD16_Mono,CD4_TCM,NK,CD8_Naive,Treg,B_naive,B_memory,B_intermediate,CD14_Mono,MAIT
chr6	33343407	33343426	T	ENSG00000289100	cg09985560	0.983193	CD4_TCM,NK,CD8_Naive,B_naive,B_memory,B_intermediate,CD14_Mono,CD16_Mono
chr6	33343407	33343426	T	ENSG00000289100	cg09985560	0.983193	CD4_Naive
chr6	33343407	33343426	T	ENSG00000289100	cg09985560	0.983193	NK,CD4_TCM,CD8_TEM,CD8_Naive,B_naive,B_memory,CD14_Mono,CD16_Mono
chr6	33343407	33343426	T	ENSG00000289100	cg09985560	0.983193	CD8_TEM,NK,B_naive
chr6	33343407	33343426	T	ENSG00000289100	cg09985560	0.983193	B_intermediate,CD4_TCM,CD4_TEM,NK,CD8_TEM,CD8_Naive,Treg,B_naive,B_memory,CD14_Mono,CD16_Mono,MAIT
chr6	33343407	33343426	T	ENSG00000289100	cg09985560	0.983193	CD16_Mono,CD4_TCM,NK,CD8_Naive,Treg,B_naive,B_memory,B_intermediate,CD14_Mono,MAIT
chr6	33343407	33343426	T	ENSG00000289100	cg11796996	0.989359	CD4_TCM,NK,CD8_Naive,B_naive,B_memory,B_intermediate,CD14_Mono,CD16_Mono
chr6	33343407	33343426	T	ENSG00000289100	cg11796996	0.989359	CD4_Naive
chr6	33343407	33343426	T	ENSG00000289100	cg11796996	0.989359	NK,CD4_TCM,CD8_TEM,CD8_Naive,B_naive,B_memory,CD14_Mono,CD16_Mono
chr6	33343407	33343426	T	ENSG00000289100	cg11796996	0.989359	CD8_TEM,NK,B_naive
chr6	33343407	33343426	T	ENSG00000289100	cg11796996	0.989359	B_intermediate,CD4_TCM,CD4_TEM,NK,CD8_TEM,CD8_Naive,Treg,B_naive,B_memory,CD14_Mono,CD16_Mono,MAIT
chr6	33343407	33343426	T	ENSG00000289100	cg11796996	0.989359	CD16_Mono,CD4_TCM,NK,CD8_Naive,Treg,B_naive,B_memory,B_intermediate,CD14_Mono,MAIT
chr6	33343407	33343426	T	ENSG00000289100	cg12589538	0.990961	CD4_TCM,NK,CD8_Naive,B_naive,B_memory,B_intermediate,CD14_Mono,CD16_Mono
chr6	33343407	33343426	T	ENSG00000289100	cg12589538	0.990961	CD4_Naive
chr6	33343407	33343426	T	ENSG00000289100	cg12589538	0.990961	NK,CD4_TCM,CD8_TEM,CD8_Naive,B_naive,B_memory,CD14_Mono,CD16_Mono
chr6	33343407	33343426	T	ENSG00000289100	cg12589538	0.990961	CD8_TEM,NK,B_naive
chr6	33343407	33343426	T	ENSG00000289100	cg12589538	0.990961	B_intermediate,CD4_TCM,CD4_TEM,NK,CD8_TEM,CD8_Naive,Treg,B_naive,B_memory,CD14_Mono,CD16_Mono,MAIT
chr6	33343407	33343426	T	ENSG00000289100	cg12589538	0.990961	CD16_Mono,CD4_TCM,NK,CD8_Naive,Treg,B_naive,B_memory,B_intermediate,CD14_Mono,MAIT
chr6	33343407	33343426	T	ENSG00000289100	cg13638257	0.991391	CD4_TCM,NK,CD8_Naive,B_naive,B_memory,B_intermediate,CD14_Mono,CD16_Mono
chr6	33343407	33343426	T	ENSG00000289100	cg13638257	0.991391	CD4_Naive
chr6	33343407	33343426	T	ENSG00000289100	cg13638257	0.991391	NK,CD4_TCM,CD8_TEM,CD8_Naive,B_naive,B_memory,CD14_Mono,CD16_Mono
chr6	33343407	33343426	T	ENSG00000289100	cg13638257	0.991391	CD8_TEM,NK,B_naive
chr6	33343407	33343426	T	ENSG00000289100	cg13638257	0.991391	B_intermediate,CD4_TCM,CD4_TEM,NK,CD8_TEM,CD8_Naive,Treg,B_naive,B_memory,CD14_Mono,CD16_Mono,MAIT
chr6	33343407	33343426	T	ENSG00000289100	cg13638257	0.991391	CD16_Mono,CD4_TCM,NK,CD8_Naive,Treg,B_naive,B_memory,B_intermediate,CD14_Mono,MAIT
chr6	33343407	33343426	T	ENSG00000289100	cg14419102	0.991312	CD4_TCM,NK,CD8_Naive,B_naive,B_memory,B_intermediate,CD14_Mono,CD16_Mono
chr6	33343407	33343426	T	ENSG00000289100	cg14419102	0.991312	CD4_Naive
chr6	33343407	33343426	T	ENSG00000289100	cg14419102	0.991312	NK,CD4_TCM,CD8_TEM,CD8_Naive,B_naive,B_memory,CD14_Mono,CD16_Mono
chr6	33343407	33343426	T	ENSG00000289100	cg14419102	0.991312	CD8_TEM,NK,B_naive
chr6	33343407	33343426	T	ENSG00000289100	cg14419102	0.991312	B_intermediate,CD4_TCM,CD4_TEM,NK,CD8_TEM,CD8_Naive,Treg,B_naive,B_memory,CD14_Mono,CD16_Mono,MAIT
chr6	33343407	33343426	T	ENSG00000289100	cg14419102	0.991312	CD16_Mono,CD4_TCM,NK,CD8_Naive,Treg,B_naive,B_memory,B_intermediate,CD14_Mono,MAIT
chr6	33343407	33343426	T	ENSG00000289100	cg18353226	0.991142	CD4_TCM,NK,CD8_Naive,B_naive,B_memory,B_intermediate,CD14_Mono,CD16_Mono
chr6	33343407	33343426	T	ENSG00000289100	cg18353226	0.991142	CD4_Naive
chr6	33343407	33343426	T	ENSG00000289100	cg18353226	0.991142	NK,CD4_TCM,CD8_TEM,CD8_Naive,B_naive,B_memory,CD14_Mono,CD16_Mono
chr6	33343407	33343426	T	ENSG00000289100	cg18353226	0.991142	CD8_TEM,NK,B_naive
chr6	33343407	33343426	T	ENSG00000289100	cg18353226	0.991142	B_intermediate,CD4_TCM,CD4_TEM,NK,CD8_TEM,CD8_Naive,Treg,B_naive,B_memory,CD14_Mono,CD16_Mono,MAIT
chr6	33343407	33343426	T	ENSG00000289100	cg18353226	0.991142	CD16_Mono,CD4_TCM,NK,CD8_Naive,Treg,B_naive,B_memory,B_intermediate,CD14_Mono,MAIT
chr6	33343407	33343426	T	ENSG00000289100	cg20998791	0.989754	CD4_TCM,NK,CD8_Naive,B_naive,B_memory,B_intermediate,CD14_Mono,CD16_Mono
chr6	33343407	33343426	T	ENSG00000289100	cg20998791	0.989754	CD4_Naive
chr6	33343407	33343426	T	ENSG00000289100	cg20998791	0.989754	NK,CD4_TCM,CD8_TEM,CD8_Naive,B_naive,B_memory,CD14_Mono,CD16_Mono
chr6	33343407	33343426	T	ENSG00000289100	cg20998791	0.989754	CD8_TEM,NK,B_naive
chr6	33343407	33343426	T	ENSG00000289100	cg20998791	0.989754	B_intermediate,CD4_TCM,CD4_TEM,NK,CD8_TEM,CD8_Naive,Treg,B_naive,B_memory,CD14_Mono,CD16_Mono,MAIT
chr6	33343407	33343426	T	ENSG00000289100	cg20998791	0.989754	CD16_Mono,CD4_TCM,NK,CD8_Naive,Treg,B_naive,B_memory,B_intermediate,CD14_Mono,MAIT
chr6	33343407	33343426	T	ENSG00000289100	cg26083458	0.991239	CD4_TCM,NK,CD8_Naive,B_naive,B_memory,B_intermediate,CD14_Mono,CD16_Mono
chr6	33343407	33343426	T	ENSG00000289100	cg26083458	0.991239	CD4_Naive
chr6	33343407	33343426	T	ENSG00000289100	cg26083458	0.991239	NK,CD4_TCM,CD8_TEM,CD8_Naive,B_naive,B_memory,CD14_Mono,CD16_Mono
chr6	33343407	33343426	T	ENSG00000289100	cg26083458	0.991239	CD8_TEM,NK,B_naive
chr6	33343407	33343426	T	ENSG00000289100	cg26083458	0.991239	B_intermediate,CD4_TCM,CD4_TEM,NK,CD8_TEM,CD8_Naive,Treg,B_naive,B_memory,CD14_Mono,CD16_Mono,MAIT
chr6	33343407	33343426	T	ENSG00000289100	cg26083458	0.991239	CD16_Mono,CD4_TCM,NK,CD8_Naive,Treg,B_naive,B_memory,B_intermediate,CD14_Mono,MAIT
chr6	33343407	33343426	T	ENSG00000289100	cg02609733	1	CD4_TCM,NK,CD8_Naive,B_naive,B_memory,B_intermediate,CD14_Mono,CD16_Mono
chr6	33343407	33343426	T	ENSG00000289100	cg02609733	1	CD4_Naive
chr6	33343407	33343426	T	ENSG00000289100	cg02609733	1	NK,CD4_TCM,CD8_TEM,CD8_Naive,B_naive,B_memory,CD14_Mono,CD16_Mono
chr6	33343407	33343426	T	ENSG00000289100	cg02609733	1	CD8_TEM,NK,B_naive
chr6	33343407	33343426	T	ENSG00000289100	cg02609733	1	B_intermediate,CD4_TCM,CD4_TEM,NK,CD8_TEM,CD8_Naive,Treg,B_naive,B_memory,CD14_Mono,CD16_Mono,MAIT
chr6	33343407	33343426	T	ENSG00000289100	cg02609733	1	CD16_Mono,CD4_TCM,NK,CD8_Naive,Treg,B_naive,B_memory,B_intermediate,CD14_Mono,MAIT
chr6	33343407	33343426	T	ENSG00000289100	cg10735599	0.99403	CD4_TCM,NK,CD8_Naive,B_naive,B_memory,B_intermediate,CD14_Mono,CD16_Mono
chr6	33343407	33343426	T	ENSG00000289100	cg10735599	0.99403	CD4_Naive
chr6	33343407	33343426	T	ENSG00000289100	cg10735599	0.99403	NK,CD4_TCM,CD8_TEM,CD8_Naive,B_naive,B_memory,CD14_Mono,CD16_Mono
chr6	33343407	33343426	T	ENSG00000289100	cg10735599	0.99403	CD8_TEM,NK,B_naive
chr6	33343407	33343426	T	ENSG00000289100	cg10735599	0.99403	B_intermediate,CD4_TCM,CD4_TEM,NK,CD8_TEM,CD8_Naive,Treg,B_naive,B_memory,CD14_Mono,CD16_Mono,MAIT
chr6	33343407	33343426	T	ENSG00000289100	cg10735599	0.99403	CD16_Mono,CD4_TCM,NK,CD8_Naive,Treg,B_naive,B_memory,B_intermediate,CD14_Mono,MAIT
chr6	33343407	33343426	T	ENSG00000289100	cg09676013	0.999998	CD4_TCM,NK,CD8_Naive,B_naive,B_memory,B_intermediate,CD14_Mono,CD16_Mono
chr6	33343407	33343426	T	ENSG00000289100	cg09676013	0.999998	CD4_Naive
chr6	33343407	33343426	T	ENSG00000289100	cg09676013	0.999998	NK,CD4_TCM,CD8_TEM,CD8_Naive,B_naive,B_memory,CD14_Mono,CD16_Mono
chr6	33343407	33343426	T	ENSG00000289100	cg09676013	0.999998	CD8_TEM,NK,B_naive
chr6	33343407	33343426	T	ENSG00000289100	cg09676013	0.999998	B_intermediate,CD4_TCM,CD4_TEM,NK,CD8_TEM,CD8_Naive,Treg,B_naive,B_memory,CD14_Mono,CD16_Mono,MAIT
chr6	33343407	33343426	T	ENSG00000289100	cg09676013	0.999998	CD16_Mono,CD4_TCM,NK,CD8_Naive,Treg,B_naive,B_memory,B_intermediate,CD14_Mono,MAIT
chr6	33343407	33343426	T	ENSG00000289100	cg10735599	0.999157	CD4_TCM,NK,CD8_Naive,B_naive,B_memory,B_intermediate,CD14_Mono,CD16_Mono
chr6	33343407	33343426	T	ENSG00000289100	cg10735599	0.999157	CD4_Naive
chr6	33343407	33343426	T	ENSG00000289100	cg10735599	0.999157	NK,CD4_TCM,CD8_TEM,CD8_Naive,B_naive,B_memory,CD14_Mono,CD16_Mono
chr6	33343407	33343426	T	ENSG00000289100	cg10735599	0.999157	CD8_TEM,NK,B_naive
chr6	33343407	33343426	T	ENSG00000289100	cg10735599	0.999157	B_intermediate,CD4_TCM,CD4_TEM,NK,CD8_TEM,CD8_Naive,Treg,B_naive,B_memory,CD14_Mono,CD16_Mono,MAIT
chr6	33343407	33343426	T	ENSG00000289100	cg10735599	0.999157	CD16_Mono,CD4_TCM,NK,CD8_Naive,Treg,B_naive,B_memory,B_intermediate,CD14_Mono,MAIT
chr6	33343407	33343426	T	ENSG00000289100	cg16055526	0.888591	CD4_TCM,NK,CD8_Naive,B_naive,B_memory,B_intermediate,CD14_Mono,CD16_Mono
chr6	33343407	33343426	T	ENSG00000289100	cg16055526	0.888591	CD4_Naive
chr6	33343407	33343426	T	ENSG00000289100	cg16055526	0.888591	NK,CD4_TCM,CD8_TEM,CD8_Naive,B_naive,B_memory,CD14_Mono,CD16_Mono
chr6	33343407	33343426	T	ENSG00000289100	cg16055526	0.888591	CD8_TEM,NK,B_naive
chr6	33343407	33343426	T	ENSG00000289100	cg16055526	0.888591	B_intermediate,CD4_TCM,CD4_TEM,NK,CD8_TEM,CD8_Naive,Treg,B_naive,B_memory,CD14_Mono,CD16_Mono,MAIT
chr6	33343407	33343426	T	ENSG00000289100	cg16055526	0.888591	CD16_Mono,CD4_TCM,NK,CD8_Naive,Treg,B_naive,B_memory,B_intermediate,CD14_Mono,MAIT
chr6	33343407	33343426	T	ENSG00000289100	cg17043247	1	CD4_TCM,NK,CD8_Naive,B_naive,B_memory,B_intermediate,CD14_Mono,CD16_Mono
chr6	33343407	33343426	T	ENSG00000289100	cg17043247	1	CD4_Naive
chr6	33343407	33343426	T	ENSG00000289100	cg17043247	1	NK,CD4_TCM,CD8_TEM,CD8_Naive,B_naive,B_memory,CD14_Mono,CD16_Mono
chr6	33343407	33343426	T	ENSG00000289100	cg17043247	1	CD8_TEM,NK,B_naive
chr6	33343407	33343426	T	ENSG00000289100	cg17043247	1	B_intermediate,CD4_TCM,CD4_TEM,NK,CD8_TEM,CD8_Naive,Treg,B_naive,B_memory,CD14_Mono,CD16_Mono,MAIT
chr6	33343407	33343426	T	ENSG00000289100	cg17043247	1	CD16_Mono,CD4_TCM,NK,CD8_Naive,Treg,B_naive,B_memory,B_intermediate,CD14_Mono,MAIT
chr6	33343407	33343426	T	ENSG00000289100	cg19325793	1	CD4_TCM,NK,CD8_Naive,B_naive,B_memory,B_intermediate,CD14_Mono,CD16_Mono
chr6	33343407	33343426	T	ENSG00000289100	cg19325793	1	CD4_Naive
chr6	33343407	33343426	T	ENSG00000289100	cg19325793	1	NK,CD4_TCM,CD8_TEM,CD8_Naive,B_naive,B_memory,CD14_Mono,CD16_Mono
chr6	33343407	33343426	T	ENSG00000289100	cg19325793	1	CD8_TEM,NK,B_naive
chr6	33343407	33343426	T	ENSG00000289100	cg19325793	1	B_intermediate,CD4_TCM,CD4_TEM,NK,CD8_TEM,CD8_Naive,Treg,B_naive,B_memory,CD14_Mono,CD16_Mono,MAIT
chr6	33343407	33343426	T	ENSG00000289100	cg19325793	1	CD16_Mono,CD4_TCM,NK,CD8_Naive,Treg,B_naive,B_memory,B_intermediate,CD14_Mono,MAIT
chr6	33343407	33343426	T	ENSG00000289100	cg02609733	0.999975	CD4_TCM,NK,CD8_Naive,B_naive,B_memory,B_intermediate,CD14_Mono,CD16_Mono
chr6	33343407	33343426	T	ENSG00000289100	cg02609733	0.999975	CD4_Naive
chr6	33343407	33343426	T	ENSG00000289100	cg02609733	0.999975	NK,CD4_TCM,CD8_TEM,CD8_Naive,B_naive,B_memory,CD14_Mono,CD16_Mono
chr6	33343407	33343426	T	ENSG00000289100	cg02609733	0.999975	CD8_TEM,NK,B_naive
chr6	33343407	33343426	T	ENSG00000289100	cg02609733	0.999975	B_intermediate,CD4_TCM,CD4_TEM,NK,CD8_TEM,CD8_Naive,Treg,B_naive,B_memory,CD14_Mono,CD16_Mono,MAIT
chr6	33343407	33343426	T	ENSG00000289100	cg02609733	0.999975	CD16_Mono,CD4_TCM,NK,CD8_Naive,Treg,B_naive,B_memory,B_intermediate,CD14_Mono,MAIT
chr6	33343407	33343426	T	ENSG00000289100	cg10735599	0.99386	CD4_TCM,NK,CD8_Naive,B_naive,B_memory,B_intermediate,CD14_Mono,CD16_Mono
chr6	33343407	33343426	T	ENSG00000289100	cg10735599	0.99386	CD4_Naive
chr6	33343407	33343426	T	ENSG00000289100	cg10735599	0.99386	NK,CD4_TCM,CD8_TEM,CD8_Naive,B_naive,B_memory,CD14_Mono,CD16_Mono
chr6	33343407	33343426	T	ENSG00000289100	cg10735599	0.99386	CD8_TEM,NK,B_naive
chr6	33343407	33343426	T	ENSG00000289100	cg10735599	0.99386	B_intermediate,CD4_TCM,CD4_TEM,NK,CD8_TEM,CD8_Naive,Treg,B_naive,B_memory,CD14_Mono,CD16_Mono,MAIT
chr6	33343407	33343426	T	ENSG00000289100	cg10735599	0.99386	CD16_Mono,CD4_TCM,NK,CD8_Naive,Treg,B_naive,B_memory,B_intermediate,CD14_Mono,MAIT
chr8	73966488	73966503	T	ENSG00000154589	cg02266544	0.978757	CD16_Mono,B_naive
chr8	73966488	73966503	T	ENSG00000154589	cg02266544	0.978757	cDC2,CD8_TEM,B_naive,B_memory,B_intermediate,CD14_Mono,pDC
chr8	73966488	73966503	T	ENSG00000154589	cg23732024	0.995317	CD16_Mono,B_naive
chr8	73966488	73966503	T	ENSG00000154589	cg23732024	0.995317	cDC2,CD8_TEM,B_naive,B_memory,B_intermediate,CD14_Mono,pDC
chr8	144077069	144077085	A	ENSG00000179632	cg10020385	0.90085	CD4_TEM,CD4_Naive,NK,CD8_TCM,Treg,B_naive,B_memory,B_intermediate,CD14_Mono,CD16_Mono,cDC1,gdT
chr8	144077069	144077085	A	ENSG00000179632	cg10020385	0.90085	CD14_Mono,CD4_Naive,CD4_TEM,NK,CD8_TCM,Treg,B_naive,B_memory,B_intermediate,CD16_Mono,cDC1,gdT
chr8	144077069	144077085	A	ENSG00000179632	cg10020385	0.90085	CD16_Mono,CD4_TCM,CD4_Naive,CD4_TEM,NK,CD8_TCM,B_naive,B_memory,B_intermediate,CD14_Mono,cDC1
chr9	121293697	121293715	A	ENSG00000148180	cg06927938	0.969864	CD16_Mono,cDC2
chr9	121293697	121293715	A	ENSG00000148180	cg06927938	0.969864	cDC2,CD16_Mono
chr1	7995620	7995654	AATA	ENSG00000049249	cg13962846	0.96721	Treg
chr1	110804355	110804370	T	ENSG00000143119	cg17516825	0.970953	Treg,CD4_TCM,CD4_Naive
chr1	28381008	28381024	T	ENSG00000204138	cg10782019	0.994765	Treg,CD4_TEM,NK_CD56bright,CD8_TCM,CD8_Naive,B_intermediate,CD14_Mono,CD16_Mono,gdT,MAIT
chr1	28381008	28381024	T	ENSG00000204138	cg10782019	0.994765	dnT,CD4_CTL,NK_CD56bright,NK_Proliferating,CD14_Mono,CD16_Mono,cDC2,pDC,gdT
chr10	84503226	84503235	A	ENSG00000107771	cg07356745	1	CD4_TCM
chr10	84503226	84503235	A	ENSG00000107771	cg07356745	1	CD4_Naive,NK
chr10	84503226	84503235	A	ENSG00000107771	cg07356745	1	CD4_TEM,NK,CD8_TEM,CD8_TCM
chr10	84503226	84503235	A	ENSG00000107771	cg07356745	1	NK_CD56bright,CD4_CTL
chr10	84503226	84503235	A	ENSG00000107771	cg07356745	1	Treg,CD8_Naive
chr10	84503226	84503235	A	ENSG00000107771	cg07356745	1	MAIT,gdT
chr10	89388113	89388123	T	ENSG00000152778	cg01355957	0.895062	Treg,CD4_TEM,CD8_TCM,CD8_Naive,B_naive,B_memory,B_intermediate,CD14_Mono,gdT,MAIT
chr11	30347717	30347737	T	ENSG00000152219	cg06241208	0.967128	Treg,CD4_TEM,NK,CD8_TEM,CD8_TCM,B_naive,B_intermediate
chr11	30347717	30347737	T	ENSG00000152219	cg12313868	0.957776	Treg,CD4_TEM,NK,CD8_TEM,CD8_TCM,B_naive,B_intermediate
chr11	30347717	30347737	T	ENSG00000152219	cg25418670	0.970379	Treg,CD4_TEM,NK,CD8_TEM,CD8_TCM,B_naive,B_intermediate
chr11	65886169	65886190	A	ENSG00000172543	cg15531562	0.968519	Treg,CD4_CTL,NK,cDC2,pDC,gdT,HSPC
chr17	58830294	58830324	ATT	ENSG00000108384	cg12544923	0.944539	Treg,CD4_TEM,CD8_TCM,B_memory,B_intermediate,cDC2,gdT
chr17	48521354	48521372	T	ENSG00000173917	cg20789939	0.923572	CD4_TCM,CD4_Naive
chr17	48521354	48521372	T	ENSG00000173917	cg20789939	0.923572	CD4_Naive,CD4_TCM
chr17	48521354	48521372	T	ENSG00000173917	cg20789939	0.923572	NK,CD4_TEM,CD8_TCM,Treg,B_naive
chr17	48521354	48521372	T	ENSG00000173917	cg20789939	0.923572	CD8_TEM
chr17	48521354	48521372	T	ENSG00000173917	cg20789939	0.923572	CD8_Naive,CD8_TCM,B_naive
chr17	48521354	48521372	T	ENSG00000173917	cg20789939	0.923572	Treg,CD4_TEM,NK,CD8_TCM,B_naive
chr17	81668882	81668899	T	ENSG00000214087	cg01194405	0.947406	CD4_Naive,NK,CD8_TEM
chr17	81668882	81668899	T	ENSG00000214087	cg01194405	0.947406	CD8_Naive,CD4_TEM,CD8_TCM,Treg,B_naive,CD14_Mono
chr17	81668882	81668899	T	ENSG00000214087	cg01194405	0.947406	Treg,CD4_TEM,CD8_TCM,CD8_Naive,B_naive,CD14_Mono
chr17	81668882	81668899	T	ENSG00000214087	cg01194405	0.947406	Plasmablast,CD4_CTL,CD4_Proliferating,NK_Proliferating,cDC1,pDC,dnT,ASDC,HSPC,ILC
chr17	81668882	81668899	T	ENSG00000214087	cg01194405	0.947406	HSPC,CD4_CTL,CD4_Proliferating,NK_Proliferating,CD8_Proliferating,Plasmablast,cDC1,pDC,dnT,ASDC,ILC
chr17	81668882	81668899	T	ENSG00000214087	cg13150534	0.95131	CD4_Naive,NK,CD8_TEM
chr17	81668882	81668899	T	ENSG00000214087	cg13150534	0.95131	CD8_Naive,CD4_TEM,CD8_TCM,Treg,B_naive,CD14_Mono
chr17	81668882	81668899	T	ENSG00000214087	cg13150534	0.95131	Treg,CD4_TEM,CD8_TCM,CD8_Naive,B_naive,CD14_Mono
chr17	81668882	81668899	T	ENSG00000214087	cg13150534	0.95131	Plasmablast,CD4_CTL,CD4_Proliferating,NK_Proliferating,cDC1,pDC,dnT,ASDC,HSPC,ILC
chr17	81668882	81668899	T	ENSG00000214087	cg13150534	0.95131	HSPC,CD4_CTL,CD4_Proliferating,NK_Proliferating,CD8_Proliferating,Plasmablast,cDC1,pDC,dnT,ASDC,ILC
chr17	81668882	81668899	T	ENSG00000214087	cg10116675	0.98854	CD4_Naive,NK,CD8_TEM
chr17	81668882	81668899	T	ENSG00000214087	cg10116675	0.98854	CD8_Naive,CD4_TEM,CD8_TCM,Treg,B_naive,CD14_Mono
chr17	81668882	81668899	T	ENSG00000214087	cg10116675	0.98854	Treg,CD4_TEM,CD8_TCM,CD8_Naive,B_naive,CD14_Mono
chr17	81668882	81668899	T	ENSG00000214087	cg10116675	0.98854	Plasmablast,CD4_CTL,CD4_Proliferating,NK_Proliferating,cDC1,pDC,dnT,ASDC,HSPC,ILC
chr17	81668882	81668899	T	ENSG00000214087	cg10116675	0.98854	HSPC,CD4_CTL,CD4_Proliferating,NK_Proliferating,CD8_Proliferating,Plasmablast,cDC1,pDC,dnT,ASDC,ILC
chr17	81668882	81668899	T	ENSG00000214087	cg23715667	0.973353	CD4_Naive,NK,CD8_TEM
chr17	81668882	81668899	T	ENSG00000214087	cg23715667	0.973353	CD8_Naive,CD4_TEM,CD8_TCM,Treg,B_naive,CD14_Mono
chr17	81668882	81668899	T	ENSG00000214087	cg23715667	0.973353	Treg,CD4_TEM,CD8_TCM,CD8_Naive,B_naive,CD14_Mono
chr17	81668882	81668899	T	ENSG00000214087	cg23715667	0.973353	Plasmablast,CD4_CTL,CD4_Proliferating,NK_Proliferating,cDC1,pDC,dnT,ASDC,HSPC,ILC
chr17	81668882	81668899	T	ENSG00000214087	cg23715667	0.973353	HSPC,CD4_CTL,CD4_Proliferating,NK_Proliferating,CD8_Proliferating,Plasmablast,cDC1,pDC,dnT,ASDC,ILC
chr17	46490875	46490887	T	ENSG00000238083	cg05159804	1	CD4_TCM,NK,CD8_TEM
chr17	46490875	46490887	T	ENSG00000238083	cg05159804	1	CD4_Naive,CD4_TEM,CD8_TCM,Treg,B_naive,CD14_Mono,CD16_Mono,gdT
chr17	46490875	46490887	T	ENSG00000238083	cg05159804	1	CD4_TEM,CD4_TCM,CD8_TEM,CD8_TCM,CD16_Mono
chr17	46490875	46490887	T	ENSG00000238083	cg05159804	1	CD4_CTL,CD4_Proliferating,NK_CD56bright,NK_Proliferating,CD8_Proliferating,CD16_Mono,cDC2,pDC,dnT,MAIT,ASDC
chr17	46490875	46490887	T	ENSG00000238083	cg05159804	1	CD4_Proliferating,CD4_CTL,NK_CD56bright,NK_Proliferating,CD8_Proliferating,CD8_Naive,CD16_Mono,cDC2,pDC,dnT,MAIT,ASDC
chr17	46490875	46490887	T	ENSG00000238083	cg05159804	1	CD8_TEM,CD4_TCM,NK
chr17	46490875	46490887	T	ENSG00000238083	cg05159804	1	CD8_TCM,CD4_TCM,CD8_TEM,CD16_Mono
chr17	46490875	46490887	T	ENSG00000238083	cg05159804	1	CD8_Naive,CD4_Naive,CD4_TEM,NK_CD56bright,Treg,B_naive,B_memory,B_intermediate,CD14_Mono,CD16_Mono,gdT
chr17	46490875	46490887	T	ENSG00000238083	cg05159804	1	Treg,CD4_Naive,CD4_TEM,CD8_TCM,B_naive,CD14_Mono,CD16_Mono,gdT
chr17	46490875	46490887	T	ENSG00000238083	cg05159804	1	B_intermediate,CD4_Naive,CD4_TEM,NK_CD56bright,CD8_Naive,Treg,B_naive,B_memory,CD14_Mono,CD16_Mono,gdT
chr17	46490875	46490887	T	ENSG00000238083	cg05159804	1	Plasmablast,CD4_CTL,CD4_Proliferating,NK_Proliferating,CD8_Proliferating,cDC1,cDC2,pDC,dnT,ASDC,HSPC
chr17	46490875	46490887	T	ENSG00000238083	cg05159804	1	dnT,CD4_CTL,CD4_Proliferating,NK_Proliferating,CD8_Proliferating,Plasmablast,cDC2,pDC,ASDC,HSPC
chr17	46490875	46490887	T	ENSG00000238083	cg07427744	1	CD4_TCM,NK,CD8_TEM
chr17	46490875	46490887	T	ENSG00000238083	cg07427744	1	CD4_Naive,CD4_TEM,CD8_TCM,Treg,B_naive,CD14_Mono,CD16_Mono,gdT
chr17	46490875	46490887	T	ENSG00000238083	cg07427744	1	CD4_TEM,CD4_TCM,CD8_TEM,CD8_TCM,CD16_Mono
chr17	46490875	46490887	T	ENSG00000238083	cg07427744	1	CD4_CTL,CD4_Proliferating,NK_CD56bright,NK_Proliferating,CD8_Proliferating,CD16_Mono,cDC2,pDC,dnT,MAIT,ASDC
chr17	46490875	46490887	T	ENSG00000238083	cg07427744	1	CD4_Proliferating,CD4_CTL,NK_CD56bright,NK_Proliferating,CD8_Proliferating,CD8_Naive,CD16_Mono,cDC2,pDC,dnT,MAIT,ASDC
chr17	46490875	46490887	T	ENSG00000238083	cg07427744	1	CD8_TEM,CD4_TCM,NK
chr17	46490875	46490887	T	ENSG00000238083	cg07427744	1	CD8_TCM,CD4_TCM,CD8_TEM,CD16_Mono
chr17	46490875	46490887	T	ENSG00000238083	cg07427744	1	CD8_Naive,CD4_Naive,CD4_TEM,NK_CD56bright,Treg,B_naive,B_memory,B_intermediate,CD14_Mono,CD16_Mono,gdT
chr17	46490875	46490887	T	ENSG00000238083	cg07427744	1	Treg,CD4_Naive,CD4_TEM,CD8_TCM,B_naive,CD14_Mono,CD16_Mono,gdT
chr17	46490875	46490887	T	ENSG00000238083	cg07427744	1	B_intermediate,CD4_Naive,CD4_TEM,NK_CD56bright,CD8_Naive,Treg,B_naive,B_memory,CD14_Mono,CD16_Mono,gdT
chr17	46490875	46490887	T	ENSG00000238083	cg07427744	1	Plasmablast,CD4_CTL,CD4_Proliferating,NK_Proliferating,CD8_Proliferating,cDC1,cDC2,pDC,dnT,ASDC,HSPC
chr17	46490875	46490887	T	ENSG00000238083	cg07427744	1	dnT,CD4_CTL,CD4_Proliferating,NK_Proliferating,CD8_Proliferating,Plasmablast,cDC2,pDC,ASDC,HSPC
chr17	46490875	46490887	T	ENSG00000238083	cg08670715	0.999999	CD4_TCM,NK,CD8_TEM
chr17	46490875	46490887	T	ENSG00000238083	cg08670715	0.999999	CD4_Naive,CD4_TEM,CD8_TCM,Treg,B_naive,CD14_Mono,CD16_Mono,gdT
chr17	46490875	46490887	T	ENSG00000238083	cg08670715	0.999999	CD4_TEM,CD4_TCM,CD8_TEM,CD8_TCM,CD16_Mono
chr17	46490875	46490887	T	ENSG00000238083	cg08670715	0.999999	CD4_CTL,CD4_Proliferating,NK_CD56bright,NK_Proliferating,CD8_Proliferating,CD16_Mono,cDC2,pDC,dnT,MAIT,ASDC
chr17	46490875	46490887	T	ENSG00000238083	cg08670715	0.999999	CD4_Proliferating,CD4_CTL,NK_CD56bright,NK_Proliferating,CD8_Proliferating,CD8_Naive,CD16_Mono,cDC2,pDC,dnT,MAIT,ASDC
chr17	46490875	46490887	T	ENSG00000238083	cg08670715	0.999999	CD8_TEM,CD4_TCM,NK
chr17	46490875	46490887	T	ENSG00000238083	cg08670715	0.999999	CD8_TCM,CD4_TCM,CD8_TEM,CD16_Mono
chr17	46490875	46490887	T	ENSG00000238083	cg08670715	0.999999	CD8_Naive,CD4_Naive,CD4_TEM,NK_CD56bright,Treg,B_naive,B_memory,B_intermediate,CD14_Mono,CD16_Mono,gdT
chr17	46490875	46490887	T	ENSG00000238083	cg08670715	0.999999	Treg,CD4_Naive,CD4_TEM,CD8_TCM,B_naive,CD14_Mono,CD16_Mono,gdT
chr17	46490875	46490887	T	ENSG00000238083	cg08670715	0.999999	B_intermediate,CD4_Naive,CD4_TEM,NK_CD56bright,CD8_Naive,Treg,B_naive,B_memory,CD14_Mono,CD16_Mono,gdT
chr17	46490875	46490887	T	ENSG00000238083	cg08670715	0.999999	Plasmablast,CD4_CTL,CD4_Proliferating,NK_Proliferating,CD8_Proliferating,cDC1,cDC2,pDC,dnT,ASDC,HSPC
chr17	46490875	46490887	T	ENSG00000238083	cg08670715	0.999999	dnT,CD4_CTL,CD4_Proliferating,NK_Proliferating,CD8_Proliferating,Plasmablast,cDC2,pDC,ASDC,HSPC
chr17	46490875	46490887	T	ENSG00000238083	cg11204664	0.88927	CD4_TCM,NK,CD8_TEM
chr17	46490875	46490887	T	ENSG00000238083	cg11204664	0.88927	CD4_Naive,CD4_TEM,CD8_TCM,Treg,B_naive,CD14_Mono,CD16_Mono,gdT
chr17	46490875	46490887	T	ENSG00000238083	cg11204664	0.88927	CD4_TEM,CD4_TCM,CD8_TEM,CD8_TCM,CD16_Mono
chr17	46490875	46490887	T	ENSG00000238083	cg11204664	0.88927	CD4_CTL,CD4_Proliferating,NK_CD56bright,NK_Proliferating,CD8_Proliferating,CD16_Mono,cDC2,pDC,dnT,MAIT,ASDC
chr17	46490875	46490887	T	ENSG00000238083	cg11204664	0.88927	CD4_Proliferating,CD4_CTL,NK_CD56bright,NK_Proliferating,CD8_Proliferating,CD8_Naive,CD16_Mono,cDC2,pDC,dnT,MAIT,ASDC
chr17	46490875	46490887	T	ENSG00000238083	cg11204664	0.88927	CD8_TEM,CD4_TCM,NK
chr17	46490875	46490887	T	ENSG00000238083	cg11204664	0.88927	CD8_TCM,CD4_TCM,CD8_TEM,CD16_Mono
chr17	46490875	46490887	T	ENSG00000238083	cg11204664	0.88927	CD8_Naive,CD4_Naive,CD4_TEM,NK_CD56bright,Treg,B_naive,B_memory,B_intermediate,CD14_Mono,CD16_Mono,gdT
chr17	46490875	46490887	T	ENSG00000238083	cg11204664	0.88927	Treg,CD4_Naive,CD4_TEM,CD8_TCM,B_naive,CD14_Mono,CD16_Mono,gdT
chr17	46490875	46490887	T	ENSG00000238083	cg11204664	0.88927	B_intermediate,CD4_Naive,CD4_TEM,NK_CD56bright,CD8_Naive,Treg,B_naive,B_memory,CD14_Mono,CD16_Mono,gdT
chr17	46490875	46490887	T	ENSG00000238083	cg11204664	0.88927	Plasmablast,CD4_CTL,CD4_Proliferating,NK_Proliferating,CD8_Proliferating,cDC1,cDC2,pDC,dnT,ASDC,HSPC
chr17	46490875	46490887	T	ENSG00000238083	cg11204664	0.88927	dnT,CD4_CTL,CD4_Proliferating,NK_Proliferating,CD8_Proliferating,Plasmablast,cDC2,pDC,ASDC,HSPC
chr17	46490875	46490887	T	ENSG00000238083	cg13438899	0.994853	CD4_TCM,NK,CD8_TEM
chr17	46490875	46490887	T	ENSG00000238083	cg13438899	0.994853	CD4_Naive,CD4_TEM,CD8_TCM,Treg,B_naive,CD14_Mono,CD16_Mono,gdT
chr17	46490875	46490887	T	ENSG00000238083	cg13438899	0.994853	CD4_TEM,CD4_TCM,CD8_TEM,CD8_TCM,CD16_Mono
chr17	46490875	46490887	T	ENSG00000238083	cg13438899	0.994853	CD4_CTL,CD4_Proliferating,NK_CD56bright,NK_Proliferating,CD8_Proliferating,CD16_Mono,cDC2,pDC,dnT,MAIT,ASDC
chr17	46490875	46490887	T	ENSG00000238083	cg13438899	0.994853	CD4_Proliferating,CD4_CTL,NK_CD56bright,NK_Proliferating,CD8_Proliferating,CD8_Naive,CD16_Mono,cDC2,pDC,dnT,MAIT,ASDC
chr17	46490875	46490887	T	ENSG00000238083	cg13438899	0.994853	CD8_TEM,CD4_TCM,NK
chr17	46490875	46490887	T	ENSG00000238083	cg13438899	0.994853	CD8_TCM,CD4_TCM,CD8_TEM,CD16_Mono
chr17	46490875	46490887	T	ENSG00000238083	cg13438899	0.994853	CD8_Naive,CD4_Naive,CD4_TEM,NK_CD56bright,Treg,B_naive,B_memory,B_intermediate,CD14_Mono,CD16_Mono,gdT
chr17	46490875	46490887	T	ENSG00000238083	cg13438899	0.994853	Treg,CD4_Naive,CD4_TEM,CD8_TCM,B_naive,CD14_Mono,CD16_Mono,gdT
chr17	46490875	46490887	T	ENSG00000238083	cg13438899	0.994853	B_intermediate,CD4_Naive,CD4_TEM,NK_CD56bright,CD8_Naive,Treg,B_naive,B_memory,CD14_Mono,CD16_Mono,gdT
chr17	46490875	46490887	T	ENSG00000238083	cg13438899	0.994853	Plasmablast,CD4_CTL,CD4_Proliferating,NK_Proliferating,CD8_Proliferating,cDC1,cDC2,pDC,dnT,ASDC,HSPC
chr17	46490875	46490887	T	ENSG00000238083	cg13438899	0.994853	dnT,CD4_CTL,CD4_Proliferating,NK_Proliferating,CD8_Proliferating,Plasmablast,cDC2,pDC,ASDC,HSPC
chr17	46490875	46490887	T	ENSG00000238083	cg15790431	0.992995	CD4_TCM,NK,CD8_TEM
chr17	46490875	46490887	T	ENSG00000238083	cg15790431	0.992995	CD4_Naive,CD4_TEM,CD8_TCM,Treg,B_naive,CD14_Mono,CD16_Mono,gdT
chr17	46490875	46490887	T	ENSG00000238083	cg15790431	0.992995	CD4_TEM,CD4_TCM,CD8_TEM,CD8_TCM,CD16_Mono
chr17	46490875	46490887	T	ENSG00000238083	cg15790431	0.992995	CD4_CTL,CD4_Proliferating,NK_CD56bright,NK_Proliferating,CD8_Proliferating,CD16_Mono,cDC2,pDC,dnT,MAIT,ASDC
chr17	46490875	46490887	T	ENSG00000238083	cg15790431	0.992995	CD4_Proliferating,CD4_CTL,NK_CD56bright,NK_Proliferating,CD8_Proliferating,CD8_Naive,CD16_Mono,cDC2,pDC,dnT,MAIT,ASDC
chr17	46490875	46490887	T	ENSG00000238083	cg15790431	0.992995	CD8_TEM,CD4_TCM,NK
chr17	46490875	46490887	T	ENSG00000238083	cg15790431	0.992995	CD8_TCM,CD4_TCM,CD8_TEM,CD16_Mono
chr17	46490875	46490887	T	ENSG00000238083	cg15790431	0.992995	CD8_Naive,CD4_Naive,CD4_TEM,NK_CD56bright,Treg,B_naive,B_memory,B_intermediate,CD14_Mono,CD16_Mono,gdT
chr17	46490875	46490887	T	ENSG00000238083	cg15790431	0.992995	Treg,CD4_Naive,CD4_TEM,CD8_TCM,B_naive,CD14_Mono,CD16_Mono,gdT
chr17	46490875	46490887	T	ENSG00000238083	cg15790431	0.992995	B_intermediate,CD4_Naive,CD4_TEM,NK_CD56bright,CD8_Naive,Treg,B_naive,B_memory,CD14_Mono,CD16_Mono,gdT
chr17	46490875	46490887	T	ENSG00000238083	cg15790431	0.992995	Plasmablast,CD4_CTL,CD4_Proliferating,NK_Proliferating,CD8_Proliferating,cDC1,cDC2,pDC,dnT,ASDC,HSPC
chr17	46490875	46490887	T	ENSG00000238083	cg15790431	0.992995	dnT,CD4_CTL,CD4_Proliferating,NK_Proliferating,CD8_Proliferating,Plasmablast,cDC2,pDC,ASDC,HSPC
chr17	46490875	46490887	T	ENSG00000238083	cg16132033	0.999992	CD4_TCM,NK,CD8_TEM
chr17	46490875	46490887	T	ENSG00000238083	cg16132033	0.999992	CD4_Naive,CD4_TEM,CD8_TCM,Treg,B_naive,CD14_Mono,CD16_Mono,gdT
chr17	46490875	46490887	T	ENSG00000238083	cg16132033	0.999992	CD4_TEM,CD4_TCM,CD8_TEM,CD8_TCM,CD16_Mono
chr17	46490875	46490887	T	ENSG00000238083	cg16132033	0.999992	CD4_CTL,CD4_Proliferating,NK_CD56bright,NK_Proliferating,CD8_Proliferating,CD16_Mono,cDC2,pDC,dnT,MAIT,ASDC
chr17	46490875	46490887	T	ENSG00000238083	cg16132033	0.999992	CD4_Proliferating,CD4_CTL,NK_CD56bright,NK_Proliferating,CD8_Proliferating,CD8_Naive,CD16_Mono,cDC2,pDC,dnT,MAIT,ASDC
chr17	46490875	46490887	T	ENSG00000238083	cg16132033	0.999992	CD8_TEM,CD4_TCM,NK
chr17	46490875	46490887	T	ENSG00000238083	cg16132033	0.999992	CD8_TCM,CD4_TCM,CD8_TEM,CD16_Mono
chr17	46490875	46490887	T	ENSG00000238083	cg16132033	0.999992	CD8_Naive,CD4_Naive,CD4_TEM,NK_CD56bright,Treg,B_naive,B_memory,B_intermediate,CD14_Mono,CD16_Mono,gdT
chr17	46490875	46490887	T	ENSG00000238083	cg16132033	0.999992	Treg,CD4_Naive,CD4_TEM,CD8_TCM,B_naive,CD14_Mono,CD16_Mono,gdT
chr17	46490875	46490887	T	ENSG00000238083	cg16132033	0.999992	B_intermediate,CD4_Naive,CD4_TEM,NK_CD56bright,CD8_Naive,Treg,B_naive,B_memory,CD14_Mono,CD16_Mono,gdT
chr17	46490875	46490887	T	ENSG00000238083	cg16132033	0.999992	Plasmablast,CD4_CTL,CD4_Proliferating,NK_Proliferating,CD8_Proliferating,cDC1,cDC2,pDC,dnT,ASDC,HSPC
chr17	46490875	46490887	T	ENSG00000238083	cg16132033	0.999992	dnT,CD4_CTL,CD4_Proliferating,NK_Proliferating,CD8_Proliferating,Plasmablast,cDC2,pDC,ASDC,HSPC
chr17	46490875	46490887	T	ENSG00000238083	cg18391203	1	CD4_TCM,NK,CD8_TEM
chr17	46490875	46490887	T	ENSG00000238083	cg18391203	1	CD4_Naive,CD4_TEM,CD8_TCM,Treg,B_naive,CD14_Mono,CD16_Mono,gdT
chr17	46490875	46490887	T	ENSG00000238083	cg18391203	1	CD4_TEM,CD4_TCM,CD8_TEM,CD8_TCM,CD16_Mono
chr17	46490875	46490887	T	ENSG00000238083	cg18391203	1	CD4_CTL,CD4_Proliferating,NK_CD56bright,NK_Proliferating,CD8_Proliferating,CD16_Mono,cDC2,pDC,dnT,MAIT,ASDC
chr17	46490875	46490887	T	ENSG00000238083	cg18391203	1	CD4_Proliferating,CD4_CTL,NK_CD56bright,NK_Proliferating,CD8_Proliferating,CD8_Naive,CD16_Mono,cDC2,pDC,dnT,MAIT,ASDC
chr17	46490875	46490887	T	ENSG00000238083	cg18391203	1	CD8_TEM,CD4_TCM,NK
chr17	46490875	46490887	T	ENSG00000238083	cg18391203	1	CD8_TCM,CD4_TCM,CD8_TEM,CD16_Mono
chr17	46490875	46490887	T	ENSG00000238083	cg18391203	1	CD8_Naive,CD4_Naive,CD4_TEM,NK_CD56bright,Treg,B_naive,B_memory,B_intermediate,CD14_Mono,CD16_Mono,gdT
chr17	46490875	46490887	T	ENSG00000238083	cg18391203	1	Treg,CD4_Naive,CD4_TEM,CD8_TCM,B_naive,CD14_Mono,CD16_Mono,gdT
chr17	46490875	46490887	T	ENSG00000238083	cg18391203	1	B_intermediate,CD4_Naive,CD4_TEM,NK_CD56bright,CD8_Naive,Treg,B_naive,B_memory,CD14_Mono,CD16_Mono,gdT
chr17	46490875	46490887	T	ENSG00000238083	cg18391203	1	Plasmablast,CD4_CTL,CD4_Proliferating,NK_Proliferating,CD8_Proliferating,cDC1,cDC2,pDC,dnT,ASDC,HSPC
chr17	46490875	46490887	T	ENSG00000238083	cg18391203	1	dnT,CD4_CTL,CD4_Proliferating,NK_Proliferating,CD8_Proliferating,Plasmablast,cDC2,pDC,ASDC,HSPC
chr17	46490875	46490887	T	ENSG00000238083	cg20120463	0.999999	CD4_TCM,NK,CD8_TEM
chr17	46490875	46490887	T	ENSG00000238083	cg20120463	0.999999	CD4_Naive,CD4_TEM,CD8_TCM,Treg,B_naive,CD14_Mono,CD16_Mono,gdT
chr17	46490875	46490887	T	ENSG00000238083	cg20120463	0.999999	CD4_TEM,CD4_TCM,CD8_TEM,CD8_TCM,CD16_Mono
chr17	46490875	46490887	T	ENSG00000238083	cg20120463	0.999999	CD4_CTL,CD4_Proliferating,NK_CD56bright,NK_Proliferating,CD8_Proliferating,CD16_Mono,cDC2,pDC,dnT,MAIT,ASDC
chr17	46490875	46490887	T	ENSG00000238083	cg20120463	0.999999	CD4_Proliferating,CD4_CTL,NK_CD56bright,NK_Proliferating,CD8_Proliferating,CD8_Naive,CD16_Mono,cDC2,pDC,dnT,MAIT,ASDC
chr17	46490875	46490887	T	ENSG00000238083	cg20120463	0.999999	CD8_TEM,CD4_TCM,NK
chr17	46490875	46490887	T	ENSG00000238083	cg20120463	0.999999	CD8_TCM,CD4_TCM,CD8_TEM,CD16_Mono
chr17	46490875	46490887	T	ENSG00000238083	cg20120463	0.999999	CD8_Naive,CD4_Naive,CD4_TEM,NK_CD56bright,Treg,B_naive,B_memory,B_intermediate,CD14_Mono,CD16_Mono,gdT
chr17	46490875	46490887	T	ENSG00000238083	cg20120463	0.999999	Treg,CD4_Naive,CD4_TEM,CD8_TCM,B_naive,CD14_Mono,CD16_Mono,gdT
chr17	46490875	46490887	T	ENSG00000238083	cg20120463	0.999999	B_intermediate,CD4_Naive,CD4_TEM,NK_CD56bright,CD8_Naive,Treg,B_naive,B_memory,CD14_Mono,CD16_Mono,gdT
chr17	46490875	46490887	T	ENSG00000238083	cg20120463	0.999999	Plasmablast,CD4_CTL,CD4_Proliferating,NK_Proliferating,CD8_Proliferating,cDC1,cDC2,pDC,dnT,ASDC,HSPC
chr17	46490875	46490887	T	ENSG00000238083	cg20120463	0.999999	dnT,CD4_CTL,CD4_Proliferating,NK_Proliferating,CD8_Proliferating,Plasmablast,cDC2,pDC,ASDC,HSPC
chr17	46490875	46490887	T	ENSG00000238083	cg22045604	1	CD4_TCM,NK,CD8_TEM
chr17	46490875	46490887	T	ENSG00000238083	cg22045604	1	CD4_Naive,CD4_TEM,CD8_TCM,Treg,B_naive,CD14_Mono,CD16_Mono,gdT
chr17	46490875	46490887	T	ENSG00000238083	cg22045604	1	CD4_TEM,CD4_TCM,CD8_TEM,CD8_TCM,CD16_Mono
chr17	46490875	46490887	T	ENSG00000238083	cg22045604	1	CD4_CTL,CD4_Proliferating,NK_CD56bright,NK_Proliferating,CD8_Proliferating,CD16_Mono,cDC2,pDC,dnT,MAIT,ASDC
chr17	46490875	46490887	T	ENSG00000238083	cg22045604	1	CD4_Proliferating,CD4_CTL,NK_CD56bright,NK_Proliferating,CD8_Proliferating,CD8_Naive,CD16_Mono,cDC2,pDC,dnT,MAIT,ASDC
chr17	46490875	46490887	T	ENSG00000238083	cg22045604	1	CD8_TEM,CD4_TCM,NK
chr17	46490875	46490887	T	ENSG00000238083	cg22045604	1	CD8_TCM,CD4_TCM,CD8_TEM,CD16_Mono
chr17	46490875	46490887	T	ENSG00000238083	cg22045604	1	CD8_Naive,CD4_Naive,CD4_TEM,NK_CD56bright,Treg,B_naive,B_memory,B_intermediate,CD14_Mono,CD16_Mono,gdT
chr17	46490875	46490887	T	ENSG00000238083	cg22045604	1	Treg,CD4_Naive,CD4_TEM,CD8_TCM,B_naive,CD14_Mono,CD16_Mono,gdT
chr17	46490875	46490887	T	ENSG00000238083	cg22045604	1	B_intermediate,CD4_Naive,CD4_TEM,NK_CD56bright,CD8_Naive,Treg,B_naive,B_memory,CD14_Mono,CD16_Mono,gdT
chr17	46490875	46490887	T	ENSG00000238083	cg22045604	1	Plasmablast,CD4_CTL,CD4_Proliferating,NK_Proliferating,CD8_Proliferating,cDC1,cDC2,pDC,dnT,ASDC,HSPC
chr17	46490875	46490887	T	ENSG00000238083	cg22045604	1	dnT,CD4_CTL,CD4_Proliferating,NK_Proliferating,CD8_Proliferating,Plasmablast,cDC2,pDC,ASDC,HSPC
chr17	48268264	48268274	A	ENSG00000263787	cg23391107	0.990501	Treg,CD4_TCM,CD4_Naive,NK,CD8_TEM
chr17	18590368	18590387	A	ENSG00000291090	cg09600406	0.872525	NK,CD4_TCM,CD4_Naive,CD4_TEM,CD8_TEM,CD8_TCM,CD8_Naive,Treg,B_naive,CD14_Mono
chr17	18590368	18590387	A	ENSG00000291090	cg09600406	0.872525	NK_CD56bright,CD4_CTL,NK_Proliferating,B_naive,B_memory,B_intermediate,cDC1,cDC2,dnT,gdT,MAIT,HSPC
chr17	18590368	18590387	A	ENSG00000291090	cg09600406	0.872525	NK_Proliferating,CD4_CTL,NK_CD56bright,B_naive,B_memory,B_intermediate,cDC1,cDC2,dnT,gdT,MAIT,HSPC
chr17	18590368	18590387	A	ENSG00000291090	cg09600406	0.872525	CD8_TEM,CD4_TCM,CD4_Naive,CD4_TEM,NK,CD8_TCM,CD8_Naive,Treg,CD14_Mono
chr17	18590368	18590387	A	ENSG00000291090	cg09600406	0.872525	CD8_TCM,CD4_TEM,NK,CD8_TEM,CD8_Naive,Treg,B_naive,CD14_Mono
chr17	18590368	18590387	A	ENSG00000291090	cg09600406	0.872525	CD8_Naive,CD4_TEM,NK,CD8_TEM,CD8_TCM,Treg,B_naive,CD14_Mono,MAIT
chr17	18590368	18590387	A	ENSG00000291090	cg09600406	0.872525	Treg,CD4_TCM,CD4_TEM,NK,CD8_TEM,CD8_TCM,CD8_Naive,B_naive,CD14_Mono
chr17	18590368	18590387	A	ENSG00000291090	cg09600406	0.872525	MAIT,CD4_TEM,NK_CD56bright,NK_Proliferating,CD8_TCM,CD8_Naive,Treg,B_naive,B_memory,B_intermediate,CD14_Mono,cDC2,dnT,gdT
chr17	18590368	18590387	A	ENSG00000291090	cg17831117	0.840038	NK,CD4_TCM,CD4_Naive,CD4_TEM,CD8_TEM,CD8_TCM,CD8_Naive,Treg,B_naive,CD14_Mono
chr17	18590368	18590387	A	ENSG00000291090	cg17831117	0.840038	NK_CD56bright,CD4_CTL,NK_Proliferating,B_naive,B_memory,B_intermediate,cDC1,cDC2,dnT,gdT,MAIT,HSPC
chr17	18590368	18590387	A	ENSG00000291090	cg17831117	0.840038	NK_Proliferating,CD4_CTL,NK_CD56bright,B_naive,B_memory,B_intermediate,cDC1,cDC2,dnT,gdT,MAIT,HSPC
chr17	18590368	18590387	A	ENSG00000291090	cg17831117	0.840038	CD8_TEM,CD4_TCM,CD4_Naive,CD4_TEM,NK,CD8_TCM,CD8_Naive,Treg,CD14_Mono
chr17	18590368	18590387	A	ENSG00000291090	cg17831117	0.840038	CD8_TCM,CD4_TEM,NK,CD8_TEM,CD8_Naive,Treg,B_naive,CD14_Mono
chr17	18590368	18590387	A	ENSG00000291090	cg17831117	0.840038	CD8_Naive,CD4_TEM,NK,CD8_TEM,CD8_TCM,Treg,B_naive,CD14_Mono,MAIT
chr17	18590368	18590387	A	ENSG00000291090	cg17831117	0.840038	Treg,CD4_TCM,CD4_TEM,NK,CD8_TEM,CD8_TCM,CD8_Naive,B_naive,CD14_Mono
chr17	18590368	18590387	A	ENSG00000291090	cg17831117	0.840038	MAIT,CD4_TEM,NK_CD56bright,NK_Proliferating,CD8_TCM,CD8_Naive,Treg,B_naive,B_memory,B_intermediate,CD14_Mono,cDC2,dnT,gdT
chr2	37158193	37158211	A	ENSG00000055332	cg16795804	0.86018	CD4_Naive,CD4_TCM
chr2	37158193	37158211	A	ENSG00000055332	cg16795804	0.86018	CD4_TEM,CD4_TCM,CD4_CTL,CD8_TEM,Treg
chr2	37158193	37158211	A	ENSG00000055332	cg16795804	0.86018	CD8_TEM,CD4_TCM,CD4_TEM
chr2	37158193	37158211	A	ENSG00000055332	cg16795804	0.86018	CD8_TCM,CD4_TEM,CD4_CTL,NK,CD8_Naive,Treg,B_memory,B_intermediate,Plasmablast,cDC1,gdT,HSPC
chr2	37158193	37158211	A	ENSG00000055332	cg16795804	0.86018	Treg,CD4_TEM,CD4_CTL,NK,CD8_TEM,CD8_TCM
chr2	37158193	37158211	A	ENSG00000055332	cg16795804	0.955695	CD4_Naive,CD4_TCM
chr2	37158193	37158211	A	ENSG00000055332	cg16795804	0.955695	CD4_TEM,CD4_TCM,CD4_CTL,CD8_TEM,Treg
chr2	37158193	37158211	A	ENSG00000055332	cg16795804	0.955695	CD8_TEM,CD4_TCM,CD4_TEM
chr2	37158193	37158211	A	ENSG00000055332	cg16795804	0.955695	CD8_TCM,CD4_TEM,CD4_CTL,NK,CD8_Naive,Treg,B_memory,B_intermediate,Plasmablast,cDC1,gdT,HSPC
chr2	37158193	37158211	A	ENSG00000055332	cg16795804	0.955695	Treg,CD4_TEM,CD4_CTL,NK,CD8_TEM,CD8_TCM
chr2	112503387	112503403	TG	ENSG00000169629	cg18349077	0.825422	Treg,CD4_TEM,CD8_TCM,B_naive,B_memory,B_intermediate,CD14_Mono,CD16_Mono,gdT
chr2	112503387	112503403	TG	ENSG00000169629	cg26844603	0.82401	Treg,CD4_TEM,CD8_TCM,B_naive,B_memory,B_intermediate,CD14_Mono,CD16_Mono,gdT
chr5	50569763	50569780	A	ENSG00000151883	cg19459207	0.977177	CD4_TCM,CD4_Naive,NK,CD8_TEM,Treg,B_naive,CD14_Mono,CD16_Mono,cDC2,gdT,ASDC,HSPC
chr5	50569763	50569780	A	ENSG00000151883	cg19459207	0.977177	CD4_Naive,CD4_TCM,CD4_TEM,NK,CD8_TEM,CD8_Naive,Treg,B_naive,CD14_Mono,CD16_Mono,cDC2,pDC,gdT,ASDC
chr5	50569763	50569780	A	ENSG00000151883	cg19459207	0.977177	CD8_Naive,CD4_TCM,CD4_Naive,CD4_TEM,CD4_CTL,NK,NK_CD56bright,NK_Proliferating,CD8_Proliferating,Treg,B_naive,CD14_Mono,cDC2,pDC,gdT,ASDC,ILC
chr5	50569763	50569780	A	ENSG00000151883	cg19459207	0.977177	Treg,CD4_TCM,CD4_Naive,NK,CD8_TEM,CD8_Naive,B_naive,CD14_Mono,CD16_Mono,cDC2,pDC,gdT,ASDC,HSPC
chr6	32643137	32643147	T	ENSG00000179344	cg06118213	0.800289	Treg,CD4_TCM,NK,CD8_TEM,B_memory,B_intermediate,CD16_Mono,pDC
chr6	32643137	32643147	T	ENSG00000179344	cg06118213	0.800289	cDC2,CD4_TCM,NK,NK_CD56bright,Treg,B_memory,B_intermediate,pDC
chr6	32643137	32643147	T	ENSG00000179344	cg06118213	0.800289	gdT,NK,NK_CD56bright,CD8_TCM,B_memory,MAIT,HSPC
chr6	32643137	32643147	T	ENSG00000179344	cg06118213	0.800289	MAIT,NK,NK_CD56bright,CD8_TCM,gdT,HSPC
chr6	26351841	26351850	AAG	ENSG00000186470	cg16893549	0.904629	CD4_TCM,CD4_Naive,CD8_TEM
chr6	26351841	26351850	AAG	ENSG00000186470	cg16893549	0.904629	CD8_TEM,CD4_TCM,NK
chr6	26351841	26351850	AAG	ENSG00000186470	cg16893549	0.904629	CD8_TCM,CD4_Naive,CD4_TEM,CD8_Naive,Treg,gdT
chr6	26351841	26351850	AAG	ENSG00000186470	cg16893549	0.904629	Treg,CD4_TEM,NK_CD56bright,CD8_TCM,CD8_Naive,gdT,MAIT
chr6	26351841	26351850	AAG	ENSG00000186470	cg16893549	0.904629	B_naive,CD4_CTL,B_intermediate,CD14_Mono,CD16_Mono
chr6	26351841	26351850	AAG	ENSG00000186470	cg16893549	0.904629	B_memory,CD4_TEM,CD4_CTL,NK_CD56bright,B_intermediate,CD14_Mono,MAIT
chr6	26351841	26351850	AAG	ENSG00000186470	cg16893549	0.904637	CD4_TCM,CD4_Naive,CD8_TEM
chr6	26351841	26351850	AAG	ENSG00000186470	cg16893549	0.904637	CD8_TEM,CD4_TCM,NK
chr6	26351841	26351850	AAG	ENSG00000186470	cg16893549	0.904637	CD8_TCM,CD4_Naive,CD4_TEM,CD8_Naive,Treg,gdT
chr6	26351841	26351850	AAG	ENSG00000186470	cg16893549	0.904637	Treg,CD4_TEM,NK_CD56bright,CD8_TCM,CD8_Naive,gdT,MAIT
chr6	26351841	26351850	AAG	ENSG00000186470	cg16893549	0.904637	B_naive,CD4_CTL,B_intermediate,CD14_Mono,CD16_Mono
chr6	26351841	26351850	AAG	ENSG00000186470	cg16893549	0.904637	B_memory,CD4_TEM,CD4_CTL,NK_CD56bright,B_intermediate,CD14_Mono,MAIT
chr6	26351841	26351850	AAG	ENSG00000186470	cg16893549	0.952249	CD4_TCM,CD4_Naive,CD8_TEM
chr6	26351841	26351850	AAG	ENSG00000186470	cg16893549	0.952249	CD8_TEM,CD4_TCM,NK
chr6	26351841	26351850	AAG	ENSG00000186470	cg16893549	0.952249	CD8_TCM,CD4_Naive,CD4_TEM,CD8_Naive,Treg,gdT
chr6	26351841	26351850	AAG	ENSG00000186470	cg16893549	0.952249	Treg,CD4_TEM,NK_CD56bright,CD8_TCM,CD8_Naive,gdT,MAIT
chr6	26351841	26351850	AAG	ENSG00000186470	cg16893549	0.952249	B_naive,CD4_CTL,B_intermediate,CD14_Mono,CD16_Mono
chr6	26351841	26351850	AAG	ENSG00000186470	cg16893549	0.952249	B_memory,CD4_TEM,CD4_CTL,NK_CD56bright,B_intermediate,CD14_Mono,MAIT
chr7	100299262	100299277	A	ENSG00000121716	cg20601288	0.855372	CD4_TEM,CD4_Naive,NK_CD56bright,CD8_Naive,B_naive
chr7	100299262	100299277	A	ENSG00000121716	cg20601288	0.855372	CD8_TEM,CD4_TCM,CD4_Naive,NK
chr7	100299262	100299277	A	ENSG00000121716	cg20601288	0.855372	Treg,CD4_CTL,CD8_TCM,B_memory,B_intermediate,CD14_Mono,CD16_Mono,cDC2,dnT,MAIT,ASDC
chr8	133057774	133057787	A	ENSG00000287736	cg01666088	0.955825	CD4_TCM,NK
chr8	133057774	133057787	A	ENSG00000287736	cg01666088	0.955825	NK,CD4_TCM,CD4_Naive,CD8_TEM
chr8	133057774	133057787	A	ENSG00000287736	cg01666088	0.955825	CD8_TEM,CD4_Naive,NK
chr8	133057774	133057787	A	ENSG00000287736	cg01666088	0.955825	CD8_Naive,CD4_TEM,CD8_TCM,Treg,B_naive,MAIT
chr8	133057774	133057787	A	ENSG00000287736	cg01666088	0.955825	Treg,CD4_TEM,CD8_TCM,CD8_Naive,B_naive,MAIT
chr8	133057774	133057787	A	ENSG00000287736	cg01666088	0.955825	B_naive,CD4_TEM,CD4_CTL,CD8_TCM,CD8_Naive,Treg,B_intermediate,CD16_Mono,gdT,MAIT
chr8	133057774	133057787	A	ENSG00000287736	cg17281840	0.952932	CD4_TCM,NK
chr8	133057774	133057787	A	ENSG00000287736	cg17281840	0.952932	NK,CD4_TCM,CD4_Naive,CD8_TEM
chr8	133057774	133057787	A	ENSG00000287736	cg17281840	0.952932	CD8_TEM,CD4_Naive,NK
chr8	133057774	133057787	A	ENSG00000287736	cg17281840	0.952932	CD8_Naive,CD4_TEM,CD8_TCM,Treg,B_naive,MAIT
chr8	133057774	133057787	A	ENSG00000287736	cg17281840	0.952932	Treg,CD4_TEM,CD8_TCM,CD8_Naive,B_naive,MAIT
chr8	133057774	133057787	A	ENSG00000287736	cg17281840	0.952932	B_naive,CD4_TEM,CD4_CTL,CD8_TCM,CD8_Naive,Treg,B_intermediate,CD16_Mono,gdT,MAIT
chr9	97918386	97918401	A	ENSG00000136932	cg11093459	0.835794	Treg,NK_CD56bright,CD8_Naive,pDC,gdT,MAIT
chr9	97918386	97918401	A	ENSG00000136932	cg11093459	0.835794	cDC2,CD4_Naive,CD4_TEM,CD8_TCM,CD8_Naive,B_memory,B_intermediate,CD16_Mono
chr9	97918386	97918401	A	ENSG00000136932	cg11909250	0.905423	Treg,NK_CD56bright,CD8_Naive,pDC,gdT,MAIT
chr9	97918386	97918401	A	ENSG00000136932	cg11909250	0.905423	cDC2,CD4_Naive,CD4_TEM,CD8_TCM,CD8_Naive,B_memory,B_intermediate,CD16_Mono
chr9	128813542	128813577	AAAT	ENSG00000167136	cg14439753	0.977471	Treg,CD4_TEM,NK,CD8_TCM,CD8_Naive,B_naive,B_intermediate,cDC1
chr1	52833447	52833468	A	ENSG00000121310	cg08736216	0.863782	CD14_Mono,NK_CD56bright,CD8_TEM,CD16_Mono,cDC2
chr1	52833447	52833468	A	ENSG00000121310	cg16325326	0.932047	CD14_Mono,NK_CD56bright,CD8_TEM,CD16_Mono,cDC2
chr1	52833447	52833468	A	ENSG00000121310	cg18002154	0.95391	CD14_Mono,NK_CD56bright,CD8_TEM,CD16_Mono,cDC2
chr1	23903577	23903593	A	ENSG00000179163	cg09428157	0.842859	B_naive,B_memory,B_intermediate,cDC1,cDC2
chr1	23903577	23903593	A	ENSG00000179163	cg09428157	0.842859	CD14_Mono,CD16_Mono
chr1	23903577	23903593	A	ENSG00000179163	cg09473613	0.839124	B_naive,B_memory,B_intermediate,cDC1,cDC2
chr1	23903577	23903593	A	ENSG00000179163	cg09473613	0.839124	CD14_Mono,CD16_Mono
chr1	23903577	23903593	A	ENSG00000179163	cg18888403	0.844162	B_naive,B_memory,B_intermediate,cDC1,cDC2
chr1	23903577	23903593	A	ENSG00000179163	cg18888403	0.844162	CD14_Mono,CD16_Mono
chr1	23903577	23903593	A	ENSG00000179163	cg24699146	0.911521	B_naive,B_memory,B_intermediate,cDC1,cDC2
chr1	23903577	23903593	A	ENSG00000179163	cg24699146	0.911521	CD14_Mono,CD16_Mono
chr1	161023863	161023877	TC	ENSG00000215845	cg12200575	0.851182	CD14_Mono,CD4_Naive,CD8_Naive,B_intermediate,cDC2
chr1	161023863	161023877	TC	ENSG00000215845	cg12200575	0.851182	pDC,CD4_TEM,CD4_CTL,CD8_TEM,CD8_TCM,CD8_Proliferating,Treg,CD16_Mono,cDC2,MAIT,ASDC
chr1	16447062	16447078	A	ENSG00000226029	cg12584510	0.815002	CD14_Mono,CD4_TCM,CD4_Naive
chr1	16447062	16447078	A	ENSG00000226029	cg12584510	0.815002	CD16_Mono,CD4_TCM,CD4_Naive,NK,CD8_TEM
chr1	150086490	150086500	TG	ENSG00000285554	cg00499787	0.806095	CD14_Mono
chr1	150086490	150086500	TG	ENSG00000285554	cg00499787	0.806095	cDC2,B_naive,B_memory,B_intermediate,ASDC
chr1	150086490	150086500	TG	ENSG00000285554	cg25066665	0.908478	CD14_Mono
chr1	150086490	150086500	TG	ENSG00000285554	cg25066665	0.908478	cDC2,B_naive,B_memory,B_intermediate,ASDC
chr11	47774335	47774348	T	ENSG00000030066	cg18518516	0.957517	CD14_Mono,CD4_TCM,CD4_Naive,CD16_Mono,cDC2
chr11	117153371	117153379	T	ENSG00000149591	cg05122696	0.834528	CD14_Mono,B_naive,CD16_Mono
chr11	117153371	117153379	T	ENSG00000149591	cg05122696	0.834528	CD16_Mono,B_naive,CD14_Mono
chr11	117153371	117153379	T	ENSG00000149591	cg05256304	0.978443	CD14_Mono,B_naive,CD16_Mono
chr11	117153371	117153379	T	ENSG00000149591	cg05256304	0.978443	CD16_Mono,B_naive,CD14_Mono
chr12	389552	389562	AGGCGGGGCG	ENSG00000120647	cg13167383	0.94101	CD4_TEM,CD14_Mono
chr12	389552	389562	AGGCGGGGCG	ENSG00000120647	cg13167383	0.94101	NK_CD56bright,CD4_CTL,CD8_TCM,CD8_Naive,Treg,B_naive,B_memory,B_intermediate,CD16_Mono,cDC2,pDC,gdT,MAIT,HSPC
chr12	389552	389562	AGGCGGGGCG	ENSG00000120647	cg13167383	0.94101	CD8_TEM
chr12	389552	389562	AGGCGGGGCG	ENSG00000120647	cg13167383	0.94101	CD8_TCM,CD4_TEM,NK_CD56bright,CD8_Naive,Treg,B_naive,B_memory,B_intermediate,CD14_Mono,CD16_Mono,cDC2,pDC,gdT,HSPC
chr12	389552	389562	AGGCGGGGCG	ENSG00000120647	cg13167383	0.94101	CD14_Mono,CD4_TEM,CD8_TCM,cDC2
chr12	93527014	93527048	TG	ENSG00000198015	cg22859267	0.97815	CD14_Mono,CD4_TEM,NK,CD8_TCM,CD8_Naive,Treg,B_memory,B_intermediate,CD16_Mono,cDC2,gdT,MAIT
chr13	100644821	100644832	T	ENSG00000125247	cg17479245	0.980062	CD14_Mono,CD4_TEM,NK_CD56bright,CD8_Proliferating,CD8_Naive,Treg,B_intermediate,dnT,gdT,MAIT,ASDC
chr15	78938368	78938381	A	ENSG00000103811	cg24300753	0.965677	CD14_Mono,Plasmablast,cDC2
chr15	78938368	78938381	A	ENSG00000103811	cg24300753	0.965677	cDC2,B_intermediate,Plasmablast,CD14_Mono
chr15	78587665	78587674	T	ENSG00000136381	cg08862537	0.933841	CD14_Mono,CD4_TCM,CD4_Naive,CD8_TEM,B_naive,B_memory,CD16_Mono
chr15	45370407	45370418	A	ENSG00000171763	cg02636176	0.996687	CD14_Mono,CD4_TCM,CD4_Naive,NK,CD8_TEM,CD8_TCM,CD8_Naive,B_naive,B_memory,B_intermediate,CD16_Mono,cDC2
chr15	45370407	45370418	A	ENSG00000171763	cg02636176	0.996687	CD16_Mono,CD4_TCM,CD4_Naive,CD4_TEM,NK,CD8_TEM,CD8_TCM,CD8_Naive,B_naive,B_memory,B_intermediate,CD14_Mono,cDC1,cDC2
chr15	45370407	45370418	A	ENSG00000171763	cg03999130	0.965455	CD14_Mono,CD4_TCM,CD4_Naive,NK,CD8_TEM,CD8_TCM,CD8_Naive,B_naive,B_memory,B_intermediate,CD16_Mono,cDC2
chr15	45370407	45370418	A	ENSG00000171763	cg03999130	0.965455	CD16_Mono,CD4_TCM,CD4_Naive,CD4_TEM,NK,CD8_TEM,CD8_TCM,CD8_Naive,B_naive,B_memory,B_intermediate,CD14_Mono,cDC1,cDC2
chr15	45370407	45370418	A	ENSG00000171763	cg10657933	0.996627	CD14_Mono,CD4_TCM,CD4_Naive,NK,CD8_TEM,CD8_TCM,CD8_Naive,B_naive,B_memory,B_intermediate,CD16_Mono,cDC2
chr15	45370407	45370418	A	ENSG00000171763	cg10657933	0.996627	CD16_Mono,CD4_TCM,CD4_Naive,CD4_TEM,NK,CD8_TEM,CD8_TCM,CD8_Naive,B_naive,B_memory,B_intermediate,CD14_Mono,cDC1,cDC2
chr16	19695007	19695023	A	ENSG00000103550	cg07736657	0.981517	B_intermediate,NK_CD56bright,CD8_TEM,CD8_Naive,B_naive,B_memory,CD16_Mono,cDC2
chr16	19695007	19695023	A	ENSG00000103550	cg07736657	0.981517	CD14_Mono,CD4_TCM,CD4_Naive,NK,CD8_TEM,CD16_Mono
chr16	19695007	19695023	A	ENSG00000103550	cg07736657	0.981517	CD16_Mono,CD4_TCM,CD4_Naive,NK,CD8_TEM,B_naive,B_memory,CD14_Mono
chr16	19695007	19695023	A	ENSG00000103550	cg07736657	0.981517	pDC,CD4_TEM,CD4_Proliferating,NK_CD56bright,CD8_TCM,CD8_Naive,B_naive,B_intermediate,cDC1,cDC2,gdT,MAIT,ASDC,HSPC
chr17	78914260	78914296	ATTT	ENSG00000035862	cg22089454	0.918565	CD14_Mono,CD4_Naive,CD8_Naive,CD16_Mono,cDC2,ASDC
chr17	58782405	58782419	T	ENSG00000108384	cg07281747	0.950677	CD14_Mono,CD4_TCM,CD4_Naive,CD8_TEM,B_naive
chr17	58782405	58782419	T	ENSG00000108384	cg07281747	0.950677	CD16_Mono,CD4_Naive,B_naive
chr17	58896114	58896124	A	ENSG00000108395	cg12544923	0.985698	CD4_TCM,CD4_Naive,NK
chr17	58896114	58896124	A	ENSG00000108395	cg12544923	0.985698	CD14_Mono,CD4_TEM,CD8_TCM,B_naive,B_memory
chr17	30162024	30162039	T	ENSG00000126653	cg11701190	0.935267	CD14_Mono
chr17	30162024	30162039	T	ENSG00000126653	cg12603344	0.998293	CD14_Mono
chr17	30162024	30162039	T	ENSG00000126653	cg14844127	0.935447	CD14_Mono
chr17	30162024	30162039	T	ENSG00000126653	cg21989425	0.935642	CD14_Mono
chr17	17222039	17222054	A	ENSG00000154803	cg14865086	0.949712	CD4_TCM,NK,CD14_Mono
chr17	17222039	17222054	A	ENSG00000154803	cg14865086	0.949712	NK,CD4_TCM,CD4_Naive,CD14_Mono
chr17	17222039	17222054	A	ENSG00000154803	cg14865086	0.949712	CD8_TEM,CD4_Naive,CD4_Proliferating,B_intermediate,CD16_Mono,gdT
chr17	17222039	17222054	A	ENSG00000154803	cg14865086	0.949712	CD14_Mono,CD4_TCM,CD4_Naive,NK
chr17	407255	407289	AT	ENSG00000187624	cg09396329	0.982643	CD14_Mono,CD4_TCM,CD4_Naive,NK,CD8_TEM
chr17	407255	407289	AT	ENSG00000187624	cg15660573	0.988881	CD14_Mono,CD4_TCM,CD4_Naive,NK,CD8_TEM
chr17	74575345	74575357	A	ENSG00000261222	cg12061649	0.986844	CD14_Mono,cDC2
chr18	63880505	63880516	A	ENSG00000242550	cg03987884	0.985562	CD14_Mono
chr18	63880505	63880516	A	ENSG00000242550	cg11559014	0.978253	CD14_Mono
chr19	40290248	40290283	AAAT	ENSG00000105223	cg07815521	0.963139	B_intermediate,CD4_TCM,CD4_Naive,NK,CD14_Mono,CD16_Mono,cDC2
chr19	40290248	40290283	AAAT	ENSG00000105223	cg07815521	0.963139	CD14_Mono,CD16_Mono
chr19	40290248	40290283	AAAT	ENSG00000105223	cg07936856	0.96275	B_intermediate,CD4_TCM,CD4_Naive,NK,CD14_Mono,CD16_Mono,cDC2
chr19	40290248	40290283	AAAT	ENSG00000105223	cg07936856	0.96275	CD14_Mono,CD16_Mono
chr19	40290248	40290283	AAAT	ENSG00000105223	cg09380135	0.967785	B_intermediate,CD4_TCM,CD4_Naive,NK,CD14_Mono,CD16_Mono,cDC2
chr19	40290248	40290283	AAAT	ENSG00000105223	cg09380135	0.967785	CD14_Mono,CD16_Mono
chr19	40290248	40290283	AAAT	ENSG00000105223	cg17359753	0.944941	B_intermediate,CD4_TCM,CD4_Naive,NK,CD14_Mono,CD16_Mono,cDC2
chr19	40290248	40290283	AAAT	ENSG00000105223	cg17359753	0.944941	CD14_Mono,CD16_Mono
chr19	4407247	4407256	A	ENSG00000167671	cg15152819	0.912034	CD14_Mono,CD4_Naive,CD8_TCM,CD16_Mono
chr19	4407247	4407256	A	ENSG00000167671	cg15152819	0.912034	cDC2,CD4_Naive,CD4_TEM,CD8_TCM,CD8_Naive,B_naive,B_memory,CD14_Mono,CD16_Mono,cDC1,gdT
chr2	85696538	85696553	T	ENSG00000115523	cg21473183	0.839158	CD14_Mono,NK_Proliferating,CD8_TEM,gdT
chr2	86154176	86154190	T	ENSG00000132305	cg24819596	0.888399	CD14_Mono,CD8_TCM,CD8_Naive,Treg,B_naive,B_intermediate,cDC2,gdT,MAIT
chr2	224886539	224886552	A	ENSG00000135905	cg00354864	0.967007	CD14_Mono
chr2	224886539	224886552	A	ENSG00000135905	cg08388413	0.815643	CD14_Mono
chr2	224886539	224886552	A	ENSG00000135905	cg14764085	0.96686	CD14_Mono
chr2	99059049	99059069	AT	ENSG00000135951	cg14328771	0.847218	CD14_Mono,CD4_TEM,CD8_TCM,CD8_Naive,Treg,B_memory,B_intermediate,gdT,MAIT
chr2	241392949	241392960	A	ENSG00000168385	cg04955912	0.924222	CD14_Mono,CD8_TCM,CD8_Naive,Treg,B_naive,B_memory,B_intermediate
chr2	241392949	241392960	A	ENSG00000168385	cg04955912	0.924222	CD16_Mono,Treg,B_naive,B_memory,B_intermediate,CD14_Mono,gdT,MAIT
chr2	241392949	241392960	A	ENSG00000168385	cg04955912	0.924222	cDC2,CD4_CTL,B_memory,CD16_Mono,gdT,MAIT,ASDC
chr20	21238334	21238352	AG	ENSG00000088970	cg23425348	0.809713	CD14_Mono,NK,CD8_TEM
chr21	28996018	28996034	A	ENSG00000156261	cg04519781	0.972689	CD4_CTL,CD4_TEM,NK,NK_CD56bright,Treg,CD16_Mono,cDC1,pDC,gdT,MAIT,ASDC
chr21	28996018	28996034	A	ENSG00000156261	cg04519781	0.972689	CD8_TEM,CD8_TCM,Treg,B_naive,B_memory,CD14_Mono,CD16_Mono,cDC1,cDC2
chr21	28996018	28996034	A	ENSG00000156261	cg04519781	0.972689	CD14_Mono,CD8_TEM,CD8_TCM,B_naive,B_memory,B_intermediate,cDC2
chr21	28996018	28996034	A	ENSG00000156261	cg04519781	0.972689	CD16_Mono,CD4_TEM,NK,CD8_TEM,Treg,B_memory,cDC1
chr3	52859176	52859201	AAATA	ENSG00000055955	cg05564831	0.999188	CD14_Mono,CD4_Naive,NK,CD8_TEM,CD16_Mono
chr3	52859176	52859201	AAATA	ENSG00000055955	cg07507251	0.999348	CD14_Mono,CD4_Naive,NK,CD8_TEM,CD16_Mono
chr3	52859176	52859201	AAATA	ENSG00000055955	cg17372223	0.998149	CD14_Mono,CD4_Naive,NK,CD8_TEM,CD16_Mono
chr3	52859176	52859201	AAATA	ENSG00000055955	cg18071195	0.904654	CD14_Mono,CD4_Naive,NK,CD8_TEM,CD16_Mono
chr3	52859176	52859201	AAATA	ENSG00000055955	cg26812980	0.999265	CD14_Mono,CD4_Naive,NK,CD8_TEM,CD16_Mono
chr3	37193461	37193483	T	ENSG00000093167	cg14220170	0.99999	CD14_Mono
chr3	49041339	49041362	TG	ENSG00000178252	cg01454592	0.809728	CD14_Mono,CD16_Mono
chr3	49041339	49041362	TG	ENSG00000178252	cg07233742	0.904269	CD14_Mono,CD16_Mono
chr4	151042825	151042835	A	ENSG00000145425	cg14096311	0.971832	CD14_Mono,CD4_Proliferating,CD8_TCM,CD8_Proliferating,Treg,CD16_Mono,cDC2,ASDC
chr4	151042825	151042835	A	ENSG00000145425	cg14096311	0.971832	CD16_Mono,CD4_Proliferating,CD8_Proliferating,Treg,CD14_Mono,cDC2,ASDC,ILC
chr4	57058131	57058138	A	ENSG00000163453	cg07602734	0.948515	CD14_Mono
chr4	151680278	151680292	A	ENSG00000164142	cg01512721	0.977177	CD14_Mono,CD4_TCM,CD16_Mono,cDC2
chr4	52736313	52736324	AT	ENSG00000226950	cg00791764	0.836143	CD14_Mono,CD4_Naive,CD8_TEM,B_naive,cDC1,cDC2,gdT,HSPC
chr5	150029330	150029346	T	ENSG00000113716	cg08908145	0.931871	CD14_Mono,CD8_TEM,CD16_Mono
chr6	36393725	36393739	A	ENSG00000010030	cg08424722	0.983279	CD4_CTL,CD8_Proliferating,Treg,B_memory,CD14_Mono,CD16_Mono,gdT
chr6	36393725	36393739	A	ENSG00000010030	cg08424722	0.983279	CD14_Mono,CD4_CTL,CD8_Proliferating,Treg,B_memory,CD16_Mono,gdT
chr6	36393725	36393739	A	ENSG00000010030	cg08424722	0.983279	CD16_Mono,CD4_CTL,CD8_Proliferating,Treg,B_memory,CD14_Mono,gdT
chr9	92374119	92374140	A	ENSG00000188312	cg02683305	0.965328	CD14_Mono,NK_CD56bright,CD8_TCM,CD8_Naive,Treg,B_naive,B_intermediate,CD16_Mono,gdT
chr9	92374119	92374140	A	ENSG00000188312	cg06016945	0.949987	CD14_Mono,NK_CD56bright,CD8_TCM,CD8_Naive,Treg,B_naive,B_intermediate,CD16_Mono,gdT
chr9	92374119	92374140	A	ENSG00000188312	cg23021653	0.964286	CD14_Mono,NK_CD56bright,CD8_TCM,CD8_Naive,Treg,B_naive,B_intermediate,CD16_Mono,gdT
chr9	121496758	121496768	AG	ENSG00000204136	cg14365564	0.996138	CD14_Mono,HSPC
chr9	121496758	121496768	AG	ENSG00000204136	cg18676053	0.996165	CD14_Mono,HSPC
chr1	227400504	227400523	T	ENSG00000143776	cg27064709	0.857446	CD8_TCM,CD4_TCM
chr11	235204	235214	T	ENSG00000185627	cg27398497	0.996041	CD4_TCM,NK,CD8_TEM
chr11	235204	235214	T	ENSG00000185627	cg27398497	0.996041	CD4_Naive,CD4_TCM,NK,CD8_TEM
chr11	235204	235214	T	ENSG00000185627	cg27398497	0.996041	CD8_TCM,CD4_TEM,CD8_Naive,B_naive,CD14_Mono,gdT,MAIT
chr11	235204	235214	T	ENSG00000185627	cg27398497	0.996041	B_naive,CD4_TCM,CD4_TEM,NK,CD8_TCM,CD8_Naive,gdT,MAIT
chr15	45358162	45358173	T	ENSG00000259520	cg10760299	0.984112	CD8_TCM,CD8_Naive
chr15	45358162	45358173	T	ENSG00000259520	cg10760299	0.984112	CD8_Naive,CD8_TCM
chr15	45358162	45358173	T	ENSG00000259520	cg10760299	0.984112	B_intermediate
chr15	45358162	45358173	T	ENSG00000259520	cg15744692	0.984174	CD8_TCM,CD8_Naive
chr15	45358162	45358173	T	ENSG00000259520	cg15744692	0.984174	CD8_Naive,CD8_TCM
chr15	45358162	45358173	T	ENSG00000259520	cg15744692	0.984174	B_intermediate
chr15	45358162	45358173	T	ENSG00000259520	cg18435832	0.984158	CD8_TCM,CD8_Naive
chr15	45358162	45358173	T	ENSG00000259520	cg18435832	0.984158	CD8_Naive,CD8_TCM
chr15	45358162	45358173	T	ENSG00000259520	cg18435832	0.984158	B_intermediate
chr15	45358162	45358173	T	ENSG00000259520	cg20381115	0.984211	CD8_TCM,CD8_Naive
chr15	45358162	45358173	T	ENSG00000259520	cg20381115	0.984211	CD8_Naive,CD8_TCM
chr15	45358162	45358173	T	ENSG00000259520	cg20381115	0.984211	B_intermediate
chr15	45358162	45358173	T	ENSG00000259520	cg20794766	0.958555	CD8_TCM,CD8_Naive
chr15	45358162	45358173	T	ENSG00000259520	cg20794766	0.958555	CD8_Naive,CD8_TCM
chr15	45358162	45358173	T	ENSG00000259520	cg20794766	0.958555	B_intermediate
chr16	11254407	11254416	T	ENSG00000185338	cg16478897	0.850292	CD8_TCM,CD4_TCM,CD4_Naive,CD4_TEM,NK,CD8_TEM,Treg,gdT
chr16	11254407	11254416	T	ENSG00000185338	cg16478897	0.850292	Treg,CD4_TCM,CD4_Naive,CD4_TEM,CD4_CTL,NK_CD56bright,CD8_TCM,CD8_Naive,cDC2,gdT,MAIT
chr19	58347666	58347726	AGGCCACGCCCC	ENSG00000121410	cg04170623	0.810795	CD4_TCM,CD8_TEM,CD8_TCM,B_naive,B_memory,B_intermediate
chr19	58347666	58347726	AGGCCACGCCCC	ENSG00000121410	cg04170623	0.810795	CD4_TEM,CD4_TCM,CD4_Naive,NK,CD8_TEM,CD8_TCM,CD8_Naive,Treg,B_naive,B_intermediate
chr19	58347666	58347726	AGGCCACGCCCC	ENSG00000121410	cg04170623	0.810795	CD8_TCM,CD4_TCM,CD4_Naive,CD4_TEM,CD8_TEM,CD8_Naive,Treg,B_naive,B_memory,B_intermediate
chr19	58347666	58347726	AGGCCACGCCCC	ENSG00000121410	cg04170623	0.810795	B_naive,CD4_TCM,CD4_Naive,CD4_TEM,CD8_TEM,CD8_TCM,Treg,B_memory,B_intermediate
chr2	43149719	43149746	TG	ENSG00000230587	cg07563020	0.835872	CD4_TCM,CD4_Naive,NK,CD8_TEM,CD8_TCM,CD8_Naive,gdT
chr2	43149719	43149746	TG	ENSG00000230587	cg07563020	0.835872	CD4_Naive,CD4_TCM,NK,CD8_TEM,CD8_TCM,CD8_Naive,gdT
chr2	43149719	43149746	TG	ENSG00000230587	cg07563020	0.835872	CD8_TEM,CD4_TCM,CD4_Naive,NK,CD8_TCM,CD8_Naive,gdT
chr2	43149719	43149746	TG	ENSG00000230587	cg07563020	0.835872	CD8_TCM,CD4_TCM,CD4_Naive,NK,CD8_TEM,CD8_Naive,gdT,ASDC
chr2	68253636	68253651	AG	ENSG00000289156	cg02607907	0.903038	CD4_TCM
chr2	68253636	68253651	AG	ENSG00000289156	cg02607907	0.903038	CD4_CTL,NK_CD56bright,CD8_Naive,Treg,B_memory,B_intermediate,CD16_Mono,cDC1,pDC,dnT,gdT,MAIT,ASDC,HSPC
chr2	68253636	68253651	AG	ENSG00000289156	cg02607907	0.903038	NK,CD4_Naive,CD8_TEM,B_naive
chr2	68253636	68253651	AG	ENSG00000289156	cg02607907	0.903038	CD8_TEM,CD4_Naive,NK,B_naive
chr2	68253636	68253651	AG	ENSG00000289156	cg02607907	0.903038	CD8_TCM,CD4_TEM,CD14_Mono,CD16_Mono,cDC2
chr2	68253636	68253651	AG	ENSG00000289156	cg02607907	0.903038	Treg,CD4_CTL,NK_CD56bright,CD8_Naive,B_memory,B_intermediate,CD14_Mono,CD16_Mono,cDC1,cDC2,pDC,gdT,MAIT,HSPC
chr5	50534976	50535004	ATA	ENSG00000170571	cg10042864	0.920444	CD4_TEM,CD8_TEM,CD8_TCM,CD8_Naive,B_naive,B_memory,B_intermediate
chr5	50534976	50535004	ATA	ENSG00000170571	cg10042864	0.920444	CD4_CTL,CD4_TEM,CD4_Proliferating,CD8_Naive,gdT,MAIT
chr5	50534976	50535004	ATA	ENSG00000170571	cg10042864	0.920444	CD8_TCM,CD4_TEM,CD8_TEM,B_naive,B_memory,B_intermediate
chr5	50534976	50535004	ATA	ENSG00000170571	cg13345430	0.817933	CD4_TEM,CD8_TEM,CD8_TCM,CD8_Naive,B_naive,B_memory,B_intermediate
chr5	50534976	50535004	ATA	ENSG00000170571	cg13345430	0.817933	CD4_CTL,CD4_TEM,CD4_Proliferating,CD8_Naive,gdT,MAIT
chr5	50534976	50535004	ATA	ENSG00000170571	cg13345430	0.817933	CD8_TCM,CD4_TEM,CD8_TEM,B_naive,B_memory,B_intermediate
chr5	50534976	50535004	ATA	ENSG00000170571	cg27154217	0.875454	CD4_TEM,CD8_TEM,CD8_TCM,CD8_Naive,B_naive,B_memory,B_intermediate
chr5	50534976	50535004	ATA	ENSG00000170571	cg27154217	0.875454	CD4_CTL,CD4_TEM,CD4_Proliferating,CD8_Naive,gdT,MAIT
chr5	50534976	50535004	ATA	ENSG00000170571	cg27154217	0.875454	CD8_TCM,CD4_TEM,CD8_TEM,B_naive,B_memory,B_intermediate
chr6	166955175	166955185	AC	ENSG00000026297	cg01554751	0.930936	CD4_TCM,CD8_Naive
chr6	166955175	166955185	AC	ENSG00000026297	cg01554751	0.930936	CD4_Naive
chr6	166955175	166955185	AC	ENSG00000026297	cg01554751	0.930936	CD8_TCM,CD4_TEM,NK,CD8_TEM
chr6	166955175	166955185	AC	ENSG00000026297	cg01554751	0.930936	Treg,CD4_CTL,NK_CD56bright,CD14_Mono,cDC1,dnT,gdT,ILC
chr6	166955175	166955185	AC	ENSG00000026297	cg01554751	0.930936	dnT,CD4_CTL,NK_CD56bright,Treg,CD14_Mono,cDC1,gdT,ILC
chr6	78888024	78888032	A	ENSG00000146243	cg08642342	0.974092	CD8_TCM,CD4_TEM,CD8_TEM,CD8_Naive,Treg,B_naive,B_memory
chr6	159734375	159734392	A	ENSG00000291237	cg06131755	0.940533	CD4_Naive,CD4_TCM,NK_CD56bright,CD8_TCM,CD8_Naive,Treg,B_memory,gdT,MAIT
chr6	159734375	159734392	A	ENSG00000291237	cg06131755	0.940533	NK,CD8_TEM,CD8_TCM,B_naive,B_intermediate
chr6	159734375	159734392	A	ENSG00000291237	cg06131755	0.940533	CD8_TEM,NK,CD8_TCM,B_naive,B_intermediate
chr6	159734375	159734392	A	ENSG00000291237	cg06131755	0.940533	CD8_TCM,CD4_TCM,CD4_Naive,NK,NK_CD56bright,CD8_TEM,CD8_Naive,Treg,B_naive,B_memory,B_intermediate
chr6	159734375	159734392	A	ENSG00000291237	cg06131755	0.940533	CD8_Naive,CD4_TCM,CD4_Naive,CD4_CTL,NK_CD56bright,CD8_TCM,Treg,B_memory,gdT,MAIT
chr6	159734375	159734392	A	ENSG00000291237	cg06131755	0.940533	B_naive,NK,CD8_TEM,CD8_TCM,B_intermediate
chr6	159734375	159734392	A	ENSG00000291237	cg06131755	0.940533	B_memory,CD4_TCM,CD4_Naive,NK,NK_CD56bright,CD8_TEM,CD8_TCM,CD8_Naive,Treg,B_naive,B_intermediate,gdT,MAIT
chr6	159734375	159734392	A	ENSG00000291237	cg14767165	0.94132	CD4_Naive,CD4_TCM,NK_CD56bright,CD8_TCM,CD8_Naive,Treg,B_memory,gdT,MAIT
chr6	159734375	159734392	A	ENSG00000291237	cg14767165	0.94132	NK,CD8_TEM,CD8_TCM,B_naive,B_intermediate
chr6	159734375	159734392	A	ENSG00000291237	cg14767165	0.94132	CD8_TEM,NK,CD8_TCM,B_naive,B_intermediate
chr6	159734375	159734392	A	ENSG00000291237	cg14767165	0.94132	CD8_TCM,CD4_TCM,CD4_Naive,NK,NK_CD56bright,CD8_TEM,CD8_Naive,Treg,B_naive,B_memory,B_intermediate
chr6	159734375	159734392	A	ENSG00000291237	cg14767165	0.94132	CD8_Naive,CD4_TCM,CD4_Naive,CD4_CTL,NK_CD56bright,CD8_TCM,Treg,B_memory,gdT,MAIT
chr6	159734375	159734392	A	ENSG00000291237	cg14767165	0.94132	B_naive,NK,CD8_TEM,CD8_TCM,B_intermediate
chr6	159734375	159734392	A	ENSG00000291237	cg14767165	0.94132	B_memory,CD4_TCM,CD4_Naive,NK,NK_CD56bright,CD8_TEM,CD8_TCM,CD8_Naive,Treg,B_naive,B_intermediate,gdT,MAIT
chr6	159734375	159734392	A	ENSG00000291237	cg15298323	0.942386	CD4_Naive,CD4_TCM,NK_CD56bright,CD8_TCM,CD8_Naive,Treg,B_memory,gdT,MAIT
chr6	159734375	159734392	A	ENSG00000291237	cg15298323	0.942386	NK,CD8_TEM,CD8_TCM,B_naive,B_intermediate
chr6	159734375	159734392	A	ENSG00000291237	cg15298323	0.942386	CD8_TEM,NK,CD8_TCM,B_naive,B_intermediate
chr6	159734375	159734392	A	ENSG00000291237	cg15298323	0.942386	CD8_TCM,CD4_TCM,CD4_Naive,NK,NK_CD56bright,CD8_TEM,CD8_Naive,Treg,B_naive,B_memory,B_intermediate
chr6	159734375	159734392	A	ENSG00000291237	cg15298323	0.942386	CD8_Naive,CD4_TCM,CD4_Naive,CD4_CTL,NK_CD56bright,CD8_TCM,Treg,B_memory,gdT,MAIT
chr6	159734375	159734392	A	ENSG00000291237	cg15298323	0.942386	B_naive,NK,CD8_TEM,CD8_TCM,B_intermediate
chr6	159734375	159734392	A	ENSG00000291237	cg15298323	0.942386	B_memory,CD4_TCM,CD4_Naive,NK,NK_CD56bright,CD8_TEM,CD8_TCM,CD8_Naive,Treg,B_naive,B_intermediate,gdT,MAIT
chr8	100268683	100268704	A	ENSG00000104450	cg06636551	0.960662	NK,CD4_TCM,CD4_Naive
chr8	100268683	100268704	A	ENSG00000104450	cg06636551	0.960662	CD8_TEM,CD4_TCM,CD4_Naive
chr8	100268683	100268704	A	ENSG00000104450	cg06636551	0.960662	CD8_TCM,CD4_TEM,CD8_Naive,B_naive,B_memory,B_intermediate,MAIT
chr8	100268683	100268704	A	ENSG00000104450	cg00191853	0.958114	NK,CD4_TCM,CD4_Naive
chr8	100268683	100268704	A	ENSG00000104450	cg00191853	0.958114	CD8_TEM,CD4_TCM,CD4_Naive
chr8	100268683	100268704	A	ENSG00000104450	cg00191853	0.958114	CD8_TCM,CD4_TEM,CD8_Naive,B_naive,B_memory,B_intermediate,MAIT
chr8	100268683	100268704	A	ENSG00000104450	cg06636551	0.943395	NK,CD4_TCM,CD4_Naive
chr8	100268683	100268704	A	ENSG00000104450	cg06636551	0.943395	CD8_TEM,CD4_TCM,CD4_Naive
chr8	100268683	100268704	A	ENSG00000104450	cg06636551	0.943395	CD8_TCM,CD4_TEM,CD8_Naive,B_naive,B_memory,B_intermediate,MAIT
chr8	100268683	100268704	A	ENSG00000104450	cg00191853	0.89373	NK,CD4_TCM,CD4_Naive
chr8	100268683	100268704	A	ENSG00000104450	cg00191853	0.89373	CD8_TEM,CD4_TCM,CD4_Naive
chr8	100268683	100268704	A	ENSG00000104450	cg00191853	0.89373	CD8_TCM,CD4_TEM,CD8_Naive,B_naive,B_memory,B_intermediate,MAIT
chr8	100268683	100268704	A	ENSG00000104450	cg06636551	0.962723	NK,CD4_TCM,CD4_Naive
chr8	100268683	100268704	A	ENSG00000104450	cg06636551	0.962723	CD8_TEM,CD4_TCM,CD4_Naive
chr8	100268683	100268704	A	ENSG00000104450	cg06636551	0.962723	CD8_TCM,CD4_TEM,CD8_Naive,B_naive,B_memory,B_intermediate,MAIT
chr1	25417148	25417158	A	ENSG00000183726	cg11734017	0.919687	CD4_TEM,CD4_Naive,CD4_CTL,NK,CD16_Mono,gdT,MAIT
chr1	25417148	25417158	A	ENSG00000183726	cg24733757	0.919723	CD4_TEM,CD4_Naive,CD4_CTL,NK,CD16_Mono,gdT,MAIT
chr1	151918662	151918677	A	ENSG00000197747	cg05340162	0.967711	CD4_TEM,CD4_TCM,CD8_Naive
chr1	151918662	151918677	A	ENSG00000197747	cg05340162	0.967711	NK,CD8_Proliferating,pDC
chr1	151918662	151918677	A	ENSG00000197747	cg05340162	0.967711	CD8_TCM,CD4_TEM,CD4_CTL,CD8_Naive,ILC
chr1	151918662	151918677	A	ENSG00000197747	cg05340162	0.967711	B_intermediate,B_naive
chr1	25502572	25502587	A	ENSG00000204178	cg11734017	0.997191	CD4_TEM,CD4_Naive,NK,CD8_TEM,CD8_TCM,CD8_Naive,Treg,B_naive,gdT
chr1	25502572	25502587	A	ENSG00000204178	cg24733757	0.996921	CD4_TEM,CD4_Naive,NK,CD8_TEM,CD8_TCM,CD8_Naive,Treg,B_naive,gdT
chr10	30934159	30934172	A	ENSG00000183621	cg12473282	0.941142	CD4_TEM,CD8_TCM
chr10	30934159	30934172	A	ENSG00000183621	cg12473282	0.941142	CD4_CTL,CD4_Naive,NK_CD56bright,Treg,B_naive,CD14_Mono,CD16_Mono,cDC2,gdT,MAIT
chr10	30934159	30934172	A	ENSG00000183621	cg12473282	0.941142	NK,CD4_TCM
chr10	30934159	30934172	A	ENSG00000183621	cg12473282	0.941142	Treg,CD4_Naive,CD4_CTL,B_naive,CD14_Mono,CD16_Mono,cDC2,gdT,MAIT
chr10	30934159	30934172	A	ENSG00000183621	cg12473282	0.941142	gdT,CD4_Naive,CD4_CTL,Treg,B_naive,CD16_Mono,cDC2,MAIT
chr11	76933173	76933193	AT	ENSG00000078124	cg04740166	0.999683	CD4_TEM,CD8_TEM
chr11	67426032	67426047	T	ENSG00000172725	cg25866895	0.994654	CD4_TEM,CD8_TCM,CD8_Naive,B_intermediate,gdT
chr11	67426032	67426047	T	ENSG00000172725	cg25866895	0.994654	gdT,CD4_TEM,CD8_TCM,B_intermediate
chr12	48919221	48919235	T	ENSG00000134285	cg07462861	0.862483	CD4_TEM,CD8_TEM,CD8_TCM,CD8_Naive,B_naive,B_intermediate
chr12	53578783	53578803	A	ENSG00000135390	cg16578815	0.913151	CD4_TEM,CD4_TCM,CD8_TCM,B_naive,MAIT
chr12	53578783	53578803	A	ENSG00000135390	cg16578815	0.913151	CD8_TCM,CD4_TCM,CD4_TEM,CD4_Proliferating,NK_CD56bright,B_naive,B_memory,Plasmablast,MAIT
chr12	9028149	9028166	T	ENSG00000175899	cg04548204	0.885436	CD4_TEM,CD8_TCM,gdT
chr12	9028149	9028166	T	ENSG00000175899	cg04548204	0.885436	CD4_CTL,CD8_Naive,Treg,MAIT
chr12	9028149	9028166	T	ENSG00000175899	cg04548204	0.885436	NK,CD4_TCM,CD8_TEM
chr12	9028149	9028166	T	ENSG00000175899	cg04548204	0.885436	NK_CD56bright,CD4_Naive,MAIT
chr12	9028149	9028166	T	ENSG00000175899	cg04548204	0.885436	CD8_TEM,NK
chr12	9028149	9028166	T	ENSG00000175899	cg04548204	0.885436	CD8_TCM,CD4_TEM,gdT
chr12	9028149	9028166	T	ENSG00000175899	cg04548204	0.885436	dnT,CD8_Proliferating
chr12	9028149	9028166	T	ENSG00000175899	cg04548204	0.885436	gdT,CD4_TEM,CD8_TCM
chr12	14733994	14734038	TG	ENSG00000214772	cg01847718	0.966231	CD4_TEM,CD8_TCM,CD8_Naive,Treg
chr12	14733994	14734038	TG	ENSG00000214772	cg01847718	0.966231	CD8_TCM,CD4_TEM,CD8_Naive,Treg,B_memory,B_intermediate
chr12	14733994	14734038	TG	ENSG00000214772	cg01847718	0.966231	CD8_Naive,CD4_TEM,CD8_TCM,Treg,B_memory,B_intermediate,MAIT
chr12	14733994	14734038	TG	ENSG00000214772	cg01847718	0.966231	B_naive
chr12	14733994	14734038	TG	ENSG00000214772	cg10809165	0.903592	CD4_TEM,CD8_TCM,CD8_Naive,Treg
chr12	14733994	14734038	TG	ENSG00000214772	cg10809165	0.903592	CD8_TCM,CD4_TEM,CD8_Naive,Treg,B_memory,B_intermediate
chr12	14733994	14734038	TG	ENSG00000214772	cg10809165	0.903592	CD8_Naive,CD4_TEM,CD8_TCM,Treg,B_memory,B_intermediate,MAIT
chr12	14733994	14734038	TG	ENSG00000214772	cg10809165	0.903592	B_naive
chr12	14733994	14734038	TG	ENSG00000214772	cg11805806	0.855509	CD4_TEM,CD8_TCM,CD8_Naive,Treg
chr12	14733994	14734038	TG	ENSG00000214772	cg11805806	0.855509	CD8_TCM,CD4_TEM,CD8_Naive,Treg,B_memory,B_intermediate
chr12	14733994	14734038	TG	ENSG00000214772	cg11805806	0.855509	CD8_Naive,CD4_TEM,CD8_TCM,Treg,B_memory,B_intermediate,MAIT
chr12	14733994	14734038	TG	ENSG00000214772	cg11805806	0.855509	B_naive
chr12	14733994	14734038	TG	ENSG00000214772	cg12806797	0.958044	CD4_TEM,CD8_TCM,CD8_Naive,Treg
chr12	14733994	14734038	TG	ENSG00000214772	cg12806797	0.958044	CD8_TCM,CD4_TEM,CD8_Naive,Treg,B_memory,B_intermediate
chr12	14733994	14734038	TG	ENSG00000214772	cg12806797	0.958044	CD8_Naive,CD4_TEM,CD8_TCM,Treg,B_memory,B_intermediate,MAIT
chr12	14733994	14734038	TG	ENSG00000214772	cg12806797	0.958044	B_naive
chr13	42320264	42320269	T	ENSG00000023516	cg13065759	0.947177	CD4_TEM,NK,CD8_TEM,CD8_TCM
chr13	42320264	42320269	T	ENSG00000023516	cg13065759	0.947177	CD8_TCM,CD4_TEM,NK,CD8_TEM,Treg
chr13	42320264	42320269	T	ENSG00000023516	cg13065759	0.947177	Treg,CD4_Naive,NK,CD8_TEM,CD8_TCM,B_naive,CD14_Mono
chr13	52446879	52446896	T	ENSG00000136108	cg02158880	0.882919	CD4_TCM,NK,B_naive,B_intermediate
chr13	52446879	52446896	T	ENSG00000136108	cg02158880	0.882919	CD4_TEM,CD4_Naive,CD8_TEM,CD8_TCM,Treg,B_memory,Plasmablast,cDC2
chr13	52446879	52446896	T	ENSG00000136108	cg02158880	0.882919	Plasmablast,CD4_Naive,CD4_TEM,CD4_CTL,CD8_TCM,Treg,B_memory,cDC2,dnT
chr13	52446879	52446896	T	ENSG00000136108	cg02158880	0.882919	CD14_Mono,CD4_TCM,NK,B_naive,B_memory,B_intermediate,CD16_Mono
chr13	52446879	52446896	T	ENSG00000136108	cg02158880	0.882919	CD16_Mono,CD4_TCM,NK,B_naive,B_memory,B_intermediate,CD14_Mono
chr13	52446879	52446896	T	ENSG00000136108	cg02158880	0.882919	cDC2,CD4_Naive,CD4_TEM,NK,CD8_TEM,CD8_TCM,Treg,B_memory,Plasmablast
chr17	46208616	46208637	A	ENSG00000176681	cg00512837	0.827645	CD4_TCM,NK,CD8_TEM,CD14_Mono
chr17	46208616	46208637	A	ENSG00000176681	cg00512837	0.827645	CD4_Naive,CD14_Mono,CD16_Mono
chr17	46208616	46208637	A	ENSG00000176681	cg00512837	0.827645	CD4_TEM,B_naive,CD14_Mono,CD16_Mono
chr17	46208616	46208637	A	ENSG00000176681	cg00512837	0.827645	CD4_CTL,NK_CD56bright,CD8_Naive,Treg,B_memory,B_intermediate,CD14_Mono,CD16_Mono,cDC2,MAIT
chr17	46208616	46208637	A	ENSG00000176681	cg00512837	0.827645	Treg,NK_CD56bright,CD8_TCM,CD8_Naive,B_memory,B_intermediate,CD14_Mono,CD16_Mono,cDC2,gdT,MAIT
chr17	46208616	46208637	A	ENSG00000176681	cg00512837	0.827645	B_memory,CD4_CTL,NK_CD56bright,CD8_TCM,CD8_Naive,Treg,B_intermediate,CD14_Mono,CD16_Mono,cDC2,gdT,MAIT
chr17	46208616	46208637	A	ENSG00000176681	cg00512837	0.827645	gdT,NK_CD56bright,CD8_TCM,CD8_Naive,Treg,B_memory,B_intermediate,CD14_Mono,CD16_Mono,cDC2,MAIT
chr17	46208616	46208637	A	ENSG00000176681	cg02179849	0.818559	CD4_TCM,NK,CD8_TEM,CD14_Mono
chr17	46208616	46208637	A	ENSG00000176681	cg02179849	0.818559	CD4_Naive,CD14_Mono,CD16_Mono
chr17	46208616	46208637	A	ENSG00000176681	cg02179849	0.818559	CD4_TEM,B_naive,CD14_Mono,CD16_Mono
chr17	46208616	46208637	A	ENSG00000176681	cg02179849	0.818559	CD4_CTL,NK_CD56bright,CD8_Naive,Treg,B_memory,B_intermediate,CD14_Mono,CD16_Mono,cDC2,MAIT
chr17	46208616	46208637	A	ENSG00000176681	cg02179849	0.818559	Treg,NK_CD56bright,CD8_TCM,CD8_Naive,B_memory,B_intermediate,CD14_Mono,CD16_Mono,cDC2,gdT,MAIT
chr17	46208616	46208637	A	ENSG00000176681	cg02179849	0.818559	B_memory,CD4_CTL,NK_CD56bright,CD8_TCM,CD8_Naive,Treg,B_intermediate,CD14_Mono,CD16_Mono,cDC2,gdT,MAIT
chr17	46208616	46208637	A	ENSG00000176681	cg02179849	0.818559	gdT,NK_CD56bright,CD8_TCM,CD8_Naive,Treg,B_memory,B_intermediate,CD14_Mono,CD16_Mono,cDC2,MAIT
chr17	46208616	46208637	A	ENSG00000176681	cg07368127	0.828712	CD4_TCM,NK,CD8_TEM,CD14_Mono
chr17	46208616	46208637	A	ENSG00000176681	cg07368127	0.828712	CD4_Naive,CD14_Mono,CD16_Mono
chr17	46208616	46208637	A	ENSG00000176681	cg07368127	0.828712	CD4_TEM,B_naive,CD14_Mono,CD16_Mono
chr17	46208616	46208637	A	ENSG00000176681	cg07368127	0.828712	CD4_CTL,NK_CD56bright,CD8_Naive,Treg,B_memory,B_intermediate,CD14_Mono,CD16_Mono,cDC2,MAIT
chr17	46208616	46208637	A	ENSG00000176681	cg07368127	0.828712	Treg,NK_CD56bright,CD8_TCM,CD8_Naive,B_memory,B_intermediate,CD14_Mono,CD16_Mono,cDC2,gdT,MAIT
chr17	46208616	46208637	A	ENSG00000176681	cg07368127	0.828712	B_memory,CD4_CTL,NK_CD56bright,CD8_TCM,CD8_Naive,Treg,B_intermediate,CD14_Mono,CD16_Mono,cDC2,gdT,MAIT
chr17	46208616	46208637	A	ENSG00000176681	cg07368127	0.828712	gdT,NK_CD56bright,CD8_TCM,CD8_Naive,Treg,B_memory,B_intermediate,CD14_Mono,CD16_Mono,cDC2,MAIT
chr17	46208616	46208637	A	ENSG00000176681	cg07799891	0.917637	CD4_TCM,NK,CD8_TEM,CD14_Mono
chr17	46208616	46208637	A	ENSG00000176681	cg07799891	0.917637	CD4_Naive,CD14_Mono,CD16_Mono
chr17	46208616	46208637	A	ENSG00000176681	cg07799891	0.917637	CD4_TEM,B_naive,CD14_Mono,CD16_Mono
chr17	46208616	46208637	A	ENSG00000176681	cg07799891	0.917637	CD4_CTL,NK_CD56bright,CD8_Naive,Treg,B_memory,B_intermediate,CD14_Mono,CD16_Mono,cDC2,MAIT
chr17	46208616	46208637	A	ENSG00000176681	cg07799891	0.917637	Treg,NK_CD56bright,CD8_TCM,CD8_Naive,B_memory,B_intermediate,CD14_Mono,CD16_Mono,cDC2,gdT,MAIT
chr17	46208616	46208637	A	ENSG00000176681	cg07799891	0.917637	B_memory,CD4_CTL,NK_CD56bright,CD8_TCM,CD8_Naive,Treg,B_intermediate,CD14_Mono,CD16_Mono,cDC2,gdT,MAIT
chr17	46208616	46208637	A	ENSG00000176681	cg07799891	0.917637	gdT,NK_CD56bright,CD8_TCM,CD8_Naive,Treg,B_memory,B_intermediate,CD14_Mono,CD16_Mono,cDC2,MAIT
chr17	46208616	46208637	A	ENSG00000176681	cg08670715	0.821407	CD4_TCM,NK,CD8_TEM,CD14_Mono
chr17	46208616	46208637	A	ENSG00000176681	cg08670715	0.821407	CD4_Naive,CD14_Mono,CD16_Mono
chr17	46208616	46208637	A	ENSG00000176681	cg08670715	0.821407	CD4_TEM,B_naive,CD14_Mono,CD16_Mono
chr17	46208616	46208637	A	ENSG00000176681	cg08670715	0.821407	CD4_CTL,NK_CD56bright,CD8_Naive,Treg,B_memory,B_intermediate,CD14_Mono,CD16_Mono,cDC2,MAIT
chr17	46208616	46208637	A	ENSG00000176681	cg08670715	0.821407	Treg,NK_CD56bright,CD8_TCM,CD8_Naive,B_memory,B_intermediate,CD14_Mono,CD16_Mono,cDC2,gdT,MAIT
chr17	46208616	46208637	A	ENSG00000176681	cg08670715	0.821407	B_memory,CD4_CTL,NK_CD56bright,CD8_TCM,CD8_Naive,Treg,B_intermediate,CD14_Mono,CD16_Mono,cDC2,gdT,MAIT
chr17	46208616	46208637	A	ENSG00000176681	cg08670715	0.821407	gdT,NK_CD56bright,CD8_TCM,CD8_Naive,Treg,B_memory,B_intermediate,CD14_Mono,CD16_Mono,cDC2,MAIT
chr17	46208616	46208637	A	ENSG00000176681	cg13438899	0.883072	CD4_TCM,NK,CD8_TEM,CD14_Mono
chr17	46208616	46208637	A	ENSG00000176681	cg13438899	0.883072	CD4_Naive,CD14_Mono,CD16_Mono
chr17	46208616	46208637	A	ENSG00000176681	cg13438899	0.883072	CD4_TEM,B_naive,CD14_Mono,CD16_Mono
chr17	46208616	46208637	A	ENSG00000176681	cg13438899	0.883072	CD4_CTL,NK_CD56bright,CD8_Naive,Treg,B_memory,B_intermediate,CD14_Mono,CD16_Mono,cDC2,MAIT
chr17	46208616	46208637	A	ENSG00000176681	cg13438899	0.883072	Treg,NK_CD56bright,CD8_TCM,CD8_Naive,B_memory,B_intermediate,CD14_Mono,CD16_Mono,cDC2,gdT,MAIT
chr17	46208616	46208637	A	ENSG00000176681	cg13438899	0.883072	B_memory,CD4_CTL,NK_CD56bright,CD8_TCM,CD8_Naive,Treg,B_intermediate,CD14_Mono,CD16_Mono,cDC2,gdT,MAIT
chr17	46208616	46208637	A	ENSG00000176681	cg13438899	0.883072	gdT,NK_CD56bright,CD8_TCM,CD8_Naive,Treg,B_memory,B_intermediate,CD14_Mono,CD16_Mono,cDC2,MAIT
chr17	46208616	46208637	A	ENSG00000176681	cg14374015	0.861579	CD4_TCM,NK,CD8_TEM,CD14_Mono
chr17	46208616	46208637	A	ENSG00000176681	cg14374015	0.861579	CD4_Naive,CD14_Mono,CD16_Mono
chr17	46208616	46208637	A	ENSG00000176681	cg14374015	0.861579	CD4_TEM,B_naive,CD14_Mono,CD16_Mono
chr17	46208616	46208637	A	ENSG00000176681	cg14374015	0.861579	CD4_CTL,NK_CD56bright,CD8_Naive,Treg,B_memory,B_intermediate,CD14_Mono,CD16_Mono,cDC2,MAIT
chr17	46208616	46208637	A	ENSG00000176681	cg14374015	0.861579	Treg,NK_CD56bright,CD8_TCM,CD8_Naive,B_memory,B_intermediate,CD14_Mono,CD16_Mono,cDC2,gdT,MAIT
chr17	46208616	46208637	A	ENSG00000176681	cg14374015	0.861579	B_memory,CD4_CTL,NK_CD56bright,CD8_TCM,CD8_Naive,Treg,B_intermediate,CD14_Mono,CD16_Mono,cDC2,gdT,MAIT
chr17	46208616	46208637	A	ENSG00000176681	cg14374015	0.861579	gdT,NK_CD56bright,CD8_TCM,CD8_Naive,Treg,B_memory,B_intermediate,CD14_Mono,CD16_Mono,cDC2,MAIT
chr17	46208616	46208637	A	ENSG00000176681	cg16132033	0.877217	CD4_TCM,NK,CD8_TEM,CD14_Mono
chr17	46208616	46208637	A	ENSG00000176681	cg16132033	0.877217	CD4_Naive,CD14_Mono,CD16_Mono
chr17	46208616	46208637	A	ENSG00000176681	cg16132033	0.877217	CD4_TEM,B_naive,CD14_Mono,CD16_Mono
chr17	46208616	46208637	A	ENSG00000176681	cg16132033	0.877217	CD4_CTL,NK_CD56bright,CD8_Naive,Treg,B_memory,B_intermediate,CD14_Mono,CD16_Mono,cDC2,MAIT
chr17	46208616	46208637	A	ENSG00000176681	cg16132033	0.877217	Treg,NK_CD56bright,CD8_TCM,CD8_Naive,B_memory,B_intermediate,CD14_Mono,CD16_Mono,cDC2,gdT,MAIT
chr17	46208616	46208637	A	ENSG00000176681	cg16132033	0.877217	B_memory,CD4_CTL,NK_CD56bright,CD8_TCM,CD8_Naive,Treg,B_intermediate,CD14_Mono,CD16_Mono,cDC2,gdT,MAIT
chr17	46208616	46208637	A	ENSG00000176681	cg16132033	0.877217	gdT,NK_CD56bright,CD8_TCM,CD8_Naive,Treg,B_memory,B_intermediate,CD14_Mono,CD16_Mono,cDC2,MAIT
chr17	46208616	46208637	A	ENSG00000176681	cg18391203	0.874054	CD4_TCM,NK,CD8_TEM,CD14_Mono
chr17	46208616	46208637	A	ENSG00000176681	cg18391203	0.874054	CD4_Naive,CD14_Mono,CD16_Mono
chr17	46208616	46208637	A	ENSG00000176681	cg18391203	0.874054	CD4_TEM,B_naive,CD14_Mono,CD16_Mono
chr17	46208616	46208637	A	ENSG00000176681	cg18391203	0.874054	CD4_CTL,NK_CD56bright,CD8_Naive,Treg,B_memory,B_intermediate,CD14_Mono,CD16_Mono,cDC2,MAIT
chr17	46208616	46208637	A	ENSG00000176681	cg18391203	0.874054	Treg,NK_CD56bright,CD8_TCM,CD8_Naive,B_memory,B_intermediate,CD14_Mono,CD16_Mono,cDC2,gdT,MAIT
chr17	46208616	46208637	A	ENSG00000176681	cg18391203	0.874054	B_memory,CD4_CTL,NK_CD56bright,CD8_TCM,CD8_Naive,Treg,B_intermediate,CD14_Mono,CD16_Mono,cDC2,gdT,MAIT
chr17	46208616	46208637	A	ENSG00000176681	cg18391203	0.874054	gdT,NK_CD56bright,CD8_TCM,CD8_Naive,Treg,B_memory,B_intermediate,CD14_Mono,CD16_Mono,cDC2,MAIT
chr17	46208616	46208637	A	ENSG00000176681	cg19832721	0.903315	CD4_TCM,NK,CD8_TEM,CD14_Mono
chr17	46208616	46208637	A	ENSG00000176681	cg19832721	0.903315	CD4_Naive,CD14_Mono,CD16_Mono
chr17	46208616	46208637	A	ENSG00000176681	cg19832721	0.903315	CD4_TEM,B_naive,CD14_Mono,CD16_Mono
chr17	46208616	46208637	A	ENSG00000176681	cg19832721	0.903315	CD4_CTL,NK_CD56bright,CD8_Naive,Treg,B_memory,B_intermediate,CD14_Mono,CD16_Mono,cDC2,MAIT
chr17	46208616	46208637	A	ENSG00000176681	cg19832721	0.903315	Treg,NK_CD56bright,CD8_TCM,CD8_Naive,B_memory,B_intermediate,CD14_Mono,CD16_Mono,cDC2,gdT,MAIT
chr17	46208616	46208637	A	ENSG00000176681	cg19832721	0.903315	B_memory,CD4_CTL,NK_CD56bright,CD8_TCM,CD8_Naive,Treg,B_intermediate,CD14_Mono,CD16_Mono,cDC2,gdT,MAIT
chr17	46208616	46208637	A	ENSG00000176681	cg19832721	0.903315	gdT,NK_CD56bright,CD8_TCM,CD8_Naive,Treg,B_memory,B_intermediate,CD14_Mono,CD16_Mono,cDC2,MAIT
chr17	46208616	46208637	A	ENSG00000176681	cg19982758	0.944623	CD4_TCM,NK,CD8_TEM,CD14_Mono
chr17	46208616	46208637	A	ENSG00000176681	cg19982758	0.944623	CD4_Naive,CD14_Mono,CD16_Mono
chr17	46208616	46208637	A	ENSG00000176681	cg19982758	0.944623	CD4_TEM,B_naive,CD14_Mono,CD16_Mono
chr17	46208616	46208637	A	ENSG00000176681	cg19982758	0.944623	CD4_CTL,NK_CD56bright,CD8_Naive,Treg,B_memory,B_intermediate,CD14_Mono,CD16_Mono,cDC2,MAIT
chr17	46208616	46208637	A	ENSG00000176681	cg19982758	0.944623	Treg,NK_CD56bright,CD8_TCM,CD8_Naive,B_memory,B_intermediate,CD14_Mono,CD16_Mono,cDC2,gdT,MAIT
chr17	46208616	46208637	A	ENSG00000176681	cg19982758	0.944623	B_memory,CD4_CTL,NK_CD56bright,CD8_TCM,CD8_Naive,Treg,B_intermediate,CD14_Mono,CD16_Mono,cDC2,gdT,MAIT
chr17	46208616	46208637	A	ENSG00000176681	cg19982758	0.944623	gdT,NK_CD56bright,CD8_TCM,CD8_Naive,Treg,B_memory,B_intermediate,CD14_Mono,CD16_Mono,cDC2,MAIT
chr17	46208616	46208637	A	ENSG00000176681	cg20120463	0.884424	CD4_TCM,NK,CD8_TEM,CD14_Mono
chr17	46208616	46208637	A	ENSG00000176681	cg20120463	0.884424	CD4_Naive,CD14_Mono,CD16_Mono
chr17	46208616	46208637	A	ENSG00000176681	cg20120463	0.884424	CD4_TEM,B_naive,CD14_Mono,CD16_Mono
chr17	46208616	46208637	A	ENSG00000176681	cg20120463	0.884424	CD4_CTL,NK_CD56bright,CD8_Naive,Treg,B_memory,B_intermediate,CD14_Mono,CD16_Mono,cDC2,MAIT
chr17	46208616	46208637	A	ENSG00000176681	cg20120463	0.884424	Treg,NK_CD56bright,CD8_TCM,CD8_Naive,B_memory,B_intermediate,CD14_Mono,CD16_Mono,cDC2,gdT,MAIT
chr17	46208616	46208637	A	ENSG00000176681	cg20120463	0.884424	B_memory,CD4_CTL,NK_CD56bright,CD8_TCM,CD8_Naive,Treg,B_intermediate,CD14_Mono,CD16_Mono,cDC2,gdT,MAIT
chr17	46208616	46208637	A	ENSG00000176681	cg20120463	0.884424	gdT,NK_CD56bright,CD8_TCM,CD8_Naive,Treg,B_memory,B_intermediate,CD14_Mono,CD16_Mono,cDC2,MAIT
chr17	46208616	46208637	A	ENSG00000176681	cg22045604	0.925433	CD4_TCM,NK,CD8_TEM,CD14_Mono
chr17	46208616	46208637	A	ENSG00000176681	cg22045604	0.925433	CD4_Naive,CD14_Mono,CD16_Mono
chr17	46208616	46208637	A	ENSG00000176681	cg22045604	0.925433	CD4_TEM,B_naive,CD14_Mono,CD16_Mono
chr17	46208616	46208637	A	ENSG00000176681	cg22045604	0.925433	CD4_CTL,NK_CD56bright,CD8_Naive,Treg,B_memory,B_intermediate,CD14_Mono,CD16_Mono,cDC2,MAIT
chr17	46208616	46208637	A	ENSG00000176681	cg22045604	0.925433	Treg,NK_CD56bright,CD8_TCM,CD8_Naive,B_memory,B_intermediate,CD14_Mono,CD16_Mono,cDC2,gdT,MAIT
chr17	46208616	46208637	A	ENSG00000176681	cg22045604	0.925433	B_memory,CD4_CTL,NK_CD56bright,CD8_TCM,CD8_Naive,Treg,B_intermediate,CD14_Mono,CD16_Mono,cDC2,gdT,MAIT
chr17	46208616	46208637	A	ENSG00000176681	cg22045604	0.925433	gdT,NK_CD56bright,CD8_TCM,CD8_Naive,Treg,B_memory,B_intermediate,CD14_Mono,CD16_Mono,cDC2,MAIT
chr17	46208616	46208637	A	ENSG00000176681	cg22426228	0.883854	CD4_TCM,NK,CD8_TEM,CD14_Mono
chr17	46208616	46208637	A	ENSG00000176681	cg22426228	0.883854	CD4_Naive,CD14_Mono,CD16_Mono
chr17	46208616	46208637	A	ENSG00000176681	cg22426228	0.883854	CD4_TEM,B_naive,CD14_Mono,CD16_Mono
chr17	46208616	46208637	A	ENSG00000176681	cg22426228	0.883854	CD4_CTL,NK_CD56bright,CD8_Naive,Treg,B_memory,B_intermediate,CD14_Mono,CD16_Mono,cDC2,MAIT
chr17	46208616	46208637	A	ENSG00000176681	cg22426228	0.883854	Treg,NK_CD56bright,CD8_TCM,CD8_Naive,B_memory,B_intermediate,CD14_Mono,CD16_Mono,cDC2,gdT,MAIT
chr17	46208616	46208637	A	ENSG00000176681	cg22426228	0.883854	B_memory,CD4_CTL,NK_CD56bright,CD8_TCM,CD8_Naive,Treg,B_intermediate,CD14_Mono,CD16_Mono,cDC2,gdT,MAIT
chr17	46208616	46208637	A	ENSG00000176681	cg22426228	0.883854	gdT,NK_CD56bright,CD8_TCM,CD8_Naive,Treg,B_memory,B_intermediate,CD14_Mono,CD16_Mono,cDC2,MAIT
chr17	46208616	46208637	A	ENSG00000176681	cg23519755	0.89666	CD4_TCM,NK,CD8_TEM,CD14_Mono
chr17	46208616	46208637	A	ENSG00000176681	cg23519755	0.89666	CD4_Naive,CD14_Mono,CD16_Mono
chr17	46208616	46208637	A	ENSG00000176681	cg23519755	0.89666	CD4_TEM,B_naive,CD14_Mono,CD16_Mono
chr17	46208616	46208637	A	ENSG00000176681	cg23519755	0.89666	CD4_CTL,NK_CD56bright,CD8_Naive,Treg,B_memory,B_intermediate,CD14_Mono,CD16_Mono,cDC2,MAIT
chr17	46208616	46208637	A	ENSG00000176681	cg23519755	0.89666	Treg,NK_CD56bright,CD8_TCM,CD8_Naive,B_memory,B_intermediate,CD14_Mono,CD16_Mono,cDC2,gdT,MAIT
chr17	46208616	46208637	A	ENSG00000176681	cg23519755	0.89666	B_memory,CD4_CTL,NK_CD56bright,CD8_TCM,CD8_Naive,Treg,B_intermediate,CD14_Mono,CD16_Mono,cDC2,gdT,MAIT
chr17	46208616	46208637	A	ENSG00000176681	cg23519755	0.89666	gdT,NK_CD56bright,CD8_TCM,CD8_Naive,Treg,B_memory,B_intermediate,CD14_Mono,CD16_Mono,cDC2,MAIT
chr17	46208616	46208637	A	ENSG00000176681	cg23616531	0.861286	CD4_TCM,NK,CD8_TEM,CD14_Mono
chr17	46208616	46208637	A	ENSG00000176681	cg23616531	0.861286	CD4_Naive,CD14_Mono,CD16_Mono
chr17	46208616	46208637	A	ENSG00000176681	cg23616531	0.861286	CD4_TEM,B_naive,CD14_Mono,CD16_Mono
chr17	46208616	46208637	A	ENSG00000176681	cg23616531	0.861286	CD4_CTL,NK_CD56bright,CD8_Naive,Treg,B_memory,B_intermediate,CD14_Mono,CD16_Mono,cDC2,MAIT
chr17	46208616	46208637	A	ENSG00000176681	cg23616531	0.861286	Treg,NK_CD56bright,CD8_TCM,CD8_Naive,B_memory,B_intermediate,CD14_Mono,CD16_Mono,cDC2,gdT,MAIT
chr17	46208616	46208637	A	ENSG00000176681	cg23616531	0.861286	B_memory,CD4_CTL,NK_CD56bright,CD8_TCM,CD8_Naive,Treg,B_intermediate,CD14_Mono,CD16_Mono,cDC2,gdT,MAIT
chr17	46208616	46208637	A	ENSG00000176681	cg23616531	0.861286	gdT,NK_CD56bright,CD8_TCM,CD8_Naive,Treg,B_memory,B_intermediate,CD14_Mono,CD16_Mono,cDC2,MAIT
chr17	46208616	46208637	A	ENSG00000176681	cg25464663	0.856131	CD4_TCM,NK,CD8_TEM,CD14_Mono
chr17	46208616	46208637	A	ENSG00000176681	cg25464663	0.856131	CD4_Naive,CD14_Mono,CD16_Mono
chr17	46208616	46208637	A	ENSG00000176681	cg25464663	0.856131	CD4_TEM,B_naive,CD14_Mono,CD16_Mono
chr17	46208616	46208637	A	ENSG00000176681	cg25464663	0.856131	CD4_CTL,NK_CD56bright,CD8_Naive,Treg,B_memory,B_intermediate,CD14_Mono,CD16_Mono,cDC2,MAIT
chr17	46208616	46208637	A	ENSG00000176681	cg25464663	0.856131	Treg,NK_CD56bright,CD8_TCM,CD8_Naive,B_memory,B_intermediate,CD14_Mono,CD16_Mono,cDC2,gdT,MAIT
chr17	46208616	46208637	A	ENSG00000176681	cg25464663	0.856131	B_memory,CD4_CTL,NK_CD56bright,CD8_TCM,CD8_Naive,Treg,B_intermediate,CD14_Mono,CD16_Mono,cDC2,gdT,MAIT
chr17	46208616	46208637	A	ENSG00000176681	cg25464663	0.856131	gdT,NK_CD56bright,CD8_TCM,CD8_Naive,Treg,B_memory,B_intermediate,CD14_Mono,CD16_Mono,cDC2,MAIT
chr17	46208616	46208637	A	ENSG00000176681	cg00512837	0.873537	CD4_TCM,NK,CD8_TEM,CD14_Mono
chr17	46208616	46208637	A	ENSG00000176681	cg00512837	0.873537	CD4_Naive,CD14_Mono,CD16_Mono
chr17	46208616	46208637	A	ENSG00000176681	cg00512837	0.873537	CD4_TEM,B_naive,CD14_Mono,CD16_Mono
chr17	46208616	46208637	A	ENSG00000176681	cg00512837	0.873537	CD4_CTL,NK_CD56bright,CD8_Naive,Treg,B_memory,B_intermediate,CD14_Mono,CD16_Mono,cDC2,MAIT
chr17	46208616	46208637	A	ENSG00000176681	cg00512837	0.873537	Treg,NK_CD56bright,CD8_TCM,CD8_Naive,B_memory,B_intermediate,CD14_Mono,CD16_Mono,cDC2,gdT,MAIT
chr17	46208616	46208637	A	ENSG00000176681	cg00512837	0.873537	B_memory,CD4_CTL,NK_CD56bright,CD8_TCM,CD8_Naive,Treg,B_intermediate,CD14_Mono,CD16_Mono,cDC2,gdT,MAIT
chr17	46208616	46208637	A	ENSG00000176681	cg00512837	0.873537	gdT,NK_CD56bright,CD8_TCM,CD8_Naive,Treg,B_memory,B_intermediate,CD14_Mono,CD16_Mono,cDC2,MAIT
chr17	46208616	46208637	A	ENSG00000176681	cg04523597	0.846205	CD4_TCM,NK,CD8_TEM,CD14_Mono
chr17	46208616	46208637	A	ENSG00000176681	cg04523597	0.846205	CD4_Naive,CD14_Mono,CD16_Mono
chr17	46208616	46208637	A	ENSG00000176681	cg04523597	0.846205	CD4_TEM,B_naive,CD14_Mono,CD16_Mono
chr17	46208616	46208637	A	ENSG00000176681	cg04523597	0.846205	CD4_CTL,NK_CD56bright,CD8_Naive,Treg,B_memory,B_intermediate,CD14_Mono,CD16_Mono,cDC2,MAIT
chr17	46208616	46208637	A	ENSG00000176681	cg04523597	0.846205	Treg,NK_CD56bright,CD8_TCM,CD8_Naive,B_memory,B_intermediate,CD14_Mono,CD16_Mono,cDC2,gdT,MAIT
chr17	46208616	46208637	A	ENSG00000176681	cg04523597	0.846205	B_memory,CD4_CTL,NK_CD56bright,CD8_TCM,CD8_Naive,Treg,B_intermediate,CD14_Mono,CD16_Mono,cDC2,gdT,MAIT
chr17	46208616	46208637	A	ENSG00000176681	cg04523597	0.846205	gdT,NK_CD56bright,CD8_TCM,CD8_Naive,Treg,B_memory,B_intermediate,CD14_Mono,CD16_Mono,cDC2,MAIT
chr17	46208616	46208637	A	ENSG00000176681	cg07368127	0.98212	CD4_TCM,NK,CD8_TEM,CD14_Mono
chr17	46208616	46208637	A	ENSG00000176681	cg07368127	0.98212	CD4_Naive,CD14_Mono,CD16_Mono
chr17	46208616	46208637	A	ENSG00000176681	cg07368127	0.98212	CD4_TEM,B_naive,CD14_Mono,CD16_Mono
chr17	46208616	46208637	A	ENSG00000176681	cg07368127	0.98212	CD4_CTL,NK_CD56bright,CD8_Naive,Treg,B_memory,B_intermediate,CD14_Mono,CD16_Mono,cDC2,MAIT
chr17	46208616	46208637	A	ENSG00000176681	cg07368127	0.98212	Treg,NK_CD56bright,CD8_TCM,CD8_Naive,B_memory,B_intermediate,CD14_Mono,CD16_Mono,cDC2,gdT,MAIT
chr17	46208616	46208637	A	ENSG00000176681	cg07368127	0.98212	B_memory,CD4_CTL,NK_CD56bright,CD8_TCM,CD8_Naive,Treg,B_intermediate,CD14_Mono,CD16_Mono,cDC2,gdT,MAIT
chr17	46208616	46208637	A	ENSG00000176681	cg07368127	0.98212	gdT,NK_CD56bright,CD8_TCM,CD8_Naive,Treg,B_memory,B_intermediate,CD14_Mono,CD16_Mono,cDC2,MAIT
chr17	46208616	46208637	A	ENSG00000176681	cg07799891	0.836574	CD4_TCM,NK,CD8_TEM,CD14_Mono
chr17	46208616	46208637	A	ENSG00000176681	cg07799891	0.836574	CD4_Naive,CD14_Mono,CD16_Mono
chr17	46208616	46208637	A	ENSG00000176681	cg07799891	0.836574	CD4_TEM,B_naive,CD14_Mono,CD16_Mono
chr17	46208616	46208637	A	ENSG00000176681	cg07799891	0.836574	CD4_CTL,NK_CD56bright,CD8_Naive,Treg,B_memory,B_intermediate,CD14_Mono,CD16_Mono,cDC2,MAIT
chr17	46208616	46208637	A	ENSG00000176681	cg07799891	0.836574	Treg,NK_CD56bright,CD8_TCM,CD8_Naive,B_memory,B_intermediate,CD14_Mono,CD16_Mono,cDC2,gdT,MAIT
chr17	46208616	46208637	A	ENSG00000176681	cg07799891	0.836574	B_memory,CD4_CTL,NK_CD56bright,CD8_TCM,CD8_Naive,Treg,B_intermediate,CD14_Mono,CD16_Mono,cDC2,gdT,MAIT
chr17	46208616	46208637	A	ENSG00000176681	cg07799891	0.836574	gdT,NK_CD56bright,CD8_TCM,CD8_Naive,Treg,B_memory,B_intermediate,CD14_Mono,CD16_Mono,cDC2,MAIT
chr17	46208616	46208637	A	ENSG00000176681	cg14374015	0.826508	CD4_TCM,NK,CD8_TEM,CD14_Mono
chr17	46208616	46208637	A	ENSG00000176681	cg14374015	0.826508	CD4_Naive,CD14_Mono,CD16_Mono
chr17	46208616	46208637	A	ENSG00000176681	cg14374015	0.826508	CD4_TEM,B_naive,CD14_Mono,CD16_Mono
chr17	46208616	46208637	A	ENSG00000176681	cg14374015	0.826508	CD4_CTL,NK_CD56bright,CD8_Naive,Treg,B_memory,B_intermediate,CD14_Mono,CD16_Mono,cDC2,MAIT
chr17	46208616	46208637	A	ENSG00000176681	cg14374015	0.826508	Treg,NK_CD56bright,CD8_TCM,CD8_Naive,B_memory,B_intermediate,CD14_Mono,CD16_Mono,cDC2,gdT,MAIT
chr17	46208616	46208637	A	ENSG00000176681	cg14374015	0.826508	B_memory,CD4_CTL,NK_CD56bright,CD8_TCM,CD8_Naive,Treg,B_intermediate,CD14_Mono,CD16_Mono,cDC2,gdT,MAIT
chr17	46208616	46208637	A	ENSG00000176681	cg14374015	0.826508	gdT,NK_CD56bright,CD8_TCM,CD8_Naive,Treg,B_memory,B_intermediate,CD14_Mono,CD16_Mono,cDC2,MAIT
chr17	46208616	46208637	A	ENSG00000176681	cg16132033	0.875582	CD4_TCM,NK,CD8_TEM,CD14_Mono
chr17	46208616	46208637	A	ENSG00000176681	cg16132033	0.875582	CD4_Naive,CD14_Mono,CD16_Mono
chr17	46208616	46208637	A	ENSG00000176681	cg16132033	0.875582	CD4_TEM,B_naive,CD14_Mono,CD16_Mono
chr17	46208616	46208637	A	ENSG00000176681	cg16132033	0.875582	CD4_CTL,NK_CD56bright,CD8_Naive,Treg,B_memory,B_intermediate,CD14_Mono,CD16_Mono,cDC2,MAIT
chr17	46208616	46208637	A	ENSG00000176681	cg16132033	0.875582	Treg,NK_CD56bright,CD8_TCM,CD8_Naive,B_memory,B_intermediate,CD14_Mono,CD16_Mono,cDC2,gdT,MAIT
chr17	46208616	46208637	A	ENSG00000176681	cg16132033	0.875582	B_memory,CD4_CTL,NK_CD56bright,CD8_TCM,CD8_Naive,Treg,B_intermediate,CD14_Mono,CD16_Mono,cDC2,gdT,MAIT
chr17	46208616	46208637	A	ENSG00000176681	cg16132033	0.875582	gdT,NK_CD56bright,CD8_TCM,CD8_Naive,Treg,B_memory,B_intermediate,CD14_Mono,CD16_Mono,cDC2,MAIT
chr17	46208616	46208637	A	ENSG00000176681	cg18391203	0.93966	CD4_TCM,NK,CD8_TEM,CD14_Mono
chr17	46208616	46208637	A	ENSG00000176681	cg18391203	0.93966	CD4_Naive,CD14_Mono,CD16_Mono
chr17	46208616	46208637	A	ENSG00000176681	cg18391203	0.93966	CD4_TEM,B_naive,CD14_Mono,CD16_Mono
chr17	46208616	46208637	A	ENSG00000176681	cg18391203	0.93966	CD4_CTL,NK_CD56bright,CD8_Naive,Treg,B_memory,B_intermediate,CD14_Mono,CD16_Mono,cDC2,MAIT
chr17	46208616	46208637	A	ENSG00000176681	cg18391203	0.93966	Treg,NK_CD56bright,CD8_TCM,CD8_Naive,B_memory,B_intermediate,CD14_Mono,CD16_Mono,cDC2,gdT,MAIT
chr17	46208616	46208637	A	ENSG00000176681	cg18391203	0.93966	B_memory,CD4_CTL,NK_CD56bright,CD8_TCM,CD8_Naive,Treg,B_intermediate,CD14_Mono,CD16_Mono,cDC2,gdT,MAIT
chr17	46208616	46208637	A	ENSG00000176681	cg18391203	0.93966	gdT,NK_CD56bright,CD8_TCM,CD8_Naive,Treg,B_memory,B_intermediate,CD14_Mono,CD16_Mono,cDC2,MAIT
chr17	46208616	46208637	A	ENSG00000176681	cg19982758	0.838066	CD4_TCM,NK,CD8_TEM,CD14_Mono
chr17	46208616	46208637	A	ENSG00000176681	cg19982758	0.838066	CD4_Naive,CD14_Mono,CD16_Mono
chr17	46208616	46208637	A	ENSG00000176681	cg19982758	0.838066	CD4_TEM,B_naive,CD14_Mono,CD16_Mono
chr17	46208616	46208637	A	ENSG00000176681	cg19982758	0.838066	CD4_CTL,NK_CD56bright,CD8_Naive,Treg,B_memory,B_intermediate,CD14_Mono,CD16_Mono,cDC2,MAIT
chr17	46208616	46208637	A	ENSG00000176681	cg19982758	0.838066	Treg,NK_CD56bright,CD8_TCM,CD8_Naive,B_memory,B_intermediate,CD14_Mono,CD16_Mono,cDC2,gdT,MAIT
chr17	46208616	46208637	A	ENSG00000176681	cg19982758	0.838066	B_memory,CD4_CTL,NK_CD56bright,CD8_TCM,CD8_Naive,Treg,B_intermediate,CD14_Mono,CD16_Mono,cDC2,gdT,MAIT
chr17	46208616	46208637	A	ENSG00000176681	cg19982758	0.838066	gdT,NK_CD56bright,CD8_TCM,CD8_Naive,Treg,B_memory,B_intermediate,CD14_Mono,CD16_Mono,cDC2,MAIT
chr17	46208616	46208637	A	ENSG00000176681	cg20120463	0.811226	CD4_TCM,NK,CD8_TEM,CD14_Mono
chr17	46208616	46208637	A	ENSG00000176681	cg20120463	0.811226	CD4_Naive,CD14_Mono,CD16_Mono
chr17	46208616	46208637	A	ENSG00000176681	cg20120463	0.811226	CD4_TEM,B_naive,CD14_Mono,CD16_Mono
chr17	46208616	46208637	A	ENSG00000176681	cg20120463	0.811226	CD4_CTL,NK_CD56bright,CD8_Naive,Treg,B_memory,B_intermediate,CD14_Mono,CD16_Mono,cDC2,MAIT
chr17	46208616	46208637	A	ENSG00000176681	cg20120463	0.811226	Treg,NK_CD56bright,CD8_TCM,CD8_Naive,B_memory,B_intermediate,CD14_Mono,CD16_Mono,cDC2,gdT,MAIT
chr17	46208616	46208637	A	ENSG00000176681	cg20120463	0.811226	B_memory,CD4_CTL,NK_CD56bright,CD8_TCM,CD8_Naive,Treg,B_intermediate,CD14_Mono,CD16_Mono,cDC2,gdT,MAIT
chr17	46208616	46208637	A	ENSG00000176681	cg20120463	0.811226	gdT,NK_CD56bright,CD8_TCM,CD8_Naive,Treg,B_memory,B_intermediate,CD14_Mono,CD16_Mono,cDC2,MAIT
chr17	46208616	46208637	A	ENSG00000176681	cg22426228	0.900162	CD4_TCM,NK,CD8_TEM,CD14_Mono
chr17	46208616	46208637	A	ENSG00000176681	cg22426228	0.900162	CD4_Naive,CD14_Mono,CD16_Mono
chr17	46208616	46208637	A	ENSG00000176681	cg22426228	0.900162	CD4_TEM,B_naive,CD14_Mono,CD16_Mono
chr17	46208616	46208637	A	ENSG00000176681	cg22426228	0.900162	CD4_CTL,NK_CD56bright,CD8_Naive,Treg,B_memory,B_intermediate,CD14_Mono,CD16_Mono,cDC2,MAIT
chr17	46208616	46208637	A	ENSG00000176681	cg22426228	0.900162	Treg,NK_CD56bright,CD8_TCM,CD8_Naive,B_memory,B_intermediate,CD14_Mono,CD16_Mono,cDC2,gdT,MAIT
chr17	46208616	46208637	A	ENSG00000176681	cg22426228	0.900162	B_memory,CD4_CTL,NK_CD56bright,CD8_TCM,CD8_Naive,Treg,B_intermediate,CD14_Mono,CD16_Mono,cDC2,gdT,MAIT
chr17	46208616	46208637	A	ENSG00000176681	cg22426228	0.900162	gdT,NK_CD56bright,CD8_TCM,CD8_Naive,Treg,B_memory,B_intermediate,CD14_Mono,CD16_Mono,cDC2,MAIT
chr17	46208616	46208637	A	ENSG00000176681	cg23616531	0.901516	CD4_TCM,NK,CD8_TEM,CD14_Mono
chr17	46208616	46208637	A	ENSG00000176681	cg23616531	0.901516	CD4_Naive,CD14_Mono,CD16_Mono
chr17	46208616	46208637	A	ENSG00000176681	cg23616531	0.901516	CD4_TEM,B_naive,CD14_Mono,CD16_Mono
chr17	46208616	46208637	A	ENSG00000176681	cg23616531	0.901516	CD4_CTL,NK_CD56bright,CD8_Naive,Treg,B_memory,B_intermediate,CD14_Mono,CD16_Mono,cDC2,MAIT
chr17	46208616	46208637	A	ENSG00000176681	cg23616531	0.901516	Treg,NK_CD56bright,CD8_TCM,CD8_Naive,B_memory,B_intermediate,CD14_Mono,CD16_Mono,cDC2,gdT,MAIT
chr17	46208616	46208637	A	ENSG00000176681	cg23616531	0.901516	B_memory,CD4_CTL,NK_CD56bright,CD8_TCM,CD8_Naive,Treg,B_intermediate,CD14_Mono,CD16_Mono,cDC2,gdT,MAIT
chr17	46208616	46208637	A	ENSG00000176681	cg23616531	0.901516	gdT,NK_CD56bright,CD8_TCM,CD8_Naive,Treg,B_memory,B_intermediate,CD14_Mono,CD16_Mono,cDC2,MAIT
chr17	46208616	46208637	A	ENSG00000176681	cg25464663	0.914032	CD4_TCM,NK,CD8_TEM,CD14_Mono
chr17	46208616	46208637	A	ENSG00000176681	cg25464663	0.914032	CD4_Naive,CD14_Mono,CD16_Mono
chr17	46208616	46208637	A	ENSG00000176681	cg25464663	0.914032	CD4_TEM,B_naive,CD14_Mono,CD16_Mono
chr17	46208616	46208637	A	ENSG00000176681	cg25464663	0.914032	CD4_CTL,NK_CD56bright,CD8_Naive,Treg,B_memory,B_intermediate,CD14_Mono,CD16_Mono,cDC2,MAIT
chr17	46208616	46208637	A	ENSG00000176681	cg25464663	0.914032	Treg,NK_CD56bright,CD8_TCM,CD8_Naive,B_memory,B_intermediate,CD14_Mono,CD16_Mono,cDC2,gdT,MAIT
chr17	46208616	46208637	A	ENSG00000176681	cg25464663	0.914032	B_memory,CD4_CTL,NK_CD56bright,CD8_TCM,CD8_Naive,Treg,B_intermediate,CD14_Mono,CD16_Mono,cDC2,gdT,MAIT
chr17	46208616	46208637	A	ENSG00000176681	cg25464663	0.914032	gdT,NK_CD56bright,CD8_TCM,CD8_Naive,Treg,B_memory,B_intermediate,CD14_Mono,CD16_Mono,cDC2,MAIT
chr17	8185214	8185243	AAAAC	ENSG00000220205	cg14021168	0.999822	CD4_TEM,CD8_TEM,CD8_TCM,CD8_Naive,Treg,B_naive,B_memory,B_intermediate,MAIT
chr17	8185214	8185243	AAAAC	ENSG00000220205	cg14021168	0.999822	MAIT,CD4_TCM,CD4_TEM,CD8_TEM,CD8_TCM,CD8_Naive,Treg,B_naive,B_memory,B_intermediate
chr17	81202100	81202114	A	ENSG00000224877	cg10284065	0.997799	CD4_TEM,CD4_Proliferating,NK_Proliferating,CD8_TCM,CD8_Naive,CD14_Mono,CD16_Mono,cDC2,MAIT
chr17	81202100	81202114	A	ENSG00000224877	cg10284065	0.997799	CD8_TEM,CD4_TCM,CD4_Naive,NK
chr17	81202100	81202114	A	ENSG00000224877	cg10284065	0.997799	gdT,CD4_TEM,CD4_CTL,CD4_Proliferating,NK_CD56bright,NK_Proliferating,CD8_TCM,CD8_Proliferating,CD8_Naive,Treg,B_memory,B_intermediate,CD14_Mono,CD16_Mono,cDC2,pDC,MAIT
chr17	81202100	81202114	A	ENSG00000224877	cg11345693	0.961791	CD4_TEM,CD4_Proliferating,NK_Proliferating,CD8_TCM,CD8_Naive,CD14_Mono,CD16_Mono,cDC2,MAIT
chr17	81202100	81202114	A	ENSG00000224877	cg11345693	0.961791	CD8_TEM,CD4_TCM,CD4_Naive,NK
chr17	81202100	81202114	A	ENSG00000224877	cg11345693	0.961791	gdT,CD4_TEM,CD4_CTL,CD4_Proliferating,NK_CD56bright,NK_Proliferating,CD8_TCM,CD8_Proliferating,CD8_Naive,Treg,B_memory,B_intermediate,CD14_Mono,CD16_Mono,cDC2,pDC,MAIT
chr17	81202100	81202114	A	ENSG00000224877	cg14413466	0.997806	CD4_TEM,CD4_Proliferating,NK_Proliferating,CD8_TCM,CD8_Naive,CD14_Mono,CD16_Mono,cDC2,MAIT
chr17	81202100	81202114	A	ENSG00000224877	cg14413466	0.997806	CD8_TEM,CD4_TCM,CD4_Naive,NK
[truncated: 1,857 more rows]

## Sheet: README
Supplementary Table 5: List of candidate causal sc-eTRs with evidence of colocalization with orthogonal methylation data [PP H4 ≥ 0.8] (Trujillo et al. [DOI:10.1101/gr.277057.122])
The details for each column are:
chromosome (hg38): chromosome of the single-cell eTR
start coordinate (hg38): start coordinate of the single-cell eTR
end coordinate (hg38): end coordinate of the single-cell eTR
motif: motif of the single-cell eTR
egene: target gene of the single-cell eTR
ProbeID: methylation probe ID used for colocalization (Trujillo et al. [DOI:10.1101/gr.277057.122])
PP.H4.abf: probability that both traits (methylation and gene expression) are associated and share a single causal variant (Giambartolomei et al. 2013 [DOI: 10.1371/journal.pgen.1004383])
all_cell_types: cell type-specificity of the sc-eTR
