# Supplementary material for: Polymorphic tandem repeats influence cell type-specific gene expression across the human immune landscape
Source: bioRxiv. 2025 Apr 9:2024.11.02.621562. Preprint. [Version 2] doi: 10.1101/2024.11.02.621562 (PMC12026411; doi:10.1101/2024.11.02.621562)
Supplement: Supplement 2 [file media-2.zip › Supplementary Tables - final freeze/TableS6v1.0.xlsx]

## Sheet: TableS6
chromosome (hg38)	start coordinate (hg38)	end coordinate (hg38)	motif	egene	PP.H4.abf	ProbeID	all_cell_types
chr10	29388991	29389030	TG	ENSG00000291093	0.955456	cg14001239	CD4_TEM,CD8_TEM,CD8_TCM,Treg,B_memory,B_intermediate
chr2	196121689	196121713	T	ENSG00000272211	0.990091	cg03888814	B_naive,CD4_Naive
chr16	3084607	3084625	A	ENSG00000262370	0.961242	cg02017950	NK_CD56bright,CD4_CTL,CD8_TCM
chr13	42990175	42990192	A	ENSG00000133106	0.99633	cg03763873	CD4_TEM,CD4_TCM,NK
chr20	34460179	34460205	TTG	ENSG00000236388	0.844629	cg16834408	CD16_Mono,CD4_CTL,NK_CD56bright,B_memory,B_intermediate,gdT,MAIT
chr12	122450182	122450196	T	ENSG00000111011	0.855485	cg02988101	CD4_Naive,CD4_TCM,NK,CD8_TEM,B_naive
chr6	166995761	166995770	T	ENSG00000026297	0.846714	cg13692156	CD4_CTL,Treg,B_naive,CD14_Mono,dnT,ILC
chr15	30901599	30901612	T	ENSG00000198690	0.9686	cg15350618	CD4_CTL,NK_CD56bright,NK_Proliferating,B_intermediate,CD16_Mono,pDC,gdT,MAIT
chr21	33681616	33681660	ATTTT	ENSG00000205726	0.994563	cg06287548	cDC2,CD14_Mono
chr17	46490875	46490887	T	ENSG00000238083	1	cg05159804	CD4_TCM,NK,CD8_TEM
chr8	133057774	133057787	A	ENSG00000287736	0.955825	cg01666088	CD4_TCM,NK
chr19	58347666	58347726	AGGCCACGCCCC	ENSG00000121410	0.810795	cg04170623	CD4_TCM,CD8_TEM,CD8_TCM,B_naive,B_memory,B_intermediate
chr17	46208616	46208637	A	ENSG00000176681	0.827645	cg00512837	CD4_TCM,NK,CD8_TEM,CD14_Mono
chr3	126060439	126060461	AC	ENSG00000291096	0.947063	cg20177385	CD4_TCM,CD8_TEM
chr17	46285241	46285258	T	ENSG00000176681	0.894564	cg04523597	NK,CD4_TCM,CD8_TEM,CD14_Mono
chr22	42962183	42962196	T	ENSG00000100266	0.836245	cg21764067	NK,CD8_TEM
chr8	123423870	123423890	ATT	ENSG00000156795	0.897101	cg21495321	CD4_Naive,NK,CD8_TEM
chr19	576962	576979	TG	ENSG00000172270	0.966125	cg06546033	CD4_TCM,CD8_TEM,B_naive
chr19	58279879	58279894	T	ENSG00000268516	0.99473	cg08291996	CD4_TCM
chr19	19836743	19836760	T	ENSG00000291177	0.997992	cg04070211	CD4_TCM,CD4_Naive
chr20	35756271	35756281	A	ENSG00000214078	0.906229	cg27632911	CD4_Naive,CD14_Mono
chr4	56463694	56463711	A	ENSG00000174780	0.834869	cg09992215	CD4_Naive
chr5	132339475	132339503	AC	ENSG00000197208	0.992888	cg02408321	CD4_TCM
chr6	149622132	149622146	T	ENSG00000055211	0.999891	cg18145961	CD4_TCM,CD4_Naive,B_memory,B_intermediate
chr6	31399532	31399553	AAAAACA	ENSG00000272221	0.967952	cg21655448	CD4_TCM,CD4_Naive
chr8	11839486	11839500	A	ENSG00000079459	0.968152	cg25696586	CD4_TCM,CD4_Naive
chr14	103411951	103411965	T	ENSG00000075413	0.969716	cg06880335	CD4_TCM,CD4_Naive
chr16	23688910	23688921	T	ENSG00000166847	0.948325	cg07452489	CD4_TEM,CD8_TCM,Treg,B_memory,B_intermediate,CD14_Mono,CD16_Mono
chr19	41565563	41565571	ACAG	ENSG00000007129	0.962385	cg22963705	NK,CD4_TCM,CD4_Naive,CD8_TEM
chr3	58237472	58237504	CGGGGG	ENSG00000163686	0.969232	cg17574812	B_naive,CD4_TCM,CD4_Naive
chr6	167117944	167117962	T	ENSG00000112486	0.931888	cg01554751	B_naive
chr1	58473541	58473548	A	ENSG00000173406	0.862456	cg23064253	CD4_TCM,CD4_Naive,NK
chr15	49328774	49328789	T	ENSG00000166262	0.972422	cg12131419	CD4_TCM,CD4_TEM,CD8_TEM
chr19	58285157	58285169	T	ENSG00000278129	0.99192	cg08291996	CD4_TCM,CD4_Naive
chr20	4999556	4999572	T	ENSG00000089057	0.991258	cg23814273	CD4_TCM,CD4_Naive,B_intermediate
chr20	32826214	32826236	T	ENSG00000215529	0.990302	cg17230281	CD4_TCM,CD4_Naive,NK,CD8_TEM
chr22	19085105	19085120	A	ENSG00000273032	0.931073	cg07910352	CD4_TCM,NK

## Sheet: README
Supplementary Table 6: List of candidate causal sc-eTRs that associate with methylation of a nearby CpG site (within 5kB) (Bonferroni adjusted p-value < 0.05) and show evidence of colocalization with orthogonal methylation data (PP H4 >=0.8) (Trujillo et al. [DOI:10.1101/gr.277057.122])
The details for each column are:
chromosome (hg38): chromosome of the single-cell eTR
start coordinate (hg38): start coordinate of the single-cell eTR
end coordinate (hg38): end coordinate of the single-cell eTR
motif: motif of the single-cell eTR
egene: target gene of the single-cell eTR
PP.H4.abf: probability that both traits (methylation and gene expression) are associated and share a single causal variant (Giambartolomei et al. 2013 [DOI: 10.1371/journal.pgen.1004383])
ProbeID: methylation probe ID used for colocalization (Trujillo et al. [DOI:10.1101/gr.277057.122])
all_cell_types: cell type-specificity of the sc-eTR
