# Supplementary material for: Polymorphic tandem repeats influence cell type-specific gene expression across the human immune landscape
Source: bioRxiv. 2025 Apr 9:2024.11.02.621562. Preprint. [Version 2] doi: 10.1101/2024.11.02.621562 (PMC12026411; doi:10.1101/2024.11.02.621562)
Supplement: Supplement 2 [file media-2.zip › Supplementary Tables - final freeze/TableS11v1.0.xlsx]

## Sheet: TableS11
chromosome (hg38)	start coordinate (hg38)	end coordinate (hg38)	motif	egene	effect size	standard error	p-value	cell_type	PP.H3.abf	PP.H4.abf	GWAS phenotype	maximum r2
chr1	6549265	6549291	AACC	ENSG00000171680	1.02371	0.0841209	4.51749e-34	CD4_Naive	0.150583	0.849391	gymrek-ukbb-mean_sphered_cell_volume	1
chr1	6549265	6549291	AACC	ENSG00000171680	1.02371	0.0841209	4.51749e-34	CD4_Naive	0.054191	0.945809	gymrek-ukbb-glycated_haemoglobin	1
chr1	6553849	6553864	AAAG	ENSG00000162408	-3.90629	0.149267	5.86593e-151	CD4_Naive	0.150583	0.849391	gymrek-ukbb-mean_sphered_cell_volume	1
chr1	6553849	6553864	AAAG	ENSG00000162408	-3.90629	0.149267	5.86593e-151	CD4_Naive	0.054191	0.945809	gymrek-ukbb-glycated_haemoglobin	1
chr1	8851314	8851329	A	ENSG00000074800	0.192871	0.0269432	8.16017e-13	HSPC	0.00666124	0.992322	gymrek-ukbb-lymphocyte_percent	1
chr1	8851314	8851329	A	ENSG00000074800	0.192871	0.0269432	8.16017e-13	HSPC	1.75856e-09	1	gymrek-ukbb-neutrophil_count	1
chr1	8851314	8851329	A	ENSG00000074800	0.192871	0.0269432	8.16017e-13	HSPC	1.19507e-05	0.999929	gymrek-ukbb-neutrophil_percent	1
chr1	8851314	8851329	A	ENSG00000074800	0.192871	0.0269432	8.16017e-13	HSPC	3.3229e-09	1	gymrek-ukbb-platelet_count	1
chr1	8851314	8851329	A	ENSG00000074800	0.192871	0.0269432	8.16017e-13	HSPC	2.96084e-10	1	gymrek-ukbb-platelet_crit	1
chr1	8851314	8851329	A	ENSG00000074800	0.192871	0.0269432	8.16017e-13	HSPC	9.92516e-06	0.99999	gymrek-ukbb-white_blood_cell_count	1
chr1	11771031	11771049	TG	ENSG00000177000	0.0482016	0.00468895	8.68886e-25	NK	0.165702	0.834122	gymrek-ukbb-cystatin_c	0.671164
chr1	11808213	11808270	TG	ENSG00000177000	-0.0392939	0.0059131	3.02734e-11	cDC2	1.34372e-06	0.999998	gymrek-ukbb-red_blood_cell_distribution_width	1
chr1	15613389	15613398	T	ENSG00000197312	-0.106579	0.0179641	2.97632e-09	Treg	0.0161616	0.932592	gymrek-ukbb-red_blood_cell_count	0.925773
chr1	17087478	17087495	TGTT	ENSG00000117115	0.531499	0.0413847	9.4303e-38	CD14_Mono	0.00725278	0.992724	gymrek-ukbb-haematocrit	0.544406
chr1	17087478	17087495	TGTT	ENSG00000117115	0.531499	0.0413847	9.4303e-38	CD14_Mono	0.0624535	0.936817	gymrek-ukbb-haemoglobin_concentration	0.544406
chr1	17087478	17087495	TGTT	ENSG00000117115	0.531499	0.0413847	9.4303e-38	CD14_Mono	0.00110167	0.99848	gymrek-ukbb-shbg	0.544406
chr1	20602418	20602430	T	ENSG00000158825	-0.215029	0.0356065	1.55017e-09	cDC2	0.036958	0.802581	gymrek-ukbb-red_blood_cell_count	1
chr1	20978677	20978696	A	ENSG00000075151	-0.358578	0.0104239	2.55638e-259	NK	0.132531	0.841359	gymrek-ukbb-eosinophil_count	1
chr1	20978677	20978696	A	ENSG00000075151	-0.358578	0.0104239	2.55638e-259	NK	0.0912069	0.908278	gymrek-ukbb-mean_sphered_cell_volume	1
chr1	20978677	20978696	A	ENSG00000075151	-0.358578	0.0104239	2.55638e-259	NK	0.0594669	0.936668	gymrek-ukbb-neutrophil_percent	1
chr1	21160107	21160123	A	ENSG00000075151	-0.162346	0.023446	4.38238e-12	gdT	0.000598171	0.999135	gymrek-ukbb-eosinophil_count	1
chr1	21160107	21160123	A	ENSG00000075151	-0.162346	0.023446	4.38238e-12	gdT	0.0254489	0.974404	gymrek-ukbb-mean_sphered_cell_volume	1
chr1	21160107	21160123	A	ENSG00000075151	-0.162346	0.023446	4.38238e-12	gdT	0.00211919	0.997696	gymrek-ukbb-neutrophil_percent	1
chr1	21487550	21487564	T	ENSG00000142794	0.233706	0.0279114	5.61038e-17	CD14_Mono	4.54747e-16	1	gymrek-ukbb-alkaline_phosphatase	1
chr1	21487550	21487564	T	ENSG00000142794	0.233706	0.0279114	5.61038e-17	CD14_Mono	0.00207583	0.99736	gymrek-ukbb-calcium	1
chr1	21487550	21487564	T	ENSG00000142794	0.233706	0.0279114	5.61038e-17	CD14_Mono	1.03711e-13	1	gymrek-ukbb-phosphate	1
chr1	23728769	23728779	T	ENSG00000011007	-0.315117	0.030094	1.17272e-25	B_intermediate	0.187155	0.812523	gymrek-ukbb-red_blood_cell_count	1
chr1	24713869	24713883	T	ENSG00000169504	0.190671	0.0170222	4.01709e-29	CD4_TCM	0.0130116	0.98607	gymrek-ukbb-eosinophil_percent	1
chr1	24713869	24713883	T	ENSG00000169504	0.190671	0.0170222	4.01709e-29	CD4_TCM	0.0579494	0.878063	gymrek-ukbb-total_protein	1
chr1	24726431	24726441	A	ENSG00000169504	0.371189	0.029339	1.09469e-36	NK	0.000455417	0.997964	gymrek-ukbb-total_protein	0.918507
chr1	25386842	25386878	AC	ENSG00000183726	0.0732997	0.00947709	1.03881e-14	MAIT	0.00101935	0.998981	gymrek-ukbb-albumin	0.742945
chr1	25386842	25386878	AC	ENSG00000183726	0.0732997	0.00947709	1.03881e-14	MAIT	0.00101935	0.998981	gymrek-ukbb-albumin	0.742945
chr1	25386842	25386878	AC	ENSG00000183726	0.0681126	0.010273	3.351e-11	CD4_CTL	0.00305642	0.99683	gymrek-ukbb-albumin	0.742945
chr1	25386842	25386878	AC	ENSG00000183726	0.0681126	0.010273	3.351e-11	CD4_CTL	0.00305642	0.99683	gymrek-ukbb-albumin	0.742945
chr1	25386842	25386879	AC	ENSG00000183726	0.0885847	0.00838395	4.28438e-26	CD16_Mono	0.00033659	0.999663	gymrek-ukbb-albumin	0.742945
chr1	25386842	25386879	AC	ENSG00000183726	0.0885847	0.00838395	4.28438e-26	CD16_Mono	0.00033659	0.999663	gymrek-ukbb-albumin	0.742945
chr1	25386842	25386879	AC	ENSG00000183726	0.124181	0.0074252	8.71804e-63	CD14_Mono	0.000334498	0.999665	gymrek-ukbb-albumin	0.742945
chr1	25386842	25386879	AC	ENSG00000183726	0.124181	0.0074252	8.71804e-63	CD14_Mono	0.000334498	0.999665	gymrek-ukbb-albumin	0.742945
chr1	25386842	25386879	AC	ENSG00000183726	0.0971057	0.00780816	1.65706e-35	CD8_TCM	0.0129527	0.987047	gymrek-ukbb-albumin	0.742945
chr1	25386842	25386879	AC	ENSG00000183726	0.0971057	0.00780816	1.65706e-35	CD8_TCM	0.0129527	0.987047	gymrek-ukbb-albumin	0.742945
chr1	25386842	25386879	AC	ENSG00000183726	0.104058	0.00540803	1.66436e-82	CD4_TCM	0.0129527	0.987047	gymrek-ukbb-albumin	0.742945
chr1	25386842	25386879	AC	ENSG00000183726	0.104058	0.00540803	1.66436e-82	CD4_TCM	0.0129527	0.987047	gymrek-ukbb-albumin	0.742945
chr1	25386842	25386878	AC	ENSG00000183726	0.0732997	0.00947709	1.03881e-14	MAIT	0.00120322	0.998797	gymrek-ukbb-mean_corpuscular_haemoglobin	0.742945
chr1	25386842	25386878	AC	ENSG00000183726	0.0732997	0.00947709	1.03881e-14	MAIT	0.00120322	0.998797	gymrek-ukbb-mean_corpuscular_haemoglobin	0.742945
chr1	25386842	25386878	AC	ENSG00000183726	0.0681126	0.010273	3.351e-11	CD4_CTL	0.000850462	0.999098	gymrek-ukbb-mean_corpuscular_haemoglobin	0.742945
chr1	25386842	25386878	AC	ENSG00000183726	0.0681126	0.010273	3.351e-11	CD4_CTL	0.000850462	0.999098	gymrek-ukbb-mean_corpuscular_haemoglobin	0.742945
chr1	25386842	25386879	AC	ENSG00000183726	0.0885847	0.00838395	4.28438e-26	CD16_Mono	0.00169492	0.998305	gymrek-ukbb-mean_corpuscular_haemoglobin	0.742945
chr1	25386842	25386879	AC	ENSG00000183726	0.0885847	0.00838395	4.28438e-26	CD16_Mono	0.00169492	0.998305	gymrek-ukbb-mean_corpuscular_haemoglobin	0.742945
chr1	25386842	25386879	AC	ENSG00000183726	0.124181	0.0074252	8.71804e-63	CD14_Mono	0.00169773	0.998302	gymrek-ukbb-mean_corpuscular_haemoglobin	0.742945
chr1	25386842	25386879	AC	ENSG00000183726	0.124181	0.0074252	8.71804e-63	CD14_Mono	0.00169773	0.998302	gymrek-ukbb-mean_corpuscular_haemoglobin	0.742945
chr1	25386842	25386878	AC	ENSG00000183726	0.0732997	0.00947709	1.03881e-14	MAIT	0.00189233	0.998108	gymrek-ukbb-mean_corpuscular_volume	0.742945
chr1	25386842	25386878	AC	ENSG00000183726	0.0732997	0.00947709	1.03881e-14	MAIT	0.00189233	0.998108	gymrek-ukbb-mean_corpuscular_volume	0.742945
chr1	25386842	25386878	AC	ENSG00000183726	0.0681126	0.010273	3.351e-11	CD4_CTL	0.000453349	0.999506	gymrek-ukbb-mean_corpuscular_volume	0.742945
chr1	25386842	25386878	AC	ENSG00000183726	0.0681126	0.010273	3.351e-11	CD4_CTL	0.000453349	0.999506	gymrek-ukbb-mean_corpuscular_volume	0.742945
chr1	25386842	25386879	AC	ENSG00000183726	0.0885847	0.00838395	4.28438e-26	CD16_Mono	0.158043	0.841957	gymrek-ukbb-mean_corpuscular_volume	0.742945
chr1	25386842	25386879	AC	ENSG00000183726	0.0885847	0.00838395	4.28438e-26	CD16_Mono	0.158043	0.841957	gymrek-ukbb-mean_corpuscular_volume	0.742945
chr1	25386842	25386878	AC	ENSG00000183726	0.0732997	0.00947709	1.03881e-14	MAIT	0.0019018	0.998098	gymrek-ukbb-mean_sphered_cell_volume	0.742945
chr1	25386842	25386878	AC	ENSG00000183726	0.0681126	0.010273	3.351e-11	CD4_CTL	0.000450326	0.999509	gymrek-ukbb-mean_sphered_cell_volume	0.742945
chr1	25386842	25386878	AC	ENSG00000183726	0.0732997	0.00947709	1.03881e-14	MAIT	0.0019018	0.998098	gymrek-ukbb-platelet_count	0.742945
chr1	25386842	25386878	AC	ENSG00000183726	0.0681126	0.010273	3.351e-11	CD4_CTL	0.000450326	0.999509	gymrek-ukbb-platelet_count	0.742945
chr1	25386842	25386878	AC	ENSG00000183726	0.0732997	0.00947709	1.03881e-14	MAIT	0.0019018	0.998098	gymrek-ukbb-platelet_crit	0.742945
chr1	25386842	25386878	AC	ENSG00000183726	0.0681126	0.010273	3.351e-11	CD4_CTL	0.000450326	0.999509	gymrek-ukbb-platelet_crit	0.742945
chr1	25386842	25386878	AC	ENSG00000183726	0.0732997	0.00947709	1.03881e-14	MAIT	0.00190175	0.998098	gymrek-ukbb-platelet_distribution_width	0.742945
chr1	25386842	25386878	AC	ENSG00000183726	0.0681126	0.010273	3.351e-11	CD4_CTL	0.00045034	0.999509	gymrek-ukbb-platelet_distribution_width	0.742945
chr1	25386842	25386878	AC	ENSG00000183726	0.0732997	0.00947709	1.03881e-14	MAIT	0.18546	0.81433	gymrek-ukbb-total_protein	0.742945
chr1	25386842	25386878	AC	ENSG00000183726	0.0732997	0.00947709	1.03881e-14	MAIT	0.18546	0.81433	gymrek-ukbb-total_protein	0.742945
chr1	25386842	25386879	AC	ENSG00000183726	0.0885847	0.00838395	4.28438e-26	CD16_Mono	0.162346	0.837472	gymrek-ukbb-total_protein	0.742945
chr1	25386842	25386879	AC	ENSG00000183726	0.0885847	0.00838395	4.28438e-26	CD16_Mono	0.162346	0.837472	gymrek-ukbb-total_protein	0.742945
chr1	25386842	25386879	AC	ENSG00000183726	0.124181	0.0074252	8.71804e-63	CD14_Mono	0.16233	0.837488	gymrek-ukbb-total_protein	0.742945
chr1	25386842	25386879	AC	ENSG00000183726	0.124181	0.0074252	8.71804e-63	CD14_Mono	0.16233	0.837488	gymrek-ukbb-total_protein	0.742945
chr1	25386842	25386879	AC	ENSG00000183726	0.0971057	0.00780816	1.65706e-35	CD8_TCM	0.00199822	0.997998	gymrek-ukbb-total_protein	0.742945
chr1	25386842	25386879	AC	ENSG00000183726	0.0971057	0.00780816	1.65706e-35	CD8_TCM	0.00199822	0.997998	gymrek-ukbb-total_protein	0.742945
chr1	25386842	25386879	AC	ENSG00000183726	0.104058	0.00540803	1.66436e-82	CD4_TCM	0.00199822	0.997998	gymrek-ukbb-total_protein	0.742945
chr1	25386842	25386879	AC	ENSG00000183726	0.104058	0.00540803	1.66436e-82	CD4_TCM	0.00199822	0.997998	gymrek-ukbb-total_protein	0.742945
chr1	25386842	25386879	AC	ENSG00000183726	0.0971057	0.00780816	1.65706e-35	CD8_TCM	0.000802532	0.999197	gymrek-ukbb-apolipoprotein_b	0.742945
chr1	25386842	25386879	AC	ENSG00000183726	0.104058	0.00540803	1.66436e-82	CD4_TCM	0.000802532	0.999197	gymrek-ukbb-apolipoprotein_b	0.742945
chr1	25386842	25386879	AC	ENSG00000183726	0.0971057	0.00780816	1.65706e-35	CD8_TCM	0.00168188	0.998318	gymrek-ukbb-cholesterol	0.742945
chr1	25386842	25386879	AC	ENSG00000183726	0.104058	0.00540803	1.66436e-82	CD4_TCM	0.00168188	0.998318	gymrek-ukbb-cholesterol	0.742945
chr1	25386842	25386879	AC	ENSG00000183726	0.0971057	0.00780816	1.65706e-35	CD8_TCM	0.0256239	0.974376	gymrek-ukbb-red_blood_cell_distribution_width	0.742945
chr1	25386842	25386879	AC	ENSG00000183726	0.104058	0.00540803	1.66436e-82	CD4_TCM	0.0256239	0.974376	gymrek-ukbb-red_blood_cell_distribution_width	0.742945
chr1	25386842	25386879	AC	ENSG00000183726	0.0971057	0.00780816	1.65706e-35	CD8_TCM	0.000554801	0.999445	gymrek-ukbb-ldl_cholesterol_direct	0.742945
chr1	25386842	25386879	AC	ENSG00000183726	0.104058	0.00540803	1.66436e-82	CD4_TCM	0.0005548	0.999445	gymrek-ukbb-ldl_cholesterol_direct	0.742945
chr1	25386842	25386879	AC	ENSG00000183726	0.0971057	0.00780816	1.65706e-35	CD8_TCM	0.00182493	0.998175	gymrek-ukbb-shbg	0.742945
chr1	25386842	25386879	AC	ENSG00000183726	0.104058	0.00540803	1.66436e-82	CD4_TCM	0.00182493	0.998175	gymrek-ukbb-shbg	0.742945
chr1	25417148	25417158	A	ENSG00000183726	0.165537	0.0250661	4.0019e-11	CD4_TEM	0.00450448	0.905211	gymrek-ukbb-albumin	0.865489
chr1	25417148	25417158	A	ENSG00000183726	0.165537	0.0250661	4.0019e-11	CD4_TEM	0.00177735	0.952661	gymrek-ukbb-mean_corpuscular_haemoglobin	0.865489
chr1	25417148	25417158	A	ENSG00000183726	0.165537	0.0250661	4.0019e-11	CD4_TEM	0.00119663	0.962765	gymrek-ukbb-mean_corpuscular_volume	0.865489
chr1	25417148	25417158	A	ENSG00000183726	0.165537	0.0250661	4.0019e-11	CD4_TEM	0.00119215	0.962843	gymrek-ukbb-mean_sphered_cell_volume	0.865489
chr1	25417148	25417158	A	ENSG00000183726	0.165537	0.0250661	4.0019e-11	CD4_TEM	0.00119215	0.962843	gymrek-ukbb-platelet_count	0.865489
chr1	25417148	25417158	A	ENSG00000183726	0.165537	0.0250661	4.0019e-11	CD4_TEM	0.00119215	0.962843	gymrek-ukbb-platelet_crit	0.865489
chr1	25417148	25417158	A	ENSG00000183726	0.165537	0.0250661	4.0019e-11	CD4_TEM	0.00119218	0.962842	gymrek-ukbb-platelet_distribution_width	0.865489
chr1	25454402	25454417	TG	ENSG00000204178	0.261449	0.0152215	3.99265e-66	CD4_TCM	0.108405	0.891594	gymrek-ukbb-albumin	0.808498
chr1	25454402	25454417	TG	ENSG00000204178	0.261449	0.0152215	3.99265e-66	CD4_TCM	0.137268	0.862732	gymrek-ukbb-apolipoprotein_b	0.808498
chr1	25454402	25454417	TG	ENSG00000204178	0.261449	0.0152215	3.99265e-66	CD4_TCM	0.143268	0.856732	gymrek-ukbb-cholesterol	0.808498
chr1	25454402	25454417	TG	ENSG00000204178	0.261449	0.0152215	3.99265e-66	CD4_TCM	0.0764648	0.923535	gymrek-ukbb-ldl_cholesterol_direct	0.808498
chr1	25454402	25454417	TG	ENSG00000204178	0.261449	0.0152215	3.99265e-66	CD4_TCM	0.0542521	0.945748	gymrek-ukbb-shbg	0.808498
chr1	25454402	25454417	TG	ENSG00000204178	0.261449	0.0152215	3.99265e-66	CD4_TCM	0.0204602	0.979535	gymrek-ukbb-total_protein	0.808498
chr1	25497380	25497395	A	ENSG00000204178	0.113099	0.016397	5.29189e-12	CD4_Naive	0.0499493	0.95005	gymrek-ukbb-albumin	1
chr1	25497380	25497395	A	ENSG00000204178	0.113099	0.016397	5.29189e-12	CD4_Naive	0.00442641	0.995574	gymrek-ukbb-apolipoprotein_b	1
chr1	25497380	25497395	A	ENSG00000204178	0.113099	0.016397	5.29189e-12	CD4_Naive	0.00439561	0.995604	gymrek-ukbb-cholesterol	1
chr1	25497380	25497395	A	ENSG00000204178	0.113099	0.016397	5.29189e-12	CD4_Naive	0.1964	0.803599	gymrek-ukbb-mean_corpuscular_haemoglobin	1
chr1	25497380	25497395	A	ENSG00000204178	0.113099	0.016397	5.29189e-12	CD4_Naive	0.0110977	0.988902	gymrek-ukbb-red_blood_cell_distribution_width	1
chr1	25497380	25497395	A	ENSG00000204178	0.113099	0.016397	5.29189e-12	CD4_Naive	0.00562072	0.994379	gymrek-ukbb-ldl_cholesterol_direct	1
chr1	25497380	25497395	A	ENSG00000204178	0.113099	0.016397	5.29189e-12	CD4_Naive	0.00773668	0.992263	gymrek-ukbb-shbg	1
chr1	25497380	25497395	A	ENSG00000204178	0.113099	0.016397	5.29189e-12	CD4_Naive	0.0154905	0.984506	gymrek-ukbb-total_protein	1
chr1	25502572	25502587	A	ENSG00000204178	0.185722	0.0246119	4.4878e-14	CD4_TEM	0.0217611	0.978239	gymrek-ukbb-albumin	1
chr1	25502572	25502587	A	ENSG00000204178	0.185722	0.0246119	4.4878e-14	CD4_TEM	0.188856	0.811144	gymrek-ukbb-apolipoprotein_b	1
chr1	25502572	25502587	A	ENSG00000204178	0.185722	0.0246119	4.4878e-14	CD4_TEM	0.0495863	0.950414	gymrek-ukbb-cholesterol	1
chr1	25502572	25502587	A	ENSG00000204178	0.185722	0.0246119	4.4878e-14	CD4_TEM	0.118142	0.881858	gymrek-ukbb-mean_corpuscular_haemoglobin	1
chr1	25502572	25502587	A	ENSG00000204178	0.185722	0.0246119	4.4878e-14	CD4_TEM	0.0929962	0.907004	gymrek-ukbb-red_blood_cell_distribution_width	1
chr1	25502572	25502587	A	ENSG00000204178	0.185722	0.0246119	4.4878e-14	CD4_TEM	0.183309	0.816691	gymrek-ukbb-ldl_cholesterol_direct	1
chr1	25502572	25502587	A	ENSG00000204178	0.185722	0.0246119	4.4878e-14	CD4_TEM	0.0178138	0.982186	gymrek-ukbb-shbg	1
chr1	25502572	25502587	A	ENSG00000204178	0.185722	0.0246119	4.4878e-14	CD4_TEM	0.0201288	0.979867	gymrek-ukbb-total_protein	1
chr1	25504516	25504540	A	ENSG00000204178	-0.0530278	0.00617072	8.4394e-18	NK	0.108405	0.891594	gymrek-ukbb-albumin	0.680204
chr1	25504516	25504540	A	ENSG00000204178	-0.0699994	0.00683628	1.3205e-24	CD8_TEM	0.108405	0.891594	gymrek-ukbb-albumin	0.680204
chr1	25504516	25504540	A	ENSG00000204178	-0.0530278	0.00617072	8.4394e-18	NK	0.137268	0.862732	gymrek-ukbb-apolipoprotein_b	0.680204
chr1	25504516	25504540	A	ENSG00000204178	-0.0699994	0.00683628	1.3205e-24	CD8_TEM	0.137268	0.862732	gymrek-ukbb-apolipoprotein_b	0.680204
chr1	25504516	25504540	A	ENSG00000204178	-0.0530278	0.00617072	8.4394e-18	NK	0.143268	0.856732	gymrek-ukbb-cholesterol	0.680204
chr1	25504516	25504540	A	ENSG00000204178	-0.0699994	0.00683628	1.3205e-24	CD8_TEM	0.143268	0.856732	gymrek-ukbb-cholesterol	0.680204
chr1	25504516	25504540	A	ENSG00000204178	-0.0530278	0.00617072	8.4394e-18	NK	0.0764648	0.923535	gymrek-ukbb-ldl_cholesterol_direct	0.680204
chr1	25504516	25504540	A	ENSG00000204178	-0.0699994	0.00683628	1.3205e-24	CD8_TEM	0.0764648	0.923535	gymrek-ukbb-ldl_cholesterol_direct	0.680204
chr1	25504516	25504540	A	ENSG00000204178	-0.0530278	0.00617072	8.4394e-18	NK	0.0542521	0.945748	gymrek-ukbb-shbg	0.680204
chr1	25504516	25504540	A	ENSG00000204178	-0.0699994	0.00683628	1.3205e-24	CD8_TEM	0.0542521	0.945748	gymrek-ukbb-shbg	0.680204
chr1	25504516	25504540	A	ENSG00000204178	-0.0530278	0.00617072	8.4394e-18	NK	0.0204602	0.979535	gymrek-ukbb-total_protein	0.680204
chr1	25504516	25504540	A	ENSG00000204178	-0.0699994	0.00683628	1.3205e-24	CD8_TEM	0.0204602	0.979535	gymrek-ukbb-total_protein	0.680204
chr1	25633535	25633549	T	ENSG00000233478	-0.357086	0.0331253	4.28564e-27	CD4_TCM	0.00411799	0.991976	gymrek-ukbb-mean_sphered_cell_volume	1
chr1	25793718	25793732	A	ENSG00000162430	-0.155448	0.0178916	3.67864e-18	CD4_TCM	0.186647	0.806724	gymrek-ukbb-red_blood_cell_count	1
chr1	26245187	26245201	T	ENSG00000169442	0.409754	0.0136759	3.08481e-197	CD16_Mono	0.0237007	0.975861	gymrek-ukbb-eosinophil_count	1
chr1	26245187	26245201	T	ENSG00000169442	0.409754	0.0136759	3.08481e-197	CD16_Mono	0.00964222	0.990214	gymrek-ukbb-eosinophil_percent	1
chr1	26262306	26262315	A	ENSG00000169442	-0.502036	0.0324784	6.71371e-54	NK	0.0154967	0.98428	gymrek-ukbb-eosinophil_percent	0.895745
chr1	26315960	26315977	T	ENSG00000142669	-0.0592586	0.00557314	2.09474e-26	CD14_Mono	0.128494	0.869206	gymrek-ukbb-eosinophil_count	0.883336
chr1	26315960	26315977	T	ENSG00000142669	-0.0592586	0.00557314	2.09474e-26	CD14_Mono	0.0608425	0.93832	gymrek-ukbb-eosinophil_percent	0.883336
chr1	26315960	26315977	T	ENSG00000176092	0.105052	0.00838693	5.40601e-36	CD8_Naive	0.0907058	0.909285	gymrek-ukbb-platelet_count	0.883336
chr1	26315960	26315977	T	ENSG00000176092	0.203931	0.00704011	1.71048e-184	CD4_Naive	0.000568093	0.999432	gymrek-ukbb-platelet_count	0.883336
chr1	26315960	26315977	T	ENSG00000176092	0.195009	0.0076658	9.3846e-143	CD4_TCM	0.000568093	0.999432	gymrek-ukbb-platelet_count	0.883336
chr1	26315960	26315977	T	ENSG00000176092	0.203931	0.00704011	1.71048e-184	CD4_Naive	0.0057491	0.994215	gymrek-ukbb-platelet_crit	0.883336
chr1	26315960	26315977	T	ENSG00000176092	0.195009	0.0076658	9.3846e-143	CD4_TCM	0.0057491	0.994215	gymrek-ukbb-platelet_crit	0.883336
chr1	26319464	26319478	A	ENSG00000130695	-0.24952	0.0331526	5.21565e-14	CD14_Mono	0.00423205	0.995675	gymrek-ukbb-eosinophil_count	1
chr1	26319464	26319478	A	ENSG00000130695	-0.24952	0.0331526	5.21565e-14	CD14_Mono	0.0175533	0.982195	gymrek-ukbb-eosinophil_percent	1
chr1	26319464	26319478	A	ENSG00000130695	-0.24952	0.0331526	5.21565e-14	CD14_Mono	0.00521456	0.994785	gymrek-ukbb-platelet_count	1
chr1	26319464	26319478	A	ENSG00000130695	-0.24952	0.0331526	5.21565e-14	CD14_Mono	0.00238148	0.9976	gymrek-ukbb-platelet_crit	1
chr1	26327481	26327492	A	ENSG00000169442	-0.186864	0.0302545	6.55769e-10	NK_Proliferating	0.0155002	0.984267	gymrek-ukbb-eosinophil_percent	1
chr1	26327481	26327492	A	ENSG00000169442	-0.634534	0.0298737	4.02864e-100	cDC2	0.0154967	0.98428	gymrek-ukbb-eosinophil_percent	1
chr1	27898544	27898561	T	ENSG00000130775	0.513016	0.028142	3.00775e-74	NK_CD56bright	0.0130007	0.986959	gymrek-ukbb-eosinophil_count	1
chr1	27898544	27898561	T	ENSG00000130775	0.175209	0.027915	3.46266e-10	B_memory	0.013662	0.986292	gymrek-ukbb-eosinophil_count	1
chr1	27898544	27898561	T	ENSG00000130775	0.428532	0.0318467	2.83558e-41	CD8_Naive	0.0135876	0.986371	gymrek-ukbb-eosinophil_count	1
chr1	27898544	27898561	T	ENSG00000130775	0.837879	0.0193464	0	NK	0.013704	0.986254	gymrek-ukbb-eosinophil_count	1
chr1	27898544	27898561	T	ENSG00000130775	0.816338	0.0211334	0	CD8_TEM	0.013704	0.986254	gymrek-ukbb-eosinophil_count	1
chr1	27898544	27898561	T	ENSG00000130775	0.837502	0.0209205	0	CD4_TCM	0.013704	0.986254	gymrek-ukbb-eosinophil_count	1
chr1	27898544	27898561	T	ENSG00000130775	0.513016	0.028142	3.00775e-74	NK_CD56bright	0.0508798	0.94912	gymrek-ukbb-lymphocyte_count	1
chr1	27898544	27898561	T	ENSG00000130775	0.175209	0.027915	3.46266e-10	B_memory	0.0663587	0.933621	gymrek-ukbb-lymphocyte_count	1
chr1	27898544	27898561	T	ENSG00000130775	0.428532	0.0318467	2.83558e-41	CD8_Naive	0.0644091	0.93559	gymrek-ukbb-lymphocyte_count	1
chr1	27898544	27898561	T	ENSG00000130775	0.837879	0.0193464	0	NK	0.067796	0.932203	gymrek-ukbb-lymphocyte_count	1
chr1	27898544	27898561	T	ENSG00000130775	0.816338	0.0211334	0	CD8_TEM	0.067796	0.932203	gymrek-ukbb-lymphocyte_count	1
chr1	27898544	27898561	T	ENSG00000130775	0.837502	0.0209205	0	CD4_TCM	0.067796	0.932203	gymrek-ukbb-lymphocyte_count	1
chr1	27898544	27898561	T	ENSG00000130775	0.513016	0.028142	3.00775e-74	NK_CD56bright	0.0198805	0.98012	gymrek-ukbb-platelet_count	1
chr1	27898544	27898561	T	ENSG00000130775	0.175209	0.027915	3.46266e-10	B_memory	0.0220891	0.977904	gymrek-ukbb-platelet_count	1
chr1	27898544	27898561	T	ENSG00000130775	0.428532	0.0318467	2.83558e-41	CD8_Naive	0.0217843	0.978216	gymrek-ukbb-platelet_count	1
chr1	27898544	27898561	T	ENSG00000130775	0.837879	0.0193464	0	NK	0.0221833	0.977817	gymrek-ukbb-platelet_count	1
chr1	27898544	27898561	T	ENSG00000130775	0.816338	0.0211334	0	CD8_TEM	0.0221833	0.977817	gymrek-ukbb-platelet_count	1
chr1	27898544	27898561	T	ENSG00000130775	0.837502	0.0209205	0	CD4_TCM	0.0221833	0.977817	gymrek-ukbb-platelet_count	1
chr1	27898544	27898561	T	ENSG00000130775	0.513016	0.028142	3.00775e-74	NK_CD56bright	0.0600978	0.939902	gymrek-ukbb-platelet_crit	1
chr1	27898544	27898561	T	ENSG00000130775	0.175209	0.027915	3.46266e-10	B_memory	0.0610087	0.938973	gymrek-ukbb-platelet_crit	1
chr1	27898544	27898561	T	ENSG00000130775	0.428532	0.0318467	2.83558e-41	CD8_Naive	0.0608905	0.939109	gymrek-ukbb-platelet_crit	1
chr1	27898544	27898561	T	ENSG00000130775	0.837879	0.0193464	0	NK	0.0610425	0.938957	gymrek-ukbb-platelet_crit	1
chr1	27898544	27898561	T	ENSG00000130775	0.816338	0.0211334	0	CD8_TEM	0.0610425	0.938957	gymrek-ukbb-platelet_crit	1
chr1	27898544	27898561	T	ENSG00000130775	0.837502	0.0209205	0	CD4_TCM	0.0610425	0.938957	gymrek-ukbb-platelet_crit	1
chr1	27898544	27898561	T	ENSG00000130775	0.513016	0.028142	3.00775e-74	NK_CD56bright	0.00321959	0.990708	gymrek-ukbb-platelet_distribution_width	1
chr1	27898544	27898561	T	ENSG00000130775	0.175209	0.027915	3.46266e-10	B_memory	0.00318661	0.990786	gymrek-ukbb-platelet_distribution_width	1
chr1	27898544	27898561	T	ENSG00000130775	0.428532	0.0318467	2.83558e-41	CD8_Naive	0.00318943	0.990782	gymrek-ukbb-platelet_distribution_width	1
chr1	27898544	27898561	T	ENSG00000130775	0.837879	0.0193464	0	NK	0.00318378	0.990795	gymrek-ukbb-platelet_distribution_width	1
chr1	27898544	27898561	T	ENSG00000130775	0.816338	0.0211334	0	CD8_TEM	0.00318378	0.990795	gymrek-ukbb-platelet_distribution_width	1
chr1	27898544	27898561	T	ENSG00000130775	0.837502	0.0209205	0	CD4_TCM	0.00318378	0.990795	gymrek-ukbb-platelet_distribution_width	1
chr1	27898544	27898561	T	ENSG00000130775	0.513016	0.028142	3.00775e-74	NK_CD56bright	0.00577425	0.992625	gymrek-ukbb-red_blood_cell_distribution_width	1
chr1	27898544	27898561	T	ENSG00000130775	0.175209	0.027915	3.46266e-10	B_memory	0.00572409	0.992685	gymrek-ukbb-red_blood_cell_distribution_width	1
chr1	27898544	27898561	T	ENSG00000130775	0.428532	0.0318467	2.83558e-41	CD8_Naive	0.00572864	0.992682	gymrek-ukbb-red_blood_cell_distribution_width	1
chr1	27898544	27898561	T	ENSG00000130775	0.837879	0.0193464	0	NK	0.00572009	0.992692	gymrek-ukbb-red_blood_cell_distribution_width	1
chr1	27898544	27898561	T	ENSG00000130775	0.816338	0.0211334	0	CD8_TEM	0.00572009	0.992692	gymrek-ukbb-red_blood_cell_distribution_width	1
chr1	27898544	27898561	T	ENSG00000130775	0.837502	0.0209205	0	CD4_TCM	0.00572009	0.992692	gymrek-ukbb-red_blood_cell_distribution_width	1
chr1	27898544	27898561	T	ENSG00000130775	0.513016	0.028142	3.00775e-74	NK_CD56bright	0.0839101	0.91097	gymrek-ukbb-white_blood_cell_count	1
chr1	27898544	27898561	T	ENSG00000130775	0.175209	0.027915	3.46266e-10	B_memory	0.0943123	0.899911	gymrek-ukbb-white_blood_cell_count	1
chr1	27898544	27898561	T	ENSG00000130775	0.428532	0.0318467	2.83558e-41	CD8_Naive	0.0933523	0.900958	gymrek-ukbb-white_blood_cell_count	1
chr1	27898544	27898561	T	ENSG00000130775	0.837879	0.0193464	0	NK	0.0953756	0.898813	gymrek-ukbb-white_blood_cell_count	1
chr1	27898544	27898561	T	ENSG00000130775	0.816338	0.0211334	0	CD8_TEM	0.0953756	0.898813	gymrek-ukbb-white_blood_cell_count	1
chr1	27898544	27898561	T	ENSG00000130775	0.837502	0.0209205	0	CD4_TCM	0.0953756	0.898813	gymrek-ukbb-white_blood_cell_count	1
chr1	27902286	27902300	T	ENSG00000130775	-0.436435	0.0293762	6.28954e-50	CD4_CTL	0.00357984	0.996407	gymrek-ukbb-eosinophil_count	1
chr1	27902286	27902300	T	ENSG00000130775	-0.436435	0.0293762	6.28954e-50	CD4_CTL	0.00348196	0.996518	gymrek-ukbb-lymphocyte_count	1
chr1	27902286	27902300	T	ENSG00000130775	-0.436435	0.0293762	6.28954e-50	CD4_CTL	0.00296057	0.997039	gymrek-ukbb-platelet_count	1
chr1	27902286	27902300	T	ENSG00000130775	-0.436435	0.0293762	6.28954e-50	CD4_CTL	0.0359223	0.964078	gymrek-ukbb-platelet_crit	1
chr1	27902286	27902300	T	ENSG00000130775	-0.436435	0.0293762	6.28954e-50	CD4_CTL	0.00567662	0.984716	gymrek-ukbb-platelet_distribution_width	1
chr1	27902286	27902300	T	ENSG00000130775	-0.436435	0.0293762	6.28954e-50	CD4_CTL	0.00936598	0.988185	gymrek-ukbb-red_blood_cell_distribution_width	1
chr1	27902286	27902300	T	ENSG00000130775	-0.436435	0.0293762	6.28954e-50	CD4_CTL	0.0128838	0.986279	gymrek-ukbb-white_blood_cell_count	1
chr1	28212272	28212292	T	ENSG00000270605	0.0567048	0.00420552	1.95847e-41	CD4_Naive	0.0235559	0.97332	gymrek-ukbb-creatinine	0.941092
chr1	28212272	28212292	T	ENSG00000270605	0.0567048	0.00420552	1.95847e-41	CD4_Naive	0.00896253	0.990862	gymrek-ukbb-haematocrit	0.941092
chr1	28212272	28212292	T	ENSG00000270605	0.0567048	0.00420552	1.95847e-41	CD4_Naive	0.0130596	0.986823	gymrek-ukbb-haemoglobin_concentration	0.941092
chr1	28244295	28244307	T	ENSG00000126698	0.126543	0.0226218	2.22064e-08	CD16_Mono	0.0611445	0.883893	gymrek-ukbb-aspartate_aminotransferase	0.752896
chr1	28244295	28244307	T	ENSG00000126698	0.126543	0.0226218	2.22064e-08	CD16_Mono	0.0275694	0.940321	gymrek-ukbb-creatinine	0.752896
chr1	28244295	28244307	T	ENSG00000126698	0.126543	0.0226218	2.22064e-08	CD16_Mono	0.00592823	0.987714	gymrek-ukbb-haematocrit	0.752896
chr1	28244295	28244307	T	ENSG00000126698	0.126543	0.0226218	2.22064e-08	CD16_Mono	0.00456319	0.990428	gymrek-ukbb-haemoglobin_concentration	0.752896
chr1	28381008	28381024	T	ENSG00000204138	0.145598	0.013623	1.16283e-26	Treg	0.0569137	0.870944	gymrek-ukbb-lymphocyte_count	1
chr1	28381008	28381024	T	ENSG00000204138	0.145598	0.013623	1.16283e-26	Treg	0.118466	0.881534	gymrek-ukbb-igf_1	1
chr1	28426220	28426231	A	ENSG00000242125	0.126358	0.0198474	1.93443e-10	NK	0.00716344	0.992835	gymrek-ukbb-igf_1	1
chr1	28434324	28434338	T	ENSG00000204138	0.285056	0.0270559	5.9068e-26	CD16_Mono	0.0194249	0.955131	gymrek-ukbb-lymphocyte_count	1
chr1	28434324	28434338	T	ENSG00000204138	0.217152	0.0239093	1.06268e-19	CD14_Mono	0.0190725	0.955922	gymrek-ukbb-lymphocyte_count	1
chr1	28434324	28434338	T	ENSG00000204138	0.285056	0.0270559	5.9068e-26	CD16_Mono	0.0182954	0.981705	gymrek-ukbb-igf_1	1
chr1	28434324	28434338	T	ENSG00000204138	0.217152	0.0239093	1.06268e-19	CD14_Mono	0.0179315	0.982068	gymrek-ukbb-igf_1	1
chr1	37528924	37528938	T	ENSG00000163875	0.226232	0.0250073	1.47396e-19	CD4_Naive	0.111342	0.836179	gymrek-ukbb-red_blood_cell_distribution_width	1
chr1	37587266	37587279	A	ENSG00000134697	-0.111733	0.0182658	9.53122e-10	CD4_TCM	0.00831504	0.990706	gymrek-ukbb-red_blood_cell_count	1
chr1	39373473	39373501	A	ENSG00000127603	-0.0404554	0.00285462	1.36724e-45	CD8_Naive	0.0194418	0.980558	gymrek-ukbb-albumin	0.909771
chr1	39373473	39373501	A	ENSG00000127603	-0.0404554	0.00285462	1.36724e-45	CD8_Naive	0.0475772	0.952266	gymrek-ukbb-mean_corpuscular_haemoglobin_concentration	0.909771
chr1	39373473	39373501	A	ENSG00000127603	-0.0404554	0.00285462	1.36724e-45	CD8_Naive	0.155773	0.844227	gymrek-ukbb-shbg	0.909771
chr1	39373473	39373501	A	ENSG00000127603	-0.0404554	0.00285462	1.36724e-45	CD8_Naive	0.130535	0.867567	gymrek-ukbb-total_bilirubin	0.909771
chr1	39373473	39373501	A	ENSG00000127603	-0.0404554	0.00285462	1.36724e-45	CD8_Naive	0.0168254	0.983174	gymrek-ukbb-total_protein	0.909771
chr1	39373473	39373501	A	ENSG00000127603	-0.0404554	0.00285462	1.36724e-45	CD8_Naive	0.0990159	0.900984	gymrek-ukbb-triglycerides	0.909771
chr1	39373473	39373501	A	ENSG00000127603	-0.0404554	0.00285462	1.36724e-45	CD8_Naive	0.0692505	0.93075	gymrek-ukbb-glycated_haemoglobin	0.909771
chr1	39475468	39475485	A	ENSG00000127603	0.187944	0.00852528	1.0562e-107	CD4_Naive	0.0202859	0.979714	gymrek-ukbb-albumin	0.786931
chr1	39475468	39475485	A	ENSG00000127603	0.187944	0.00852528	1.0562e-107	CD4_Naive	0.0510731	0.948758	gymrek-ukbb-mean_corpuscular_haemoglobin_concentration	0.786931
chr1	39475468	39475485	A	ENSG00000127603	0.187944	0.00852528	1.0562e-107	CD4_Naive	0.0122412	0.987758	gymrek-ukbb-total_protein	0.786931
chr1	39475468	39475485	A	ENSG00000127603	0.187944	0.00852528	1.0562e-107	CD4_Naive	0.108667	0.891333	gymrek-ukbb-triglycerides	0.786931
chr1	39475468	39475485	A	ENSG00000127603	0.187944	0.00852528	1.0562e-107	CD4_Naive	0.121969	0.878031	gymrek-ukbb-glycated_haemoglobin	0.786931
chr1	41288942	41288956	T	ENSG00000291157	0.921547	0.0325204	1.19398e-176	CD8_TEM	0.0370561	0.961904	gymrek-ukbb-platelet_crit	1
chr1	41288942	41288956	T	ENSG00000291157	0.921547	0.0325204	1.19398e-176	CD8_TEM	0.00463755	0.946456	gymrek-ukbb-vitamin_d	1
chr1	41298638	41298654	T	ENSG00000291157	0.280961	0.0198796	2.37459e-45	gdT	0.108707	0.888296	gymrek-ukbb-platelet_crit	1
chr1	41298638	41298654	T	ENSG00000291157	0.280961	0.0198796	2.37459e-45	gdT	0.0112594	0.8824	gymrek-ukbb-vitamin_d	1
chr1	41915136	41915148	A	ENSG00000127124	0.754387	0.0294355	7.35646e-145	CD4_TEM	2.92319e-11	1	gymrek-ukbb-eosinophil_count	1
chr1	41915136	41915148	A	ENSG00000127124	0.754387	0.0294355	7.35646e-145	CD4_TEM	1.60042e-11	1	gymrek-ukbb-eosinophil_percent	1
chr1	41915136	41915148	A	ENSG00000127124	0.754387	0.0294355	7.35646e-145	CD4_TEM	0.0073321	0.969188	gymrek-ukbb-glycated_haemoglobin	1
chr1	42949067	42949084	A	ENSG00000227533	-0.150954	0.017168	1.45917e-18	B_memory	1.47212e-10	1	gymrek-ukbb-lymphocyte_percent	1
chr1	42949067	42949084	A	ENSG00000227533	-0.277049	0.0158071	8.92939e-69	CD4_TCM	1.47047e-10	1	gymrek-ukbb-lymphocyte_percent	1
chr1	42949067	42949084	A	ENSG00000227533	-0.150954	0.017168	1.45917e-18	B_memory	0.000614958	0.98597	gymrek-ukbb-mean_corpuscular_volume	1
chr1	42949067	42949084	A	ENSG00000227533	-0.277049	0.0158071	8.92939e-69	CD4_TCM	0.000614958	0.98597	gymrek-ukbb-mean_corpuscular_volume	1
chr1	42949067	42949084	A	ENSG00000227533	-0.150954	0.017168	1.45917e-18	B_memory	6.73491e-06	0.99998	gymrek-ukbb-neutrophil_count	1
chr1	42949067	42949084	A	ENSG00000227533	-0.277049	0.0158071	8.92939e-69	CD4_TCM	6.73491e-06	0.99998	gymrek-ukbb-neutrophil_count	1
chr1	42949067	42949084	A	ENSG00000227533	-0.150954	0.017168	1.45917e-18	B_memory	2.30872e-08	0.999995	gymrek-ukbb-neutrophil_percent	1
chr1	42949067	42949084	A	ENSG00000227533	-0.277049	0.0158071	8.92939e-69	CD4_TCM	2.3087e-08	0.999995	gymrek-ukbb-neutrophil_percent	1
chr1	43336293	43336312	T	ENSG00000159479	-0.187162	0.0135363	1.75809e-43	CD4_TCM	0.123505	0.876395	gymrek-ukbb-haematocrit	1
chr1	45535233	45535249	T	ENSG00000280670	0.419505	0.0277122	9.10497e-52	CD8_Naive	0.0362658	0.963704	gymrek-ukbb-white_blood_cell_count	1
chr1	47370782	47370801	A	ENSG00000225762	-0.156523	0.0165686	3.48825e-21	CD4_Naive	0.00539475	0.994605	gymrek-ukbb-mean_corpuscular_haemoglobin	0.607073
chr1	47370782	47370801	A	ENSG00000225762	-0.156523	0.0165686	3.48825e-21	CD4_Naive	0.00432241	0.995678	gymrek-ukbb-mean_corpuscular_volume	0.607073
chr1	47370782	47370801	A	ENSG00000225762	-0.156523	0.0165686	3.48825e-21	CD4_Naive	0.0239022	0.975886	gymrek-ukbb-mean_sphered_cell_volume	0.607073
chr1	52833447	52833468	A	ENSG00000121310	-0.283424	0.0345708	2.43718e-16	CD14_Mono	0.0707055	0.929293	gymrek-ukbb-haematocrit	1
chr1	52833447	52833468	A	ENSG00000121310	-0.283424	0.0345708	2.43718e-16	CD14_Mono	0.0150333	0.984966	gymrek-ukbb-haemoglobin_concentration	1
chr1	52833447	52833468	A	ENSG00000121310	-0.283424	0.0345708	2.43718e-16	CD14_Mono	0.0378122	0.961874	gymrek-ukbb-red_blood_cell_count	1
chr1	52833447	52833468	A	ENSG00000121310	-0.283424	0.0345708	2.43718e-16	CD14_Mono	0.0192956	0.980608	gymrek-ukbb-glycated_haemoglobin	1
chr1	52846308	52846364	TATA	ENSG00000116171	-0.0248492	0.00266603	1.15607e-20	CD4_TCM	0.0483736	0.891911	colorectalca_GCST90129505	0.587582
chr1	52846308	52846364	TATA	ENSG00000116171	-0.0248492	0.00266603	1.15607e-20	CD4_TCM	0.0596835	0.940315	gymrek-ukbb-haematocrit	0.872084
chr1	52846308	52846364	TATA	ENSG00000116171	-0.0248492	0.00266603	1.15607e-20	CD4_TCM	0.0560208	0.943978	gymrek-ukbb-haemoglobin_concentration	0.872084
chr1	52846308	52846364	TATA	ENSG00000116171	-0.0248492	0.00266603	1.15607e-20	CD4_TCM	0.0134676	0.986409	gymrek-ukbb-red_blood_cell_count	0.872084
chr1	52846308	52846364	TATA	ENSG00000116171	-0.0248492	0.00266603	1.15607e-20	CD4_TCM	0.119469	0.879929	gymrek-ukbb-glycated_haemoglobin	0.872084
chr1	52881904	52881917	T	ENSG00000121310	-0.277738	0.0142411	1.04429e-84	B_naive	0.0240467	0.975953	gymrek-ukbb-haematocrit	1
chr1	52881904	52881917	T	ENSG00000121310	-0.277738	0.0142411	1.04429e-84	B_naive	0.0197927	0.980207	gymrek-ukbb-haemoglobin_concentration	1
chr1	52881904	52881917	T	ENSG00000121310	-0.277738	0.0142411	1.04429e-84	B_naive	0.0131712	0.986714	gymrek-ukbb-red_blood_cell_count	1
chr1	52881904	52881917	T	ENSG00000121310	-0.277738	0.0142411	1.04429e-84	B_naive	0.0125427	0.987393	gymrek-ukbb-glycated_haemoglobin	1
chr1	52959198	52959212	T	ENSG00000116171	0.238475	0.018883	1.45963e-36	NK	0.0220725	0.977927	gymrek-ukbb-haematocrit	0.920818
chr1	52959198	52959212	T	ENSG00000116171	0.238475	0.018883	1.45963e-36	NK	0.0181171	0.981883	gymrek-ukbb-haemoglobin_concentration	0.920818
chr1	52959198	52959212	T	ENSG00000116171	0.238475	0.018883	1.45963e-36	NK	0.0124846	0.987401	gymrek-ukbb-red_blood_cell_count	0.920818
chr1	52959198	52959212	T	ENSG00000116171	0.238475	0.018883	1.45963e-36	NK	0.0119269	0.988009	gymrek-ukbb-glycated_haemoglobin	0.920818
chr1	62709616	62709633	T	ENSG00000116641	-0.445012	0.0295765	3.66021e-51	NK	0.0481454	0.951855	gymrek-ukbb-mean_platelet_volume	1
chr1	62709616	62709633	T	ENSG00000116641	-0.445012	0.0295765	3.66021e-51	NK	0.0265646	0.970104	gymrek-ukbb-mean_sphered_cell_volume	1
chr1	62709616	62709633	T	ENSG00000116641	-0.445012	0.0295765	3.66021e-51	NK	0.00220403	0.997676	gymrek-ukbb-platelet_count	1
chr1	62709616	62709633	T	ENSG00000116641	-0.445012	0.0295765	3.66021e-51	NK	0.00690569	0.993085	gymrek-ukbb-hdl_cholesterol	1
chr1	62709616	62709633	T	ENSG00000116641	-0.445012	0.0295765	3.66021e-51	NK	0.0211034	0.978897	gymrek-ukbb-total_bilirubin	1
chr1	63374628	63374640	A	ENSG00000142856	0.238097	0.0387876	8.33058e-10	pDC	0.177915	0.81318	gymrek-ukbb-mean_corpuscular_volume	1
chr1	63374628	63374640	A	ENSG00000142856	0.238097	0.0387876	8.33058e-10	pDC	0.0757964	0.91698	gymrek-ukbb-mean_sphered_cell_volume	1
chr1	63444447	63444507	ATATATATATTACATATAGG	ENSG00000142856	0.681046	0.0260651	1.72218e-150	CD8_TEM	0.000416676	0.999514	gymrek-ukbb-mean_corpuscular_volume	0.92106
chr1	63444447	63444507	ATATATATATTACATATAGG	ENSG00000142856	0.681046	0.0260651	1.72218e-150	CD8_TEM	0.000401797	0.999468	gymrek-ukbb-mean_sphered_cell_volume	0.92106
chr1	63468862	63468904	AAAT	ENSG00000142856	-0.090292	0.00834022	2.58969e-27	MAIT	0.00244961	0.997382	gymrek-ukbb-mean_corpuscular_volume	1
chr1	63468862	63468904	AAAT	ENSG00000142856	-0.122822	0.00625195	6.32279e-86	NK	0.00244936	0.997382	gymrek-ukbb-mean_corpuscular_volume	1
chr1	63468862	63468904	AAAT	ENSG00000142856	-0.090292	0.00834022	2.58969e-27	MAIT	0.00263314	0.997028	gymrek-ukbb-mean_sphered_cell_volume	1
chr1	63468862	63468904	AAAT	ENSG00000142856	-0.122822	0.00625195	6.32279e-86	NK	0.00263284	0.997029	gymrek-ukbb-mean_sphered_cell_volume	1
chr1	63492775	63492794	AAAAC	ENSG00000142856	0.728329	0.0265165	4.35438e-166	B_naive	0.000416676	0.999514	gymrek-ukbb-mean_corpuscular_volume	0.903196
chr1	63492775	63492794	AAAAC	ENSG00000142856	0.728329	0.0265165	4.35438e-166	B_naive	0.000401797	0.999468	gymrek-ukbb-mean_sphered_cell_volume	0.903196
chr1	63594960	63594975	A	ENSG00000142856	-0.190377	0.00501694	0	CD4_TCM	0.000416676	0.999514	gymrek-ukbb-mean_corpuscular_volume	1
chr1	63594960	63594975	A	ENSG00000142856	-0.190377	0.00501694	0	CD4_TCM	0.000401797	0.999468	gymrek-ukbb-mean_sphered_cell_volume	1
chr1	65528970	65528986	T	ENSG00000116678	0.0817512	0.00927869	1.24436e-18	CD4_Naive	0.0406557	0.928426	gymrek-ukbb-eosinophil_percent	1
chr1	93297600	93297608	A	ENSG00000223745	0.633578	0.0274155	3.65598e-118	CD4_Naive	0.0451094	0.953701	gymrek-ukbb-gamma_glutamyltransferase	0.736261
chr1	93297600	93297608	A	ENSG00000223745	0.633578	0.0274155	3.65598e-118	CD4_Naive	0.00789927	0.986214	gymrek-ukbb-mean_corpuscular_haemoglobin	0.736261
chr1	93338144	93338158	T	ENSG00000223745	0.194211	0.00921388	1.26432e-98	CD4_TCM	0.0233059	0.960616	gymrek-ukbb-mean_corpuscular_haemoglobin	1
chr1	93381632	93381639	A	ENSG00000117505	0.188972	0.0149718	1.59942e-36	CD4_TCM	0.0524573	0.945703	gymrek-ukbb-gamma_glutamyltransferase	0.850546
chr1	93381632	93381639	A	ENSG00000117505	0.188972	0.0149718	1.59942e-36	CD4_TCM	0.0129498	0.976494	gymrek-ukbb-mean_corpuscular_haemoglobin	0.850546
chr1	100373801	100373808	T	ENSG00000228086	0.642028	0.0246865	4.0994e-149	CD8_TEM	2.07986e-06	0.999998	gymrek-ukbb-creatinine	0.66517
chr1	100373801	100373808	T	ENSG00000228086	0.642028	0.0246865	4.0994e-149	CD8_TEM	6.21606e-06	0.999994	gymrek-ukbb-cystatin_c	0.66517
chr1	100393962	100393977	AT	ENSG00000079335	-0.341055	0.0263576	2.69238e-38	NK_CD56bright	0.00292994	0.99707	gymrek-ukbb-creatinine	1
chr1	100393962	100393977	AT	ENSG00000079335	-0.341055	0.0263576	2.69238e-38	NK_CD56bright	8.0314e-05	0.99992	gymrek-ukbb-cystatin_c	1
chr1	100393962	100393977	AT	ENSG00000079335	-0.341055	0.0263576	2.69238e-38	NK_CD56bright	0.00715309	0.985895	gymrek-ukbb-urea	1
chr1	100393963	100393977	TA	ENSG00000079335	-0.191027	0.0220314	4.29667e-18	CD8_Naive	0.000693562	0.999306	gymrek-ukbb-creatinine	0.99854
chr1	100393963	100393977	TA	ENSG00000079335	-0.191154	0.016978	2.09392e-29	CD4_TCM	0.00293904	0.997061	gymrek-ukbb-creatinine	0.99854
chr1	100393963	100393977	TA	ENSG00000079335	-0.191027	0.0220314	4.29667e-18	CD8_Naive	0.0354522	0.964548	gymrek-ukbb-cystatin_c	0.99854
chr1	100393963	100393977	TA	ENSG00000079335	-0.191154	0.016978	2.09392e-29	CD4_TCM	8.28246e-05	0.999917	gymrek-ukbb-cystatin_c	0.99854
chr1	100393963	100393977	TA	ENSG00000079335	-0.191027	0.0220314	4.29667e-18	CD8_Naive	0.000560106	0.998109	gymrek-ukbb-urea	0.99854
chr1	100393963	100393977	TA	ENSG00000079335	-0.191154	0.016978	2.09392e-29	CD4_TCM	0.00717119	0.985861	gymrek-ukbb-urea	0.99854
chr1	100435823	100435847	A	ENSG00000079335	0.230503	0.014144	1.03996e-59	B_memory	0.147254	0.852746	gymrek-ukbb-cystatin_c	0.685453
chr1	100435823	100435847	A	ENSG00000079335	0.469645	0.0129747	6.8214e-287	NK	0.14734	0.85266	gymrek-ukbb-cystatin_c	0.685453
chr1	100435823	100435847	A	ENSG00000079335	0.230503	0.014144	1.03996e-59	B_memory	0.0398059	0.925401	gymrek-ukbb-urea	0.685453
chr1	100435823	100435847	A	ENSG00000079335	0.469645	0.0129747	6.8214e-287	NK	0.0400347	0.924977	gymrek-ukbb-urea	0.685453
chr1	107019984	107019992	CA	ENSG00000198890	0.140106	0.0241033	6.14598e-09	CD4_TCM	0.000585871	0.875785	gymrek-ukbb-cystatin_c	0.545442
chr1	107019984	107019992	CA	ENSG00000198890	0.140106	0.0241033	6.14598e-09	CD4_TCM	0.000585871	0.875785	gymrek-ukbb-gamma_glutamyltransferase	0.545442
chr1	107019984	107019992	CA	ENSG00000198890	0.140106	0.0241033	6.14598e-09	CD4_TCM	0.000585871	0.875785	gymrek-ukbb-shbg	0.545442
chr1	107019984	107019992	CA	ENSG00000198890	0.140106	0.0241033	6.14598e-09	CD4_TCM	0.00058587	0.875783	gymrek-ukbb-total_bilirubin	0.545442
chr1	110890581	110890601	AGAGAA	ENSG00000261654	0.411705	0.049511	9.14206e-17	NK	0.00162663	0.848746	gymrek-ukbb-eosinophil_percent	0.615609
chr1	110901150	110901159	T	ENSG00000232811	-0.310784	0.0249954	1.71612e-35	CD8_TEM	0.00158276	0.851308	gymrek-ukbb-eosinophil_percent	1
chr1	110901150	110901159	T	ENSG00000232811	-0.337737	0.0271543	1.63128e-35	CD4_Naive	0.00159315	0.850707	gymrek-ukbb-eosinophil_percent	1
chr1	111623184	111623198	T	ENSG00000116473	-0.463771	0.039716	1.66705e-31	Treg	0.000318844	0.995857	gymrek-ukbb-lymphocyte_count	1
chr1	113847236	113847252	T	ENSG00000231128	0.0851085	0.0124626	8.54314e-12	CD4_TCM	0.14817	0.821245	gymrek-ukbb-mean_corpuscular_volume	0.567762
chr1	114426522	114426531	A	ENSG00000197323	-0.173611	0.018379	3.51468e-21	CD4_Naive	0.0278242	0.972176	gymrek-ukbb-mean_corpuscular_haemoglobin	0.852568
chr1	114426522	114426531	A	ENSG00000197323	-0.173611	0.018379	3.51468e-21	CD4_Naive	0.0721205	0.927879	gymrek-ukbb-mean_corpuscular_volume	0.852568
chr1	114426522	114426531	A	ENSG00000197323	-0.173611	0.018379	3.51468e-21	CD4_Naive	0.174456	0.82444	gymrek-ukbb-mean_platelet_volume	0.852568
chr1	114426522	114426531	A	ENSG00000197323	-0.173611	0.018379	3.51468e-21	CD4_Naive	0.0303801	0.969204	gymrek-ukbb-mean_sphered_cell_volume	0.852568
chr1	114426522	114426531	A	ENSG00000197323	-0.173611	0.018379	3.51468e-21	CD4_Naive	0.110079	0.889026	gymrek-ukbb-red_blood_cell_distribution_width	0.852568
chr1	114439537	114439547	A	ENSG00000197323	0.212852	0.035063	1.27453e-09	CD16_Mono	0.188663	0.800005	gymrek-ukbb-mean_sphered_cell_volume	0.616306
chr1	150086490	150086500	GT	ENSG00000285554	-0.353227	0.0402791	1.79497e-18	CD14_Mono	0.00364889	0.995543	gymrek-ukbb-apolipoprotein_a	0.772478
chr1	150086490	150086500	GT	ENSG00000285554	-0.353227	0.0402791	1.79497e-18	CD14_Mono	0.000804779	0.993928	gymrek-ukbb-calcium	0.772478
chr1	150086490	150086500	GT	ENSG00000285554	-0.353227	0.0402791	1.79497e-18	CD14_Mono	0.000133655	0.999717	gymrek-ukbb-creatinine	0.772478
chr1	150086490	150086500	GT	ENSG00000285554	-0.353227	0.0402791	1.79497e-18	CD14_Mono	3.4838e-07	0.999975	gymrek-ukbb-cystatin_c	0.772478
chr1	150086490	150086500	GT	ENSG00000285554	-0.353227	0.0402791	1.79497e-18	CD14_Mono	0.000122566	0.996773	gymrek-ukbb-hdl_cholesterol	0.772478
chr1	150086490	150086500	GT	ENSG00000285554	-0.353227	0.0402791	1.79497e-18	CD14_Mono	0.112052	0.883343	gymrek-ukbb-glycated_haemoglobin	0.772478
chr1	150185753	150185762	T	ENSG00000136631	0.217532	0.0197219	2.73931e-28	CD4_TCM	0.0360914	0.963221	gymrek-ukbb-apolipoprotein_a	0.731532
chr1	150185753	150185762	T	ENSG00000136631	0.217532	0.0197219	2.73931e-28	CD4_TCM	0.0242595	0.972486	gymrek-ukbb-creatinine	0.731532
chr1	150185753	150185762	T	ENSG00000136631	0.217532	0.0197219	2.73931e-28	CD4_TCM	0.000778218	0.944845	gymrek-ukbb-platelet_count	0.731532
chr1	150185753	150185762	T	ENSG00000136631	0.217532	0.0197219	2.73931e-28	CD4_TCM	0.000781897	0.99731	gymrek-ukbb-platelet_crit	0.731532
chr1	150379118	150379127	A	ENSG00000266472	-0.176365	0.0213819	1.60642e-16	CD4_Naive	0.00690031	0.9931	gymrek-ukbb-alanine_aminotransferase	1
chr1	150379118	150379127	A	ENSG00000266472	-0.176365	0.0213819	1.60642e-16	CD4_Naive	0.0819722	0.918028	gymrek-ukbb-aspartate_aminotransferase	1
chr1	150379118	150379127	A	ENSG00000266472	-0.176365	0.0213819	1.60642e-16	CD4_Naive	0.108408	0.891592	gymrek-ukbb-platelet_count	1
chr1	150379118	150379127	A	ENSG00000266472	-0.176365	0.0213819	1.60642e-16	CD4_Naive	0.0145982	0.985402	gymrek-ukbb-platelet_crit	1
chr1	150384639	150384682	TG	ENSG00000266472	-0.0354872	0.00364818	2.30446e-22	CD8_TEM	0.0878395	0.912161	gymrek-ukbb-platelet_count	1
chr1	150774934	150774943	G	ENSG00000163131	-0.28923	0.0174224	6.84756e-62	NK	0.0599226	0.940077	gymrek-ukbb-lymphocyte_percent	0.864889
chr1	150774934	150774943	G	ENSG00000163131	-0.28923	0.0174224	6.84756e-62	NK	0.0690935	0.853933	gymrek-ukbb-platelet_crit	0.864889
chr1	150774934	150774943	G	ENSG00000163131	-0.28923	0.0174224	6.84756e-62	NK	0.00522958	0.994324	gymrek-ukbb-triglycerides	0.864889
chr1	150774934	150774943	G	ENSG00000163131	-0.28923	0.0174224	6.84756e-62	NK	0.00275804	0.99721	gymrek-ukbb-vitamin_d	0.864889
chr1	150862577	150862587	A	ENSG00000143387	0.273218	0.0288096	2.45709e-21	NK	0.0347544	0.965246	gymrek-ukbb-lymphocyte_percent	0.749071
chr1	150862577	150862587	A	ENSG00000143387	0.273218	0.0288096	2.45709e-21	NK	0.0890779	0.907157	gymrek-ukbb-triglycerides	0.749071
chr1	153695252	153695270	A	ENSG00000189171	-0.112882	0.0143378	3.46265e-15	B_naive	0.0227388	0.969506	gymrek-ukbb-platelet_count	0.774937
chr1	153695252	153695270	A	ENSG00000189171	-0.112882	0.0143378	3.46265e-15	B_naive	0.023417	0.976577	gymrek-ukbb-platelet_crit	0.774937
chr1	153695252	153695270	A	ENSG00000189171	-0.112882	0.0143378	3.46265e-15	B_naive	0.0813387	0.898765	gymrek-ukbb-vitamin_d	0.774937
chr1	154280755	154280770	T	ENSG00000143575	-0.180543	0.0222078	4.30185e-16	CD4_Naive	4.95058e-07	0.999999	gymrek-ukbb-gamma_glutamyltransferase	1
chr1	154280755	154280770	T	ENSG00000143575	-0.180543	0.0222078	4.30185e-16	CD4_Naive	0.0859368	0.914063	gymrek-ukbb-mean_corpuscular_haemoglobin	1
chr1	154280755	154280770	T	ENSG00000143575	-0.180543	0.0222078	4.30185e-16	CD4_Naive	0.140257	0.859743	gymrek-ukbb-mean_corpuscular_volume	1
chr1	154280755	154280770	T	ENSG00000143575	-0.180543	0.0222078	4.30185e-16	CD4_Naive	2.41686e-07	1	gymrek-ukbb-triglycerides	1
chr1	156227485	156227508	TTTAT	ENSG00000160783	0.0873776	0.0124545	2.28751e-12	CD4_TCM	0.183859	0.815718	prostateca_GCST90274713	0.856791
chr1	156227485	156227508	TTTAT	ENSG00000160783	0.0873776	0.0124545	2.28751e-12	CD4_TCM	0.0223767	0.964985	gymrek-ukbb-c_reactive_protein	0.763502
chr1	156227485	156227508	TTTAT	ENSG00000160783	0.0873776	0.0124545	2.28751e-12	CD4_TCM	0.00222675	0.99776	gymrek-ukbb-creatinine	0.763502
chr1	156227485	156227508	TTTAT	ENSG00000160783	0.0873776	0.0124545	2.28751e-12	CD4_TCM	0.0650546	0.934915	gymrek-ukbb-cystatin_c	0.763502
chr1	156227485	156227508	TTTAT	ENSG00000160783	0.0873776	0.0124545	2.28751e-12	CD4_TCM	0.0327944	0.96719	gymrek-ukbb-urea	0.763502
chr1	156275131	156275150	A	ENSG00000198952	-0.123522	0.0173812	1.18891e-12	CD16_Mono	0.0231247	0.802726	gymrek-ukbb-white_blood_cell_count	0.863702
chr1	160821151	160821169	A	ENSG00000122223	-0.0265007	0.00292698	1.37916e-19	CD4_Naive	0.11089	0.88911	gymrek-ukbb-lymphocyte_count	0.592344
chr1	160821151	160821169	A	ENSG00000122223	-0.0265007	0.00292698	1.37916e-19	CD4_Naive	2.23276e-05	0.998173	gymrek-ukbb-white_blood_cell_count	0.592344
chr1	160858084	160858095	A	ENSG00000122223	-0.366886	0.0384314	1.34143e-21	CD16_Mono	0.0680272	0.931693	ibd_liu2023	0.966436
chr1	161190670	161190685	CA	ENSG00000158882	0.169224	0.0291562	6.47356e-09	CD14_Mono	0.076197	0.923439	gymrek-ukbb-cystatin_c	1
chr1	161220994	161221015	TTG	ENSG00000158869	0.157943	0.0146496	4.21513e-27	CD16_Mono	0.00692122	0.993061	alzheimer_GCST90027158	0.611519
chr1	183128470	183128485	A	ENSG00000135862	0.100038	0.00970584	6.54871e-25	pDC	0.096003	0.898154	gymrek-ukbb-apolipoprotein_a	1
chr1	186601365	186601377	A	ENSG00000229739	0.664403	0.0389445	2.93346e-65	NK	0.158637	0.83307	gymrek-ukbb-cystatin_c	1
chr1	198585358	198585371	T	ENSG00000081237	-0.516532	0.0701961	1.86097e-13	CD4_TCM	2.68866e-06	0.999997	gymrek-ukbb-mean_corpuscular_haemoglobin	1
chr1	198585358	198585371	T	ENSG00000081237	-0.516532	0.0701961	1.86097e-13	CD4_TCM	2.68866e-06	0.999997	gymrek-ukbb-mean_corpuscular_volume	1
chr1	198585358	198585371	T	ENSG00000081237	-0.516532	0.0701961	1.86097e-13	CD4_TCM	5.52166e-05	0.999945	gymrek-ukbb-mean_platelet_volume	1
chr1	198585358	198585371	T	ENSG00000081237	-0.516532	0.0701961	1.86097e-13	CD4_TCM	2.99695e-06	0.999997	gymrek-ukbb-mean_sphered_cell_volume	1
chr1	198585358	198585371	T	ENSG00000081237	-0.516532	0.0701961	1.86097e-13	CD4_TCM	0.0209752	0.979025	gymrek-ukbb-platelet_crit	1
chr1	198585358	198585371	T	ENSG00000081237	-0.516532	0.0701961	1.86097e-13	CD4_TCM	2.76774e-06	0.999997	gymrek-ukbb-red_blood_cell_count	1
chr1	198585358	198585371	T	ENSG00000081237	-0.516532	0.0701961	1.86097e-13	CD4_TCM	0.00608471	0.993915	gymrek-ukbb-white_blood_cell_count	1
chr1	204581213	204581241	AT	ENSG00000198625	0.0536242	0.00543324	5.63651e-23	CD4_Naive	0.0208662	0.978871	gymrek-ukbb-eosinophil_percent	0.889958
chr1	205183067	205183079	A	ENSG00000117222	-0.102192	0.0143111	9.28491e-13	NK	0.111844	0.887996	gymrek-ukbb-mean_corpuscular_haemoglobin_concentration	0.80301
chr1	205183067	205183079	A	ENSG00000117222	-0.102192	0.0143111	9.28491e-13	NK	0.00129367	0.998703	gymrek-ukbb-mean_platelet_volume	0.80301
chr1	205183067	205183079	A	ENSG00000117222	-0.102192	0.0143111	9.28491e-13	NK	0.0545264	0.945178	gymrek-ukbb-mean_sphered_cell_volume	0.80301
chr1	205183067	205183079	A	ENSG00000117222	-0.102192	0.0143111	9.28491e-13	NK	0.00129798	0.998699	gymrek-ukbb-platelet_count	0.80301
chr1	205183067	205183079	A	ENSG00000117222	-0.102192	0.0143111	9.28491e-13	NK	0.126671	0.873148	gymrek-ukbb-red_blood_cell_distribution_width	0.80301
chr1	205690886	205690900	A	ENSG00000069275	-0.18896	0.0209829	2.14847e-19	NK	0.0878733	0.912124	gymrek-ukbb-alkaline_phosphatase	1
chr1	205690886	205690900	A	ENSG00000069275	-0.18896	0.0209829	2.14847e-19	NK	0.0975919	0.896945	gymrek-ukbb-shbg	1
chr1	205690886	205690900	A	ENSG00000069275	-0.18896	0.0209829	2.14847e-19	NK	0.0432146	0.955395	gymrek-ukbb-total_protein	1
chr1	205738440	205738457	T	ENSG00000133065	0.164893	0.0215623	2.0521e-14	NK	0.0199164	0.980064	parkinson_GCST009325	0.619029
chr1	205738440	205738457	T	ENSG00000133065	0.164893	0.0215623	2.0521e-14	NK	0.00550808	0.994488	prostateca_GCST90274713	0.619029
chr1	205762038	205762057	A	ENSG00000286619	0.687783	0.025015	2.02653e-166	Treg	0.00257505	0.997419	gymrek-ukbb-igf_1	1
chr1	205762038	205762057	A	ENSG00000286619	0.787062	0.0267715	5.60881e-190	CD4_Naive	0.00257505	0.997419	gymrek-ukbb-igf_1	1
chr1	205762038	205762057	A	ENSG00000286619	0.839639	0.022366	0	CD4_TCM	0.00257505	0.997419	gymrek-ukbb-igf_1	1
chr1	205762038	205762057	A	ENSG00000286619	0.787062	0.0267715	5.60881e-190	CD4_Naive	0.0115388	0.988451	parkinson_GCST009325	0.780549
chr1	205762038	205762057	A	ENSG00000286619	0.787062	0.0267715	5.60881e-190	CD4_Naive	0.000691591	0.999308	prostateca_GCST90274713	0.780549
chr1	205771312	205771320	GAAA	ENSG00000117280	0.261723	0.0259418	6.18826e-24	CD4_Naive	0.0709075	0.929042	gymrek-ukbb-albumin	0.63439
chr1	205771312	205771320	GAAA	ENSG00000117280	0.261723	0.0259418	6.18826e-24	CD4_Naive	0.0353699	0.964629	gymrek-ukbb-alkaline_phosphatase	0.63439
chr1	205771312	205771320	GAAA	ENSG00000117280	0.261723	0.0259418	6.18826e-24	CD4_Naive	0.108122	0.890291	gymrek-ukbb-apolipoprotein_a	0.63439
chr1	205771312	205771320	GAAA	ENSG00000117280	0.261723	0.0259418	6.18826e-24	CD4_Naive	0.020849	0.97846	gymrek-ukbb-hdl_cholesterol	0.63439
chr1	205771312	205771320	GAAA	ENSG00000117280	0.261723	0.0259418	6.18826e-24	CD4_Naive	0.00852965	0.990942	gymrek-ukbb-shbg	0.63439
chr1	205771312	205771320	GAAA	ENSG00000117280	0.261723	0.0259418	6.18826e-24	CD4_Naive	0.000420069	0.999535	gymrek-ukbb-total_protein	0.63439
chr1	205824729	205824744	T	ENSG00000286619	-0.481645	0.0148333	2.78435e-231	B_memory	0.00827401	0.989392	gymrek-ukbb-total_protein	1
chr1	205824729	205824744	T	ENSG00000286619	-0.298838	0.0183637	1.52598e-59	CD4_CTL	0.0082735	0.989392	gymrek-ukbb-total_protein	1
chr1	205824729	205824744	T	ENSG00000286619	-0.208584	0.0208557	1.50405e-23	HSPC	0.00827632	0.989389	gymrek-ukbb-total_protein	1
chr1	206920454	206920471	A	ENSG00000162892	-0.249988	0.0209297	6.9629e-33	CD4_Naive	0.0201635	0.979041	gymrek-ukbb-creatinine	0.687214
chr1	206920454	206920471	A	ENSG00000162892	-0.249988	0.0209297	6.9629e-33	CD4_Naive	0.0200956	0.976045	gymrek-ukbb-glycated_haemoglobin	0.687214
chr1	209827220	209827239	TCTTT	ENSG00000117597	1.93793	0.142907	6.84016e-42	B_naive	0.0980583	0.901926	gymrek-ukbb-mean_corpuscular_volume	0.97204
chr1	209827220	209827239	TCTTT	ENSG00000117597	1.93793	0.142907	6.84016e-42	B_naive	0.0778962	0.922054	gymrek-ukbb-red_blood_cell_count	0.97204
chr1	209827240	209827254	T	ENSG00000117597	0.773013	0.0241518	8.8521e-225	CD4_TCM	0.000746009	0.843885	gymrek-ukbb-cystatin_c	0.884352
chr1	212210694	212210715	T	ENSG00000066027	-0.108289	0.00688343	9.15819e-56	NK	0.00882365	0.988061	gymrek-ukbb-hdl_cholesterol	0.673659
chr1	212223314	212223350	GT	ENSG00000226251	0.0386658	0.00559113	4.66053e-12	CD14_Mono	0.00315045	0.971931	gymrek-ukbb-lymphocyte_count	1
chr1	212223314	212223350	GT	ENSG00000226251	0.0386658	0.00559113	4.66053e-12	CD14_Mono	0.00462571	0.995374	gymrek-ukbb-mean_sphered_cell_volume	1
chr1	212223314	212223350	GT	ENSG00000226251	0.0386658	0.00559113	4.66053e-12	CD14_Mono	0.0196186	0.98023	gymrek-ukbb-neutrophil_percent	1
chr1	212223314	212223350	GT	ENSG00000226251	0.0386658	0.00559113	4.66053e-12	CD14_Mono	0.00116595	0.998833	gymrek-ukbb-red_blood_cell_distribution_width	1
chr1	235739622	235739635	A	ENSG00000143669	0.095359	0.0110366	5.60783e-18	CD4_Naive	0.00578411	0.962535	gymrek-ukbb-mean_corpuscular_haemoglobin	0.788596
chr1	243269302	243269321	T	ENSG00000054282	0.342352	0.0228129	6.6145e-51	NK	3.86892e-06	0.999996	gymrek-ukbb-mean_platelet_volume	0.596735
chr1	243269302	243269321	T	ENSG00000054282	0.342352	0.0228129	6.6145e-51	NK	3.92816e-06	0.999996	gymrek-ukbb-platelet_distribution_width	0.596735
chr2	227889	227910	TG	ENSG00000035115	0.23175	0.0210758	3.9934e-28	CD8_TEM	0.000233249	0.999757	gymrek-ukbb-creatinine	1
chr2	227889	227910	TG	ENSG00000035115	0.23175	0.0210758	3.9934e-28	CD8_TEM	5.93602e-06	0.999994	gymrek-ukbb-cystatin_c	1
chr2	227889	227910	TG	ENSG00000035115	0.23175	0.0210758	3.9934e-28	CD8_TEM	0.000132355	0.99777	gymrek-ukbb-gamma_glutamyltransferase	1
chr2	227889	227910	TG	ENSG00000035115	0.23175	0.0210758	3.9934e-28	CD8_TEM	3.12557e-05	0.999969	gymrek-ukbb-urea	1
chr2	9926804	9926822	A	ENSG00000115750	-0.15657	0.0160226	1.4879e-22	CD14_Mono	0.00041758	0.999582	gymrek-ukbb-calcium	1
chr2	9926804	9926822	A	ENSG00000115750	-0.15657	0.0160226	1.4879e-22	CD14_Mono	0.144199	0.823418	gymrek-ukbb-phosphate	1
chr2	17707989	17707997	AT	ENSG00000178295	0.273549	0.0305636	3.55019e-19	CD8_TEM	0.006081	0.96545	gymrek-ukbb-alkaline_phosphatase	0.846799
chr2	17707989	17707997	AT	ENSG00000178295	0.273549	0.0305636	3.55019e-19	CD8_TEM	0.00883021	0.991163	gymrek-ukbb-igf_1	0.846799
chr2	17714092	17714106	T	ENSG00000178295	-0.181943	0.0193619	5.61605e-21	NK	0.010645	0.942539	gymrek-ukbb-alkaline_phosphatase	1
chr2	17714092	17714106	T	ENSG00000178295	-0.181943	0.0193619	5.61605e-21	NK	0.0518751	0.943802	gymrek-ukbb-cholesterol	1
chr2	17714092	17714106	T	ENSG00000178295	-0.181943	0.0193619	5.61605e-21	NK	0.000946696	0.999052	gymrek-ukbb-igf_1	1
chr2	17757246	17757263	T	ENSG00000163029	0.343417	0.0520563	4.19458e-11	B_memory	0.00233079	0.997396	gymrek-ukbb-cholesterol	1
chr2	24910661	24910677	T	ENSG00000138031	0.193168	0.0142845	1.14568e-41	CD4_Naive	0.00269865	0.997301	gymrek-ukbb-c_reactive_protein	0.902093
chr2	24910661	24910677	T	ENSG00000138031	0.193168	0.0142845	1.14568e-41	CD4_Naive	0.00845202	0.990291	gymrek-ukbb-igf_1	0.902093
chr2	25152813	25152843	GT	ENSG00000115138	0.0741785	0.00641744	6.65577e-31	CD4_Naive	0.0431715	0.956774	breastca_GCST004988	0.935647
chr2	27348270	27348286	A	ENSG00000157992	0.576967	0.0274889	8.25141e-98	CD4_TCM	0.191412	0.808588	gymrek-ukbb-mean_sphered_cell_volume	1
chr2	37154937	37154950	T	ENSG00000055332	-0.124152	0.0108086	1.54357e-30	CD4_TCM	0.000262331	0.996651	gymrek-ukbb-gamma_glutamyltransferase	1
chr2	37154937	37154950	T	ENSG00000055332	-0.124152	0.0108086	1.54357e-30	CD4_TCM	0.00826223	0.957787	gymrek-ukbb-platelet_count	1
chr2	37154937	37154950	T	ENSG00000055332	-0.124152	0.0108086	1.54357e-30	CD4_TCM	0.0143472	0.951291	gymrek-ukbb-platelet_distribution_width	1
chr2	37158193	37158211	A	ENSG00000055332	-0.100641	0.0177647	1.46819e-08	Treg	0.00953116	0.964321	gymrek-ukbb-gamma_glutamyltransferase	1
chr2	37158193	37158211	A	ENSG00000055332	-0.110857	0.0173197	1.54739e-10	CD4_TEM	0.00930287	0.965514	gymrek-ukbb-gamma_glutamyltransferase	1
chr2	37158193	37158211	A	ENSG00000055332	-0.129446	0.0147233	1.47048e-18	CD8_TEM	0.00952477	0.964755	gymrek-ukbb-gamma_glutamyltransferase	1
chr2	37158193	37158211	A	ENSG00000055332	-0.167021	0.0134726	2.71091e-35	CD4_Naive	0.00953916	0.964705	gymrek-ukbb-gamma_glutamyltransferase	1
chr2	37158193	37158211	A	ENSG00000055332	-0.100641	0.0177647	1.46819e-08	Treg	0.0202708	0.931324	gymrek-ukbb-platelet_distribution_width	1
chr2	37158193	37158211	A	ENSG00000055332	-0.110857	0.0173197	1.54739e-10	CD4_TEM	0.0204058	0.931659	gymrek-ukbb-platelet_distribution_width	1
chr2	37158193	37158211	A	ENSG00000055332	-0.129446	0.0147233	1.47048e-18	CD8_TEM	0.0202823	0.932069	gymrek-ukbb-platelet_distribution_width	1
chr2	37158193	37158211	A	ENSG00000055332	-0.167021	0.0134726	2.71091e-35	CD4_Naive	0.0202838	0.932064	gymrek-ukbb-platelet_distribution_width	1
chr2	43256612	43256624	T	ENSG00000234936	0.410442	0.0478937	1.0361e-17	CD4_Naive	0.00466931	0.995274	gymrek-ukbb-alkaline_phosphatase	0.658541
chr2	43256612	43256624	T	ENSG00000234936	0.410442	0.0478937	1.0361e-17	CD4_Naive	0.0284634	0.967019	gymrek-ukbb-aspartate_aminotransferase	0.658541
chr2	43256612	43256624	T	ENSG00000234936	0.410442	0.0478937	1.0361e-17	CD4_Naive	0.00992904	0.99003	gymrek-ukbb-gamma_glutamyltransferase	0.658541
chr2	43256612	43256624	T	ENSG00000234936	0.410442	0.0478937	1.0361e-17	CD4_Naive	0.00825481	0.991738	gymrek-ukbb-neutrophil_count	0.658541
chr2	53903869	53903877	A	ENSG00000170634	0.222984	0.0184906	1.73333e-33	NK	0.122706	0.875909	gymrek-ukbb-lymphocyte_percent	0.67205
chr2	53903869	53903877	A	ENSG00000170634	0.222984	0.0184906	1.73333e-33	NK	0.0236008	0.976398	gymrek-ukbb-neutrophil_percent	0.67205
chr2	54033198	54033215	T	ENSG00000068878	0.272137	0.0224991	1.116e-33	CD4_TEM	0.128798	0.870524	gymrek-ukbb-lymphocyte_percent	1
chr2	54033198	54033215	T	ENSG00000068878	0.241753	0.0156858	1.35497e-53	NK	0.128798	0.870524	gymrek-ukbb-lymphocyte_percent	1
chr2	54033198	54033215	T	ENSG00000068878	0.27349	0.0157308	1.05945e-67	CD8_TEM	0.128798	0.870524	gymrek-ukbb-lymphocyte_percent	1
chr2	54033198	54033215	T	ENSG00000068878	0.336601	0.018097	3.22688e-77	CD4_TCM	0.128798	0.870524	gymrek-ukbb-lymphocyte_percent	1
chr2	54033198	54033215	T	ENSG00000068878	0.272137	0.0224991	1.116e-33	CD4_TEM	0.0205174	0.80544	gymrek-ukbb-mean_corpuscular_haemoglobin	1
chr2	54033198	54033215	T	ENSG00000068878	0.241753	0.0156858	1.35497e-53	NK	0.0205174	0.80544	gymrek-ukbb-mean_corpuscular_haemoglobin	1
chr2	54033198	54033215	T	ENSG00000068878	0.27349	0.0157308	1.05945e-67	CD8_TEM	0.0205174	0.80544	gymrek-ukbb-mean_corpuscular_haemoglobin	1
chr2	54033198	54033215	T	ENSG00000068878	0.336601	0.018097	3.22688e-77	CD4_TCM	0.0205174	0.80544	gymrek-ukbb-mean_corpuscular_haemoglobin	1
chr2	61146837	61146848	A	ENSG00000237651	-0.657223	0.0226514	4.29091e-185	CD4_Naive	0.0192846	0.97606	gymrek-ukbb-c_reactive_protein	1
chr2	61146837	61146848	A	ENSG00000237651	-0.657223	0.0226514	4.29091e-185	CD4_Naive	0.1015	0.898262	gymrek-ukbb-mean_corpuscular_volume	1
chr2	61146837	61146848	A	ENSG00000237651	-0.657223	0.0226514	4.29091e-185	CD4_Naive	0.00873098	0.991269	gymrek-ukbb-neutrophil_count	1
chr2	61146837	61146848	A	ENSG00000237651	-0.657223	0.0226514	4.29091e-185	CD4_Naive	0.0053258	0.994674	gymrek-ukbb-white_blood_cell_count	1
chr2	61146837	61146848	A	ENSG00000237651	-0.657223	0.0226514	4.29091e-185	CD4_Naive	0.0833319	0.916562	gymrek-ukbb-total_protein	1
chr2	61151315	61151332	A	ENSG00000237651	-0.431953	0.027403	5.58988e-56	B_naive	0.0359157	0.955612	gymrek-ukbb-c_reactive_protein	0.905203
chr2	61155505	61155536	TTTG	ENSG00000237651	-0.300053	0.0492935	1.14998e-09	cDC2	0.0822844	0.917268	gymrek-ukbb-alkaline_phosphatase	1
chr2	61155505	61155536	TTTG	ENSG00000237651	-0.300053	0.0492935	1.14998e-09	cDC2	0.0176002	0.978091	gymrek-ukbb-c_reactive_protein	1
chr2	69430217	69430230	T	ENSG00000198380	0.245623	0.0203406	1.42264e-33	CD8_TEM	0.0362384	0.963757	gymrek-ukbb-calcium	1
chr2	70021320	70021336	T	ENSG00000179818	0.622334	0.0487031	2.17203e-37	CD8_TEM	0.106502	0.893416	gymrek-ukbb-neutrophil_count	1
chr2	70021320	70021336	T	ENSG00000179818	0.622334	0.0487031	2.17203e-37	CD8_TEM	0.0911434	0.908769	gymrek-ukbb-white_blood_cell_count	1
chr2	70110521	70110536	A	ENSG00000179818	-0.0844029	0.00575899	1.23616e-48	NK	0.193384	0.806468	gymrek-ukbb-neutrophil_count	0.914304
chr2	70110521	70110536	A	ENSG00000179818	-0.0844029	0.00575899	1.23616e-48	NK	0.137341	0.862526	gymrek-ukbb-white_blood_cell_count	0.914304
chr2	73385903	73385942	GGA	ENSG00000116127	-0.127184	0.0100156	6.01832e-37	CD8_Naive	0.0221558	0.977298	gymrek-ukbb-haematocrit	1
chr2	73385903	73385942	GGA	ENSG00000116127	-0.127184	0.0100156	6.01832e-37	CD8_Naive	0.0305371	0.965093	gymrek-ukbb-igf_1	1
chr2	73576624	73576637	T	ENSG00000290727	-0.531074	0.0326012	1.16237e-59	CD4_Naive	0.0485578	0.947542	gymrek-ukbb-haematocrit	0.772008
chr2	74062881	74062901	T	ENSG00000187605	-0.189314	0.0141059	4.55923e-41	NK	0.0139323	0.984877	gymrek-ukbb-eosinophil_count	1
chr2	74062881	74062901	T	ENSG00000187605	-0.189314	0.0141059	4.55923e-41	NK	0.0286929	0.968078	gymrek-ukbb-eosinophil_percent	1
chr2	74454155	74454172	T	ENSG00000115274	-0.401796	0.0390221	7.29793e-25	NK	0.000272745	0.999727	gymrek-ukbb-platelet_count	1
chr2	74454155	74454172	T	ENSG00000115274	-0.401796	0.0390221	7.29793e-25	NK	0.000867268	0.999132	gymrek-ukbb-platelet_crit	1
chr2	74465676	74465692	A	ENSG00000115275	0.158116	0.020508	1.25854e-14	B_naive	0.0060524	0.993948	gymrek-ukbb-platelet_count	1
chr2	74465676	74465692	A	ENSG00000115275	0.158116	0.020508	1.25854e-14	B_naive	0.00140594	0.998594	gymrek-ukbb-platelet_crit	1
chr2	74466454	74466476	T	ENSG00000115275	-0.116157	0.016071	4.90999e-13	NK	0.000166115	0.999834	gymrek-ukbb-platelet_count	0.519426
chr2	74466454	74466476	T	ENSG00000115275	-0.116157	0.016071	4.90999e-13	NK	0.000710949	0.999288	gymrek-ukbb-platelet_crit	0.519426
chr2	85520624	85520632	A	ENSG00000168899	-0.210054	0.0167481	4.3999e-36	CD4_Naive	0.0111104	0.98888	gymrek-ukbb-gamma_glutamyltransferase	0.570155
chr2	85521446	85521457	A	ENSG00000168899	-0.282219	0.0320909	1.43865e-18	CD8_Naive	0.00106934	0.998929	gymrek-ukbb-gamma_glutamyltransferase	1
chr2	85575351	85575366	A	ENSG00000168899	-0.748671	0.0331436	5.59449e-113	NK	0.00287197	0.997125	gymrek-ukbb-gamma_glutamyltransferase	1
chr2	95876853	95876875	A	ENSG00000232931	-0.0440161	0.00527267	6.94437e-17	CD4_Naive	0.000528624	0.992897	gymrek-ukbb-calcium	0.842716
chr2	95876853	95876875	A	ENSG00000232931	-0.0440161	0.00527267	6.94437e-17	CD4_Naive	0.000528408	0.992488	gymrek-ukbb-cystatin_c	0.842716
chr2	95876853	95876875	A	ENSG00000232931	-0.0440161	0.00527267	6.94437e-17	CD4_Naive	0.000528625	0.992898	gymrek-ukbb-eosinophil_count	0.842716
chr2	95876853	95876875	A	ENSG00000232931	-0.0440161	0.00527267	6.94437e-17	CD4_Naive	0.000528625	0.992898	gymrek-ukbb-eosinophil_percent	0.842716
chr2	97139294	97139303	T	ENSG00000135976	0.526841	0.0752512	2.53962e-12	CD16_Mono	0.00708208	0.991908	colorectalca_GCST90129505	0.826652
chr2	97139294	97139303	T	ENSG00000135976	0.481644	0.051864	1.59177e-20	CD4_TEM	0.014715	0.985058	colorectalca_GCST90129505	0.826652
chr2	101704521	101704541	TG	ENSG00000071054	-0.0663788	0.00983099	1.4583e-11	NK	0.015275	0.982931	gymrek-ukbb-c_reactive_protein	0.57805
chr2	101704521	101704541	TG	ENSG00000071054	-0.0663788	0.00983099	1.4583e-11	NK	0.183285	0.814967	gymrek-ukbb-eosinophil_count	0.57805
chr2	101704521	101704541	TG	ENSG00000071054	-0.0663788	0.00983099	1.4583e-11	NK	0.0281155	0.970554	gymrek-ukbb-neutrophil_count	0.57805
chr2	101704521	101704541	TG	ENSG00000071054	-0.0663788	0.00983099	1.4583e-11	NK	0.0173278	0.982447	gymrek-ukbb-white_blood_cell_count	0.57805
chr2	102356207	102356222	T	ENSG00000115604	0.244479	0.0288861	2.59331e-17	cDC2	0.0196516	0.979636	gymrek-ukbb-mean_corpuscular_volume	1
chr2	102356207	102356222	T	ENSG00000115604	0.244479	0.0288861	2.59331e-17	cDC2	0.000147007	0.999738	gymrek-ukbb-mean_sphered_cell_volume	1
chr2	105880936	105880968	T	ENSG00000234162	0.0186816	0.00215473	4.32046e-18	B_intermediate	1.0358e-06	0.999999	gymrek-ukbb-mean_platelet_volume	0.562261
chr2	105880936	105880968	T	ENSG00000234162	0.0254052	0.0019927	3.15174e-37	CD8_TCM	7.72262e-06	0.999992	gymrek-ukbb-mean_platelet_volume	0.562261
chr2	105880936	105880968	T	ENSG00000234162	0.0267947	0.00189631	2.48581e-45	CD4_TEM	1.13249e-05	0.999989	gymrek-ukbb-mean_platelet_volume	0.562261
chr2	105880936	105880968	T	ENSG00000234162	0.0126693	0.0021965	8.02365e-09	gdT	0.000404183	0.98894	gymrek-ukbb-mean_platelet_volume	0.562261
chr2	105880936	105880968	T	ENSG00000234162	0.0186816	0.00215473	4.32046e-18	B_intermediate	1.03682e-06	0.999999	gymrek-ukbb-platelet_distribution_width	0.562261
chr2	105880936	105880968	T	ENSG00000234162	0.0254052	0.0019927	3.15174e-37	CD8_TCM	7.72365e-06	0.999992	gymrek-ukbb-platelet_distribution_width	0.562261
chr2	105880936	105880968	T	ENSG00000234162	0.0267947	0.00189631	2.48581e-45	CD4_TEM	1.1326e-05	0.999989	gymrek-ukbb-platelet_distribution_width	0.562261
chr2	105880936	105880968	T	ENSG00000234162	0.0126693	0.0021965	8.02365e-09	gdT	0.000404184	0.98894	gymrek-ukbb-platelet_distribution_width	0.562261
chr2	108456948	108456967	A	ENSG00000214184	0.141982	0.0196267	4.6854e-13	NK	0.0115566	0.988283	gymrek-ukbb-apolipoprotein_b	1
chr2	108456948	108456967	A	ENSG00000214184	0.141982	0.0196267	4.6854e-13	NK	0.00792704	0.990227	gymrek-ukbb-ldl_cholesterol_direct	1
chr2	111994785	111994799	A	ENSG00000153214	-0.640865	0.0252111	1.51674e-142	CD4_Naive	0.136605	0.863395	gymrek-ukbb-neutrophil_count	1
chr2	111994785	111994799	A	ENSG00000153214	-0.640865	0.0252111	1.51674e-142	CD4_Naive	0.114961	0.885033	gymrek-ukbb-white_blood_cell_count	1
chr2	112198639	112198670	AAAG	ENSG00000286545	-0.143475	0.0229635	4.15886e-10	CD4_TCM	0.000225514	0.97977	gymrek-ukbb-c_reactive_protein	1
chr2	112198639	112198670	AAAG	ENSG00000286545	-0.143475	0.0229635	4.15886e-10	CD4_TCM	0.00129126	0.998631	gymrek-ukbb-neutrophil_count	1
chr2	112198639	112198670	AAAG	ENSG00000286545	-0.143475	0.0229635	4.15886e-10	CD4_TCM	0.0249642	0.971009	gymrek-ukbb-white_blood_cell_count	1
chr2	118958407	118958422	A	ENSG00000019169	0.19818	0.0166849	1.54391e-32	CD16_Mono	0.0188368	0.980659	gymrek-ukbb-total_protein	1
chr2	119895916	119895931	A	ENSG00000088179	-0.310558	0.0138372	1.47161e-111	CD4_Naive	0.144703	0.854627	gymrek-ukbb-platelet_crit	1
chr2	120142113	120142134	A	ENSG00000115109	-0.105753	0.00914433	6.20424e-31	NK	0.000384083	0.999608	gymrek-ukbb-cystatin_c	1
chr2	120142113	120142134	A	ENSG00000115109	-0.105753	0.00914433	6.20424e-31	NK	0.0487663	0.951198	gymrek-ukbb-platelet_crit	1
chr2	134594852	134594882	CT	ENSG00000152128	-0.302544	0.00880064	5.45954e-259	NK	0.069742	0.92842	gymrek-ukbb-red_blood_cell_count	0.998815
chr2	134598935	134598947	GAAA	ENSG00000152128	-0.403128	0.0308976	6.5919e-39	CD4_Naive	0.00682479	0.992973	gymrek-ukbb-red_blood_cell_count	0.930186
chr2	134650532	134650546	TTTTGTT	ENSG00000152128	0.284177	0.0265138	8.37237e-27	CD8_TEM	0.113956	0.883056	gymrek-ukbb-red_blood_cell_count	0.890409
chr2	134847855	134847868	T	ENSG00000153086	-0.328723	0.0315423	1.97473e-25	B_naive	0.00554629	0.994354	gymrek-ukbb-apolipoprotein_a	1
chr2	134847855	134847868	T	ENSG00000153086	-0.328723	0.0315423	1.97473e-25	B_naive	0.0809421	0.919041	gymrek-ukbb-cholesterol	1
chr2	134847855	134847868	T	ENSG00000153086	-0.328723	0.0315423	1.97473e-25	B_naive	0.134838	0.863899	gymrek-ukbb-haematocrit	1
chr2	134847855	134847868	T	ENSG00000153086	-0.328723	0.0315423	1.97473e-25	B_naive	0.0273212	0.971856	gymrek-ukbb-hdl_cholesterol	1
chr2	134850269	134850283	T	ENSG00000153086	-0.189188	0.0285108	3.23044e-11	CD8_Naive	0.00186264	0.998093	gymrek-ukbb-apolipoprotein_a	1
chr2	134850269	134850283	T	ENSG00000153086	-0.189188	0.0285108	3.23044e-11	CD8_Naive	0.00190821	0.998091	gymrek-ukbb-cholesterol	1
chr2	134850269	134850283	T	ENSG00000153086	-0.189188	0.0285108	3.23044e-11	CD8_Naive	0.0328803	0.966804	gymrek-ukbb-haematocrit	1
chr2	134850269	134850283	T	ENSG00000153086	-0.189188	0.0285108	3.23044e-11	CD8_Naive	0.0779801	0.922017	gymrek-ukbb-red_blood_cell_count	1
chr2	134850269	134850283	T	ENSG00000153086	-0.189188	0.0285108	3.23044e-11	CD8_Naive	0.00127297	0.998661	gymrek-ukbb-hdl_cholesterol	1
chr2	135902985	135902992	A	ENSG00000115866	-0.241466	0.0326147	1.32524e-13	CD4_Naive	0.0347676	0.960965	gymrek-ukbb-apolipoprotein_a	0.645708
chr2	135902985	135902992	A	ENSG00000115866	-0.241466	0.0326147	1.32524e-13	CD4_Naive	0.0122783	0.986034	gymrek-ukbb-aspartate_aminotransferase	0.645708
chr2	135902985	135902992	A	ENSG00000115866	-0.241466	0.0326147	1.32524e-13	CD4_Naive	0.025654	0.971159	gymrek-ukbb-cholesterol	0.645708
chr2	135902985	135902992	A	ENSG00000115866	-0.241466	0.0326147	1.32524e-13	CD4_Naive	0.0899258	0.875339	gymrek-ukbb-eosinophil_count	0.645708
chr2	135902985	135902992	A	ENSG00000115866	-0.241466	0.0326147	1.32524e-13	CD4_Naive	0.0818733	0.882542	gymrek-ukbb-neutrophil_count	0.645708
chr2	135902985	135902992	A	ENSG00000115866	-0.241466	0.0326147	1.32524e-13	CD4_Naive	0.0441057	0.950513	gymrek-ukbb-hdl_cholesterol	0.645708
chr2	135902985	135902992	A	ENSG00000115866	-0.241466	0.0326147	1.32524e-13	CD4_Naive	0.0172605	0.931561	gymrek-ukbb-ldl_cholesterol_direct	0.645708
chr2	135902985	135902992	A	ENSG00000115866	-0.241466	0.0326147	1.32524e-13	CD4_Naive	0.00220233	0.997098	gymrek-ukbb-urea	0.645708
chr2	143166041	143166064	AAAG	ENSG00000075884	-0.122951	0.0160538	1.87874e-14	B_memory	0.041968	0.957321	gymrek-ukbb-neutrophil_count	0.650874
chr2	147795478	147795498	AAAAAT	ENSG00000121989	0.276552	0.0268482	7.0039e-25	CD4_Naive	0.0998911	0.885185	gymrek-ukbb-urea	0.658285
chr2	147988792	147988806	A	ENSG00000121989	0.176993	0.0171969	7.6475e-25	CD8_TEM	0.0121494	0.987851	gymrek-ukbb-cystatin_c	1
chr2	147988792	147988806	A	ENSG00000121989	0.176993	0.0171969	7.6475e-25	CD8_TEM	0.110598	0.889398	gymrek-ukbb-eosinophil_count	1
chr2	147988792	147988806	A	ENSG00000121989	0.176993	0.0171969	7.6475e-25	CD8_TEM	0.191075	0.808866	gymrek-ukbb-eosinophil_percent	1
chr2	147988792	147988806	A	ENSG00000121989	0.176993	0.0171969	7.6475e-25	CD8_TEM	0.000476464	0.999524	gymrek-ukbb-urate	1
chr2	151273115	151273129	A	ENSG00000123609	-0.603989	0.018155	1.10585e-242	CD4_TCM	0.0536001	0.81685	gymrek-ukbb-mean_sphered_cell_volume	1
chr2	151287328	151287348	AC	ENSG00000123609	0.121236	0.015657	9.69212e-15	MAIT	0.000358639	0.996415	gymrek-ukbb-mean_sphered_cell_volume	0.925866
chr2	151303482	151303496	T	ENSG00000123609	0.266384	0.011725	2.88059e-114	CD8_TEM	0.020382	0.928883	gymrek-ukbb-mean_sphered_cell_volume	1
chr2	160453089	160453116	ATG	ENSG00000153250	0.129561	0.00668951	1.44488e-83	CD4_TCM	0.00611006	0.993807	gymrek-ukbb-gamma_glutamyltransferase	1
chr2	160453089	160453116	ATG	ENSG00000153250	0.129561	0.00668951	1.44488e-83	CD4_TCM	0.0151433	0.984856	gymrek-ukbb-urate	1
chr2	181008906	181008922	T	ENSG00000170035	-0.108032	0.0153042	1.67752e-12	CD14_Mono	0.000677108	0.999323	gymrek-ukbb-alkaline_phosphatase	1
chr2	181008906	181008922	T	ENSG00000170035	-0.108032	0.0153042	1.67752e-12	CD14_Mono	0.0375356	0.854627	gymrek-ukbb-eosinophil_count	1
chr2	181008906	181008922	T	ENSG00000170035	-0.108032	0.0153042	1.67752e-12	CD14_Mono	0.000242188	0.999507	gymrek-ukbb-mean_corpuscular_volume	1
chr2	187362575	187362590	AC	ENSG00000064989	-0.141984	0.016466	6.53154e-18	CD16_Mono	0.00111751	0.997875	gymrek-ukbb-creatinine	1
chr2	189714967	189714981	GA	ENSG00000064933	-0.107272	0.0187727	1.10181e-08	B_memory	0.0036072	0.878311	gymrek-ukbb-red_blood_cell_distribution_width	0.612863
chr2	190544930	190544953	A	ENSG00000189362	0.144017	0.0185266	7.63297e-15	CD16_Mono	0.0583178	0.938289	gymrek-ukbb-gamma_glutamyltransferase	1
chr2	190544930	190544953	A	ENSG00000189362	0.144017	0.0185266	7.63297e-15	CD16_Mono	0.00367484	0.996147	gymrek-ukbb-platelet_count	1
chr2	190544930	190544953	A	ENSG00000189362	0.144017	0.0185266	7.63297e-15	CD16_Mono	0.109191	0.890623	gymrek-ukbb-platelet_crit	1
chr2	196121689	196121713	T	ENSG00000272211	-0.115366	0.00776464	6.18712e-50	B_intermediate	0.00407185	0.957041	gymrek-ukbb-cystatin_c	0.86188
chr2	196121689	196121713	T	ENSG00000272211	-0.119711	0.00997377	3.44556e-33	B_memory	0.0653138	0.934353	gymrek-ukbb-eosinophil_count	0.86188
chr2	196121689	196121713	T	ENSG00000272211	-0.149756	0.00711999	3.26364e-98	B_naive	0.0653138	0.934353	gymrek-ukbb-eosinophil_count	0.86188
chr2	196121689	196121713	T	ENSG00000272211	-0.119711	0.00997377	3.44556e-33	B_memory	0.037434	0.96256	gymrek-ukbb-eosinophil_percent	0.86188
chr2	196121689	196121713	T	ENSG00000272211	-0.149756	0.00711999	3.26364e-98	B_naive	0.037434	0.96256	gymrek-ukbb-eosinophil_percent	0.86188
chr2	196129747	196129763	A	ENSG00000272211	-0.409653	0.0272596	4.82391e-51	CD8_TEM	0.0653138	0.934353	gymrek-ukbb-eosinophil_count	1
chr2	196129747	196129763	A	ENSG00000272211	-0.409653	0.0272596	4.82391e-51	CD8_TEM	0.037434	0.96256	gymrek-ukbb-eosinophil_percent	1
chr2	197288019	197288036	A	ENSG00000231621	0.109445	0.0107664	2.82864e-24	MAIT	0.0238349	0.83637	gymrek-ukbb-cystatin_c	0.748818
chr2	197288019	197288036	A	ENSG00000231621	0.164614	0.00991444	6.58121e-62	CD8_TCM	3.61131e-05	0.994126	gymrek-ukbb-cystatin_c	0.748818
chr2	197288019	197288036	A	ENSG00000231621	0.144773	0.0089702	1.34911e-58	CD8_TEM	0.0238349	0.83637	gymrek-ukbb-cystatin_c	0.748818
chr2	197288019	197288036	A	ENSG00000231621	0.247221	0.00811598	8.56688e-204	CD4_TCM	0.0238349	0.83637	gymrek-ukbb-cystatin_c	0.748818
chr2	197719026	197719038	T	ENSG00000162944	-0.490662	0.0305344	4.19812e-58	Treg	0.00459032	0.994948	gymrek-ukbb-phosphate	1
chr2	197746899	197746918	A	ENSG00000222017	-0.535659	0.0249986	7.39894e-102	CD4_Naive	0.00172103	0.998052	gymrek-ukbb-phosphate	1
chr2	197918971	197918983	CA	ENSG00000286020	0.110032	0.0133938	2.11891e-16	CD4_TCM	0.0211593	0.976039	gymrek-ukbb-phosphate	0.822996
chr2	197946515	197946523	T	ENSG00000115896	-0.728314	0.024729	1.19377e-190	NK	0.0477165	0.952262	gymrek-ukbb-cystatin_c	0.848728
chr2	197946515	197946523	T	ENSG00000115896	-0.728314	0.024729	1.19377e-190	NK	0.00712405	0.99265	gymrek-ukbb-phosphate	0.848728
chr2	198029680	198029710	CTCTTCTCTC	ENSG00000115896	0.427513	0.0418529	1.70477e-24	CD4_TCM	0.0254479	0.973779	gymrek-ukbb-phosphate	0.863691
chr2	198033915	198033928	TG	ENSG00000115896	-0.265819	0.0260257	1.72157e-24	cDC2	0.188644	0.811271	gymrek-ukbb-cystatin_c	1
chr2	198033915	198033928	TG	ENSG00000115896	-0.265819	0.0260257	1.72157e-24	cDC2	0.0179235	0.981528	gymrek-ukbb-phosphate	1
chr2	200895978	200895990	T	ENSG00000240344	-0.261357	0.0387652	1.5615e-11	CD16_Mono	0.000509705	0.99949	gymrek-ukbb-total_protein	1
chr2	200930506	200930526	T	ENSG00000240344	0.279222	0.0161108	2.7273e-67	NK	0.182167	0.817827	gymrek-ukbb-total_protein	1
chr2	200978464	200978491	T	ENSG00000240344	0.0612232	0.00868433	1.79105e-12	CD8_Naive	0.00887915	0.974891	gymrek-ukbb-total_protein	0.631226
chr2	200978464	200978491	T	ENSG00000240344	0.07966	0.00542354	7.71467e-49	CD4_TCM	0.0420523	0.957946	gymrek-ukbb-total_protein	0.631226
chr2	201150333	201150347	A	ENSG00000003402	-0.127712	0.0214652	2.68606e-09	NK	0.188806	0.808903	gymrek-ukbb-platelet_count	1
chr2	201265981	201265995	T	ENSG00000064012	-0.193036	0.0258174	7.60572e-14	Treg	0.00612089	0.993879	breastca_GCST004988	0.787201
chr2	201265981	201265995	T	ENSG00000064012	-0.193036	0.0258174	7.60572e-14	Treg	0.000517504	0.999462	gymrek-ukbb-gamma_glutamyltransferase	1
chr2	201265981	201265995	T	ENSG00000064012	-0.193036	0.0258174	7.60572e-14	Treg	0.114547	0.884418	gymrek-ukbb-lymphocyte_percent	1
chr2	201265981	201265995	T	ENSG00000064012	-0.193036	0.0258174	7.60572e-14	Treg	0.00176147	0.991058	gymrek-ukbb-neutrophil_percent	1
chr2	201265981	201265995	T	ENSG00000064012	-0.193036	0.0258174	7.60572e-14	Treg	4.52662e-05	0.999928	gymrek-ukbb-glycated_haemoglobin	1
chr2	201293817	201293826	A	ENSG00000289698	-0.407975	0.0310485	1.94459e-39	Treg	0.000499099	0.99948	gymrek-ukbb-gamma_glutamyltransferase	0.571841
chr2	201293817	201293826	A	ENSG00000289698	-0.407975	0.0310485	1.94459e-39	Treg	0.114545	0.884419	gymrek-ukbb-lymphocyte_percent	0.571841
chr2	201293817	201293826	A	ENSG00000289698	-0.407975	0.0310485	1.94459e-39	Treg	0.00175978	0.99106	gymrek-ukbb-neutrophil_percent	0.571841
chr2	201293817	201293826	A	ENSG00000289698	-0.407975	0.0310485	1.94459e-39	Treg	4.51025e-05	0.999928	gymrek-ukbb-glycated_haemoglobin	0.571841
chr2	201306099	201306110	A	ENSG00000289698	0.209148	0.0253173	1.44392e-16	MAIT	0.00969898	0.960645	gymrek-ukbb-aspartate_aminotransferase	1
chr2	202746963	202746972	A	ENSG00000138439	0.0593599	0.0093706	2.37812e-10	NK	0.0138591	0.985016	gymrek-ukbb-apolipoprotein_b	0.643743
chr2	202959815	202959829	A	ENSG00000138380	0.224245	0.0350418	1.56041e-10	CD4_Naive	0.007563	0.992436	gymrek-ukbb-cystatin_c	1
chr2	218273446	218273462	T	ENSG00000127838	0.203978	0.0245549	9.81313e-17	CD14_Mono	0.150675	0.830703	gymrek-ukbb-alkaline_phosphatase	0.737191
chr2	218273446	218273462	T	ENSG00000127838	0.203978	0.0245549	9.81313e-17	CD14_Mono	0.0696793	0.921643	gymrek-ukbb-gamma_glutamyltransferase	0.737191
chr2	218273446	218273462	T	ENSG00000127838	0.203978	0.0245549	9.81313e-17	CD14_Mono	0.0380044	0.942269	gymrek-ukbb-neutrophil_count	0.737191
chr2	218273446	218273462	T	ENSG00000127838	0.203978	0.0245549	9.81313e-17	CD14_Mono	0.0322979	0.935607	gymrek-ukbb-white_blood_cell_count	0.737191
chr2	218273446	218273462	T	ENSG00000127838	0.203978	0.0245549	9.81313e-17	CD14_Mono	0.167612	0.811687	gymrek-ukbb-glycated_haemoglobin	0.737191
chr2	218472036	218472052	A	ENSG00000144580	-0.213592	0.0234116	7.28272e-20	NK	0.0138374	0.986163	gymrek-ukbb-cystatin_c	1
chr2	218472036	218472052	A	ENSG00000144580	-0.213592	0.0234116	7.28272e-20	NK	0.152481	0.842258	gymrek-ukbb-mean_corpuscular_haemoglobin_concentration	1
chr2	218472036	218472052	A	ENSG00000144580	-0.213592	0.0234116	7.28272e-20	NK	0.06542	0.934549	gymrek-ukbb-platelet_distribution_width	1
chr2	218472036	218472052	A	ENSG00000144580	-0.213592	0.0234116	7.28272e-20	NK	0.00750848	0.992492	gymrek-ukbb-urea	1
chr2	218472036	218472052	A	ENSG00000135913	0.264503	0.0216964	3.46747e-34	CD4_TCM	0.0184987	0.977607	gymrek-ukbb-creatinine	1
chr2	218484623	218484649	AAC	ENSG00000135913	0.665721	0.0636916	1.43061e-25	CD4_Naive	0.0184987	0.977607	gymrek-ukbb-creatinine	0.915786
chr2	218484623	218484649	AAC	ENSG00000135913	0.665721	0.0636916	1.43061e-25	CD4_Naive	0.170021	0.824846	gymrek-ukbb-mean_corpuscular_haemoglobin_concentration	0.915786
chr2	218484623	218484649	AAC	ENSG00000135913	0.665721	0.0636916	1.43061e-25	CD4_Naive	0.0153333	0.984667	gymrek-ukbb-urea	0.915786
chr2	218603843	218603854	T	ENSG00000135913	0.181219	0.0303307	2.30386e-09	B_intermediate	0.0173275	0.978976	gymrek-ukbb-creatinine	1
chr2	218603843	218603854	T	ENSG00000135913	0.181219	0.0303307	2.30386e-09	B_intermediate	0.182759	0.811417	gymrek-ukbb-mean_corpuscular_haemoglobin_concentration	1
chr2	218603843	218603854	T	ENSG00000135913	0.181219	0.0303307	2.30386e-09	B_intermediate	0.0152845	0.984689	gymrek-ukbb-urea	1
chr2	218603843	218603854	T	ENSG00000144580	-0.37207	0.0237373	2.25951e-55	CD4_Naive	0.0242052	0.975795	gymrek-ukbb-cystatin_c	1
chr2	218603843	218603854	T	ENSG00000144580	-0.387697	0.0206284	8.40218e-79	CD4_TCM	0.0242072	0.975793	gymrek-ukbb-cystatin_c	1
chr2	218603843	218603854	T	ENSG00000144580	-0.37207	0.0237373	2.25951e-55	CD4_Naive	0.107039	0.892911	gymrek-ukbb-platelet_distribution_width	1
chr2	218603843	218603854	T	ENSG00000144580	-0.387697	0.0206284	8.40218e-79	CD4_TCM	0.107029	0.89292	gymrek-ukbb-platelet_distribution_width	1
chr2	218653575	218653590	A	ENSG00000135913	0.28223	0.0256248	3.27289e-28	CD8_TEM	0.103223	0.896777	gymrek-ukbb-haemoglobin_concentration	1
chr2	218653575	218653590	A	ENSG00000135913	0.222087	0.0257464	6.35656e-18	B_naive	0.103233	0.896767	gymrek-ukbb-haemoglobin_concentration	1
chr2	218653575	218653590	A	ENSG00000135913	0.28223	0.0256248	3.27289e-28	CD8_TEM	0.0349775	0.963422	gymrek-ukbb-mean_corpuscular_haemoglobin	1
chr2	218653575	218653590	A	ENSG00000135913	0.222087	0.0257464	6.35656e-18	B_naive	0.0349748	0.963425	gymrek-ukbb-mean_corpuscular_haemoglobin	1
chr2	218653575	218653590	A	ENSG00000135913	0.28223	0.0256248	3.27289e-28	CD8_TEM	0.0807879	0.916757	gymrek-ukbb-mean_corpuscular_haemoglobin_concentration	1
chr2	218653575	218653590	A	ENSG00000135913	0.222087	0.0257464	6.35656e-18	B_naive	0.0807957	0.916749	gymrek-ukbb-mean_corpuscular_haemoglobin_concentration	1
chr2	218653575	218653590	A	ENSG00000135913	0.28223	0.0256248	3.27289e-28	CD8_TEM	0.0193847	0.980615	gymrek-ukbb-igf_1	1
chr2	218653575	218653590	A	ENSG00000135913	0.222087	0.0257464	6.35656e-18	B_naive	0.0193869	0.980613	gymrek-ukbb-igf_1	1
chr2	218773454	218773472	TTTTC	ENSG00000135929	-0.719819	0.0452427	5.3866e-57	CD14_Mono	0.043567	0.956432	gymrek-ukbb-haemoglobin_concentration	0.877983
chr2	218773454	218773472	TTTTC	ENSG00000135929	-0.719819	0.0452427	5.3866e-57	CD14_Mono	0.00492449	0.99502	gymrek-ukbb-mean_corpuscular_haemoglobin	0.877983
chr2	218773454	218773472	TTTTC	ENSG00000135929	-0.719819	0.0452427	5.3866e-57	CD14_Mono	0.0334701	0.966529	gymrek-ukbb-red_blood_cell_count	0.877983
chr2	218773454	218773472	TTTTC	ENSG00000135929	-0.719819	0.0452427	5.3866e-57	CD14_Mono	6.45921e-05	0.999935	gymrek-ukbb-triglycerides	0.877983
chr2	225053895	225053906	T	ENSG00000135905	-0.0681601	0.00404316	9.1415e-64	CD4_Naive	0.0231001	0.976893	gymrek-ukbb-lymphocyte_count	0.78272
chr2	241392949	241392960	A	ENSG00000168385	0.488177	0.0487271	1.26304e-23	cDC2	0.000327854	0.999672	gymrek-ukbb-eosinophil_count	1
chr2	241392949	241392960	A	ENSG00000168385	0.579565	0.044106	1.93471e-39	CD16_Mono	0.000327854	0.999672	gymrek-ukbb-eosinophil_count	1
chr2	241392949	241392960	A	ENSG00000168385	0.664348	0.0412436	2.24458e-58	CD14_Mono	0.000327854	0.999672	gymrek-ukbb-eosinophil_count	1
chr2	241392949	241392960	A	ENSG00000168385	0.488177	0.0487271	1.26304e-23	cDC2	0.0405668	0.959433	gymrek-ukbb-eosinophil_percent	1
chr2	241392949	241392960	A	ENSG00000168385	0.579565	0.044106	1.93471e-39	CD16_Mono	0.0405668	0.959433	gymrek-ukbb-eosinophil_percent	1
chr2	241392949	241392960	A	ENSG00000168385	0.664348	0.0412436	2.24458e-58	CD14_Mono	0.0405668	0.959433	gymrek-ukbb-eosinophil_percent	1
chr2	241410433	241410447	T	ENSG00000006607	0.327283	0.0242158	1.27145e-41	NK	0.019948	0.969557	gymrek-ukbb-neutrophil_percent	1
chr2	241710103	241710120	TTA	ENSG00000168395	0.324882	0.0264376	1.04254e-34	CD4_Naive	2.47682e-05	0.999973	gymrek-ukbb-haematocrit	1
chr2	241710103	241710120	TTA	ENSG00000168395	0.403057	0.0265126	3.40541e-52	CD4_TCM	2.47682e-05	0.999973	gymrek-ukbb-haematocrit	1
chr2	241710103	241710120	TTA	ENSG00000168395	0.324882	0.0264376	1.04254e-34	CD4_Naive	0.000549926	0.999184	gymrek-ukbb-haemoglobin_concentration	1
chr2	241710103	241710120	TTA	ENSG00000168395	0.403057	0.0265126	3.40541e-52	CD4_TCM	0.000549926	0.999184	gymrek-ukbb-haemoglobin_concentration	1
chr3	11339309	11339328	AAAAG	ENSG00000197548	-2.76372	0.135428	1.43899e-92	CD4_Naive	0.00194485	0.998052	gymrek-ukbb-igf_1	0.969174
chr3	11451764	11451773	TA	ENSG00000197548	0.259575	0.0258641	1.05738e-23	CD14_Mono	0.0503378	0.949601	gymrek-ukbb-igf_1	0.860124
chr3	15521729	15521745	TG	ENSG00000206561	0.306992	0.0335366	5.48876e-20	MAIT	0.0348021	0.965085	gymrek-ukbb-apolipoprotein_a	1
chr3	15777271	15777288	A	ENSG00000287042	-0.128896	0.0147522	2.38543e-18	B_intermediate	0.00396423	0.996004	gymrek-ukbb-apolipoprotein_a	0.643891
chr3	15777271	15777288	A	ENSG00000287042	-0.128896	0.0147522	2.38543e-18	B_intermediate	0.00319933	0.996777	gymrek-ukbb-platelet_distribution_width	0.643891
chr3	15777271	15777288	A	ENSG00000287042	-0.128896	0.0147522	2.38543e-18	B_intermediate	0.00349776	0.996477	gymrek-ukbb-hdl_cholesterol	0.643891
chr3	15777271	15777288	A	ENSG00000287042	-0.128896	0.0147522	2.38543e-18	B_intermediate	0.00573588	0.994139	gymrek-ukbb-urate	0.643891
chr3	15777271	15777288	A	ENSG00000287042	-0.135101	0.0148222	7.88319e-20	CD4_TEM	0.00340318	0.996541	gymrek-ukbb-urate	0.643891
chr3	15777271	15777288	A	ENSG00000287042	-0.291395	0.0134065	9.48657e-105	CD4_TCM	0.0597254	0.939478	gymrek-ukbb-urate	0.643891
chr3	15777271	15777288	A	ENSG00000287042	-0.135101	0.0148222	7.88319e-20	CD4_TEM	0.14286	0.85714	gymrek-ukbb-mean_platelet_volume	0.643891
chr3	15777271	15777288	A	ENSG00000287042	-0.136776	0.014068	2.41752e-22	CD8_TEM	0.000192328	0.999808	gymrek-ukbb-mean_platelet_volume	0.643891
chr3	23357848	23357856	T	ENSG00000182247	0.427974	0.0247597	6.08618e-67	CD4_Naive	0.0529954	0.937691	gymrek-ukbb-igf_1	0.853817
chr3	37134181	37134198	A	ENSG00000076242	0.144247	0.0181397	1.8353e-15	CD4_TCM	0.0240813	0.975905	gymrek-ukbb-alanine_aminotransferase	1
chr3	37134181	37134198	A	ENSG00000076242	0.144247	0.0181397	1.8353e-15	CD4_TCM	0.01138	0.988475	gymrek-ukbb-cystatin_c	1
chr3	37134181	37134198	A	ENSG00000076242	0.144247	0.0181397	1.8353e-15	CD4_TCM	0.0253689	0.974631	gymrek-ukbb-gamma_glutamyltransferase	1
chr3	37134181	37134198	A	ENSG00000076242	0.144247	0.0181397	1.8353e-15	CD4_TCM	0.0641735	0.871829	gymrek-ukbb-mean_platelet_volume	1
chr3	37134181	37134198	A	ENSG00000076242	0.144247	0.0181397	1.8353e-15	CD4_TCM	0.0314171	0.968583	gymrek-ukbb-platelet_distribution_width	1
chr3	37193461	37193483	T	ENSG00000093167	0.158008	0.0132074	5.50953e-33	CD14_Mono	0.03423	0.965754	gymrek-ukbb-alanine_aminotransferase	0.739885
chr3	37193461	37193483	T	ENSG00000093167	0.158008	0.0132074	5.50953e-33	CD14_Mono	0.00588214	0.994059	gymrek-ukbb-cystatin_c	0.739885
chr3	38419579	38419603	ATATAT	ENSG00000093217	-0.116531	0.00423168	6.21422e-167	CD4_Naive	0.111545	0.888455	gymrek-ukbb-creatinine	0.721885
chr3	38419579	38419603	ATATAT	ENSG00000093217	-0.114716	0.00421303	2.95167e-163	CD4_TCM	0.111545	0.888455	gymrek-ukbb-creatinine	0.721885
chr3	41858509	41858529	T	ENSG00000168038	-0.335078	0.0153431	9.8757e-106	CD4_Naive	0.0374437	0.962393	gymrek-ukbb-haematocrit	1
chr3	41858509	41858529	T	ENSG00000168038	-0.335078	0.0153431	9.8757e-106	CD4_Naive	0.0396194	0.96035	gymrek-ukbb-red_blood_cell_count	1
chr3	41858670	41858685	T	ENSG00000168038	0.274146	0.0111556	2.35257e-133	CD4_TCM	0.0355056	0.964339	gymrek-ukbb-haematocrit	1
chr3	41858670	41858685	T	ENSG00000168038	0.274146	0.0111556	2.35257e-133	CD4_TCM	0.0129642	0.987026	gymrek-ukbb-red_blood_cell_count	1
chr3	41907301	41907312	T	ENSG00000168038	-0.369534	0.0366577	6.72592e-24	CD8_Naive	0.0209259	0.978982	gymrek-ukbb-haematocrit	1
chr3	41907301	41907312	T	ENSG00000168038	-0.369534	0.0366577	6.72592e-24	CD8_Naive	0.0107088	0.989283	gymrek-ukbb-red_blood_cell_count	1
chr3	42647303	42647314	T	ENSG00000114857	-0.199572	0.0251252	1.97176e-15	NK	0.109872	0.890026	gymrek-ukbb-igf_1	0.931546
chr3	47084426	47084442	T	ENSG00000160796	-0.641782	0.0267755	5.85583e-127	NK	0.0116441	0.988355	gymrek-ukbb-alkaline_phosphatase	0.879879
chr3	47084426	47084442	T	ENSG00000160796	-0.641782	0.0267755	5.85583e-127	NK	0.0633191	0.936681	gymrek-ukbb-gamma_glutamyltransferase	0.879879
chr3	47084426	47084442	T	ENSG00000160796	-0.641782	0.0267755	5.85583e-127	NK	0.000992932	0.999007	gymrek-ukbb-mean_platelet_volume	0.879879
chr3	47084426	47084442	T	ENSG00000160796	-0.641782	0.0267755	5.85583e-127	NK	0.0119419	0.987754	gymrek-ukbb-neutrophil_count	0.879879
chr3	47084426	47084442	T	ENSG00000160796	-0.641782	0.0267755	5.85583e-127	NK	0.152357	0.843254	gymrek-ukbb-total_protein	0.879879
chr3	47084426	47084442	T	ENSG00000160796	-0.641782	0.0267755	5.85583e-127	NK	0.122302	0.877681	gymrek-ukbb-urate	0.879879
chr3	47758722	47758739	ATTT	ENSG00000173473	-0.292399	0.0429054	9.4287e-12	B_naive	0.0446513	0.935028	gymrek-ukbb-mean_corpuscular_haemoglobin	0.773929
chr3	48925418	48925433	T	ENSG00000178252	0.326693	0.0295473	2.03596e-28	CD16_Mono	0.0405458	0.95945	prostateca_GCST90274713	0.843148
chr3	48925418	48925433	T	ENSG00000178252	0.326693	0.0295473	2.03596e-28	CD16_Mono	0.0153732	0.984427	gymrek-ukbb-c_reactive_protein	1
chr3	48925418	48925433	T	ENSG00000178252	0.326693	0.0295473	2.03596e-28	CD16_Mono	0.016893	0.983107	gymrek-ukbb-eosinophil_count	1
chr3	48925418	48925433	T	ENSG00000178252	0.326693	0.0295473	2.03596e-28	CD16_Mono	0.00807601	0.991924	gymrek-ukbb-eosinophil_percent	1
chr3	49041339	49041362	TG	ENSG00000178252	0.502398	0.0483533	2.74925e-25	CD14_Mono	0.0408105	0.812102	prostateca_GCST90274713	0.737712
chr3	49490365	49490377	T	ENSG00000145022	-0.1973	0.0269254	2.34218e-13	CD4_TCM	0.146985	0.841202	prostateca_GCST90274713	0.782994
chr3	49490365	49490377	T	ENSG00000145022	-0.1973	0.0269254	2.34218e-13	CD4_TCM	0.0316431	0.968253	gymrek-ukbb-alkaline_phosphatase	0.776925
chr3	49490365	49490377	T	ENSG00000145022	-0.1973	0.0269254	2.34218e-13	CD4_TCM	0.0425535	0.957446	gymrek-ukbb-eosinophil_percent	0.776925
chr3	49490365	49490377	T	ENSG00000145022	-0.1973	0.0269254	2.34218e-13	CD4_TCM	0.184079	0.815921	gymrek-ukbb-mean_corpuscular_haemoglobin	0.776925
chr3	49490365	49490377	T	ENSG00000145022	-0.1973	0.0269254	2.34218e-13	CD4_TCM	0.0169488	0.983051	gymrek-ukbb-mean_corpuscular_volume	0.776925
chr3	49490365	49490377	T	ENSG00000145022	-0.1973	0.0269254	2.34218e-13	CD4_TCM	0.00541814	0.994582	gymrek-ukbb-mean_sphered_cell_volume	0.776925
chr3	49490365	49490377	T	ENSG00000145022	-0.1973	0.0269254	2.34218e-13	CD4_TCM	0.0230095	0.821948	gymrek-ukbb-total_bilirubin	0.776925
chr3	49736770	49736789	T	ENSG00000173540	0.238314	0.0336865	1.50016e-12	CD8_TEM	0.0758766	0.92411	prostateca_GCST90274713	0.629066
chr3	49736770	49736789	T	ENSG00000173540	0.238314	0.0336865	1.50016e-12	CD8_TEM	0.000373181	0.999627	gymrek-ukbb-mean_corpuscular_haemoglobin	1
chr3	49736770	49736789	T	ENSG00000173540	0.238314	0.0336865	1.50016e-12	CD8_TEM	0.00148886	0.998511	gymrek-ukbb-mean_corpuscular_volume	1
chr3	49736770	49736789	T	ENSG00000173540	0.238314	0.0336865	1.50016e-12	CD8_TEM	0.00125807	0.998625	gymrek-ukbb-mean_platelet_volume	1
chr3	49736770	49736789	T	ENSG00000173540	0.238314	0.0336865	1.50016e-12	CD8_TEM	0.00545981	0.994267	gymrek-ukbb-mean_sphered_cell_volume	1
chr3	49736770	49736789	T	ENSG00000173540	0.238314	0.0336865	1.50016e-12	CD8_TEM	0.00263266	0.996447	gymrek-ukbb-platelet_distribution_width	1
chr3	50028064	50028077	T	ENSG00000004534	-0.193689	0.015791	1.38316e-34	CD4_Naive	0.0748704	0.925086	gymrek-ukbb-haemoglobin_concentration	1
chr3	51196102	51196117	T	ENSG00000088538	0.272543	0.0399631	9.11328e-12	CD4_Naive	0.092642	0.904468	gymrek-ukbb-c_reactive_protein	1
chr3	51196102	51196117	T	ENSG00000088538	0.272543	0.0399631	9.11328e-12	CD4_Naive	0.0321323	0.966985	gymrek-ukbb-cholesterol	1
chr3	51196102	51196117	T	ENSG00000088538	0.272543	0.0399631	9.11328e-12	CD4_Naive	0.0667226	0.932323	gymrek-ukbb-lymphocyte_percent	1
chr3	51196102	51196117	T	ENSG00000088538	0.272543	0.0399631	9.11328e-12	CD4_Naive	0.136152	0.857105	gymrek-ukbb-mean_corpuscular_volume	1
chr3	52859176	52859201	AAATA	ENSG00000055955	0.272897	0.0424291	1.26086e-10	CD14_Mono	0.000705843	0.99912	gymrek-ukbb-gamma_glutamyltransferase	0.560205
chr3	52859176	52859201	AAATA	ENSG00000055955	0.272897	0.0424291	1.26086e-10	CD14_Mono	0.0211572	0.976742	gymrek-ukbb-haematocrit	0.560205
chr3	52859176	52859201	AAATA	ENSG00000055955	0.272897	0.0424291	1.26086e-10	CD14_Mono	0.0644542	0.929342	gymrek-ukbb-haemoglobin_concentration	0.560205
chr3	52884246	52884263	T	ENSG00000213533	0.200548	0.0301329	2.82424e-11	CD8_TEM	0.0248368	0.974993	gymrek-ukbb-gamma_glutamyltransferase	1
chr3	52884246	52884263	T	ENSG00000213533	0.200548	0.0301329	2.82424e-11	CD8_TEM	0.0102477	0.989752	gymrek-ukbb-red_blood_cell_distribution_width	1
chr3	53262575	53262595	T	ENSG00000163931	-0.0697103	0.00820683	1.99334e-17	cDC2	0.0443003	0.864589	gymrek-ukbb-triglycerides	0.733277
chr3	58237472	58237504	GGGGCG	ENSG00000163686	-0.134774	0.0116578	6.50437e-31	B_naive	0.112506	0.879622	gymrek-ukbb-platelet_distribution_width	1
chr3	58380434	58380448	A	ENSG00000163686	-0.203647	0.023607	6.32361e-18	CD8_TEM	0.0587529	0.941247	gymrek-ukbb-total_protein	1
chr3	69024268	69024284	T	ENSG00000163378	0.0960598	0.0166944	8.71508e-09	CD4_Naive	0.0204104	0.979237	gymrek-ukbb-urea	1
chr3	85489743	85489757	GT	ENSG00000175161	0.325362	0.0316511	8.70599e-25	CD4_TEM	0.0799045	0.912523	gymrek-ukbb-vitamin_d	0.836149
chr3	88074344	88074359	T	ENSG00000179021	0.163481	0.0232246	1.93417e-12	NK	0.0212869	0.977708	gymrek-ukbb-cystatin_c	1
chr3	98797275	98797288	A	ENSG00000057019	0.315727	0.0453701	3.42852e-12	CD4_Naive	0.00458663	0.994526	gymrek-ukbb-mean_platelet_volume	1
chr3	101312025	101312034	A	ENSG00000081148	0.176945	0.0220857	1.13079e-15	NK	0.00498507	0.99484	gymrek-ukbb-alkaline_phosphatase	0.500177
chr3	101312025	101312034	A	ENSG00000081148	0.176945	0.0220857	1.13079e-15	NK	0.00211214	0.997877	gymrek-ukbb-eosinophil_count	0.500177
chr3	101312025	101312034	A	ENSG00000081148	0.176945	0.0220857	1.13079e-15	NK	0.00410884	0.99587	gymrek-ukbb-eosinophil_percent	0.500177
chr3	101312025	101312034	A	ENSG00000081148	0.176945	0.0220857	1.13079e-15	NK	0.0449971	0.907856	gymrek-ukbb-gamma_glutamyltransferase	0.500177
chr3	101312025	101312034	A	ENSG00000081148	0.176945	0.0220857	1.13079e-15	NK	0.0485684	0.951263	gymrek-ukbb-igf_1	0.500177
chr3	121784189	121784201	T	ENSG00000145088	-0.609515	0.0263091	9.70232e-119	B_intermediate	0.112571	0.887429	gymrek-ukbb-calcium	1
chr3	122438390	122438403	T	ENSG00000272758	-0.404985	0.033395	7.58885e-34	CD4_Naive	0.0161906	0.983633	gymrek-ukbb-apolipoprotein_b	1
chr3	122438390	122438403	T	ENSG00000272758	-0.404985	0.033395	7.58885e-34	CD4_Naive	0.0168117	0.983107	gymrek-ukbb-cholesterol	1
chr3	122438390	122438403	T	ENSG00000272758	-0.404985	0.033395	7.58885e-34	CD4_Naive	0.025811	0.973822	gymrek-ukbb-mean_corpuscular_haemoglobin	1
chr3	122438390	122438403	T	ENSG00000272758	-0.404985	0.033395	7.58885e-34	CD4_Naive	0.0190472	0.980945	gymrek-ukbb-mean_corpuscular_volume	1
chr3	122438390	122438403	T	ENSG00000272758	-0.404985	0.033395	7.58885e-34	CD4_Naive	0.00203147	0.997968	gymrek-ukbb-mean_sphered_cell_volume	1
chr3	122438390	122438403	T	ENSG00000272758	-0.404985	0.033395	7.58885e-34	CD4_Naive	0.14312	0.852571	gymrek-ukbb-ldl_cholesterol_direct	1
chr3	124604855	124604870	A	ENSG00000160145	0.311416	0.0271418	1.78851e-30	CD4_Naive	0.00245067	0.970299	gymrek-ukbb-cystatin_c	1
chr3	129295434	129295445	A	ENSG00000181789	-0.312497	0.0363093	7.5308e-18	NK	0.00428482	0.995556	gymrek-ukbb-igf_1	1
chr3	129295434	129295445	A	ENSG00000184897	0.275105	0.0375665	2.42196e-13	CD4_Naive	0.00240361	0.996887	gymrek-ukbb-shbg	1
chr3	129333087	129333105	A	ENSG00000184897	-0.130756	0.0144141	1.17496e-19	CD8_TEM	0.0908098	0.906426	gymrek-ukbb-igf_1	1
chr3	129333087	129333105	A	ENSG00000184897	-0.130756	0.0144141	1.17496e-19	CD8_TEM	1.77387e-05	0.99977	gymrek-ukbb-shbg	1
chr3	136803660	136803677	T	ENSG00000158092	0.0732184	0.00948468	1.16644e-14	CD4_Naive	0.0646138	0.93536	gymrek-ukbb-c_reactive_protein	0.664901
chr3	136830104	136830127	T	ENSG00000239213	0.0755251	0.00935905	7.04493e-16	NK	0.0180836	0.981916	gymrek-ukbb-apolipoprotein_a	0.774493
chr3	136830104	136830127	T	ENSG00000239213	0.0755251	0.00935905	7.04493e-16	NK	0.00689249	0.993104	gymrek-ukbb-c_reactive_protein	0.774493
chr3	136830104	136830127	T	ENSG00000239213	0.0755251	0.00935905	7.04493e-16	NK	0.0185958	0.981404	gymrek-ukbb-lymphocyte_count	0.774493
chr3	136830104	136830127	T	ENSG00000239213	0.0755251	0.00935905	7.04493e-16	NK	0.131244	0.868756	gymrek-ukbb-platelet_count	0.774493
chr3	136830104	136830127	T	ENSG00000239213	0.0755251	0.00935905	7.04493e-16	NK	0.0121966	0.987803	gymrek-ukbb-platelet_crit	0.774493
chr3	136830104	136830127	T	ENSG00000239213	0.0755251	0.00935905	7.04493e-16	NK	0.0201378	0.974625	gymrek-ukbb-red_blood_cell_distribution_width	0.774493
chr3	136830104	136830127	T	ENSG00000239213	0.0755251	0.00935905	7.04493e-16	NK	0.0109045	0.989095	gymrek-ukbb-white_blood_cell_count	0.774493
chr3	136830104	136830127	T	ENSG00000239213	0.0755251	0.00935905	7.04493e-16	NK	0.101926	0.897955	gymrek-ukbb-hdl_cholesterol	0.774493
chr3	136830104	136830127	T	ENSG00000239213	0.0755251	0.00935905	7.04493e-16	NK	0.0200667	0.979933	gymrek-ukbb-triglycerides	0.774493
chr3	141394017	141394029	T	ENSG00000177311	-0.14066	0.0122153	1.10819e-30	CD4_TCM	0.0112166	0.988725	ibd_liu2023	0.946253
chr3	141394017	141394029	T	ENSG00000177311	-0.14066	0.0122153	1.10819e-30	CD4_TCM	0.125218	0.866138	gymrek-ukbb-apolipoprotein_a	0.873329
chr3	141394017	141394029	T	ENSG00000177311	-0.14066	0.0122153	1.10819e-30	CD4_TCM	0.00010631	0.999892	gymrek-ukbb-cystatin_c	0.873329
chr3	141394017	141394029	T	ENSG00000177311	-0.14066	0.0122153	1.10819e-30	CD4_TCM	0.00189655	0.998099	gymrek-ukbb-glucose	0.873329
chr3	141394017	141394029	T	ENSG00000177311	-0.14066	0.0122153	1.10819e-30	CD4_TCM	0.0834411	0.916552	gymrek-ukbb-haematocrit	0.873329
chr3	141394017	141394029	T	ENSG00000177311	-0.14066	0.0122153	1.10819e-30	CD4_TCM	0.0139602	0.98603	gymrek-ukbb-haemoglobin_concentration	0.873329
chr3	141394017	141394029	T	ENSG00000177311	-0.14066	0.0122153	1.10819e-30	CD4_TCM	0.0292726	0.970727	gymrek-ukbb-lymphocyte_count	0.873329
chr3	141394017	141394029	T	ENSG00000177311	-0.14066	0.0122153	1.10819e-30	CD4_TCM	0.000103609	0.999896	gymrek-ukbb-lymphocyte_percent	0.873329
chr3	141394017	141394029	T	ENSG00000177311	-0.14066	0.0122153	1.10819e-30	CD4_TCM	0.0296307	0.970369	gymrek-ukbb-mean_sphered_cell_volume	0.873329
chr3	141394017	141394029	T	ENSG00000177311	-0.14066	0.0122153	1.10819e-30	CD4_TCM	0.000106407	0.999894	gymrek-ukbb-neutrophil_percent	0.873329
chr3	141394017	141394029	T	ENSG00000177311	-0.14066	0.0122153	1.10819e-30	CD4_TCM	0.000333375	0.999663	gymrek-ukbb-phosphate	0.873329
chr3	141394017	141394029	T	ENSG00000177311	-0.14066	0.0122153	1.10819e-30	CD4_TCM	0.000105249	0.999895	gymrek-ukbb-glycated_haemoglobin	0.873329
chr3	148988393	148988403	A	ENSG00000163754	-0.302565	0.0272548	1.23531e-28	NK	0.00269394	0.996484	gymrek-ukbb-mean_sphered_cell_volume	0.798315
chr3	178999803	178999839	ATTT	ENSG00000237978	-0.156783	0.0176736	7.24542e-19	CD4_Naive	0.0208687	0.979131	gymrek-ukbb-mean_platelet_volume	1
chr3	178999803	178999839	ATTT	ENSG00000237978	-0.156783	0.0176736	7.24542e-19	CD4_Naive	0.0796499	0.919561	gymrek-ukbb-platelet_crit	1
chr3	178999803	178999839	ATTT	ENSG00000237978	-0.156783	0.0176736	7.24542e-19	CD4_Naive	0.00737194	0.992627	gymrek-ukbb-platelet_distribution_width	1
chr3	182788519	182788536	T	ENSG00000058063	0.143542	0.0203231	1.62936e-12	CD4_Naive	0.197386	0.802608	gymrek-ukbb-mean_corpuscular_haemoglobin	1
chr3	182788519	182788536	T	ENSG00000058063	0.143542	0.0203231	1.62936e-12	CD4_Naive	0.0445247	0.955475	gymrek-ukbb-red_blood_cell_distribution_width	1
chr3	182788519	182788536	T	ENSG00000058063	0.143542	0.0203231	1.62936e-12	CD4_Naive	0.0328512	0.96532	gymrek-ukbb-glycated_haemoglobin	1
chr3	182857563	182857576	A	ENSG00000058063	0.18179	0.0187111	2.58675e-22	B_naive	0.112154	0.887846	gymrek-ukbb-red_blood_cell_distribution_width	1
chr3	182899150	182899171	T	ENSG00000058063	-0.195038	0.0141332	2.5489e-43	NK	0.00725751	0.992742	gymrek-ukbb-mean_corpuscular_haemoglobin	1
chr3	182899150	182899171	T	ENSG00000058063	-0.195038	0.0141332	2.5489e-43	NK	0.0282814	0.966658	gymrek-ukbb-mean_corpuscular_haemoglobin_concentration	1
chr3	182899150	182899171	T	ENSG00000058063	-0.195038	0.0141332	2.5489e-43	NK	0.0376518	0.962348	gymrek-ukbb-red_blood_cell_distribution_width	1
chr3	182899150	182899171	T	ENSG00000058063	-0.195038	0.0141332	2.5489e-43	NK	0.00329129	0.996477	gymrek-ukbb-glycated_haemoglobin	1
chr3	182907092	182907107	A	ENSG00000058063	-0.24584	0.0242664	4.02896e-24	CD8_TEM	0.00666991	0.99333	gymrek-ukbb-mean_corpuscular_haemoglobin	1
chr3	182907092	182907107	A	ENSG00000058063	-0.24584	0.0242664	4.02896e-24	CD8_TEM	0.0262487	0.969042	gymrek-ukbb-mean_corpuscular_haemoglobin_concentration	1
chr3	182907092	182907107	A	ENSG00000058063	-0.24584	0.0242664	4.02896e-24	CD8_TEM	0.03498	0.96502	gymrek-ukbb-red_blood_cell_distribution_width	1
chr3	182907092	182907107	A	ENSG00000058063	-0.24584	0.0242664	4.02896e-24	CD8_TEM	0.00298482	0.9968	gymrek-ukbb-glycated_haemoglobin	1
chr3	184021949	184021968	TTTG	ENSG00000114770	-0.169573	0.0284005	2.36095e-09	cDC2	0.000251256	0.999746	gymrek-ukbb-eosinophil_count	1
chr3	184021949	184021968	TTTG	ENSG00000114770	-0.165169	0.0279874	3.60134e-09	CD16_Mono	0.000266874	0.99973	gymrek-ukbb-eosinophil_count	1
chr3	184021949	184021968	TTTG	ENSG00000114770	-0.169573	0.0284005	2.36095e-09	cDC2	0.000685349	0.999257	gymrek-ukbb-mean_corpuscular_volume	1
chr3	184021949	184021968	TTTG	ENSG00000114770	-0.165169	0.0279874	3.60134e-09	CD16_Mono	0.000705204	0.999235	gymrek-ukbb-mean_corpuscular_volume	1
chr3	184021949	184021968	TTTG	ENSG00000114770	-0.169573	0.0284005	2.36095e-09	cDC2	0.000427533	0.99957	gymrek-ukbb-mean_platelet_volume	1
chr3	184021949	184021968	TTTG	ENSG00000114770	-0.165169	0.0279874	3.60134e-09	CD16_Mono	0.000444861	0.999551	gymrek-ukbb-mean_platelet_volume	1
chr3	184021949	184021968	TTTG	ENSG00000114770	-0.169573	0.0284005	2.36095e-09	cDC2	0.000107448	0.99989	gymrek-ukbb-mean_sphered_cell_volume	1
chr3	184021949	184021968	TTTG	ENSG00000114770	-0.165169	0.0279874	3.60134e-09	CD16_Mono	0.000121252	0.999876	gymrek-ukbb-mean_sphered_cell_volume	1
chr3	184021949	184021968	TTTG	ENSG00000114770	-0.169573	0.0284005	2.36095e-09	cDC2	0.00273168	0.997262	gymrek-ukbb-platelet_count	1
chr3	184021949	184021968	TTTG	ENSG00000114770	-0.165169	0.0279874	3.60134e-09	CD16_Mono	0.00278014	0.99721	gymrek-ukbb-platelet_count	1
chr3	184021949	184021968	TTTG	ENSG00000114770	-0.169573	0.0284005	2.36095e-09	cDC2	0.00176953	0.998225	gymrek-ukbb-platelet_distribution_width	1
chr3	184021949	184021968	TTTG	ENSG00000114770	-0.165169	0.0279874	3.60134e-09	CD16_Mono	0.00179912	0.998193	gymrek-ukbb-platelet_distribution_width	1
chr3	184021949	184021968	TTTG	ENSG00000114770	-0.169573	0.0284005	2.36095e-09	cDC2	0.0114892	0.986785	gymrek-ukbb-red_blood_cell_count	1
chr3	184021949	184021968	TTTG	ENSG00000114770	-0.165169	0.0279874	3.60134e-09	CD16_Mono	0.0109061	0.987437	gymrek-ukbb-red_blood_cell_count	1
chr3	184021949	184021968	TTTG	ENSG00000114770	-0.169573	0.0284005	2.36095e-09	cDC2	0.0623769	0.932422	gymrek-ukbb-white_blood_cell_count	1
chr3	184021949	184021968	TTTG	ENSG00000114770	-0.165169	0.0279874	3.60134e-09	CD16_Mono	0.0643844	0.930191	gymrek-ukbb-white_blood_cell_count	1
chr3	184305487	184305505	A	ENSG00000175166	0.0389515	0.00593965	5.45807e-11	B_intermediate	0.000522389	0.98764	gymrek-ukbb-mean_sphered_cell_volume	1
chr3	185275909	185275921	T	ENSG00000073803	0.245196	0.0377463	8.25317e-11	B_intermediate	0.023825	0.975582	gymrek-ukbb-shbg	1
chr3	185275909	185275921	T	ENSG00000073803	0.245241	0.0361051	1.10275e-11	B_naive	0.0238285	0.975581	gymrek-ukbb-shbg	1
chr3	185297734	185297764	AAAAAG	ENSG00000073803	-0.272467	0.0373058	2.80145e-13	cDC2	0.00359831	0.996292	gymrek-ukbb-shbg	0.790051
chr4	969612	969627	T	ENSG00000145214	0.408118	0.0301182	7.86391e-42	NK	0.000149843	0.966461	gymrek-ukbb-white_blood_cell_count	1
chr4	969612	969627	T	ENSG00000145214	0.34625	0.0204458	2.48252e-64	CD4_TCM	0.000149843	0.966461	gymrek-ukbb-white_blood_cell_count	1
chr4	1720938	1721064	CGGCCGCCCGCGGGGCACTCTAGGACATGGAGTCCCGCCGCC	ENSG00000163950	-0.115843	0.0180413	1.35417e-10	B_memory	0.00168934	0.998291	gymrek-ukbb-gamma_glutamyltransferase	0.790463
chr4	3032318	3032328	A	ENSG00000251075	0.244048	0.0140275	8.57111e-68	NK	0.0645275	0.935381	gymrek-ukbb-alanine_aminotransferase	0.762611
chr4	3032318	3032328	A	ENSG00000251075	0.244048	0.0140275	8.57111e-68	NK	0.0206772	0.979284	gymrek-ukbb-aspartate_aminotransferase	0.762611
chr4	3032318	3032328	A	ENSG00000251075	0.244048	0.0140275	8.57111e-68	NK	0.010623	0.989377	gymrek-ukbb-gamma_glutamyltransferase	0.762611
chr4	3032318	3032328	A	ENSG00000251075	0.244048	0.0140275	8.57111e-68	NK	0.0148768	0.985123	gymrek-ukbb-neutrophil_count	0.762611
chr4	3032318	3032328	A	ENSG00000251075	0.244048	0.0140275	8.57111e-68	NK	0.000389938	0.999422	gymrek-ukbb-neutrophil_percent	0.762611
chr4	3032318	3032328	A	ENSG00000251075	0.244048	0.0140275	8.57111e-68	NK	0.000201432	0.999787	gymrek-ukbb-shbg	0.762611
chr4	3039698	3039717	A	ENSG00000251075	0.192467	0.0137025	8.14132e-45	B_naive	0.0176107	0.982389	gymrek-ukbb-gamma_glutamyltransferase	1
chr4	3039698	3039717	A	ENSG00000251075	0.192467	0.0137025	8.14132e-45	B_naive	0.0341315	0.965534	gymrek-ukbb-shbg	1
chr4	3039698	3039717	A	ENSG00000251075	0.192467	0.0137025	8.14132e-45	B_naive	0.0145312	0.985469	gymrek-ukbb-triglycerides	1
chr4	7895852	7895875	T	ENSG00000196526	0.269345	0.0143582	1.63314e-78	CD8_Naive	0.0324324	0.93957	gymrek-ukbb-c_reactive_protein	1
chr4	7895852	7895875	T	ENSG00000196526	0.362053	0.0128386	5.80709e-175	CD4_Naive	0.0324324	0.93957	gymrek-ukbb-c_reactive_protein	1
chr4	15077784	15077796	A	ENSG00000137449	0.188475	0.0226399	8.43945e-17	CD8_TEM	0.0260346	0.973892	gymrek-ukbb-albumin	0.811712
chr4	15509277	15509291	T	ENSG00000249252	-0.173298	0.0282934	9.06536e-10	CD8_TCM	0.000163901	0.999351	gymrek-ukbb-mean_corpuscular_haemoglobin	1
chr4	15509277	15509291	T	ENSG00000249252	-0.271	0.0224394	1.3976e-33	NK	0.000162711	0.999354	gymrek-ukbb-mean_corpuscular_haemoglobin	1
chr4	15509277	15509291	T	ENSG00000249252	-0.2159	0.0213144	4.09445e-24	CD8_TEM	0.000162711	0.999354	gymrek-ukbb-mean_corpuscular_haemoglobin	1
chr4	15509277	15509291	T	ENSG00000249252	-0.173298	0.0282934	9.06536e-10	CD8_TCM	0.000386438	0.998815	gymrek-ukbb-mean_corpuscular_volume	1
chr4	15509277	15509291	T	ENSG00000249252	-0.271	0.0224394	1.3976e-33	NK	0.000384927	0.998819	gymrek-ukbb-mean_corpuscular_volume	1
chr4	15509277	15509291	T	ENSG00000249252	-0.2159	0.0213144	4.09445e-24	CD8_TEM	0.000384927	0.998819	gymrek-ukbb-mean_corpuscular_volume	1
chr4	15509277	15509291	T	ENSG00000249252	-0.173298	0.0282934	9.06536e-10	CD8_TCM	2.80729e-06	0.999981	gymrek-ukbb-red_blood_cell_count	1
chr4	15509277	15509291	T	ENSG00000249252	-0.271	0.0224394	1.3976e-33	NK	1.85121e-06	0.999982	gymrek-ukbb-red_blood_cell_count	1
chr4	15509277	15509291	T	ENSG00000249252	-0.2159	0.0213144	4.09445e-24	CD8_TEM	1.85121e-06	0.999982	gymrek-ukbb-red_blood_cell_count	1
chr4	15666023	15666036	A	ENSG00000048342	-0.246665	0.0206195	5.57435e-33	CD4_Naive	0.0254434	0.954325	gymrek-ukbb-lymphocyte_count	1
chr4	17652129	17652148	T	ENSG00000047662	-0.209427	0.00572	1.76755e-293	CD4_TCM	0.104239	0.895761	gymrek-ukbb-platelet_count	0.90516
chr4	17652129	17652148	T	ENSG00000047662	-0.209427	0.00572	1.76755e-293	CD4_TCM	0.053423	0.946563	gymrek-ukbb-platelet_crit	0.90516
chr4	17691685	17691702	A	ENSG00000249502	-0.0851191	0.00988667	7.33927e-18	CD16_Mono	0.125047	0.87492	gymrek-ukbb-platelet_crit	0.902127
chr4	38617784	38617796	A	ENSG00000231160	0.531732	0.0338154	1.02667e-55	CD4_TCM	0.0190934	0.980907	gymrek-ukbb-mean_corpuscular_haemoglobin	1
chr4	38617784	38617796	A	ENSG00000231160	0.531732	0.0338154	1.02667e-55	CD4_TCM	0.016573	0.980149	gymrek-ukbb-mean_sphered_cell_volume	1
chr4	38617784	38617796	A	ENSG00000231160	0.531732	0.0338154	1.02667e-55	CD4_TCM	0.0326882	0.963012	gymrek-ukbb-red_blood_cell_distribution_width	1
chr4	38677878	38677916	GT	ENSG00000231160	-0.140451	0.0080888	1.55546e-67	CD4_Naive	0.0416028	0.958397	gymrek-ukbb-mean_platelet_volume	1
chr4	39468871	39468886	A	ENSG00000163682	0.0749748	0.00946395	2.3345e-15	NK	0.00500867	0.994991	gymrek-ukbb-gamma_glutamyltransferase	1
chr4	40178158	40178176	AACA	ENSG00000168421	0.470767	0.0430275	7.33278e-28	B_memory	0.0659692	0.890132	gymrek-ukbb-total_protein	0.630141
chr4	73213031	73213047	A	ENSG00000250220	-0.375209	0.02732	6.36748e-43	CD4_Naive	0.00903962	0.990957	gymrek-ukbb-vitamin_d	1
chr4	73213031	73213047	A	ENSG00000250220	-0.415285	0.0264273	1.20818e-55	CD4_TCM	0.00903962	0.990957	gymrek-ukbb-vitamin_d	1
chr4	82993218	82993233	T	ENSG00000251022	-0.0882712	0.0133174	3.39695e-11	MAIT	0.00505232	0.994327	gymrek-ukbb-platelet_distribution_width	1
chr4	87341865	87341879	TAAA	ENSG00000198189	-0.55769	0.079529	2.34253e-12	CD4_Naive	0.000477516	0.999499	gymrek-ukbb-gamma_glutamyltransferase	0.87108
chr4	87341865	87341879	TAAA	ENSG00000198189	-0.55769	0.079529	2.34253e-12	CD4_Naive	0.195492	0.804327	gymrek-ukbb-haematocrit	0.87108
chr4	87341865	87341879	TAAA	ENSG00000198189	-0.55769	0.079529	2.34253e-12	CD4_Naive	0.187685	0.812141	gymrek-ukbb-haemoglobin_concentration	0.87108
chr4	87341865	87341879	TAAA	ENSG00000198189	-0.55769	0.079529	2.34253e-12	CD4_Naive	5.84961e-05	0.999928	gymrek-ukbb-mean_corpuscular_haemoglobin	0.87108
chr4	87341865	87341879	TAAA	ENSG00000198189	-0.55769	0.079529	2.34253e-12	CD4_Naive	2.00445e-05	0.999978	gymrek-ukbb-mean_corpuscular_volume	0.87108
chr4	87341865	87341879	TAAA	ENSG00000198189	-0.55769	0.079529	2.34253e-12	CD4_Naive	0.0192916	0.98069	gymrek-ukbb-shbg	0.87108
chr4	87341865	87341879	TAAA	ENSG00000198189	-0.55769	0.079529	2.34253e-12	CD4_Naive	0.0230278	0.976867	gymrek-ukbb-total_bilirubin	0.87108
chr4	87341865	87341879	TAAA	ENSG00000198189	-0.55769	0.079529	2.34253e-12	CD4_Naive	0.191135	0.808687	gymrek-ukbb-triglycerides	0.87108
chr4	87341865	87341879	TAAA	ENSG00000198189	-0.55769	0.079529	2.34253e-12	CD4_Naive	0.0176439	0.982298	gymrek-ukbb-vitamin_d	0.87108
chr4	87370581	87370589	T	ENSG00000198189	0.349344	0.0324278	4.61821e-27	CD4_TCM	0.000460018	0.999518	gymrek-ukbb-gamma_glutamyltransferase	0.872267
chr4	87370581	87370589	T	ENSG00000198189	0.349344	0.0324278	4.61821e-27	CD4_TCM	4.48968e-05	0.999943	gymrek-ukbb-mean_corpuscular_haemoglobin	0.872267
chr4	87370581	87370589	T	ENSG00000198189	0.349344	0.0324278	4.61821e-27	CD4_TCM	6.9348e-06	0.999992	gymrek-ukbb-mean_corpuscular_volume	0.872267
chr4	87370581	87370589	T	ENSG00000198189	0.349344	0.0324278	4.61821e-27	CD4_TCM	0.0191082	0.980892	gymrek-ukbb-shbg	0.872267
chr4	87370581	87370589	T	ENSG00000198189	0.349344	0.0324278	4.61821e-27	CD4_TCM	0.0253416	0.974568	gymrek-ukbb-total_bilirubin	0.872267
chr4	87370581	87370589	T	ENSG00000198189	0.349344	0.0324278	4.61821e-27	CD4_TCM	0.01886	0.981097	gymrek-ukbb-vitamin_d	0.872267
chr4	89897214	89897227	T	ENSG00000138722	-0.250665	0.0149277	2.79474e-63	NK_CD56bright	9.38721e-05	0.999803	gymrek-ukbb-mean_corpuscular_volume	1
chr4	99086037	99086060	AAAC	ENSG00000197894	-0.168774	0.0109977	3.74558e-53	CD16_Mono	0.164385	0.832654	gymrek-ukbb-apolipoprotein_a	1
chr4	99086037	99086060	AAAC	ENSG00000197894	-0.168774	0.0109977	3.74558e-53	CD16_Mono	0.0960378	0.903958	gymrek-ukbb-mean_platelet_volume	1
chr4	99086037	99086060	AAAC	ENSG00000197894	-0.168774	0.0109977	3.74558e-53	CD16_Mono	0.131488	0.868507	gymrek-ukbb-platelet_count	1
chr4	99086037	99086060	AAAC	ENSG00000197894	-0.168774	0.0109977	3.74558e-53	CD16_Mono	0.00923568	0.990675	gymrek-ukbb-hdl_cholesterol	1
chr4	99086037	99086060	AAAC	ENSG00000197894	-0.168774	0.0109977	3.74558e-53	CD16_Mono	0.00672501	0.993275	gymrek-ukbb-igf_1	1
chr4	99086037	99086060	AAAC	ENSG00000197894	-0.168774	0.0109977	3.74558e-53	CD16_Mono	0.00623586	0.993764	gymrek-ukbb-total_bilirubin	1
chr4	99182769	99182780	T	ENSG00000246090	-0.604863	0.0444625	3.7971e-42	CD4_TCM	0.00057444	0.817002	gymrek-ukbb-urea	1
chr4	102561265	102561282	T	ENSG00000109320	-0.0901952	0.00624553	2.83356e-47	CD4_Naive	0.000740576	0.999258	gymrek-ukbb-alkaline_phosphatase	0.70898
chr4	102561265	102561282	T	ENSG00000109320	-0.0901952	0.00624553	2.83356e-47	CD4_Naive	0.000103684	0.999896	gymrek-ukbb-creatinine	0.70898
chr4	102561265	102561282	T	ENSG00000109320	-0.0901952	0.00624553	2.83356e-47	CD4_Naive	0.042217	0.956031	gymrek-ukbb-urea	0.70898
chr4	102561265	102561282	T	ENSG00000109320	-0.0901952	0.00624553	2.83356e-47	CD4_Naive	0.025801	0.963219	gymrek-ukbb-glycated_haemoglobin	0.70898
chr4	102986254	102986267	T	ENSG00000164037	-0.281158	0.0284039	4.22236e-23	CD4_Naive	0.00389608	0.996104	gymrek-ukbb-alkaline_phosphatase	1
chr4	102986254	102986267	T	ENSG00000164037	-0.281158	0.0284039	4.22236e-23	CD4_Naive	0.142139	0.857861	gymrek-ukbb-creatinine	1
chr4	102986254	102986267	T	ENSG00000164037	-0.281158	0.0284039	4.22236e-23	CD4_Naive	0.0767274	0.923273	gymrek-ukbb-lymphocyte_percent	1
chr4	102986254	102986267	T	ENSG00000164037	-0.281158	0.0284039	4.22236e-23	CD4_Naive	0.017678	0.982088	gymrek-ukbb-neutrophil_percent	1
chr4	102986254	102986267	T	ENSG00000164037	-0.281158	0.0284039	4.22236e-23	CD4_Naive	0.0885896	0.896919	gymrek-ukbb-urate	1
chr4	102986254	102986267	T	ENSG00000164037	-0.281158	0.0284039	4.22236e-23	CD4_Naive	0.00403516	0.995965	gymrek-ukbb-urea	1
chr4	102986254	102986267	T	ENSG00000164037	-0.281158	0.0284039	4.22236e-23	CD4_Naive	0.00469155	0.995308	gymrek-ukbb-glycated_haemoglobin	1
chr4	103157059	103157080	A	ENSG00000164039	-0.198502	0.00809499	8.69332e-133	CD4_TCM	0.04437	0.95563	gymrek-ukbb-cystatin_c	0.873014
chr4	103157059	103157080	A	ENSG00000164039	-0.198502	0.00809499	8.69332e-133	CD4_TCM	0.018979	0.973937	gymrek-ukbb-urate	0.873014
chr4	112142321	112142348	AC	ENSG00000138660	0.0967362	0.0142556	1.1543e-11	CD14_Mono	0.000638713	0.999352	gymrek-ukbb-lymphocyte_count	0.573276
chr4	112142321	112142348	AC	ENSG00000138660	0.0967362	0.0142556	1.1543e-11	CD14_Mono	0.000213812	0.999779	gymrek-ukbb-lymphocyte_percent	0.573276
chr4	112142321	112142348	AC	ENSG00000138660	0.0967362	0.0142556	1.1543e-11	CD14_Mono	0.0181867	0.9817	gymrek-ukbb-neutrophil_percent	0.573276
chr4	112160404	112160419	A	ENSG00000174749	-0.684545	0.0308751	6.4827e-109	CD4_Naive	0.0111998	0.988798	gymrek-ukbb-lymphocyte_count	1
chr4	112160404	112160419	A	ENSG00000174749	-0.684545	0.0308751	6.4827e-109	CD4_Naive	0.0449728	0.955027	gymrek-ukbb-lymphocyte_percent	1
chr4	112160404	112160419	A	ENSG00000174749	-0.684545	0.0308751	6.4827e-109	CD4_Naive	0.0259781	0.974018	gymrek-ukbb-neutrophil_percent	1
chr4	112274150	112274166	A	ENSG00000145365	-0.323972	0.0301074	5.28562e-27	MAIT	0.0449443	0.955039	gymrek-ukbb-neutrophil_percent	1
chr4	112280343	112280367	T	ENSG00000174749	0.198581	0.00837547	2.85402e-124	CD4_TCM	0.0111998	0.988798	gymrek-ukbb-lymphocyte_count	0.887522
chr4	112280343	112280367	T	ENSG00000174749	0.198581	0.00837547	2.85402e-124	CD4_TCM	0.0449728	0.955027	gymrek-ukbb-lymphocyte_percent	0.887522
chr4	112280343	112280367	T	ENSG00000174749	0.198581	0.00837547	2.85402e-124	CD4_TCM	0.0259781	0.974018	gymrek-ukbb-neutrophil_percent	0.887522
chr4	119370364	119370370	G	ENSG00000291202	0.0839809	0.0130992	1.44418e-10	gdT	0.0972903	0.894736	gymrek-ukbb-platelet_crit	0.742868
chr4	119569507	119569517	A	ENSG00000138735	0.26605	0.0296415	2.8183e-19	NK	0.00351255	0.982395	gymrek-ukbb-cystatin_c	0.927696
chr4	143808738	143808758	TTTC	ENSG00000197465	-0.597852	0.0304208	5.48137e-86	NK	0.0119469	0.987952	gymrek-ukbb-lymphocyte_percent	0.946003
chr4	143808738	143808758	TTTC	ENSG00000197465	-0.597852	0.0304208	5.48137e-86	NK	0.0559018	0.944092	gymrek-ukbb-mean_corpuscular_haemoglobin	0.946003
chr4	143808738	143808758	TTTC	ENSG00000197465	-0.597852	0.0304208	5.48137e-86	NK	0.135197	0.864802	gymrek-ukbb-mean_corpuscular_volume	0.946003
chr4	143808738	143808758	TTTC	ENSG00000197465	-0.597852	0.0304208	5.48137e-86	NK	0.0226112	0.965893	gymrek-ukbb-platelet_count	0.946003
chr4	143808738	143808758	TTTC	ENSG00000197465	-0.597852	0.0304208	5.48137e-86	NK	0.00672814	0.993043	gymrek-ukbb-platelet_crit	0.946003
chr4	143808738	143808758	TTTC	ENSG00000197465	-0.597852	0.0304208	5.48137e-86	NK	0.00513136	0.994869	gymrek-ukbb-red_blood_cell_distribution_width	0.946003
chr4	143808738	143808758	TTTC	ENSG00000197465	-0.597852	0.0304208	5.48137e-86	NK	0.0115572	0.987223	gymrek-ukbb-total_bilirubin	0.946003
chr4	152889500	152889536	ATAT	ENSG00000164144	-0.095207	0.00718422	4.38027e-40	CD4_Naive	0.00257574	0.997388	gymrek-ukbb-mean_platelet_volume	0.630263
chr4	152889500	152889536	ATAT	ENSG00000164144	-0.095207	0.00718422	4.38027e-40	CD4_Naive	0.00205563	0.997944	gymrek-ukbb-red_blood_cell_distribution_width	0.630263
chr4	156692499	156692512	CA	ENSG00000145431	0.841915	0.0603427	3.04969e-44	CD16_Mono	0.00012509	0.999323	gymrek-ukbb-hdl_cholesterol	0.668794
chr4	156692499	156692512	CA	ENSG00000145431	0.841915	0.0603427	3.04969e-44	CD16_Mono	0.00332778	0.996475	gymrek-ukbb-triglycerides	0.668794
chr4	184708222	184708244	A	ENSG00000164306	0.0262774	0.00254573	5.59444e-25	NK	0.00416702	0.949006	gymrek-ukbb-mean_platelet_volume	0.861496
chr4	184708222	184708244	A	ENSG00000164306	0.0262774	0.00254573	5.59444e-25	NK	0.0218567	0.977978	gymrek-ukbb-glycated_haemoglobin	0.861496
chr5	14805460	14805468	AC	ENSG00000154122	0.244226	0.0316623	1.22461e-14	CD14_Mono	0.00889802	0.932999	gymrek-ukbb-glucose	0.630115
chr5	44859186	44859199	T	ENSG00000112996	0.0679288	0.00755253	2.37996e-19	CD4_TCM	0.0880976	0.813511	gymrek-ukbb-glucose	1
chr5	62310070	62310087	T	ENSG00000086189	-0.0694891	0.0123634	1.90369e-08	NK	0.0641944	0.93174	gymrek-ukbb-platelet_count	1
chr5	62435172	62435202	TATATATGTA	ENSG00000086189	-0.0349413	0.0037184	5.62152e-21	CD4_Naive	0.00365496	0.996345	gymrek-ukbb-mean_platelet_volume	0.664498
chr5	62435172	62435202	TATATATGTA	ENSG00000086189	-0.0349413	0.0037184	5.62152e-21	CD4_Naive	0.0114772	0.987985	gymrek-ukbb-platelet_count	0.664498
chr5	62435172	62435202	TATATATGTA	ENSG00000086189	-0.0349413	0.0037184	5.62152e-21	CD4_Naive	0.00537643	0.994623	gymrek-ukbb-platelet_distribution_width	0.664498
chr5	67057941	67057956	A	ENSG00000069020	0.446822	0.0336864	3.73526e-40	NK	0.114476	0.885461	gymrek-ukbb-red_blood_cell_distribution_width	1
chr5	69315256	69315271	A	ENSG00000183323	0.219819	0.0271031	5.04172e-16	CD4_TCM	0.011127	0.988873	gymrek-ukbb-lymphocyte_percent	1
chr5	69315256	69315271	A	ENSG00000183323	0.219819	0.0271031	5.04172e-16	CD4_TCM	0.0199518	0.980048	gymrek-ukbb-neutrophil_count	1
chr5	69315256	69315271	A	ENSG00000183323	0.219819	0.0271031	5.04172e-16	CD4_TCM	0.00922365	0.990776	gymrek-ukbb-neutrophil_percent	1
chr5	69315256	69315271	A	ENSG00000183323	0.219819	0.0271031	5.04172e-16	CD4_TCM	0.0379178	0.962082	gymrek-ukbb-white_blood_cell_count	1
chr5	72939265	72939276	A	ENSG00000157107	0.258411	0.0254072	2.67702e-24	CD14_Mono	0.101403	0.898452	gymrek-ukbb-urea	0.727802
chr5	73004636	73004644	A	ENSG00000157107	0.423859	0.034659	2.16433e-34	CD16_Mono	0.126357	0.873618	gymrek-ukbb-alanine_aminotransferase	0.987075
chr5	73004636	73004644	A	ENSG00000157107	0.423859	0.034659	2.16433e-34	CD16_Mono	0.101788	0.898212	gymrek-ukbb-albumin	0.987075
chr5	73004636	73004644	A	ENSG00000157107	0.423859	0.034659	2.16433e-34	CD16_Mono	0.12372	0.874438	gymrek-ukbb-apolipoprotein_b	0.987075
chr5	73004636	73004644	A	ENSG00000157107	0.423859	0.034659	2.16433e-34	CD16_Mono	0.123749	0.876251	gymrek-ukbb-gamma_glutamyltransferase	0.987075
chr5	73004636	73004644	A	ENSG00000157107	0.423859	0.034659	2.16433e-34	CD16_Mono	0.123759	0.876241	gymrek-ukbb-platelet_crit	0.987075
chr5	73066575	73066594	T	ENSG00000157107	0.17495	0.0187823	1.22386e-20	CD4_TEM	0.0160076	0.983989	gymrek-ukbb-calcium	0.694916
chr5	73066575	73066594	T	ENSG00000157107	0.239193	0.0179415	1.51126e-40	B_naive	8.3595e-05	0.999916	gymrek-ukbb-alanine_aminotransferase	0.694916
chr5	73066575	73066594	T	ENSG00000157107	0.239193	0.0179415	1.51126e-40	B_naive	1.87438e-06	0.999983	gymrek-ukbb-apolipoprotein_b	0.694916
chr5	73066575	73066594	T	ENSG00000157107	0.239193	0.0179415	1.51126e-40	B_naive	4.70422e-08	1	gymrek-ukbb-gamma_glutamyltransferase	0.694916
chr5	73066575	73066594	T	ENSG00000157107	0.239193	0.0179415	1.51126e-40	B_naive	1.36894e-07	1	gymrek-ukbb-platelet_crit	0.694916
chr5	73066575	73066594	T	ENSG00000157107	0.239116	0.0174101	6.31944e-43	CD4_TCM	0.00712405	0.992874	gymrek-ukbb-haemoglobin_concentration	0.694916
chr5	73066575	73066594	T	ENSG00000157107	0.239116	0.0174101	6.31944e-43	CD4_TCM	0.00726508	0.992719	gymrek-ukbb-mean_corpuscular_haemoglobin_concentration	0.694916
chr5	73066575	73066594	T	ENSG00000157107	0.239116	0.0174101	6.31944e-43	CD4_TCM	0.00712254	0.992877	gymrek-ukbb-red_blood_cell_distribution_width	0.694916
chr5	73109664	73109676	T	ENSG00000157107	0.144413	0.0222486	8.53356e-11	MAIT	0.0526566	0.947329	gymrek-ukbb-alanine_aminotransferase	1
chr5	73109664	73109676	T	ENSG00000157107	0.144413	0.0222486	8.53356e-11	MAIT	0.0582512	0.938889	gymrek-ukbb-lymphocyte_percent	1
chr5	75704153	75704170	A	ENSG00000152359	-0.244113	0.0174044	1.08127e-44	NK	0.00840558	0.969571	gymrek-ukbb-glycated_haemoglobin	1
chr5	76725622	76725628	TT	ENSG00000181104	0.253354	0.0278447	9.1294e-20	CD8_TEM	0.00248963	0.995057	gymrek-ukbb-mean_corpuscular_haemoglobin	0.69767
chr5	76725622	76725628	TT	ENSG00000181104	0.253354	0.0278447	9.1294e-20	CD8_TEM	0.00693424	0.808536	gymrek-ukbb-mean_corpuscular_volume	0.69767
chr5	76725622	76725628	TT	ENSG00000181104	0.253354	0.0278447	9.1294e-20	CD8_TEM	0.000387353	0.998879	gymrek-ukbb-platelet_distribution_width	0.69767
chr5	76725622	76725628	TT	ENSG00000181104	0.253354	0.0278447	9.1294e-20	CD8_TEM	0.0156185	0.982627	gymrek-ukbb-red_blood_cell_count	0.69767
chr5	76725622	76725628	TT	ENSG00000181104	0.253354	0.0278447	9.1294e-20	CD8_TEM	0.100076	0.899913	gymrek-ukbb-total_protein	0.69767
chr5	79165284	79165307	A	ENSG00000152409	-0.0624423	0.00683028	6.13181e-20	CD14_Mono	0.0722806	0.926801	gymrek-ukbb-c_reactive_protein	0.810633
chr5	79165284	79165307	A	ENSG00000152409	-0.0624423	0.00683028	6.13181e-20	CD14_Mono	0.0111181	0.988882	gymrek-ukbb-platelet_distribution_width	0.810633
chr5	79165284	79165307	A	ENSG00000152409	-0.0624423	0.00683028	6.13181e-20	CD14_Mono	0.0735466	0.92604	gymrek-ukbb-triglycerides	0.810633
chr5	79278170	79278187	A	ENSG00000132837	0.202809	0.0143338	1.89431e-45	NK	0.101919	0.861097	gymrek-ukbb-hdl_cholesterol	1
chr5	79278170	79278187	A	ENSG00000132837	0.202809	0.0143338	1.89431e-45	NK	0.112656	0.886693	gymrek-ukbb-triglycerides	1
chr5	82258914	82258928	AT	ENSG00000152348	-0.226953	0.0178901	7.07365e-37	CD8_TCM	0.0567027	0.943297	breastca_GCST004988	0.564923
chr5	82258914	82258928	AT	ENSG00000152348	-0.242166	0.017482	1.23241e-43	CD4_TEM	0.111615	0.888385	breastca_GCST004988	0.564923
chr5	96891536	96891564	CA	ENSG00000164308	0.272292	0.0109739	6.53868e-136	CD16_Mono	0.0238642	0.975929	gymrek-ukbb-neutrophil_count	0.789414
chr5	96912200	96912219	AAAAG	ENSG00000164308	2.60559	0.127655	1.33201e-92	Treg	0.0394486	0.956082	gymrek-ukbb-lymphocyte_percent	0.984167
chr5	96912200	96912219	AAAAG	ENSG00000164308	1.17441	0.141843	1.23527e-16	dnT	0.0394808	0.956046	gymrek-ukbb-lymphocyte_percent	0.984167
chr5	96912200	96912219	AAAAG	ENSG00000164308	2.60559	0.127655	1.33201e-92	Treg	0.152345	0.846378	gymrek-ukbb-neutrophil_count	0.984167
chr5	96912200	96912219	AAAAG	ENSG00000164308	1.17441	0.141843	1.23527e-16	dnT	0.152431	0.84629	gymrek-ukbb-neutrophil_count	0.984167
chr5	96912200	96912219	AAAAG	ENSG00000164308	2.60559	0.127655	1.33201e-92	Treg	0.165872	0.833954	gymrek-ukbb-neutrophil_percent	0.984167
chr5	96912200	96912219	AAAAG	ENSG00000164308	1.17441	0.141843	1.23527e-16	dnT	0.165996	0.833829	gymrek-ukbb-neutrophil_percent	0.984167
chr5	96912200	96912219	AAAAG	ENSG00000113441	0.818286	0.116416	2.08046e-12	B_naive	0.0186822	0.981307	gymrek-ukbb-aspartate_aminotransferase	0.984167
chr5	96939216	96939231	T	ENSG00000164308	0.40783	0.0305552	1.22829e-40	CD4_CTL	0.0396047	0.955909	gymrek-ukbb-lymphocyte_percent	1
chr5	96939216	96939231	T	ENSG00000164308	0.961733	0.0204	0	NK	0.0394742	0.956054	gymrek-ukbb-lymphocyte_percent	1
chr5	96939216	96939231	T	ENSG00000164308	0.935662	0.0204737	0	CD8_TEM	0.0394486	0.956082	gymrek-ukbb-lymphocyte_percent	1
chr5	96939216	96939231	T	ENSG00000164308	0.93537	0.0209282	0	CD4_Naive	0.0394486	0.956082	gymrek-ukbb-lymphocyte_percent	1
chr5	96939216	96939231	T	ENSG00000164308	0.40783	0.0305552	1.22829e-40	CD4_CTL	0.152669	0.846052	gymrek-ukbb-neutrophil_count	1
chr5	96939216	96939231	T	ENSG00000164308	0.961733	0.0204	0	NK	0.152398	0.846324	gymrek-ukbb-neutrophil_count	1
chr5	96939216	96939231	T	ENSG00000164308	0.935662	0.0204737	0	CD8_TEM	0.152345	0.846378	gymrek-ukbb-neutrophil_count	1
chr5	96939216	96939231	T	ENSG00000164308	0.93537	0.0209282	0	CD4_Naive	0.152345	0.846378	gymrek-ukbb-neutrophil_count	1
chr5	96939216	96939231	T	ENSG00000164308	0.40783	0.0305552	1.22829e-40	CD4_CTL	0.166399	0.833427	gymrek-ukbb-neutrophil_percent	1
chr5	96939216	96939231	T	ENSG00000164308	0.961733	0.0204	0	NK	0.165958	0.833868	gymrek-ukbb-neutrophil_percent	1
chr5	96939216	96939231	T	ENSG00000164308	0.935662	0.0204737	0	CD8_TEM	0.165872	0.833954	gymrek-ukbb-neutrophil_percent	1
chr5	96939216	96939231	T	ENSG00000164308	0.93537	0.0209282	0	CD4_Naive	0.165872	0.833954	gymrek-ukbb-neutrophil_percent	1
chr5	96943223	96943237	A	ENSG00000164308	-0.159191	0.00687514	1.30648e-118	B_memory	0.196876	0.803124	gymrek-ukbb-aspartate_aminotransferase	1
chr5	96943223	96943237	A	ENSG00000164308	-0.204727	0.00627612	2.13448e-233	CD8_TCM	0.196856	0.803144	gymrek-ukbb-aspartate_aminotransferase	1
chr5	96943223	96943237	A	ENSG00000164308	-0.259321	0.00516243	0	CD4_TCM	0.196856	0.803144	gymrek-ukbb-aspartate_aminotransferase	1
chr5	96988339	96988355	T	ENSG00000164308	0.226074	0.00930925	2.83543e-130	NK_CD56bright	0.0394486	0.956082	gymrek-ukbb-lymphocyte_percent	0.945027
chr5	96988339	96988355	T	ENSG00000164308	0.226074	0.00930925	2.83543e-130	NK_CD56bright	0.152345	0.846378	gymrek-ukbb-neutrophil_count	0.945027
chr5	96988339	96988355	T	ENSG00000164308	0.226074	0.00930925	2.83543e-130	NK_CD56bright	0.165872	0.833954	gymrek-ukbb-neutrophil_percent	0.945027
chr5	102745389	102745397	AT	ENSG00000145730	0.140148	0.00872698	4.9304e-58	CD14_Mono	0.0660387	0.928415	gymrek-ukbb-igf_1	0.715872
chr5	113045799	113045816	A	ENSG00000172795	-0.220462	0.0174722	1.68306e-36	Treg	0.0110667	0.979236	gymrek-ukbb-shbg	1
chr5	113045799	113045816	A	ENSG00000172795	-0.220462	0.0174722	1.68306e-36	Treg	0.0039181	0.993708	gymrek-ukbb-glycated_haemoglobin	1
chr5	132339475	132339503	AC	ENSG00000233006	0.061338	0.00708936	5.05511e-18	B_intermediate	0.110141	0.884774	colorectalca_GCST90129505	0.636762
chr5	132339475	132339503	AC	ENSG00000233006	0.0819969	0.00635365	4.19234e-38	B_naive	0.161414	0.831155	colorectalca_GCST90129505	0.636762
chr5	132482219	132482236	T	ENSG00000113522	-0.446122	0.0229313	2.65817e-84	NK	0.00172645	0.994889	gymrek-ukbb-aspartate_aminotransferase	1
chr5	132482219	132482236	T	ENSG00000113522	-0.263667	0.0244629	4.36101e-27	CD8_TEM	0.00172645	0.994889	gymrek-ukbb-aspartate_aminotransferase	1
chr5	132482219	132482236	T	ENSG00000113522	-0.446122	0.0229313	2.65817e-84	NK	0.0188543	0.981146	gymrek-ukbb-platelet_crit	1
chr5	132482219	132482236	T	ENSG00000113522	-0.263667	0.0244629	4.36101e-27	CD8_TEM	0.0188543	0.981146	gymrek-ukbb-platelet_crit	1
chr5	132482219	132482236	T	ENSG00000113522	-0.446122	0.0229313	2.65817e-84	NK	0.00203394	0.997965	gymrek-ukbb-glycated_haemoglobin	1
chr5	132482219	132482236	T	ENSG00000113522	-0.263667	0.0244629	4.36101e-27	CD8_TEM	0.00203394	0.997965	gymrek-ukbb-glycated_haemoglobin	1
chr5	133060816	133060837	T	ENSG00000170606	-0.264575	0.0256614	6.33354e-25	CD4_Naive	0.0555431	0.930116	colorectalca_GCST90129505	0.559751
chr5	133060816	133060837	T	ENSG00000170606	-0.264575	0.0256614	6.33354e-25	CD4_Naive	0.0227922	0.977194	gymrek-ukbb-alanine_aminotransferase	0.537515
chr5	133060816	133060837	T	ENSG00000170606	-0.264575	0.0256614	6.33354e-25	CD4_Naive	0.05662	0.921247	gymrek-ukbb-alkaline_phosphatase	0.537515
chr5	133060816	133060837	T	ENSG00000170606	-0.264575	0.0256614	6.33354e-25	CD4_Naive	0.0161138	0.983886	gymrek-ukbb-gamma_glutamyltransferase	0.537515
chr5	133060816	133060837	T	ENSG00000170606	-0.264575	0.0256614	6.33354e-25	CD4_Naive	0.0376022	0.962398	gymrek-ukbb-triglycerides	0.537515
chr5	133060816	133060837	T	ENSG00000170606	-0.264575	0.0256614	6.33354e-25	CD4_Naive	0.0777586	0.922124	gymrek-ukbb-glycated_haemoglobin	0.537515
chr5	133092985	133093001	T	ENSG00000170606	0.195997	0.0153277	1.93566e-37	CD8_TEM	0.0426417	0.957333	gymrek-ukbb-alanine_aminotransferase	1
chr5	133092985	133093001	T	ENSG00000170606	0.190424	0.0145495	3.85696e-39	CD4_TCM	0.0426417	0.957333	gymrek-ukbb-alanine_aminotransferase	1
chr5	133092985	133093001	T	ENSG00000170606	0.195997	0.0153277	1.93566e-37	CD8_TEM	0.0510612	0.928941	gymrek-ukbb-alkaline_phosphatase	1
chr5	133092985	133093001	T	ENSG00000170606	0.190424	0.0145495	3.85696e-39	CD4_TCM	0.0510612	0.928941	gymrek-ukbb-alkaline_phosphatase	1
chr5	133092985	133093001	T	ENSG00000170606	0.195997	0.0153277	1.93566e-37	CD8_TEM	0.0926122	0.907388	gymrek-ukbb-gamma_glutamyltransferase	1
chr5	133092985	133093001	T	ENSG00000170606	0.190424	0.0145495	3.85696e-39	CD4_TCM	0.0926122	0.907388	gymrek-ukbb-gamma_glutamyltransferase	1
chr5	133092985	133093001	T	ENSG00000170606	0.195997	0.0153277	1.93566e-37	CD8_TEM	0.0296052	0.970395	gymrek-ukbb-triglycerides	1
chr5	133092985	133093001	T	ENSG00000170606	0.190424	0.0145495	3.85696e-39	CD4_TCM	0.0296052	0.970395	gymrek-ukbb-triglycerides	1
chr5	133092985	133093001	T	ENSG00000170606	0.195997	0.0153277	1.93566e-37	CD8_TEM	0.156386	0.843378	gymrek-ukbb-glycated_haemoglobin	1
chr5	133092985	133093001	T	ENSG00000170606	0.190424	0.0145495	3.85696e-39	CD4_TCM	0.156386	0.843378	gymrek-ukbb-glycated_haemoglobin	1
chr5	133098478	133098492	T	ENSG00000170606	0.528287	0.030213	1.85037e-68	NK	0.00726586	0.992729	gymrek-ukbb-alanine_aminotransferase	1
chr5	133098478	133098492	T	ENSG00000170606	0.528287	0.030213	1.85037e-68	NK	0.0253913	0.964471	gymrek-ukbb-alkaline_phosphatase	1
chr5	133098478	133098492	T	ENSG00000170606	0.528287	0.030213	1.85037e-68	NK	0.00500818	0.994992	gymrek-ukbb-gamma_glutamyltransferase	1
chr5	133098478	133098492	T	ENSG00000170606	0.528287	0.030213	1.85037e-68	NK	0.018299	0.981701	gymrek-ukbb-triglycerides	1
chr5	133098478	133098492	T	ENSG00000170606	0.528287	0.030213	1.85037e-68	NK	0.0290872	0.970868	gymrek-ukbb-glycated_haemoglobin	1
chr5	136137017	136137037	T	ENSG00000113658	-0.215287	0.0141454	2.62285e-52	CD8_Naive	0.0036087	0.996159	gymrek-ukbb-hdl_cholesterol	1
chr5	136137017	136137037	T	ENSG00000113658	-0.384016	0.0147479	1.80263e-149	CD4_Naive	0.0036087	0.996159	gymrek-ukbb-hdl_cholesterol	1
chr5	138098384	138098402	A	ENSG00000031003	0.123348	0.0216142	1.15102e-08	NK	0.0483727	0.951204	gymrek-ukbb-platelet_crit	1
chr5	142117728	142117746	T	ENSG00000131507	-0.0617382	0.00683788	1.73488e-19	CD4_TCM	0.0378112	0.962189	gymrek-ukbb-lymphocyte_percent	1
chr5	142117728	142117746	T	ENSG00000131507	-0.0617382	0.00683788	1.73488e-19	CD4_TCM	0.0901346	0.907898	gymrek-ukbb-mean_corpuscular_haemoglobin	1
chr5	142117728	142117746	T	ENSG00000131507	-0.0617382	0.00683788	1.73488e-19	CD4_TCM	0.00355164	0.996448	gymrek-ukbb-platelet_count	1
chr5	142117728	142117746	T	ENSG00000131507	-0.0617382	0.00683788	1.73488e-19	CD4_TCM	0.0949421	0.905058	gymrek-ukbb-platelet_crit	1
chr5	150029330	150029346	T	ENSG00000113716	-0.214597	0.0338476	2.29623e-10	CD14_Mono	0.126272	0.873699	gymrek-ukbb-aspartate_aminotransferase	1
chr5	150029330	150029346	T	ENSG00000113716	-0.214597	0.0338476	2.29623e-10	CD14_Mono	0.00305527	0.994441	gymrek-ukbb-mean_sphered_cell_volume	1
chr5	150029330	150029346	T	ENSG00000113716	-0.214597	0.0338476	2.29623e-10	CD14_Mono	0.0510078	0.940331	gymrek-ukbb-neutrophil_percent	1
chr5	150892209	150892220	T	ENSG00000237693	0.642175	0.0497317	3.81241e-38	CD4_TCM	0.157268	0.836272	colorectalca_GCST90129505	0.984556
chr5	151159329	151159340	T	ENSG00000145901	0.193587	0.0291942	3.33412e-11	CD4_Naive	0.00761773	0.990476	gymrek-ukbb-lymphocyte_percent	1
chr5	151159329	151159340	T	ENSG00000197043	0.443772	0.0232299	2.36041e-81	CD4_Naive	0.0142102	0.922462	colorectalca_GCST90129505	0.76761
chr5	157102934	157102949	A	ENSG00000113249	0.184854	0.0142004	9.72731e-39	NK	0.0194704	0.948606	gymrek-ukbb-mean_corpuscular_volume	1
chr5	173911681	173911704	T	ENSG00000113742	-0.0901401	0.00983475	4.93312e-20	CD4_TCM	0.00150146	0.998497	gymrek-ukbb-albumin	1
chr5	173911681	173911704	T	ENSG00000113742	-0.0901401	0.00983475	4.93312e-20	CD4_TCM	0.0272335	0.968933	gymrek-ukbb-eosinophil_count	1
chr5	173911681	173911704	T	ENSG00000113742	-0.0901401	0.00983475	4.93312e-20	CD4_TCM	0.057066	0.937875	gymrek-ukbb-eosinophil_percent	1
chr5	173911681	173911704	T	ENSG00000113742	-0.0901401	0.00983475	4.93312e-20	CD4_TCM	0.064348	0.935652	gymrek-ukbb-mean_corpuscular_haemoglobin	1
chr5	173911681	173911704	T	ENSG00000113742	-0.0901401	0.00983475	4.93312e-20	CD4_TCM	0.116294	0.883706	gymrek-ukbb-mean_corpuscular_volume	1
chr5	173911681	173911704	T	ENSG00000113742	-0.0901401	0.00983475	4.93312e-20	CD4_TCM	0.0340557	0.961203	gymrek-ukbb-platelet_distribution_width	1
chr5	173911681	173911704	T	ENSG00000113742	-0.0901401	0.00983475	4.93312e-20	CD4_TCM	2.97644e-06	0.999997	gymrek-ukbb-red_blood_cell_distribution_width	1
chr5	173911681	173911704	T	ENSG00000113742	-0.0901401	0.00983475	4.93312e-20	CD4_TCM	0.00432098	0.995678	gymrek-ukbb-urate	1
chr5	177356444	177356462	A	ENSG00000169220	-0.230792	0.0209123	2.55687e-28	CD4_Naive	0.109836	0.885067	gymrek-ukbb-calcium	0.545897
chr5	177356444	177356462	A	ENSG00000169220	-0.230792	0.0209123	2.55687e-28	CD4_Naive	0.0119604	0.98804	gymrek-ukbb-eosinophil_count	0.545897
chr5	177356444	177356462	A	ENSG00000169220	-0.230792	0.0209123	2.55687e-28	CD4_Naive	0.0162642	0.983734	gymrek-ukbb-eosinophil_percent	0.545897
chr5	177356444	177356462	A	ENSG00000169220	-0.230792	0.0209123	2.55687e-28	CD4_Naive	0.15464	0.84536	gymrek-ukbb-urate	0.545897
chr5	177709360	177709377	T	ENSG00000291283	0.14621	0.0107504	3.98164e-42	B_memory	0.00184432	0.991766	gymrek-ukbb-creatinine	0.537714
chr6	10523431	10523448	A	ENSG00000111846	0.237936	0.0224005	2.35631e-26	cDC2	5.56502e-06	0.999992	gymrek-ukbb-urate	1
chr6	10523431	10523448	A	ENSG00000111846	0.371352	0.0224023	1.03014e-61	CD16_Mono	5.56502e-06	0.999992	gymrek-ukbb-urate	1
chr6	10523431	10523448	A	ENSG00000111846	0.359197	0.0308619	2.61501e-31	CD14_Mono	5.56502e-06	0.999992	gymrek-ukbb-urate	1
chr6	12024249	12024268	T	ENSG00000095951	0.128651	0.0141964	1.27815e-19	CD8_TEM	0.00275673	0.936722	gymrek-ukbb-albumin	1
chr6	12024249	12024268	T	ENSG00000095951	0.128651	0.0141964	1.27815e-19	CD8_TEM	0.171373	0.814757	gymrek-ukbb-lymphocyte_count	1
chr6	12024249	12024268	T	ENSG00000095951	0.128651	0.0141964	1.27815e-19	CD8_TEM	0.0929104	0.897636	gymrek-ukbb-lymphocyte_percent	1
chr6	12024249	12024268	T	ENSG00000095951	0.128651	0.0141964	1.27815e-19	CD8_TEM	0.0071094	0.985209	gymrek-ukbb-glycated_haemoglobin	1
chr6	20202351	20202361	GTTTT	ENSG00000227803	-0.110509	0.013757	9.51713e-16	CD8_TEM	0.00251205	0.841564	gymrek-ukbb-lymphocyte_count	0.542609
chr6	25396169	25396180	T	ENSG00000079691	0.470981	0.0216012	2.15198e-105	B_naive	0.0512434	0.948757	gymrek-ukbb-alkaline_phosphatase	1
chr6	25964815	25964829	T	ENSG00000187837	0.108965	0.016436	3.36539e-11	CD4_TCM	0.0180424	0.981953	gymrek-ukbb-calcium	1
chr6	26357670	26357692	T	ENSG00000124508	0.446701	0.0429608	2.53558e-25	CD4_Naive	0.00337575	0.99662	gymrek-ukbb-apolipoprotein_a	1
chr6	26357670	26357692	T	ENSG00000124508	0.446701	0.0429608	2.53558e-25	CD4_Naive	0.129202	0.870798	gymrek-ukbb-aspartate_aminotransferase	1
chr6	26357670	26357692	T	ENSG00000124508	0.446701	0.0429608	2.53558e-25	CD4_Naive	0.0307578	0.969242	gymrek-ukbb-cystatin_c	1
chr6	26357670	26357692	T	ENSG00000124508	0.446701	0.0429608	2.53558e-25	CD4_Naive	0.00803524	0.960825	gymrek-ukbb-lymphocyte_percent	1
chr6	26357670	26357692	T	ENSG00000124508	0.446701	0.0429608	2.53558e-25	CD4_Naive	0.00638824	0.992837	gymrek-ukbb-neutrophil_percent	1
chr6	26357670	26357692	T	ENSG00000124508	0.446701	0.0429608	2.53558e-25	CD4_Naive	0.00866272	0.99132	gymrek-ukbb-hdl_cholesterol	1
chr6	26357670	26357692	T	ENSG00000124508	0.446701	0.0429608	2.53558e-25	CD4_Naive	0.0201268	0.979873	gymrek-ukbb-igf_1	1
chr6	26357670	26357692	T	ENSG00000124508	0.446701	0.0429608	2.53558e-25	CD4_Naive	0.144816	0.853868	gymrek-ukbb-triglycerides	1
chr6	26360220	26360232	T	ENSG00000186470	-0.892957	0.0397854	1.45389e-111	MAIT	0.047725	0.952228	gymrek-ukbb-apolipoprotein_a	0.578582
chr6	26360220	26360232	T	ENSG00000186470	-0.892957	0.0397854	1.45389e-111	MAIT	0.00463942	0.99535	gymrek-ukbb-hdl_cholesterol	0.578582
chr6	26373588	26373608	A	ENSG00000186470	0.145852	0.00825857	8.4213e-70	B_intermediate	0.0477251	0.952228	gymrek-ukbb-apolipoprotein_a	1
chr6	26373588	26373608	A	ENSG00000186470	0.145852	0.00825857	8.4213e-70	B_intermediate	0.00463942	0.99535	gymrek-ukbb-hdl_cholesterol	1
chr6	26440772	26440816	TG	ENSG00000026950	-0.0332224	0.00407366	3.48015e-16	CD14_Mono	0.00403524	0.995965	gymrek-ukbb-cystatin_c	1
chr6	27097977	27097991	A	ENSG00000290032	0.152071	0.0163689	1.53971e-20	CD8_TEM	0.00403616	0.849932	gymrek-ukbb-neutrophil_percent	0.708824
chr6	27097977	27097991	A	ENSG00000290032	0.152071	0.0163689	1.53971e-20	CD8_TEM	0.0113053	0.988694	gymrek-ukbb-total_bilirubin	0.708824
chr6	27284358	27284376	T	ENSG00000291112	0.168562	0.021146	1.5693e-15	CD4_TCM	0.00481912	0.992783	gymrek-ukbb-red_blood_cell_count	1
chr6	28123651	28123675	CA	ENSG00000269293	-0.20329	0.024129	3.60364e-17	CD4_Naive	0.0311648	0.96556	gymrek-ukbb-alanine_aminotransferase	1
chr6	29687668	29687682	T	ENSG00000214922	0.383413	0.024562	6.2226e-55	CD4_Naive	0.00460408	0.995396	ra_GCST90132223	0.680163
chr6	29701557	29701567	A	ENSG00000204681	-0.339203	0.0335903	5.62469e-24	NK	0.0861054	0.911368	gymrek-ukbb-igf_1	0.768241
chr6	29701557	29701567	A	ENSG00000204681	-0.339203	0.0335903	5.62469e-24	NK	0.105017	0.893893	gymrek-ukbb-total_bilirubin	0.768241
chr6	30308605	30308623	T	ENSG00000291097	0.0960536	0.00766406	4.9271e-36	B_intermediate	0.00894916	0.991051	gymrek-ukbb-cholesterol	1
chr6	30771704	30771721	T	ENSG00000137312	0.142028	0.0103244	4.65712e-43	CD4_Naive	0.0024072	0.997593	gymrek-ukbb-creatinine	0.575384
chr6	30771704	30771721	T	ENSG00000137312	0.142028	0.0103244	4.65712e-43	CD4_Naive	0.0306542	0.969346	gymrek-ukbb-eosinophil_percent	0.575384
chr6	30771704	30771721	T	ENSG00000137312	0.142028	0.0103244	4.65712e-43	CD4_Naive	9.62779e-10	1	gymrek-ukbb-platelet_count	0.575384
chr6	30771704	30771721	T	ENSG00000137312	0.142028	0.0103244	4.65712e-43	CD4_Naive	0.0192965	0.980703	gymrek-ukbb-platelet_crit	0.575384
chr6	30784817	30784831	A	ENSG00000137312	-0.163713	0.0135707	1.64165e-33	CD16_Mono	0.0199391	0.979432	gymrek-ukbb-apolipoprotein_b	1
chr6	30784817	30784831	A	ENSG00000137312	-0.163713	0.0135707	1.64165e-33	CD16_Mono	0.0241394	0.975858	gymrek-ukbb-platelet_distribution_width	1
chr6	30784817	30784831	A	ENSG00000137312	-0.163713	0.0135707	1.64165e-33	CD16_Mono	0.0363253	0.963061	gymrek-ukbb-ldl_cholesterol_direct	1
chr6	30905333	30905359	TCTTT	ENSG00000214894	-0.343109	0.0226625	8.82435e-52	CD8_TCM	0.00800161	0.991483	gymrek-ukbb-albumin	0.708126
chr6	30905333	30905359	TCTTT	ENSG00000214894	-0.343109	0.0226625	8.82435e-52	CD8_TCM	0.00134577	0.998478	gymrek-ukbb-neutrophil_percent	0.708126
chr6	30905333	30905359	TCTTT	ENSG00000214894	-0.343109	0.0226625	8.82435e-52	CD8_TCM	0.0160734	0.983474	gymrek-ukbb-shbg	0.708126
chr6	30929607	30929632	T	ENSG00000214894	-0.073505	0.00951748	1.13485e-14	CD4_CTL	0.163856	0.835256	gymrek-ukbb-cystatin_c	0.581154
chr6	30929607	30929632	T	ENSG00000214894	-0.073505	0.00951748	1.13485e-14	CD4_CTL	0.0490963	0.950634	gymrek-ukbb-mean_corpuscular_haemoglobin	0.581154
chr6	30929607	30929632	T	ENSG00000214894	-0.073505	0.00951748	1.13485e-14	CD4_CTL	0.0490963	0.950634	gymrek-ukbb-mean_corpuscular_haemoglobin_concentration	0.581154
chr6	30929607	30929632	T	ENSG00000214894	-0.073505	0.00951748	1.13485e-14	CD4_CTL	0.0490963	0.950634	gymrek-ukbb-mean_corpuscular_volume	0.581154
chr6	30929607	30929632	T	ENSG00000214894	-0.073505	0.00951748	1.13485e-14	CD4_CTL	0.00700988	0.992947	gymrek-ukbb-mean_platelet_volume	0.581154
chr6	30929607	30929632	T	ENSG00000214894	-0.073505	0.00951748	1.13485e-14	CD4_CTL	0.0926955	0.9068	gymrek-ukbb-mean_sphered_cell_volume	0.581154
chr6	30929607	30929632	T	ENSG00000214894	-0.073505	0.00951748	1.13485e-14	CD4_CTL	0.000482042	0.99951	gymrek-ukbb-platelet_distribution_width	0.581154
chr6	30929607	30929632	T	ENSG00000214894	-0.073505	0.00951748	1.13485e-14	CD4_CTL	0.0490963	0.950634	gymrek-ukbb-red_blood_cell_distribution_width	0.581154
chr6	30929607	30929632	T	ENSG00000214894	-0.073505	0.00951748	1.13485e-14	CD4_CTL	0.0564221	0.941738	gymrek-ukbb-shbg	0.581154
chr6	30929607	30929632	T	ENSG00000214894	-0.073505	0.00951748	1.13485e-14	CD4_CTL	0.127222	0.871997	gymrek-ukbb-total_bilirubin	0.581154
chr6	30929607	30929632	T	ENSG00000214894	-0.073505	0.00951748	1.13485e-14	CD4_CTL	0.0490963	0.950634	gymrek-ukbb-glycated_haemoglobin	0.581154
chr6	31204390	31204411	T	ENSG00000272501	0.0686898	0.00204795	1.22751e-246	CD4_TCM	1.92697e-09	1	gymrek-ukbb-mean_corpuscular_haemoglobin_concentration	0.725944
chr6	31204390	31204411	T	ENSG00000272501	0.0686898	0.00204795	1.22751e-246	CD4_TCM	5.12251e-06	0.999995	gymrek-ukbb-total_bilirubin	0.725944
chr6	32549157	32549173	TTGT	ENSG00000196126	0.14773	0.00880471	3.50204e-63	pDC	6.16689e-05	0.999938	gymrek-ukbb-c_reactive_protein	0.770484
chr6	32549157	32549173	TTGT	ENSG00000196126	0.236619	0.00672753	5.40843e-271	B_memory	0.186603	0.813396	gymrek-ukbb-creatinine	0.770484
chr6	32549157	32549173	TTGT	ENSG00000196126	0.236619	0.00672753	5.40843e-271	B_memory	0.00261365	0.993383	gymrek-ukbb-urea	0.770484
chr6	32606024	32606034	A	ENSG00000196126	-0.145016	0.00858009	4.38559e-64	NK	0.0304732	0.969524	gymrek-ukbb-albumin	0.704108
chr6	32606024	32606034	A	ENSG00000196126	-0.145016	0.00858009	4.38559e-64	NK	0.00507569	0.994924	gymrek-ukbb-apolipoprotein_b	0.704108
chr6	32606024	32606034	A	ENSG00000196126	-0.145016	0.00858009	4.38559e-64	NK	0.00222244	0.997778	gymrek-ukbb-cholesterol	0.704108
chr6	32606024	32606034	A	ENSG00000196126	-0.145016	0.00858009	4.38559e-64	NK	0.0188774	0.98111	gymrek-ukbb-mean_corpuscular_haemoglobin	0.704108
chr6	32606024	32606034	A	ENSG00000196126	-0.145016	0.00858009	4.38559e-64	NK	0.0316321	0.968368	gymrek-ukbb-mean_corpuscular_haemoglobin_concentration	0.704108
chr6	32606024	32606034	A	ENSG00000196126	-0.145016	0.00858009	4.38559e-64	NK	0.00106787	0.998932	gymrek-ukbb-ldl_cholesterol_direct	0.704108
chr6	32606024	32606034	A	ENSG00000196126	-0.145016	0.00858009	4.38559e-64	NK	0.0213288	0.978643	gymrek-ukbb-shbg	0.704108
chr6	32607344	32607375	A	ENSG00000198502	0.0342212	0.00421969	5.0675e-16	ILC	0.0409849	0.958991	gymrek-ukbb-albumin	0.656572
chr6	32607344	32607375	A	ENSG00000198502	0.0342212	0.00421969	5.0675e-16	ILC	0.00261063	0.997388	gymrek-ukbb-apolipoprotein_b	0.656572
chr6	32607344	32607375	A	ENSG00000198502	0.0342212	0.00421969	5.0675e-16	ILC	0.00426663	0.995731	gymrek-ukbb-cholesterol	0.656572
chr6	32607344	32607375	A	ENSG00000198502	0.0342212	0.00421969	5.0675e-16	ILC	0.00285224	0.997146	gymrek-ukbb-igf_1	0.656572
chr6	32607344	32607375	A	ENSG00000198502	0.0342212	0.00421969	5.0675e-16	ILC	0.00312579	0.996872	gymrek-ukbb-ldl_cholesterol_direct	0.656572
chr6	32607344	32607375	A	ENSG00000198502	0.0342212	0.00421969	5.0675e-16	ILC	0.0211065	0.978848	gymrek-ukbb-shbg	0.656572
chr6	32611479	32611503	CTTT	ENSG00000196735	-0.115461	0.00556293	1.09704e-95	CD16_Mono	0.0132027	0.986797	gymrek-ukbb-alanine_aminotransferase	0.706621
chr6	32611479	32611503	CTTT	ENSG00000196735	-0.115461	0.00556293	1.09704e-95	CD16_Mono	0.0105864	0.989414	gymrek-ukbb-creatinine	0.706621
chr6	32611479	32611503	CTTT	ENSG00000196735	-0.115461	0.00556293	1.09704e-95	CD16_Mono	0.003126	0.996874	gymrek-ukbb-cystatin_c	0.706621
chr6	32611479	32611503	CTTT	ENSG00000196735	-0.115461	0.00556293	1.09704e-95	CD16_Mono	0.00296239	0.997038	gymrek-ukbb-gamma_glutamyltransferase	0.706621
chr6	32611479	32611503	CTTT	ENSG00000196735	-0.115461	0.00556293	1.09704e-95	CD16_Mono	0.0377048	0.96227	gymrek-ukbb-mean_corpuscular_haemoglobin	0.706621
chr6	32611479	32611503	CTTT	ENSG00000196735	-0.115461	0.00556293	1.09704e-95	CD16_Mono	0.00603257	0.993967	gymrek-ukbb-red_blood_cell_distribution_width	0.706621
chr6	32611479	32611503	CTTT	ENSG00000196735	-0.115461	0.00556293	1.09704e-95	CD16_Mono	0.0405	0.959483	gymrek-ukbb-shbg	0.706621
chr6	32611479	32611503	CTTT	ENSG00000196735	-0.115461	0.00556293	1.09704e-95	CD16_Mono	0.13156	0.86844	gymrek-ukbb-total_bilirubin	0.706621
chr6	32611479	32611503	CTTT	ENSG00000196735	-0.115461	0.00556293	1.09704e-95	CD16_Mono	0.00601773	0.993982	gymrek-ukbb-glycated_haemoglobin	0.706621
chr6	32618784	32618796	AAAC	ENSG00000179344	0.643873	0.0363152	2.45502e-70	CD4_Naive	0.00200047	0.997999	gymrek-ukbb-shbg	0.721994
chr6	32619696	32619713	A	ENSG00000196735	0.107279	0.00895429	4.48355e-33	cDC1	0.00300507	0.992164	gymrek-ukbb-urea	0.617889
chr6	32629310	32629320	A	ENSG00000198502	0.304317	0.0217483	1.7274e-44	CD4_CTL	0.00818917	0.991797	gymrek-ukbb-shbg	0.774916
chr6	32629310	32629320	A	ENSG00000198502	0.464997	0.0183148	3.32176e-142	Treg	0.00811273	0.991873	gymrek-ukbb-shbg	0.774916
chr6	32629310	32629320	A	ENSG00000198502	0.337744	0.0203495	7.30919e-62	CD8_TCM	0.00811273	0.991873	gymrek-ukbb-shbg	0.774916
chr6	32629310	32629320	A	ENSG00000198502	0.304317	0.0217483	1.7274e-44	CD4_CTL	0.000294363	0.999706	gymrek-ukbb-total_bilirubin	0.774916
chr6	32629310	32629320	A	ENSG00000198502	0.464997	0.0183148	3.32176e-142	Treg	0.000291593	0.999708	gymrek-ukbb-total_bilirubin	0.774916
chr6	32629310	32629320	A	ENSG00000198502	0.337744	0.0203495	7.30919e-62	CD8_TCM	0.000291593	0.999708	gymrek-ukbb-total_bilirubin	0.774916
chr6	32629310	32629320	A	ENSG00000198502	0.696119	0.0154936	0	cDC2	0.00242957	0.992228	gymrek-ukbb-urea	0.774916
chr6	32629310	32629320	A	ENSG00000198502	0.666767	0.0154596	0	CD14_Mono	0.00242405	0.992246	gymrek-ukbb-urea	0.774916
chr6	32629310	32629320	A	ENSG00000198502	0.441951	0.0179562	9.23139e-134	NK	0.00240688	0.992301	gymrek-ukbb-urea	0.774916
chr6	32629310	32629320	A	ENSG00000198502	0.522564	0.0179368	1.34898e-186	CD4_TCM	0.00240789	0.992298	gymrek-ukbb-urea	0.774916
chr6	32629310	32629320	A	ENSG00000198502	0.416367	0.019426	6.50804e-102	gdT	0.00251407	0.992016	gymrek-ukbb-urea	0.774916
chr6	32629310	32629320	A	ENSG00000198502	0.337744	0.0203495	7.30919e-62	CD8_TCM	0.00101432	0.998986	kiryluk_IgAN	0.788598
chr6	32629310	32629320	A	ENSG00000198502	0.441951	0.0179562	9.23139e-134	NK	0.17303	0.82697	kiryluk_IgAN	0.788598
chr6	32629310	32629320	A	ENSG00000198502	0.522564	0.0179368	1.34898e-186	CD4_TCM	0.00100704	0.998993	kiryluk_IgAN	0.788598
chr6	32629310	32629320	A	ENSG00000198502	0.416367	0.019426	6.50804e-102	gdT	0.00101054	0.998989	kiryluk_IgAN	0.788598
chr6	32629310	32629320	A	ENSG00000198502	0.587421	0.016954	4.79102e-263	CD8_TEM	0.00254836	0.997452	gymrek-ukbb-mean_corpuscular_haemoglobin	0.774916
chr6	32629310	32629320	A	ENSG00000198502	0.587421	0.016954	4.79102e-263	CD8_TEM	0.00258308	0.997417	gymrek-ukbb-mean_corpuscular_haemoglobin_concentration	0.774916
chr6	32635938	32635949	T	ENSG00000196126	0.0913692	0.00579396	5.02765e-56	CD16_Mono	1.66707e-07	1	gymrek-ukbb-c_reactive_protein	0.922154
chr6	32635938	32635949	T	ENSG00000179344	-0.125327	0.00721236	1.23829e-67	CD8_TCM	0.0559695	0.944028	gymrek-ukbb-creatinine	0.922154
chr6	32635938	32635949	T	ENSG00000179344	-0.125327	0.00721236	1.23829e-67	CD8_TCM	0.123812	0.876188	gymrek-ukbb-red_blood_cell_distribution_width	0.922154
chr6	32635938	32635949	T	ENSG00000179344	-0.125327	0.00721236	1.23829e-67	CD8_TCM	0.123812	0.876188	gymrek-ukbb-glycated_haemoglobin	0.922154
chr6	32637093	32637102	A	ENSG00000179344	-0.121575	0.00595858	1.56122e-92	CD8_TEM	5.82988e-14	1	gymrek-ukbb-red_blood_cell_distribution_width	0.656062
chr6	32637093	32637102	A	ENSG00000179344	-0.121575	0.00595858	1.56122e-92	CD8_TEM	0.0182804	0.98172	gymrek-ukbb-total_bilirubin	0.656062
chr6	32637093	32637102	A	ENSG00000179344	-0.121575	0.00595858	1.56122e-92	CD8_TEM	6.58251e-10	1	gymrek-ukbb-glycated_haemoglobin	0.656062
chr6	32643137	32643147	T	ENSG00000179344	0.218092	0.0129484	1.17842e-63	cDC2	0.0358204	0.964176	gymrek-ukbb-albumin	0.860649
chr6	32643137	32643147	T	ENSG00000179344	0.240166	0.0108024	1.66364e-109	Treg	0.0121395	0.987859	gymrek-ukbb-albumin	0.860649
chr6	32643137	32643147	T	ENSG00000179344	0.218092	0.0129484	1.17842e-63	cDC2	0.0047236	0.995276	gymrek-ukbb-apolipoprotein_b	0.860649
chr6	32643137	32643147	T	ENSG00000179344	0.218092	0.0129484	1.17842e-63	cDC2	0.000534456	0.999466	gymrek-ukbb-cholesterol	0.860649
chr6	32643137	32643147	T	ENSG00000179344	0.218092	0.0129484	1.17842e-63	cDC2	0.0208073	0.979179	gymrek-ukbb-mean_corpuscular_haemoglobin	0.860649
chr6	32643137	32643147	T	ENSG00000179344	0.218092	0.0129484	1.17842e-63	cDC2	0.0371709	0.962829	gymrek-ukbb-mean_corpuscular_haemoglobin_concentration	0.860649
chr6	32643137	32643147	T	ENSG00000179344	0.218092	0.0129484	1.17842e-63	cDC2	0.000426251	0.999574	gymrek-ukbb-ldl_cholesterol_direct	0.860649
chr6	32643137	32643147	T	ENSG00000179344	0.218092	0.0129484	1.17842e-63	cDC2	0.0964479	0.903523	gymrek-ukbb-shbg	0.860649
chr6	32643137	32643147	T	ENSG00000179344	0.240166	0.0108024	1.66364e-109	Treg	0.0249512	0.975041	gymrek-ukbb-shbg	0.860649
chr6	33308168	33308188	A	ENSG00000231925	0.049018	0.00408983	4.24102e-33	CD4_Naive	0.0285325	0.971464	gymrek-ukbb-phosphate	1
chr6	33343407	33343426	T	ENSG00000289100	0.101132	0.0133976	4.40204e-14	CD16_Mono	0.0296225	0.97028	gymrek-ukbb-c_reactive_protein	1
chr6	33343407	33343426	T	ENSG00000289100	0.118136	0.0085489	1.96158e-43	NK	0.0296238	0.970279	gymrek-ukbb-c_reactive_protein	1
chr6	33343407	33343426	T	ENSG00000289100	0.132962	0.0104933	8.54174e-37	CD8_TEM	0.0296238	0.970279	gymrek-ukbb-c_reactive_protein	1
chr6	33343407	33343426	T	ENSG00000289100	0.109192	0.0089365	2.47278e-34	CD4_TCM	0.0296238	0.970279	gymrek-ukbb-c_reactive_protein	1
chr6	33343407	33343426	T	ENSG00000289100	0.101132	0.0133976	4.40204e-14	CD16_Mono	0.000423215	0.999004	gymrek-ukbb-shbg	1
chr6	33343407	33343426	T	ENSG00000289100	0.118136	0.0085489	1.96158e-43	NK	0.000423207	0.999004	gymrek-ukbb-shbg	1
chr6	33343407	33343426	T	ENSG00000289100	0.132962	0.0104933	8.54174e-37	CD8_TEM	0.000423207	0.999004	gymrek-ukbb-shbg	1
chr6	33343407	33343426	T	ENSG00000289100	0.109192	0.0089365	2.47278e-34	CD4_TCM	0.000423207	0.999004	gymrek-ukbb-shbg	1
chr6	34331288	34331304	T	ENSG00000272325	-0.125627	0.020964	2.06658e-09	NK	0.0751296	0.919812	gymrek-ukbb-cholesterol	1
chr6	34331288	34331304	T	ENSG00000272325	-0.125627	0.020964	2.06658e-09	NK	0.0498135	0.92992	gymrek-ukbb-ldl_cholesterol_direct	1
chr6	34385029	34385045	A	ENSG00000124614	-0.12813	0.0226476	1.53555e-08	CD4_CTL	0.0565893	0.913712	gymrek-ukbb-eosinophil_count	1
chr6	34385029	34385045	A	ENSG00000124614	-0.12813	0.0226476	1.53555e-08	CD4_CTL	0.0159329	0.953577	gymrek-ukbb-gamma_glutamyltransferase	1
chr6	34385029	34385045	A	ENSG00000124614	-0.12813	0.0226476	1.53555e-08	CD4_CTL	0.00130737	0.998668	gymrek-ukbb-lymphocyte_count	1
chr6	34385029	34385045	A	ENSG00000124614	-0.12813	0.0226476	1.53555e-08	CD4_CTL	0.0780034	0.921151	gymrek-ukbb-platelet_count	1
chr6	34385029	34385045	A	ENSG00000124614	-0.12813	0.0226476	1.53555e-08	CD4_CTL	0.188934	0.809032	gymrek-ukbb-platelet_crit	1
chr6	34385029	34385045	A	ENSG00000124614	-0.12813	0.0226476	1.53555e-08	CD4_CTL	0.139235	0.856812	gymrek-ukbb-white_blood_cell_count	1
chr6	34385029	34385045	A	ENSG00000124614	-0.12813	0.0226476	1.53555e-08	CD4_CTL	0.123466	0.836776	gymrek-ukbb-phosphate	1
chr6	34385029	34385045	A	ENSG00000124614	-0.12813	0.0226476	1.53555e-08	CD4_CTL	0.185001	0.813002	gymrek-ukbb-total_protein	1
chr6	34400511	34400531	T	ENSG00000124614	-0.164379	0.0155125	3.09302e-26	CD8_Naive	0.00119168	0.998733	gymrek-ukbb-creatinine	1
chr6	34400511	34400531	T	ENSG00000124614	-0.164379	0.0155125	3.09302e-26	CD8_Naive	0.104631	0.842589	gymrek-ukbb-eosinophil_count	1
chr6	34711672	34711688	CTTT	ENSG00000065060	0.217572	0.0281564	1.09874e-14	CD16_Mono	0.0561233	0.872169	colorectalca_GCST90129505	0.74077
chr6	34711672	34711688	CTTT	ENSG00000065060	0.217572	0.0281564	1.09874e-14	CD16_Mono	0.176352	0.823647	gymrek-ukbb-cystatin_c	0.741446
chr6	34711672	34711688	CTTT	ENSG00000065060	0.217572	0.0281564	1.09874e-14	CD16_Mono	0.000553193	0.999365	gymrek-ukbb-shbg	0.741446
chr6	34711672	34711688	CTTT	ENSG00000065060	0.33541	0.0228164	6.41103e-49	CD14_Mono	0.00324073	0.996759	gymrek-ukbb-gamma_glutamyltransferase	0.741446
chr6	34711672	34711688	CTTT	ENSG00000065060	0.33541	0.0228164	6.41103e-49	CD14_Mono	4.9115e-08	1	gymrek-ukbb-lymphocyte_count	0.741446
chr6	34711672	34711688	CTTT	ENSG00000065060	0.33541	0.0228164	6.41103e-49	CD14_Mono	0.0557618	0.933636	gymrek-ukbb-lymphocyte_percent	0.741446
chr6	34711672	34711688	CTTT	ENSG00000065060	0.33541	0.0228164	6.41103e-49	CD14_Mono	0.00701867	0.992981	gymrek-ukbb-platelet_crit	0.741446
chr6	34711672	34711688	CTTT	ENSG00000065060	0.33541	0.0228164	6.41103e-49	CD14_Mono	0.00278871	0.997169	gymrek-ukbb-white_blood_cell_count	0.741446
chr6	34755484	34755502	A	ENSG00000065060	0.246498	0.0241268	1.66838e-24	CD8_TEM	0.0758419	0.922875	gymrek-ukbb-c_reactive_protein	1
chr6	34755484	34755502	A	ENSG00000065060	0.405743	0.0280652	2.25976e-47	CD4_Naive	0.0758619	0.922855	gymrek-ukbb-c_reactive_protein	1
chr6	34755484	34755502	A	ENSG00000065060	0.522526	0.0241765	1.35548e-103	CD4_TCM	0.0758624	0.922854	gymrek-ukbb-c_reactive_protein	1
chr6	34755484	34755502	A	ENSG00000065060	0.246498	0.0241268	1.66838e-24	CD8_TEM	0.0694061	0.930594	gymrek-ukbb-cystatin_c	1
chr6	34755484	34755502	A	ENSG00000065060	0.405743	0.0280652	2.25976e-47	CD4_Naive	0.0698135	0.930187	gymrek-ukbb-cystatin_c	1
chr6	34755484	34755502	A	ENSG00000065060	0.522526	0.0241765	1.35548e-103	CD4_TCM	0.069814	0.930186	gymrek-ukbb-cystatin_c	1
chr6	34755484	34755502	A	ENSG00000124562	-0.186235	0.0152388	2.39773e-34	CD4_TCM	0.0602129	0.86331	colorectalca_GCST90129505	0.745276
chr6	34767875	34767892	T	ENSG00000124562	-0.259304	0.0218693	1.97963e-32	CD4_Naive	0.0800584	0.918664	gymrek-ukbb-c_reactive_protein	0.717965
chr6	34767875	34767892	T	ENSG00000124562	-0.259304	0.0218693	1.97963e-32	CD4_Naive	0.0700505	0.929949	gymrek-ukbb-cystatin_c	0.717965
chr6	34776081	34776098	T	ENSG00000124562	-0.137208	0.0185509	1.40033e-13	CD8_Naive	0.00107827	0.998889	gymrek-ukbb-c_reactive_protein	1
chr6	34776081	34776098	T	ENSG00000124562	-0.137208	0.0185509	1.40033e-13	CD8_Naive	0.143452	0.856304	gymrek-ukbb-creatinine	1
chr6	34793923	34793938	A	ENSG00000065060	-0.173584	0.0184889	6.08118e-21	CD4_TEM	0.0770992	0.922901	gymrek-ukbb-platelet_count	1
chr6	34793923	34793938	A	ENSG00000065060	-0.173584	0.0184889	6.08118e-21	CD4_TEM	0.155049	0.836696	gymrek-ukbb-shbg	1
chr6	35365498	35365510	T	ENSG00000112039	0.089739	0.0138505	9.22455e-11	cDC1	0.107261	0.892726	gymrek-ukbb-alkaline_phosphatase	1
chr6	35365498	35365510	T	ENSG00000112039	0.089739	0.0138505	9.22455e-11	cDC1	0.00432579	0.995667	gymrek-ukbb-mean_platelet_volume	1
chr6	35365498	35365510	T	ENSG00000112039	0.089739	0.0138505	9.22455e-11	cDC1	0.00191227	0.998055	gymrek-ukbb-platelet_count	1
chr6	35365498	35365510	T	ENSG00000112039	0.089739	0.0138505	9.22455e-11	cDC1	0.0120539	0.987636	gymrek-ukbb-white_blood_cell_count	1
chr6	41865916	41865941	T	ENSG00000164663	-0.0654499	0.00938586	3.09713e-12	CD14_Mono	0.00618348	0.993678	gymrek-ukbb-neutrophil_percent	0.542758
chr6	41915789	41915802	AC	ENSG00000164663	-0.0223729	0.0026543	3.48835e-17	CD8_TCM	0.0365589	0.962969	gymrek-ukbb-neutrophil_percent	1
chr6	42050380	42050397	A	ENSG00000112576	-0.0731085	0.0116749	3.79982e-10	CD4_TCM	0.00409268	0.994016	gymrek-ukbb-eosinophil_percent	1
chr6	42050380	42050397	A	ENSG00000112576	-0.0731085	0.0116749	3.79982e-10	CD4_TCM	6.21873e-06	0.999993	gymrek-ukbb-lymphocyte_count	1
chr6	42050380	42050397	A	ENSG00000112576	-0.0731085	0.0116749	3.79982e-10	CD4_TCM	0.00223044	0.996523	gymrek-ukbb-lymphocyte_percent	1
chr6	42050380	42050397	A	ENSG00000112576	-0.0731085	0.0116749	3.79982e-10	CD4_TCM	0.000108825	0.999889	gymrek-ukbb-platelet_crit	1
chr6	42949325	42949337	A	ENSG00000124587	-0.280288	0.0262694	1.41011e-26	CD8_Naive	0.0920324	0.906229	gymrek-ukbb-alanine_aminotransferase	1
chr6	42949325	42949337	A	ENSG00000124587	-0.280288	0.0262694	1.41011e-26	CD8_Naive	0.135306	0.864694	gymrek-ukbb-apolipoprotein_a	1
chr6	42949325	42949337	A	ENSG00000124587	-0.280288	0.0262694	1.41011e-26	CD8_Naive	0.00182091	0.998179	gymrek-ukbb-apolipoprotein_b	1
chr6	42949325	42949337	A	ENSG00000124587	-0.280288	0.0262694	1.41011e-26	CD8_Naive	0.00865885	0.987928	gymrek-ukbb-creatinine	1
chr6	42949325	42949337	A	ENSG00000124587	-0.280288	0.0262694	1.41011e-26	CD8_Naive	0.0115751	0.911657	gymrek-ukbb-haematocrit	1
chr6	42949325	42949337	A	ENSG00000124587	-0.280288	0.0262694	1.41011e-26	CD8_Naive	0.0203381	0.979662	gymrek-ukbb-hdl_cholesterol	1
chr6	42949325	42949337	A	ENSG00000124587	-0.280288	0.0262694	1.41011e-26	CD8_Naive	0.00722627	0.99184	gymrek-ukbb-igf_1	1
chr6	42949325	42949337	A	ENSG00000124587	-0.280288	0.0262694	1.41011e-26	CD8_Naive	0.000217557	0.999782	gymrek-ukbb-total_bilirubin	1
chr6	42961550	42961571	T	ENSG00000124587	-0.0804495	0.00281373	8.49854e-180	CD4_TCM	0.171207	0.825575	gymrek-ukbb-alanine_aminotransferase	0.820596
chr6	42961550	42961571	T	ENSG00000124587	-0.0804495	0.00281373	8.49854e-180	CD4_TCM	0.0244478	0.975552	gymrek-ukbb-apolipoprotein_a	0.820596
chr6	42961550	42961571	T	ENSG00000124587	-0.0804495	0.00281373	8.49854e-180	CD4_TCM	0.0931627	0.906837	gymrek-ukbb-apolipoprotein_b	0.820596
chr6	42961550	42961571	T	ENSG00000124587	-0.0804495	0.00281373	8.49854e-180	CD4_TCM	0.0486718	0.946934	gymrek-ukbb-platelet_crit	0.820596
chr6	42961550	42961571	T	ENSG00000124587	-0.0804495	0.00281373	8.49854e-180	CD4_TCM	0.0462683	0.953732	gymrek-ukbb-hdl_cholesterol	0.820596
chr6	42961550	42961571	T	ENSG00000124587	-0.0804495	0.00281373	8.49854e-180	CD4_TCM	0.059487	0.940513	gymrek-ukbb-total_bilirubin	0.820596
chr6	42977251	42977271	T	ENSG00000124587	0.170146	0.0161299	5.16257e-26	CD16_Mono	0.169597	0.827215	gymrek-ukbb-alanine_aminotransferase	1
chr6	42977251	42977271	T	ENSG00000124587	0.170146	0.0161299	5.16257e-26	CD16_Mono	0.0244127	0.975587	gymrek-ukbb-apolipoprotein_a	1
chr6	42977251	42977271	T	ENSG00000124587	0.170146	0.0161299	5.16257e-26	CD16_Mono	0.0928474	0.907153	gymrek-ukbb-apolipoprotein_b	1
chr6	42977251	42977271	T	ENSG00000124587	0.170146	0.0161299	5.16257e-26	CD16_Mono	0.0485508	0.947066	gymrek-ukbb-platelet_crit	1
chr6	42977251	42977271	T	ENSG00000124587	0.170146	0.0161299	5.16257e-26	CD16_Mono	0.0461618	0.953838	gymrek-ukbb-hdl_cholesterol	1
chr6	42977251	42977271	T	ENSG00000124587	0.170146	0.0161299	5.16257e-26	CD16_Mono	0.0594795	0.94052	gymrek-ukbb-total_bilirubin	1
chr6	43320925	43320935	ATAAA	ENSG00000171467	-0.301224	0.0249632	1.58388e-33	NK	0.0120575	0.987795	gymrek-ukbb-mean_sphered_cell_volume	0.861697
chr6	43320925	43320935	ATAAA	ENSG00000171467	-0.301224	0.0249632	1.58388e-33	NK	0.0991899	0.874861	gymrek-ukbb-urea	0.861697
chr6	44129365	44129382	A	ENSG00000180992	0.149191	0.0122753	5.47859e-34	CD4_TCM	0.000633229	0.999359	gymrek-ukbb-red_blood_cell_distribution_width	1
chr6	44802324	44802330	AT	ENSG00000196284	-0.608181	0.0251596	4.28937e-129	CD4_Naive	0.00270608	0.99704	gymrek-ukbb-lymphocyte_count	0.71727
chr6	44981869	44981885	A	ENSG00000196284	-0.395286	0.0255199	4.09716e-54	CD8_Naive	0.00272415	0.99702	gymrek-ukbb-lymphocyte_count	1
chr6	45297077	45297091	A	ENSG00000196284	-0.189249	0.0232158	3.58735e-16	CD14_Mono	0.1176	0.873081	gymrek-ukbb-lymphocyte_count	1
chr6	47500749	47500764	T	ENSG00000270761	-0.196565	0.0335304	4.56525e-09	B_naive	0.0384803	0.960682	alzheimer_GCST90027158	0.829361
chr6	47500749	47500764	T	ENSG00000270761	-0.196565	0.0335304	4.56525e-09	B_naive	0.0832505	0.91646	gymrek-ukbb-mean_platelet_volume	1
chr6	47500749	47500764	T	ENSG00000270761	-0.196565	0.0335304	4.56525e-09	B_naive	0.0927972	0.906881	gymrek-ukbb-platelet_count	1
chr6	47500749	47500764	T	ENSG00000270761	-0.196565	0.0335304	4.56525e-09	B_naive	0.0514306	0.94839	gymrek-ukbb-platelet_distribution_width	1
chr6	47500749	47500764	T	ENSG00000270761	-0.196565	0.0335304	4.56525e-09	B_naive	0.0625715	0.93721	gymrek-ukbb-red_blood_cell_distribution_width	1
chr6	49493056	49493073	T	ENSG00000146085	0.335331	0.032591	7.89403e-25	NK	0.00794231	0.991872	gymrek-ukbb-aspartate_aminotransferase	1
chr6	53263481	53263497	A	ENSG00000012660	0.177484	0.0281374	2.83089e-10	CD4_Naive	0.0193322	0.975608	gymrek-ukbb-lymphocyte_count	1
chr6	53263481	53263497	A	ENSG00000012660	0.177484	0.0281374	2.83089e-10	CD4_Naive	0.0838375	0.913995	gymrek-ukbb-lymphocyte_percent	1
chr6	56938135	56938144	A	ENSG00000151914	0.584367	0.0355433	9.73071e-61	CD4_Naive	0.00370646	0.992377	gymrek-ukbb-mean_sphered_cell_volume	0.684491
chr6	56938135	56938144	A	ENSG00000151914	0.649088	0.0325574	1.95591e-88	CD4_TCM	0.00365298	0.992479	gymrek-ukbb-mean_sphered_cell_volume	0.684491
chr6	87580591	87580604	A	ENSG00000146282	-0.223352	0.0252546	9.23448e-19	CD4_TCM	0.0331488	0.966844	gymrek-ukbb-eosinophil_percent	1
chr6	99473777	99473802	AC	ENSG00000279170	-0.049985	0.00564108	7.93755e-19	CD16_Mono	0.00388341	0.811817	gymrek-ukbb-creatinine	0.646895
chr6	108956534	108956551	A	ENSG00000080546	0.231059	0.0211696	9.8136e-28	CD8_Naive	0.0409305	0.958253	gymrek-ukbb-eosinophil_count	1
chr6	108956534	108956551	A	ENSG00000080546	0.418212	0.0194208	7.44452e-103	CD4_Naive	0.0409363	0.958247	gymrek-ukbb-eosinophil_count	1
chr6	108956534	108956551	A	ENSG00000080546	0.193697	0.0202728	1.24126e-21	CD4_TCM	0.0409362	0.958247	gymrek-ukbb-eosinophil_count	1
chr6	108956534	108956551	A	ENSG00000080546	0.231059	0.0211696	9.8136e-28	CD8_Naive	0.0193516	0.980627	gymrek-ukbb-eosinophil_percent	1
chr6	108956534	108956551	A	ENSG00000080546	0.418212	0.0194208	7.44452e-103	CD4_Naive	0.0193521	0.980626	gymrek-ukbb-eosinophil_percent	1
chr6	108956534	108956551	A	ENSG00000080546	0.193697	0.0202728	1.24126e-21	CD4_TCM	0.0193521	0.980626	gymrek-ukbb-eosinophil_percent	1
chr6	108956534	108956551	A	ENSG00000080546	0.231059	0.0211696	9.8136e-28	CD8_Naive	0.00883004	0.902326	gymrek-ukbb-glycated_haemoglobin	1
chr6	108956534	108956551	A	ENSG00000080546	0.418212	0.0194208	7.44452e-103	CD4_Naive	0.00882963	0.90233	gymrek-ukbb-glycated_haemoglobin	1
chr6	108956534	108956551	A	ENSG00000080546	0.193697	0.0202728	1.24126e-21	CD4_TCM	0.00882964	0.90233	gymrek-ukbb-glycated_haemoglobin	1
chr6	109468932	109468947	A	ENSG00000135535	0.258643	0.0297593	3.58764e-18	B_naive	0.0265876	0.853163	gymrek-ukbb-total_protein	0.886727
chr6	109468932	109468947	A	ENSG00000135535	0.258643	0.0297593	3.58764e-18	B_naive	0.0452874	0.954713	gymrek-ukbb-glycated_haemoglobin	0.886727
chr6	109592446	109592464	T	ENSG00000112367	-0.0751417	0.00961226	5.39788e-15	B_naive	0.0699761	0.929883	gymrek-ukbb-lymphocyte_percent	0.677767
chr6	109592446	109592464	T	ENSG00000112367	-0.0751417	0.00961226	5.39788e-15	B_naive	0.0651051	0.934777	gymrek-ukbb-mean_corpuscular_haemoglobin_concentration	0.677767
chr6	109592446	109592464	T	ENSG00000112367	-0.0751417	0.00961226	5.39788e-15	B_naive	0.0765232	0.923354	gymrek-ukbb-mean_corpuscular_volume	0.677767
chr6	109592446	109592464	T	ENSG00000112367	-0.0751417	0.00961226	5.39788e-15	B_naive	0.0489826	0.950666	gymrek-ukbb-mean_sphered_cell_volume	0.677767
chr6	109592446	109592464	T	ENSG00000112367	-0.0751417	0.00961226	5.39788e-15	B_naive	0.0148917	0.98384	gymrek-ukbb-neutrophil_percent	0.677767
chr6	109592446	109592464	T	ENSG00000112367	-0.0751417	0.00961226	5.39788e-15	B_naive	0.0133887	0.986589	gymrek-ukbb-red_blood_cell_count	0.677767
chr6	109592446	109592464	T	ENSG00000112367	-0.0751417	0.00961226	5.39788e-15	B_naive	0.037088	0.962852	gymrek-ukbb-glycated_haemoglobin	0.677767
chr6	109641337	109641352	TTTC	ENSG00000112367	-1.79078	0.0956238	2.96558e-78	NK	0.0455149	0.954466	gymrek-ukbb-lymphocyte_percent	0.66931
chr6	109641337	109641352	TTTC	ENSG00000112367	-1.79078	0.0956238	2.96558e-78	NK	0.0403169	0.959675	gymrek-ukbb-mean_corpuscular_haemoglobin_concentration	0.66931
chr6	109641337	109641352	TTTC	ENSG00000112367	-1.79078	0.0956238	2.96558e-78	NK	0.00853536	0.99072	gymrek-ukbb-neutrophil_percent	0.66931
chr6	109641337	109641352	TTTC	ENSG00000112367	-1.79078	0.0956238	2.96558e-78	NK	0.0220605	0.97794	gymrek-ukbb-glycated_haemoglobin	0.66931
chr6	110784158	110784177	A	ENSG00000155111	0.11676	0.0173344	1.63086e-11	CD4_Naive	0.0790983	0.919752	gymrek-ukbb-shbg	0.800726
chr6	118946129	118946140	A	ENSG00000253194	0.184803	0.0302664	1.02227e-09	cDC2	0.00243661	0.997452	gymrek-ukbb-mean_platelet_volume	0.639158
chr6	118946129	118946140	A	ENSG00000253194	0.184803	0.0302664	1.02227e-09	cDC2	0.00452704	0.909839	gymrek-ukbb-red_blood_cell_count	0.639158
chr6	126367442	126367450	T	ENSG00000203760	-0.238093	0.0281563	2.76436e-17	B_naive	0.00218933	0.997811	gymrek-ukbb-apolipoprotein_b	0.834561
chr6	126367442	126367450	T	ENSG00000203760	-0.238093	0.0281563	2.76436e-17	B_naive	0.0501707	0.947129	gymrek-ukbb-aspartate_aminotransferase	0.834561
chr6	126367442	126367450	T	ENSG00000203760	-0.238093	0.0281563	2.76436e-17	B_naive	0.103715	0.896285	gymrek-ukbb-c_reactive_protein	0.834561
chr6	126367442	126367450	T	ENSG00000203760	-0.238093	0.0281563	2.76436e-17	B_naive	0.000386355	0.999612	gymrek-ukbb-gamma_glutamyltransferase	0.834561
chr6	126367442	126367450	T	ENSG00000203760	-0.238093	0.0281563	2.76436e-17	B_naive	0.151956	0.848044	gymrek-ukbb-haemoglobin_concentration	0.834561
chr6	126367442	126367450	T	ENSG00000203760	-0.238093	0.0281563	2.76436e-17	B_naive	0.000783175	0.999172	gymrek-ukbb-lymphocyte_count	0.834561
chr6	126367442	126367450	T	ENSG00000203760	-0.238093	0.0281563	2.76436e-17	B_naive	0.000468884	0.999531	gymrek-ukbb-neutrophil_count	0.834561
chr6	126367442	126367450	T	ENSG00000203760	-0.238093	0.0281563	2.76436e-17	B_naive	0.0211165	0.97864	gymrek-ukbb-red_blood_cell_count	0.834561
chr6	126367442	126367450	T	ENSG00000203760	-0.238093	0.0281563	2.76436e-17	B_naive	0.000247783	0.999752	gymrek-ukbb-white_blood_cell_count	0.834561
chr6	126367442	126367450	T	ENSG00000203760	-0.238093	0.0281563	2.76436e-17	B_naive	0.0379398	0.96206	gymrek-ukbb-phosphate	0.834561
chr6	126367442	126367450	T	ENSG00000203760	-0.238093	0.0281563	2.76436e-17	B_naive	0.000312207	0.999687	gymrek-ukbb-triglycerides	0.834561
chr6	127309480	127309537	AC	ENSG00000093144	0.0286059	0.0034737	1.79594e-16	B_intermediate	0.0789222	0.919181	gymrek-ukbb-mean_corpuscular_volume	0.886637
chr6	127422171	127422191	T	ENSG00000093144	-0.131706	0.0190273	4.45491e-12	CD14_Mono	0.00425214	0.995618	gymrek-ukbb-mean_corpuscular_volume	0.622128
chr6	130061082	130061102	T	ENSG00000198945	0.26022	0.0136463	4.57513e-81	CD4_Naive	0.00267568	0.997324	gymrek-ukbb-alanine_aminotransferase	1
chr6	130061082	130061102	T	ENSG00000198945	0.198282	0.0133321	4.96437e-50	B_naive	0.00267568	0.997324	gymrek-ukbb-alanine_aminotransferase	1
chr6	130061082	130061102	T	ENSG00000198945	0.26022	0.0136463	4.57513e-81	CD4_Naive	0.00498274	0.994824	gymrek-ukbb-apolipoprotein_b	1
chr6	130061082	130061102	T	ENSG00000198945	0.198282	0.0133321	4.96437e-50	B_naive	0.00498274	0.994824	gymrek-ukbb-apolipoprotein_b	1
chr6	130061082	130061102	T	ENSG00000198945	0.26022	0.0136463	4.57513e-81	CD4_Naive	0.0537413	0.946258	gymrek-ukbb-aspartate_aminotransferase	1
chr6	130061082	130061102	T	ENSG00000198945	0.198282	0.0133321	4.96437e-50	B_naive	0.0537413	0.946258	gymrek-ukbb-aspartate_aminotransferase	1
chr6	130061082	130061102	T	ENSG00000198945	0.26022	0.0136463	4.57513e-81	CD4_Naive	1.77858e-05	0.999982	gymrek-ukbb-calcium	1
chr6	130061082	130061102	T	ENSG00000198945	0.198282	0.0133321	4.96437e-50	B_naive	1.77858e-05	0.999982	gymrek-ukbb-calcium	1
chr6	130061082	130061102	T	ENSG00000198945	0.26022	0.0136463	4.57513e-81	CD4_Naive	0.00550004	0.991428	gymrek-ukbb-cholesterol	1
chr6	130061082	130061102	T	ENSG00000198945	0.198282	0.0133321	4.96437e-50	B_naive	0.00550004	0.991428	gymrek-ukbb-cholesterol	1
chr6	130061082	130061102	T	ENSG00000198945	0.26022	0.0136463	4.57513e-81	CD4_Naive	0.00059318	0.999407	gymrek-ukbb-creatinine	1
chr6	130061082	130061102	T	ENSG00000198945	0.198282	0.0133321	4.96437e-50	B_naive	0.00059318	0.999407	gymrek-ukbb-creatinine	1
chr6	130061082	130061102	T	ENSG00000198945	0.26022	0.0136463	4.57513e-81	CD4_Naive	0.000103392	0.999897	gymrek-ukbb-gamma_glutamyltransferase	1
chr6	130061082	130061102	T	ENSG00000198945	0.198282	0.0133321	4.96437e-50	B_naive	0.000103392	0.999897	gymrek-ukbb-gamma_glutamyltransferase	1
chr6	130061082	130061102	T	ENSG00000198945	0.26022	0.0136463	4.57513e-81	CD4_Naive	0.0346299	0.96537	gymrek-ukbb-haematocrit	1
chr6	130061082	130061102	T	ENSG00000198945	0.198282	0.0133321	4.96437e-50	B_naive	0.0346299	0.96537	gymrek-ukbb-haematocrit	1
chr6	130061082	130061102	T	ENSG00000198945	0.26022	0.0136463	4.57513e-81	CD4_Naive	0.00590813	0.994092	gymrek-ukbb-haemoglobin_concentration	1
chr6	130061082	130061102	T	ENSG00000198945	0.198282	0.0133321	4.96437e-50	B_naive	0.00590813	0.994092	gymrek-ukbb-haemoglobin_concentration	1
chr6	130061082	130061102	T	ENSG00000198945	0.26022	0.0136463	4.57513e-81	CD4_Naive	0.0796984	0.920302	gymrek-ukbb-red_blood_cell_count	1
chr6	130061082	130061102	T	ENSG00000198945	0.198282	0.0133321	4.96437e-50	B_naive	0.0796984	0.920302	gymrek-ukbb-red_blood_cell_count	1
chr6	130061082	130061102	T	ENSG00000198945	0.26022	0.0136463	4.57513e-81	CD4_Naive	0.000506695	0.999493	gymrek-ukbb-igf_1	1
chr6	130061082	130061102	T	ENSG00000198945	0.198282	0.0133321	4.96437e-50	B_naive	0.000506695	0.999493	gymrek-ukbb-igf_1	1
chr6	130061082	130061102	T	ENSG00000198945	0.26022	0.0136463	4.57513e-81	CD4_Naive	0.00397892	0.994666	gymrek-ukbb-ldl_cholesterol_direct	1
chr6	130061082	130061102	T	ENSG00000198945	0.198282	0.0133321	4.96437e-50	B_naive	0.00397892	0.994666	gymrek-ukbb-ldl_cholesterol_direct	1
chr6	130061082	130061102	T	ENSG00000198945	0.26022	0.0136463	4.57513e-81	CD4_Naive	0.0278325	0.972167	gymrek-ukbb-shbg	1
chr6	130061082	130061102	T	ENSG00000198945	0.198282	0.0133321	4.96437e-50	B_naive	0.0278325	0.972167	gymrek-ukbb-shbg	1
chr6	130061082	130061102	T	ENSG00000198945	0.26022	0.0136463	4.57513e-81	CD4_Naive	0.000410913	0.999589	gymrek-ukbb-triglycerides	1
chr6	130061082	130061102	T	ENSG00000198945	0.198282	0.0133321	4.96437e-50	B_naive	0.000410913	0.999589	gymrek-ukbb-triglycerides	1
chr6	130061082	130061102	T	ENSG00000198945	0.198282	0.0133321	4.96437e-50	B_naive	0.00641101	0.993589	breastca_GCST004988	0.687465
chr6	130081422	130081436	T	ENSG00000198945	0.170136	0.0282538	1.726e-09	NK_CD56bright	0.00706371	0.992925	gymrek-ukbb-lymphocyte_count	1
chr6	130081422	130081436	T	ENSG00000198945	0.170136	0.0282538	1.726e-09	NK_CD56bright	0.000962195	0.916803	gymrek-ukbb-platelet_crit	1
chr6	130081422	130081436	T	ENSG00000198945	0.170136	0.0282538	1.726e-09	NK_CD56bright	0.00567091	0.99423	gymrek-ukbb-white_blood_cell_count	1
chr6	130081422	130081436	T	ENSG00000198945	0.170136	0.0282538	1.726e-09	NK_CD56bright	0.182716	0.817056	gymrek-ukbb-shbg	1
chr6	135045838	135045851	A	ENSG00000118514	-0.301173	0.0269693	5.89785e-29	NK	0.00777317	0.992227	gymrek-ukbb-neutrophil_count	1
chr6	135045838	135045851	A	ENSG00000118514	-0.301173	0.0269693	5.89785e-29	NK	0.190969	0.809031	gymrek-ukbb-white_blood_cell_count	1
chr6	135352811	135352825	T	ENSG00000135541	-0.421621	0.0261315	1.45844e-58	CD8_Naive	0.0258813	0.974119	gymrek-ukbb-neutrophil_count	1
chr6	135352811	135352825	T	ENSG00000135541	-0.599687	0.0244809	1.6237e-132	CD4_Naive	0.0258813	0.974119	gymrek-ukbb-neutrophil_count	1
chr6	135352811	135352825	T	ENSG00000135541	-0.421621	0.0261315	1.45844e-58	CD8_Naive	0.000860607	0.999131	gymrek-ukbb-platelet_distribution_width	1
chr6	135352811	135352825	T	ENSG00000135541	-0.599687	0.0244809	1.6237e-132	CD4_Naive	0.000860607	0.999131	gymrek-ukbb-platelet_distribution_width	1
chr6	135352811	135352825	T	ENSG00000135541	-0.421621	0.0261315	1.45844e-58	CD8_Naive	0.0410349	0.958965	gymrek-ukbb-white_blood_cell_count	1
chr6	135352811	135352825	T	ENSG00000135541	-0.599687	0.0244809	1.6237e-132	CD4_Naive	0.0410349	0.958965	gymrek-ukbb-white_blood_cell_count	1
chr6	135352811	135352825	T	ENSG00000135541	-0.421621	0.0261315	1.45844e-58	CD8_Naive	0.00745728	0.992543	gymrek-ukbb-phosphate	1
chr6	135352811	135352825	T	ENSG00000135541	-0.599687	0.0244809	1.6237e-132	CD4_Naive	0.00745728	0.992543	gymrek-ukbb-phosphate	1
chr6	135481705	135481717	T	ENSG00000135541	-0.31074	0.029179	1.75442e-26	NK_CD56bright	0.00975919	0.990241	gymrek-ukbb-phosphate	1
chr6	135481705	135481717	T	ENSG00000135541	-0.899089	0.0213647	0	B_naive	0.00975921	0.990241	gymrek-ukbb-phosphate	1
chr6	135481705	135481717	T	ENSG00000135541	-0.954369	0.0219416	0	CD4_TCM	0.00975921	0.990241	gymrek-ukbb-phosphate	1
chr6	136789675	136789704	T	ENSG00000197442	-0.238095	0.00784208	1.78988e-202	NK	0.0397867	0.956646	gymrek-ukbb-eosinophil_count	1
chr6	136789675	136789704	T	ENSG00000197442	-0.238095	0.00784208	1.78988e-202	NK	0.0499692	0.944565	gymrek-ukbb-mean_platelet_volume	1
chr6	136789675	136789704	T	ENSG00000197442	-0.238095	0.00784208	1.78988e-202	NK	0.0529087	0.947091	gymrek-ukbb-total_protein	1
chr6	136864315	136864325	A	ENSG00000197442	-0.2137	0.0166016	6.44671e-38	CD8_TCM	0.0389643	0.95754	gymrek-ukbb-eosinophil_count	0.834142
chr6	136864315	136864325	A	ENSG00000197442	-0.2137	0.0166016	6.44671e-38	CD8_TCM	0.143491	0.841013	gymrek-ukbb-mean_platelet_volume	0.834142
chr6	136864315	136864325	A	ENSG00000197442	-0.2137	0.0166016	6.44671e-38	CD8_TCM	0.0289273	0.962295	gymrek-ukbb-neutrophil_count	0.834142
chr6	136864315	136864325	A	ENSG00000197442	-0.2137	0.0166016	6.44671e-38	CD8_TCM	0.16746	0.83254	gymrek-ukbb-total_protein	0.834142
chr6	149793162	149793177	A	ENSG00000131023	0.110647	0.0126705	2.48708e-18	CD8_TEM	0.121286	0.87127	gymrek-ukbb-c_reactive_protein	1
chr6	153137749	153137766	T	ENSG00000091844	0.212397	0.0265979	1.39982e-15	MAIT	0.0179914	0.981977	gymrek-ukbb-hdl_cholesterol	1
chr6	153137749	153137766	T	ENSG00000091844	0.228121	0.0267964	1.69312e-17	gdT	0.0179914	0.981977	gymrek-ukbb-hdl_cholesterol	1
chr6	153137749	153137766	T	ENSG00000091844	0.228121	0.0267964	1.69312e-17	gdT	0.00439334	0.995585	prostateca_GCST90274713	0.751239
chr6	157915656	157915670	AC	ENSG00000130340	0.306954	0.0223329	5.49667e-43	NK	0.0161352	0.972917	gymrek-ukbb-alkaline_phosphatase	0.591116
chr6	157915656	157915670	AC	ENSG00000130340	0.306954	0.0223329	5.49667e-43	NK	0.0124072	0.987593	gymrek-ukbb-gamma_glutamyltransferase	0.591116
chr6	158260575	158260591	A	ENSG00000130338	-0.0974147	0.0140818	4.58828e-12	CD16_Mono	0.0177276	0.973146	gymrek-ukbb-gamma_glutamyltransferase	1
chr6	166955175	166955185	CA	ENSG00000026297	0.062356	0.00342503	4.62657e-74	CD8_TCM	0.0652811	0.93464	ra_GCST90132223	0.559724
chr6	166959240	166959259	T	ENSG00000071242	-0.274354	0.020149	3.20607e-42	CD4_TCM	0.00218544	0.997628	gymrek-ukbb-neutrophil_percent	1
chr6	167016979	167016993	TTAT	ENSG00000026297	-0.360346	0.0202137	4.38079e-71	CD8_Naive	0.0376938	0.961353	gymrek-ukbb-neutrophil_percent	0.540309
chr6	167117944	167117962	T	ENSG00000112486	0.136121	0.0103323	1.23363e-39	B_naive	0.00431989	0.99568	ra_GCST90132223	0.928505
chr6	167117944	167117962	T	ENSG00000112486	0.136121	0.0103323	1.23363e-39	B_naive	0.0523226	0.94506	gymrek-ukbb-neutrophil_percent	1
chr6	167117944	167117962	T	ENSG00000112486	0.136121	0.0103323	1.23363e-39	B_naive	0.0713206	0.928679	gymrek-ukbb-total_protein	1
chr6	167947175	167947192	T	ENSG00000130396	-0.285871	0.0153161	9.59725e-78	CD4_Naive	0.00972967	0.990232	gymrek-ukbb-red_blood_cell_distribution_width	1
chr7	1040690	1040704	A	ENSG00000146540	0.131725	0.0136327	4.35348e-22	CD4_Naive	6.84494e-07	0.999999	gymrek-ukbb-apolipoprotein_a	1
chr7	1040690	1040704	A	ENSG00000146540	0.131725	0.0136327	4.35348e-22	CD4_Naive	0.000182137	0.999808	gymrek-ukbb-cholesterol	1
chr7	1040690	1040704	A	ENSG00000146540	0.131725	0.0136327	4.35348e-22	CD4_Naive	7.52058e-09	1	gymrek-ukbb-hdl_cholesterol	1
chr7	1040690	1040704	A	ENSG00000146540	0.131725	0.0136327	4.35348e-22	CD4_Naive	2.10614e-06	0.999998	gymrek-ukbb-igf_1	1
chr7	2719024	2719031	C	ENSG00000174945	-0.157206	0.0138341	6.34573e-30	B_intermediate	0.0460343	0.953849	gymrek-ukbb-lymphocyte_count	0.814377
chr7	2719024	2719031	C	ENSG00000174945	-0.157206	0.0138341	6.34573e-30	B_intermediate	0.00959521	0.990404	gymrek-ukbb-neutrophil_count	0.814377
chr7	2719024	2719031	C	ENSG00000174945	-0.157206	0.0138341	6.34573e-30	B_intermediate	0.00628582	0.993714	gymrek-ukbb-platelet_count	0.814377
chr7	2719024	2719031	C	ENSG00000174945	-0.157206	0.0138341	6.34573e-30	B_intermediate	0.00184939	0.998151	gymrek-ukbb-platelet_crit	0.814377
chr7	2719024	2719031	C	ENSG00000174945	-0.157206	0.0138341	6.34573e-30	B_intermediate	0.0492899	0.95071	gymrek-ukbb-platelet_distribution_width	0.814377
chr7	2719024	2719031	C	ENSG00000174945	-0.157206	0.0138341	6.34573e-30	B_intermediate	0.0121909	0.987809	gymrek-ukbb-white_blood_cell_count	0.814377
chr7	2719024	2719031	C	ENSG00000174945	-0.157206	0.0138341	6.34573e-30	B_intermediate	0.00460536	0.995394	gymrek-ukbb-igf_1	0.814377
chr7	2818759	2818775	A	ENSG00000146535	0.213068	0.0124055	4.07102e-66	B_naive	0.0119565	0.98801	gymrek-ukbb-lymphocyte_count	1
chr7	2818759	2818775	A	ENSG00000146535	0.213068	0.0124055	4.07102e-66	B_naive	0.000361637	0.999638	gymrek-ukbb-neutrophil_count	1
chr7	2818759	2818775	A	ENSG00000146535	0.213068	0.0124055	4.07102e-66	B_naive	0.00924634	0.990754	gymrek-ukbb-platelet_count	1
chr7	2818759	2818775	A	ENSG00000146535	0.213068	0.0124055	4.07102e-66	B_naive	0.0654388	0.934561	gymrek-ukbb-platelet_distribution_width	1
chr7	2818759	2818775	A	ENSG00000146535	0.213068	0.0124055	4.07102e-66	B_naive	0.000300264	0.9997	gymrek-ukbb-white_blood_cell_count	1
chr7	2846979	2847006	A	ENSG00000146535	-0.0622826	0.00538656	6.37562e-31	B_intermediate	0.0730043	0.92699	gymrek-ukbb-neutrophil_count	0.767654
chr7	2846979	2847006	A	ENSG00000146535	-0.0622826	0.00538656	6.37562e-31	B_intermediate	0.0705962	0.929404	gymrek-ukbb-white_blood_cell_count	0.767654
chr7	6389203	6389218	A	ENSG00000136238	-0.136329	0.00980525	6.02039e-44	CD8_TEM	0.0215996	0.977261	gymrek-ukbb-ldl_cholesterol_direct	1
chr7	6390605	6390620	AAT	ENSG00000136238	-0.216197	0.0119904	1.11589e-72	NK	0.0178269	0.982173	gymrek-ukbb-cholesterol	0.697909
chr7	6390605	6390620	AAT	ENSG00000136238	-0.216197	0.0119904	1.11589e-72	NK	0.0123093	0.98702	gymrek-ukbb-ldl_cholesterol_direct	0.697909
chr7	6728473	6728490	T	ENSG00000290835	0.175688	0.0276744	2.17542e-10	CD4_Naive	6.07026e-05	0.982247	gymrek-ukbb-haematocrit	0.545738
chr7	6728473	6728490	T	ENSG00000290835	0.175688	0.0276744	2.17542e-10	CD4_Naive	0.000526494	0.999299	gymrek-ukbb-neutrophil_count	0.545738
chr7	6728473	6728490	T	ENSG00000290835	0.175688	0.0276744	2.17542e-10	CD4_Naive	0.0006086	0.999199	gymrek-ukbb-white_blood_cell_count	0.545738
chr7	6728473	6728490	T	ENSG00000290835	0.175688	0.0276744	2.17542e-10	CD4_Naive	0.0111294	0.987186	gymrek-ukbb-phosphate	0.545738
chr7	22825352	22825367	T	ENSG00000196683	0.165106	0.0250072	4.04729e-11	CD8_Naive	0.00904809	0.98846	prostateca_GCST90274713	0.611214
chr7	22825352	22825367	T	ENSG00000196683	0.165106	0.0250072	4.04729e-11	CD8_Naive	0.00161355	0.833504	gymrek-ukbb-alkaline_phosphatase	1
chr7	22825352	22825367	T	ENSG00000196683	0.355467	0.0209182	9.2194e-65	CD4_Naive	0.00161354	0.833511	gymrek-ukbb-alkaline_phosphatase	1
chr7	22825352	22825367	T	ENSG00000196683	0.165106	0.0250072	4.04729e-11	CD8_Naive	3.32292e-08	1	gymrek-ukbb-c_reactive_protein	1
chr7	22825352	22825367	T	ENSG00000196683	0.355467	0.0209182	9.2194e-65	CD4_Naive	2.51178e-08	1	gymrek-ukbb-c_reactive_protein	1
chr7	23581594	23581612	A	ENSG00000169193	-0.139599	0.0106271	2.04178e-39	B_intermediate	0.0505043	0.94949	gymrek-ukbb-alkaline_phosphatase	1
chr7	26867572	26867576	AC	ENSG00000005020	0.166754	0.0182326	5.91287e-20	CD8_Naive	0.0237129	0.959305	gymrek-ukbb-lymphocyte_percent	0.764994
chr7	43594875	43594890	A	ENSG00000164543	0.0414437	0.0039345	6.06129e-26	CD8_TEM	0.000400556	0.999588	gymrek-ukbb-mean_corpuscular_volume	1
chr7	43594875	43594890	A	ENSG00000164543	0.0414437	0.0039345	6.06129e-26	CD8_TEM	0.000550297	0.992765	gymrek-ukbb-mean_sphered_cell_volume	1
chr7	44800398	44800413	T	ENSG00000105968	-0.076634	0.0125112	9.05415e-10	B_memory	0.00445843	0.975126	gymrek-ukbb-lymphocyte_count	0.703054
chr7	44800398	44800413	T	ENSG00000105968	-0.076634	0.0125112	9.05415e-10	B_memory	0.00119623	0.997997	gymrek-ukbb-mean_corpuscular_haemoglobin	0.703054
chr7	44800398	44800413	T	ENSG00000105968	-0.076634	0.0125112	9.05415e-10	B_memory	0.000693551	0.998684	gymrek-ukbb-mean_corpuscular_volume	0.703054
chr7	44800398	44800413	T	ENSG00000105968	-0.076634	0.0125112	9.05415e-10	B_memory	0.00166227	0.997359	gymrek-ukbb-mean_platelet_volume	0.703054
chr7	44800398	44800413	T	ENSG00000105968	-0.076634	0.0125112	9.05415e-10	B_memory	0.000693459	0.998684	gymrek-ukbb-mean_sphered_cell_volume	0.703054
chr7	44800398	44800413	T	ENSG00000105968	-0.076634	0.0125112	9.05415e-10	B_memory	0.00543143	0.992192	gymrek-ukbb-neutrophil_count	0.703054
chr7	44800398	44800413	T	ENSG00000105968	-0.076634	0.0125112	9.05415e-10	B_memory	0.00161793	0.99742	gymrek-ukbb-platelet_count	0.703054
chr7	44800398	44800413	T	ENSG00000105968	-0.076634	0.0125112	9.05415e-10	B_memory	0.00165785	0.997365	gymrek-ukbb-platelet_crit	0.703054
chr7	44800398	44800413	T	ENSG00000105968	-0.076634	0.0125112	9.05415e-10	B_memory	0.00165304	0.997372	gymrek-ukbb-red_blood_cell_count	0.703054
chr7	44800398	44800413	T	ENSG00000105968	-0.076634	0.0125112	9.05415e-10	B_memory	0.00307309	0.99543	gymrek-ukbb-white_blood_cell_count	0.703054
chr7	44809474	44809490	T	ENSG00000196262	0.228143	0.0136564	1.1863e-62	CD4_Naive	0.00224106	0.997593	gymrek-ukbb-cystatin_c	0.562685
chr7	44809474	44809490	T	ENSG00000196262	0.121546	0.0075443	2.13447e-58	CD4_TCM	0.117527	0.876423	gymrek-ukbb-cystatin_c	0.562685
chr7	44875760	44875775	A	ENSG00000196262	-0.116674	0.0154173	3.79772e-14	Treg	0.0932171	0.901974	gymrek-ukbb-cystatin_c	1
chr7	44982515	44982530	A	ENSG00000232956	0.109122	0.0117977	2.2556e-20	CD4_Naive	0.132166	0.86783	colorectalca_GCST90129505	0.731163
chr7	44982515	44982530	A	ENSG00000232956	0.109122	0.0117977	2.2556e-20	CD4_Naive	2.30875e-05	0.999977	gymrek-ukbb-eosinophil_count	1
chr7	44982515	44982530	A	ENSG00000232956	0.109122	0.0117977	2.2556e-20	CD4_Naive	0.0370058	0.916578	gymrek-ukbb-lymphocyte_percent	1
chr7	45042265	45042275	A	ENSG00000136286	-0.013214	0.00229701	8.78426e-09	CD8_TEM	6.45087e-05	0.999682	gymrek-ukbb-eosinophil_count	0.824137
chr7	45042265	45042275	A	ENSG00000136286	-0.013214	0.00229701	8.78426e-09	CD8_TEM	0.0357752	0.899953	gymrek-ukbb-lymphocyte_percent	0.824137
chr7	45042265	45042275	A	ENSG00000136280	0.0165543	0.00197194	4.66108e-17	CD4_Naive	0.141133	0.858865	colorectalca_GCST90129505	0.669065
chr7	45066901	45066918	T	ENSG00000136280	0.207422	0.016806	5.37402e-35	B_naive	0.0418722	0.958124	gymrek-ukbb-eosinophil_count	1
chr7	45066901	45066918	T	ENSG00000136280	0.207422	0.016806	5.37402e-35	B_naive	0.000389277	0.99931	gymrek-ukbb-eosinophil_percent	1
chr7	50436705	50436720	T	ENSG00000132436	0.441997	0.0230674	7.82463e-82	CD4_Naive	0.0301923	0.962325	gymrek-ukbb-glucose	1
chr7	50436705	50436720	T	ENSG00000132436	0.441997	0.0230674	7.82463e-82	CD4_Naive	4.14738e-06	0.981379	gymrek-ukbb-mean_platelet_volume	1
chr7	50436705	50436720	T	ENSG00000132436	0.441997	0.0230674	7.82463e-82	CD4_Naive	0.0137538	0.979711	gymrek-ukbb-neutrophil_percent	1
chr7	50478039	50478054	A	ENSG00000132436	-0.263562	0.0166266	1.36581e-56	NK	0.0124711	0.970609	gymrek-ukbb-aspartate_aminotransferase	1
chr7	50478039	50478054	A	ENSG00000132436	-0.301597	0.0165896	7.44243e-74	CD4_TCM	0.0124713	0.970608	gymrek-ukbb-aspartate_aminotransferase	1
chr7	50742257	50742273	CGCA	ENSG00000106070	-0.418295	0.0175319	8.14367e-126	CD4_Naive	0.0376578	0.962222	prostateca_GCST90274713	0.913069
chr7	55892871	55892888	A	ENSG00000178665	0.402593	0.0315795	3.17608e-37	CD4_Naive	0.0407967	0.95114	gymrek-ukbb-creatinine	1
chr7	65051577	65051590	T	ENSG00000290860	-0.181509	0.0104952	5.17443e-67	CD8_TEM	0.0248182	0.970758	gymrek-ukbb-calcium	0.923988
chr7	65076973	65076991	T	ENSG00000290860	-0.233616	0.0227638	1.03847e-24	CD14_Mono	0.00113996	0.825812	gymrek-ukbb-calcium	0.541201
chr7	66229117	66229128	T	ENSG00000234185	-0.331099	0.0166384	4.09388e-88	NK	0.15071	0.849028	gymrek-ukbb-white_blood_cell_count	1
chr7	66502351	66502360	T	ENSG00000179406	-0.470746	0.0523417	2.3904e-19	CD14_Mono	0.00201272	0.997929	gymrek-ukbb-calcium	0.661641
chr7	66502351	66502360	T	ENSG00000179406	-0.470746	0.0523417	2.3904e-19	CD14_Mono	0.00121852	0.998734	gymrek-ukbb-creatinine	0.661641
chr7	66502351	66502360	T	ENSG00000179406	-0.470746	0.0523417	2.3904e-19	CD14_Mono	0.00671316	0.960082	gymrek-ukbb-phosphate	0.661641
chr7	66502351	66502360	T	ENSG00000179406	-0.470746	0.0523417	2.3904e-19	CD14_Mono	0.00394343	0.995955	gymrek-ukbb-glycated_haemoglobin	0.661641
chr7	66502351	66502360	T	ENSG00000179406	-0.392933	0.0655297	2.01925e-09	CD4_TEM	0.000715534	0.9286	gymrek-ukbb-neutrophil_count	0.661641
chr7	66502351	66502360	T	ENSG00000179406	-0.392933	0.0655297	2.01925e-09	CD4_TEM	0.000500206	0.937696	gymrek-ukbb-white_blood_cell_count	0.661641
chr7	66607828	66607847	A	ENSG00000226824	-0.123645	0.0160305	1.22768e-14	CD4_Naive	0.00207396	0.992825	gymrek-ukbb-creatinine	0.644434
chr7	66607828	66607847	A	ENSG00000226824	-0.123645	0.0160305	1.22768e-14	CD4_Naive	0.0405893	0.890478	gymrek-ukbb-glycated_haemoglobin	0.644434
chr7	66660347	66660361	A	ENSG00000272831	0.420691	0.0531419	2.44535e-15	CD8_TCM	0.000341539	0.974944	gymrek-ukbb-creatinine	0.74139
chr7	66760442	66760460	T	ENSG00000272831	0.149904	0.0100042	9.32714e-51	NK	0.00262002	0.93131	gymrek-ukbb-creatinine	0.815725
chr7	66918977	66918998	T	ENSG00000289177	0.152098	0.0212894	9.0439e-13	CD8_Naive	0.128083	0.865912	gymrek-ukbb-creatinine	1
chr7	73586544	73586561	T	ENSG00000106635	0.249096	0.0297531	5.65947e-17	CD4_Naive	0.102039	0.897961	gymrek-ukbb-alanine_aminotransferase	1
chr7	73586544	73586561	T	ENSG00000106635	0.249096	0.0297531	5.65947e-17	CD4_Naive	0.00567593	0.994324	gymrek-ukbb-albumin	1
chr7	73586544	73586561	T	ENSG00000106635	0.249096	0.0297531	5.65947e-17	CD4_Naive	0.0060211	0.993979	gymrek-ukbb-alkaline_phosphatase	1
chr7	73586544	73586561	T	ENSG00000106635	0.249096	0.0297531	5.65947e-17	CD4_Naive	0.00417375	0.995826	gymrek-ukbb-c_reactive_protein	1
chr7	73586544	73586561	T	ENSG00000106635	0.249096	0.0297531	5.65947e-17	CD4_Naive	0.0247915	0.975208	gymrek-ukbb-eosinophil_percent	1
chr7	73586544	73586561	T	ENSG00000106635	0.249096	0.0297531	5.65947e-17	CD4_Naive	0.0569874	0.936503	gymrek-ukbb-mean_corpuscular_haemoglobin_concentration	1
chr7	73586544	73586561	T	ENSG00000106635	0.249096	0.0297531	5.65947e-17	CD4_Naive	0.0994594	0.883544	gymrek-ukbb-mean_corpuscular_volume	1
chr7	73586544	73586561	T	ENSG00000106635	0.249096	0.0297531	5.65947e-17	CD4_Naive	0.162911	0.83401	gymrek-ukbb-mean_platelet_volume	1
chr7	73586544	73586561	T	ENSG00000106635	0.249096	0.0297531	5.65947e-17	CD4_Naive	0.104808	0.895192	gymrek-ukbb-mean_sphered_cell_volume	1
chr7	73586544	73586561	T	ENSG00000106635	0.249096	0.0297531	5.65947e-17	CD4_Naive	0.00556317	0.994437	gymrek-ukbb-neutrophil_count	1
chr7	73586544	73586561	T	ENSG00000106635	0.249096	0.0297531	5.65947e-17	CD4_Naive	0.0194194	0.98058	gymrek-ukbb-neutrophil_percent	1
chr7	73586544	73586561	T	ENSG00000106635	0.249096	0.0297531	5.65947e-17	CD4_Naive	0.0393895	0.960611	gymrek-ukbb-platelet_count	1
chr7	73586544	73586561	T	ENSG00000106635	0.249096	0.0297531	5.65947e-17	CD4_Naive	0.00594191	0.994058	gymrek-ukbb-platelet_crit	1
chr7	73586544	73586561	T	ENSG00000106635	0.249096	0.0297531	5.65947e-17	CD4_Naive	0.00626809	0.993732	gymrek-ukbb-platelet_distribution_width	1
chr7	73586544	73586561	T	ENSG00000106635	0.249096	0.0297531	5.65947e-17	CD4_Naive	0.0043352	0.995665	gymrek-ukbb-white_blood_cell_count	1
chr7	73586544	73586561	T	ENSG00000106635	0.249096	0.0297531	5.65947e-17	CD4_Naive	0.00177306	0.998227	gymrek-ukbb-igf_1	1
chr7	73586544	73586561	T	ENSG00000106635	0.249096	0.0297531	5.65947e-17	CD4_Naive	0.01456	0.98544	gymrek-ukbb-urate	1
chr7	73586544	73586561	T	ENSG00000106635	0.249096	0.0297531	5.65947e-17	CD4_Naive	0.00990063	0.990099	gymrek-ukbb-urea	1
chr7	76159295	76159310	A	ENSG00000146701	0.122749	0.0150622	3.65429e-16	CD4_TCM	0.11615	0.836754	gymrek-ukbb-apolipoprotein_b	0.837301
chr7	76159295	76159310	A	ENSG00000146701	0.122749	0.0150622	3.65429e-16	CD4_TCM	0.00593679	0.991414	gymrek-ukbb-creatinine	0.837301
chr7	76159295	76159310	A	ENSG00000146701	0.122749	0.0150622	3.65429e-16	CD4_TCM	0.017894	0.972925	gymrek-ukbb-platelet_count	0.837301
chr7	77008790	77008809	TCTTTT	ENSG00000205482	0.194304	0.0211526	4.08301e-20	CD4_TEM	2.16711e-09	0.99999	gymrek-ukbb-urea	0.655793
chr7	77040254	77040266	TAA	ENSG00000186645	0.690067	0.0382542	9.62934e-73	CD8_TEM	2.14351e-09	0.99999	gymrek-ukbb-urea	0.69506
chr7	77040254	77040266	TAA	ENSG00000186645	0.58221	0.0398835	2.90294e-48	B_naive	2.14354e-09	0.99999	gymrek-ukbb-urea	0.69506
chr7	77061776	77061785	T	ENSG00000186645	-0.348117	0.042624	3.15718e-16	CD4_TEM	6.78745e-06	0.944034	gymrek-ukbb-urea	0.629216
chr7	77426117	77426131	A	ENSG00000186088	-0.159847	0.0290394	3.70263e-08	B_intermediate	0.00140134	0.879734	gymrek-ukbb-glycated_haemoglobin	1
chr7	77510588	77510599	A	ENSG00000127947	-0.228387	0.024991	6.31723e-20	B_naive	0.0926105	0.907008	gymrek-ukbb-total_protein	1
chr7	77572098	77572114	T	ENSG00000127947	0.16309	0.0149129	7.73799e-28	B_memory	0.00548922	0.994452	gymrek-ukbb-lymphocyte_count	1
chr7	77572098	77572114	T	ENSG00000127947	0.16309	0.0149129	7.73799e-28	B_memory	0.00628562	0.993685	gymrek-ukbb-total_protein	1
chr7	90384594	90384601	C	ENSG00000105793	0.0901229	0.0143135	3.04697e-10	CD14_Mono	0.0174608	0.885571	gymrek-ukbb-glucose	0.858637
chr7	90384594	90384601	C	ENSG00000105793	0.0901229	0.0143135	3.04697e-10	CD14_Mono	0.0210749	0.867602	gymrek-ukbb-glycated_haemoglobin	0.858637
chr7	92050063	92050082	T	ENSG00000127914	0.175652	0.0249587	1.95416e-12	B_naive	0.0419915	0.958006	gymrek-ukbb-eosinophil_percent	1
chr7	92050063	92050082	T	ENSG00000127914	0.175652	0.0249587	1.95416e-12	B_naive	0.199921	0.800072	gymrek-ukbb-red_blood_cell_count	1
chr7	100152404	100152421	AAAC	ENSG00000188186	-0.241078	0.031806	3.46492e-14	CD8_Naive	0.162827	0.836336	alzheimer_GCST90027158	0.622171
chr7	100187392	100187405	T	ENSG00000291122	-0.260095	0.0172167	1.45443e-51	CD4_TEM	0.014519	0.984501	gymrek-ukbb-c_reactive_protein	0.78495
chr7	100199899	100199916	A	ENSG00000291122	0.209617	0.0167709	7.57249e-36	CD8_Naive	0.0169263	0.981986	colorectalca_GCST90129505	0.753398
chr7	100199899	100199916	A	ENSG00000291122	0.3761	0.0150231	2.56055e-138	CD4_Naive	0.00311877	0.996621	gymrek-ukbb-c_reactive_protein	0.714537
chr7	100225613	100225626	T	ENSG00000213413	0.153823	0.0220453	3.00274e-12	CD8_TEM	0.0078009	0.992199	alzheimer_GCST90027158	0.834891
chr7	100225613	100225626	T	ENSG00000213413	0.153823	0.0220453	3.00274e-12	CD8_TEM	0.00167436	0.945258	gymrek-ukbb-glycated_haemoglobin	0.834891
chr7	100225613	100225626	T	ENSG00000213413	0.216335	0.0224706	6.12253e-22	CD4_TCM	0.00155161	0.946065	gymrek-ukbb-glycated_haemoglobin	0.834891
chr7	100225613	100225626	T	ENSG00000291122	0.538775	0.0281048	6.56417e-82	CD8_TEM	0.0145276	0.984492	gymrek-ukbb-c_reactive_protein	0.834891
chr7	100225613	100225626	T	ENSG00000291122	0.312876	0.0338089	2.1576e-20	gdT	0.0145209	0.984499	gymrek-ukbb-c_reactive_protein	0.834891
chr7	100225613	100225626	T	ENSG00000213413	0.216335	0.0224706	6.12253e-22	CD4_TCM	0.00257357	0.996978	gymrek-ukbb-platelet_count	0.834891
chr7	100225613	100225626	T	ENSG00000213413	0.216335	0.0224706	6.12253e-22	CD4_TCM	0.00184854	0.997794	gymrek-ukbb-platelet_crit	0.834891
chr7	100225613	100225626	T	ENSG00000213413	0.216335	0.0224706	6.12253e-22	CD4_TCM	0.0212077	0.976004	gymrek-ukbb-platelet_distribution_width	0.834891
chr7	100299262	100299277	A	ENSG00000121716	-0.279878	0.0384599	3.40923e-13	Treg	0.0262798	0.957167	gymrek-ukbb-lymphocyte_count	0.799031
chr7	100299262	100299277	A	ENSG00000121716	-0.769654	0.0302469	7.87776e-143	CD8_TEM	0.000854334	0.99802	gymrek-ukbb-lymphocyte_count	0.799031
chr7	100299262	100299277	A	ENSG00000121716	-0.279878	0.0384599	3.40923e-13	Treg	0.0436215	0.956378	gymrek-ukbb-platelet_crit	0.799031
chr7	100299262	100299277	A	ENSG00000121716	-0.279878	0.0384599	3.40923e-13	Treg	0.00146914	0.998531	gymrek-ukbb-glycated_haemoglobin	0.799031
chr7	100299262	100299277	A	ENSG00000121716	-0.769654	0.0302469	7.87776e-143	CD8_TEM	0.0532857	0.946713	gymrek-ukbb-glycated_haemoglobin	0.799031
chr7	100371117	100371132	A	ENSG00000121716	-0.324998	0.0350304	1.73352e-20	NK_CD56bright	0.011081	0.981588	gymrek-ukbb-lymphocyte_count	1
chr7	100371117	100371132	A	ENSG00000121716	-0.362737	0.0336286	3.98406e-27	CD8_Naive	0.0259982	0.957619	gymrek-ukbb-lymphocyte_count	1
chr7	100371117	100371132	A	ENSG00000121716	-0.324998	0.0350304	1.73352e-20	NK_CD56bright	0.0440258	0.955974	gymrek-ukbb-platelet_crit	1
chr7	100371117	100371132	A	ENSG00000121716	-0.362737	0.0336286	3.98406e-27	CD8_Naive	0.0395793	0.960421	gymrek-ukbb-platelet_crit	1
chr7	100371117	100371132	A	ENSG00000121716	-0.324998	0.0350304	1.73352e-20	NK_CD56bright	0.00167522	0.998325	gymrek-ukbb-glycated_haemoglobin	1
chr7	100371117	100371132	A	ENSG00000121716	-0.362737	0.0336286	3.98406e-27	CD8_Naive	0.00144324	0.998557	gymrek-ukbb-glycated_haemoglobin	1
chr7	100418790	100418803	A	ENSG00000121716	0.868396	0.0445792	1.62798e-84	NK	0.00211351	0.995997	gymrek-ukbb-lymphocyte_count	0.549731
chr7	100418790	100418803	A	ENSG00000121716	0.810747	0.0348597	1.19761e-119	CD4_TCM	0.00121679	0.997438	gymrek-ukbb-lymphocyte_count	0.549731
chr7	100418790	100418803	A	ENSG00000121716	0.868396	0.0445792	1.62798e-84	NK	7.72164e-06	0.997612	gymrek-ukbb-mean_platelet_volume	0.549731
chr7	100418790	100418803	A	ENSG00000121716	0.810747	0.0348597	1.19761e-119	CD4_TCM	0.00148168	0.99266	gymrek-ukbb-mean_platelet_volume	0.549731
chr7	100418790	100418803	A	ENSG00000121716	0.868396	0.0445792	1.62798e-84	NK	7.61213e-07	0.999999	gymrek-ukbb-platelet_count	0.549731
chr7	100418790	100418803	A	ENSG00000121716	0.810747	0.0348597	1.19761e-119	CD4_TCM	0.0014735	0.998526	gymrek-ukbb-platelet_count	0.549731
chr7	100418790	100418803	A	ENSG00000121716	0.868396	0.0445792	1.62798e-84	NK	0.0648238	0.935176	gymrek-ukbb-platelet_crit	0.549731
chr7	100418790	100418803	A	ENSG00000121716	0.810747	0.0348597	1.19761e-119	CD4_TCM	0.147449	0.852551	gymrek-ukbb-platelet_crit	0.549731
chr7	100418790	100418803	A	ENSG00000121716	0.810747	0.0348597	1.19761e-119	CD4_TCM	0.0868789	0.913118	gymrek-ukbb-glycated_haemoglobin	0.549731
chr7	100442787	100442805	A	ENSG00000121716	0.498552	0.0330565	2.13302e-51	CD4_Naive	0.000141282	0.999859	gymrek-ukbb-platelet_crit	1
chr7	100442787	100442805	A	ENSG00000121716	0.498552	0.0330565	2.13302e-51	CD4_Naive	0.0146613	0.985339	gymrek-ukbb-platelet_distribution_width	1
chr7	100442787	100442805	A	ENSG00000121716	0.498552	0.0330565	2.13302e-51	CD4_Naive	0.0315329	0.968466	gymrek-ukbb-glycated_haemoglobin	1
chr7	100463109	100463121	A	ENSG00000121716	-0.291138	0.0368439	2.74624e-15	CD14_Mono	0.00369722	0.993135	gymrek-ukbb-lymphocyte_count	0.503874
chr7	100463109	100463121	A	ENSG00000121716	-0.291138	0.0368439	2.74624e-15	CD14_Mono	0.000521597	0.995672	gymrek-ukbb-mean_platelet_volume	0.503874
chr7	100463109	100463121	A	ENSG00000121716	-0.291138	0.0368439	2.74624e-15	CD14_Mono	0.000514936	0.999421	gymrek-ukbb-platelet_count	0.503874
chr7	100463109	100463121	A	ENSG00000121716	-0.291138	0.0368439	2.74624e-15	CD14_Mono	0.0947579	0.901222	gymrek-ukbb-platelet_crit	0.503874
chr7	100634177	100634220	AC	ENSG00000106327	0.0245921	0.00344395	9.28937e-13	CD4_TCM	0.0173177	0.982682	gymrek-ukbb-platelet_count	1
chr7	100639787	100639802	T	ENSG00000146830	-0.238242	0.0294684	6.2328e-16	CD4_TCM	0.151791	0.837973	gymrek-ukbb-lymphocyte_count	1
chr7	100694312	100694383	CCG	ENSG00000146830	0.0434417	0.00467821	1.60249e-20	CD8_TEM	0.0786564	0.902663	gymrek-ukbb-alkaline_phosphatase	1
chr7	100694312	100694383	CCG	ENSG00000146830	0.0434417	0.00467821	1.60249e-20	CD8_TEM	0.00104726	0.998944	gymrek-ukbb-apolipoprotein_b	1
chr7	100694312	100694383	CCG	ENSG00000146830	0.0434417	0.00467821	1.60249e-20	CD8_TEM	0.00465155	0.995348	gymrek-ukbb-cholesterol	1
chr7	100694312	100694383	CCG	ENSG00000146830	0.0434417	0.00467821	1.60249e-20	CD8_TEM	0.166647	0.83335	gymrek-ukbb-glucose	1
chr7	100694312	100694383	CCG	ENSG00000146830	0.0434417	0.00467821	1.60249e-20	CD8_TEM	0.00106536	0.990143	gymrek-ukbb-glycated_haemoglobin	1
chr7	102467172	102467212	TGTG	ENSG00000005075	0.0606928	0.00653076	1.4949e-20	CD4_Naive	0.00386263	0.914647	gymrek-ukbb-mean_platelet_volume	0.693043
chr7	107507469	107507488	T	ENSG00000164597	-0.16858	0.0167329	7.14306e-24	dnT	0.011501	0.988499	gymrek-ukbb-calcium	1
chr7	107507469	107507488	T	ENSG00000164597	-0.16858	0.0167329	7.14306e-24	dnT	0.00060571	0.999394	gymrek-ukbb-cystatin_c	1
chr7	135076883	135076899	ACA	ENSG00000146859	0.508606	0.0278279	1.26526e-74	NK	0.0172091	0.981834	gymrek-ukbb-mean_platelet_volume	1
chr7	135096414	135096432	GAAA	ENSG00000287733	-0.757935	0.0601703	2.20713e-36	NK	0.0119283	0.987379	gymrek-ukbb-mean_platelet_volume	0.971977
chr7	143410440	143410452	T	ENSG00000229153	-0.531228	0.0307217	5.43785e-67	CD14_Mono	0.000127079	0.877085	gymrek-ukbb-gamma_glutamyltransferase	1
chr7	151222297	151222307	A	ENSG00000033050	-0.144013	0.019603	2.03518e-13	CD4_TCM	0.00148626	0.991509	gymrek-ukbb-haematocrit	0.726041
chr7	151222297	151222307	A	ENSG00000033050	-0.144013	0.019603	2.03518e-13	CD4_TCM	0.00151753	0.99036	gymrek-ukbb-haemoglobin_concentration	0.726041
chr7	158814287	158814346	TA	ENSG00000117868	0.0256134	0.00264966	4.17718e-22	B_memory	0.0320884	0.967911	gymrek-ukbb-platelet_count	0.781839
chr8	9058840	9058870	ATAA	ENSG00000104626	0.110137	0.00945617	2.37404e-31	CD4_TCM	0.102104	0.89789	gymrek-ukbb-c_reactive_protein	1
chr8	11532178	11532185	A	ENSG00000136573	-0.463658	0.0315497	6.82745e-49	CD4_Naive	0.00315596	0.973276	gymrek-ukbb-lymphocyte_percent	0.70225
chr8	11532178	11532185	A	ENSG00000136573	-0.463658	0.0315497	6.82745e-49	CD4_Naive	0.0403958	0.938476	gymrek-ukbb-neutrophil_percent	0.70225
chr8	11836152	11836167	A	ENSG00000079459	-0.242983	0.0131748	5.93054e-76	Treg	0.0140415	0.966559	gymrek-ukbb-apolipoprotein_a	1
chr8	11836152	11836167	A	ENSG00000079459	-0.242983	0.0131748	5.93054e-76	Treg	0.0179256	0.982073	gymrek-ukbb-creatinine	1
chr8	11839486	11839500	A	ENSG00000079459	0.7266	0.0273391	1.24055e-155	CD4_Naive	0.00775485	0.981012	gymrek-ukbb-apolipoprotein_a	1
chr8	11839486	11839500	A	ENSG00000079459	0.761073	0.026071	2.42767e-187	CD4_TCM	0.00775485	0.981012	gymrek-ukbb-apolipoprotein_a	1
chr8	11839486	11839500	A	ENSG00000079459	0.7266	0.0273391	1.24055e-155	CD4_Naive	0.183814	0.816177	gymrek-ukbb-creatinine	1
chr8	11839486	11839500	A	ENSG00000079459	0.761073	0.026071	2.42767e-187	CD4_TCM	0.183814	0.816177	gymrek-ukbb-creatinine	1
chr8	23026266	23026275	T	ENSG00000245025	0.129749	0.0204633	2.28929e-10	CD4_TCM	0.0147552	0.985035	prostateca_GCST90274713	0.691742
chr8	23026266	23026275	T	ENSG00000245025	0.129749	0.0204633	2.28929e-10	CD4_TCM	0.0493121	0.869892	gymrek-ukbb-aspartate_aminotransferase	0.691742
chr8	38476379	38476394	T	ENSG00000077782	-0.418776	0.0271762	1.40985e-53	NK	0.0604723	0.935158	gymrek-ukbb-c_reactive_protein	1
chr8	38482152	38482169	A	ENSG00000077782	-0.156073	0.0167132	9.78763e-21	MAIT	0.0117801	0.987311	gymrek-ukbb-c_reactive_protein	0.528405
chr8	42531985	42532000	T	ENSG00000176209	0.269885	0.0281284	8.41052e-22	CD4_Naive	0.0249174	0.973768	gymrek-ukbb-haematocrit	1
chr8	42531985	42532000	T	ENSG00000176209	0.269885	0.0281284	8.41052e-22	CD4_Naive	0.0143653	0.985635	gymrek-ukbb-red_blood_cell_distribution_width	1
chr8	42531985	42532000	T	ENSG00000176209	0.269885	0.0281284	8.41052e-22	CD4_Naive	0.00536774	0.994632	gymrek-ukbb-total_bilirubin	1
chr8	42551311	42551329	A	ENSG00000168575	0.283723	0.0254119	6.04988e-29	CD4_Naive	0.0952969	0.899818	gymrek-ukbb-haematocrit	1
chr8	42551311	42551329	A	ENSG00000168575	0.283723	0.0254119	6.04988e-29	CD4_Naive	0.0323666	0.967633	gymrek-ukbb-total_bilirubin	1
chr8	42588820	42588838	TTTTCT	ENSG00000168575	-0.215594	0.0160223	2.8453e-41	CD4_TCM	0.029655	0.96879	gymrek-ukbb-haematocrit	0.854049
chr8	42588820	42588838	TTTTCT	ENSG00000168575	-0.215594	0.0160223	2.8453e-41	CD4_TCM	0.0122169	0.987783	gymrek-ukbb-red_blood_cell_distribution_width	0.854049
chr8	42588820	42588838	TTTTCT	ENSG00000168575	-0.215594	0.0160223	2.8453e-41	CD4_TCM	0.0398141	0.960186	gymrek-ukbb-total_bilirubin	0.854049
chr8	60272389	60272401	A	ENSG00000178538	0.26012	0.0371636	2.57204e-12	pDC	0.00296444	0.995579	gymrek-ukbb-haematocrit	1
chr8	60272389	60272401	A	ENSG00000178538	0.26012	0.0371636	2.57204e-12	pDC	0.00988433	0.98991	gymrek-ukbb-haemoglobin_concentration	1
chr8	60272389	60272401	A	ENSG00000178538	0.26012	0.0371636	2.57204e-12	pDC	0.00111623	0.998884	gymrek-ukbb-red_blood_cell_count	1
chr8	60631485	60631493	TCTT	ENSG00000255321	-0.256442	0.0339415	4.17579e-14	CD4_Naive	0.0397043	0.887921	colorectalca_GCST90129505	0.764288
chr8	65580218	65580226	T	ENSG00000066855	0.248617	0.0358928	4.30932e-12	CD8_Naive	0.00163366	0.804702	gymrek-ukbb-cystatin_c	0.813806
chr8	73957172	73957187	A	ENSG00000154582	-0.125836	0.0161937	7.8058e-15	CD8_TEM	0.00203793	0.995591	gymrek-ukbb-alkaline_phosphatase	1
chr8	78736230	78736244	A	ENSG00000285744	-0.131154	0.0198545	3.9542e-11	CD16_Mono	0.0790152	0.920982	gymrek-ukbb-lymphocyte_count	1
chr8	78736230	78736244	A	ENSG00000285744	-0.131154	0.0198545	3.9542e-11	CD16_Mono	0.00225306	0.997729	gymrek-ukbb-white_blood_cell_count	1
chr8	80106826	80106835	A	ENSG00000076554	0.161262	0.017619	5.55157e-20	B_memory	0.0659876	0.862997	gymrek-ukbb-eosinophil_count	0.678654
chr8	80106826	80106835	A	ENSG00000076554	-0.318289	0.0234875	7.77327e-42	Treg	0.0326017	0.931776	gymrek-ukbb-eosinophil_count	0.678654
chr8	80106826	80106835	A	ENSG00000076554	-0.252899	0.0230433	5.04455e-28	CD4_TEM	0.0326068	0.931765	gymrek-ukbb-eosinophil_count	0.678654
chr8	80106826	80106835	A	ENSG00000076554	-0.418674	0.0204202	2.02772e-93	CD4_TCM	0.0326016	0.931776	gymrek-ukbb-eosinophil_count	0.678654
chr8	94413827	94413853	T	ENSG00000265817	-0.246692	0.0143781	5.52659e-66	CD4_Naive	0.0445364	0.95511	gymrek-ukbb-total_protein	1
chr8	94430310	94430327	A	ENSG00000197275	0.193137	0.0252399	1.97756e-14	B_naive	0.0415759	0.958095	gymrek-ukbb-total_protein	1
chr8	94962791	94962803	T	ENSG00000156170	0.162767	0.0144972	2.98791e-29	CD4_TEM	0.0805447	0.918433	gymrek-ukbb-alanine_aminotransferase	1
chr8	94962791	94962803	T	ENSG00000156170	0.162767	0.0144972	2.98791e-29	CD4_TEM	0.0208551	0.979145	gymrek-ukbb-haematocrit	1
chr8	94962791	94962803	T	ENSG00000156170	0.162767	0.0144972	2.98791e-29	CD4_TEM	0.00534483	0.994655	gymrek-ukbb-haemoglobin_concentration	1
chr8	94962791	94962803	T	ENSG00000156170	0.162767	0.0144972	2.98791e-29	CD4_TEM	0.0898299	0.910119	gymrek-ukbb-platelet_distribution_width	1
chr8	94962791	94962803	T	ENSG00000156170	0.162767	0.0144972	2.98791e-29	CD4_TEM	0.140126	0.859874	gymrek-ukbb-red_blood_cell_count	1
chr8	94962791	94962803	T	ENSG00000156170	0.162767	0.0144972	2.98791e-29	CD4_TEM	4.94754e-05	0.999951	gymrek-ukbb-urate	1
chr8	94962791	94962803	T	ENSG00000156170	0.162767	0.0144972	2.98791e-29	CD4_TEM	0.00760753	0.985586	gymrek-ukbb-glycated_haemoglobin	1
chr8	94962791	94962803	T	ENSG00000164938	0.126757	0.0142064	4.55949e-19	NK	0.0691716	0.930808	alzheimer_GCST90027158	0.896543
chr8	94962791	94962803	T	ENSG00000164938	0.126757	0.0142064	4.55949e-19	NK	0.132426	0.867508	gymrek-ukbb-glucose	1
chr8	94962791	94962803	T	ENSG00000164938	0.219266	0.0154511	1.04286e-45	CD4_TCM	0.140513	0.859416	gymrek-ukbb-glucose	1
chr8	95094753	95094768	T	ENSG00000175895	-0.148481	0.0213488	3.52581e-12	B_memory	0.119215	0.880752	gymrek-ukbb-haematocrit	0.632664
chr8	119906297	119906309	A	ENSG00000155792	0.116189	0.0146182	1.89169e-15	CD8_Naive	0.0276245	0.934796	gymrek-ukbb-creatinine	1
chr8	119906297	119906309	A	ENSG00000155792	0.2219	0.0141368	1.59431e-55	CD4_Naive	0.0299179	0.929492	gymrek-ukbb-creatinine	1
chr8	130228700	130228715	A	ENSG00000153317	-0.214952	0.0233283	3.13649e-20	CD4_TCM	0.000787868	0.999178	gymrek-ukbb-mean_corpuscular_haemoglobin_concentration	0.92045
chr8	130228700	130228715	A	ENSG00000153317	-0.214952	0.0233283	3.13649e-20	CD4_TCM	0.00483977	0.99509	gymrek-ukbb-mean_corpuscular_volume	0.92045
chr8	132860928	132860942	T	ENSG00000129292	-0.210381	0.0203651	5.13246e-25	CD4_Naive	0.0316092	0.951416	gymrek-ukbb-red_blood_cell_count	1
chr8	132860928	132860942	T	ENSG00000129292	-0.14571	0.0195485	9.07198e-14	CD4_TCM	0.0309717	0.952386	gymrek-ukbb-red_blood_cell_count	1
chr8	133055346	133055356	AC	ENSG00000042832	0.104118	0.0127849	3.82822e-16	CD8_TCM	0.000117199	0.997006	gymrek-ukbb-eosinophil_percent	1
chr8	141337452	141337461	T	ENSG00000022567	0.0709057	0.00996028	1.08834e-12	CD16_Mono	0.00861474	0.991385	gymrek-ukbb-neutrophil_count	1
chr8	141337452	141337461	T	ENSG00000022567	0.0709057	0.00996028	1.08834e-12	CD16_Mono	0.00137163	0.998626	gymrek-ukbb-white_blood_cell_count	1
chr8	143303745	143303767	T	ENSG00000253716	0.0978654	0.0129852	4.82121e-14	CD4_Naive	0.00351227	0.996488	gymrek-ukbb-apolipoprotein_a	0.677141
chr8	143303745	143303767	T	ENSG00000253716	0.0978654	0.0129852	4.82121e-14	CD4_Naive	0.00172813	0.998272	gymrek-ukbb-hdl_cholesterol	0.677141
chr8	143303745	143303767	T	ENSG00000253716	0.0978654	0.0129852	4.82121e-14	CD4_Naive	0.000639356	0.97712	gymrek-ukbb-triglycerides	0.677141
chr8	144077069	144077085	A	ENSG00000179632	-0.169965	0.0242941	2.63115e-12	CD16_Mono	0.0694682	0.929313	gymrek-ukbb-platelet_crit	1
chr8	144271079	144271095	CCGG	ENSG00000260428	-0.339035	0.0311995	1.66121e-27	B_intermediate	2.37022e-07	0.999994	gymrek-ukbb-alkaline_phosphatase	0.618898
chr8	144271079	144271095	CCGG	ENSG00000260428	-0.339035	0.0311995	1.66121e-27	B_intermediate	0.0192455	0.975093	gymrek-ukbb-creatinine	0.618898
chr8	144271079	144271095	CCGG	ENSG00000260428	-0.339035	0.0311995	1.66121e-27	B_intermediate	1.40636e-06	0.999109	gymrek-ukbb-glucose	0.618898
chr8	144271079	144271095	CCGG	ENSG00000260428	-0.339035	0.0311995	1.66121e-27	B_intermediate	0.00200612	0.849205	gymrek-ukbb-shbg	0.618898
chr8	144271079	144271095	CCGG	ENSG00000260428	-0.339035	0.0311995	1.66121e-27	B_intermediate	1.04897e-09	1	gymrek-ukbb-glycated_haemoglobin	0.618898
chr8	144290338	144290352	A	ENSG00000185122	-0.205474	0.0248837	1.48937e-16	CD4_TCM	0.0162897	0.982906	gymrek-ukbb-alkaline_phosphatase	0.725914
chr8	144290338	144290352	A	ENSG00000185122	-0.205474	0.0248837	1.48937e-16	CD4_TCM	0.019228	0.974041	gymrek-ukbb-creatinine	0.725914
chr8	144290338	144290352	A	ENSG00000185122	-0.205474	0.0248837	1.48937e-16	CD4_TCM	0.0139842	0.826065	gymrek-ukbb-eosinophil_percent	0.725914
chr8	144290338	144290352	A	ENSG00000185122	-0.205474	0.0248837	1.48937e-16	CD4_TCM	0.0136154	0.972271	gymrek-ukbb-glucose	0.725914
chr8	144290338	144290352	A	ENSG00000185122	-0.205474	0.0248837	1.48937e-16	CD4_TCM	0.0967564	0.899182	gymrek-ukbb-platelet_distribution_width	0.725914
chr8	144290338	144290352	A	ENSG00000185122	-0.205474	0.0248837	1.48937e-16	CD4_TCM	0.0138198	0.985565	gymrek-ukbb-glycated_haemoglobin	0.725914
chr8	144471319	144471332	T	ENSG00000160972	-0.223586	0.0313393	9.72481e-13	NK	0.000101092	0.999899	gymrek-ukbb-shbg	1
chr8	144784458	144784477	A	ENSG00000161016	0.254854	0.0210781	1.17944e-33	CD8_Naive	0.0140008	0.985999	gymrek-ukbb-alanine_aminotransferase	1
chr8	144784458	144784477	A	ENSG00000161016	0.316426	0.0189264	9.56313e-63	CD4_Naive	0.0139996	0.986	gymrek-ukbb-alanine_aminotransferase	1
chr9	281641	281666	TG	ENSG00000235880	-0.258318	0.028868	3.61104e-19	CD4_TEM	0.0564815	0.943519	gymrek-ukbb-neutrophil_count	1
chr9	281641	281666	TG	ENSG00000235880	-0.258318	0.028868	3.61104e-19	CD4_TEM	0.000519234	0.99948	gymrek-ukbb-neutrophil_percent	1
chr9	281641	281666	TG	ENSG00000235880	-0.258318	0.028868	3.61104e-19	CD4_TEM	0.00112239	0.998877	gymrek-ukbb-white_blood_cell_count	1
chr9	282589	282602	A	ENSG00000107099	-0.712596	0.0385353	2.39495e-76	CD4_TEM	1.11752e-05	0.999989	gymrek-ukbb-neutrophil_count	1
chr9	282589	282602	A	ENSG00000107099	-0.712596	0.0385353	2.39495e-76	CD4_TEM	0.00128307	0.998715	gymrek-ukbb-neutrophil_percent	1
chr9	282589	282602	A	ENSG00000107099	-0.712596	0.0385353	2.39495e-76	CD4_TEM	0.000603291	0.999396	gymrek-ukbb-white_blood_cell_count	1
chr9	5160176	5160196	A	ENSG00000120210	-0.168117	0.0289656	6.47391e-09	NK	0.0119082	0.938201	gymrek-ukbb-eosinophil_count	0.811296
chr9	5160176	5160196	A	ENSG00000120210	-0.168117	0.0289656	6.47391e-09	NK	0.0118885	0.938297	gymrek-ukbb-eosinophil_percent	0.811296
chr9	5160176	5160196	A	ENSG00000120210	-0.168117	0.0289656	6.47391e-09	NK	0.0152998	0.921646	gymrek-ukbb-igf_1	0.811296
chr9	34271325	34271343	A	ENSG00000164978	-0.0883051	0.0079201	7.20138e-29	CD4_TEM	0.00836959	0.986722	gymrek-ukbb-red_blood_cell_distribution_width	1
chr9	34271325	34271343	A	ENSG00000164978	-0.117505	0.00742265	1.91437e-56	NK	0.00836959	0.986722	gymrek-ukbb-red_blood_cell_distribution_width	1
chr9	34271325	34271343	A	ENSG00000164978	-0.123725	0.00741037	1.39718e-62	CD8_TEM	0.00836959	0.986722	gymrek-ukbb-red_blood_cell_distribution_width	1
chr9	34327846	34327863	AAT	ENSG00000164978	0.190301	0.014974	5.28759e-37	CD16_Mono	0.00113953	0.997739	gymrek-ukbb-red_blood_cell_distribution_width	0.632092
chr9	35680364	35680372	C	ENSG00000198467	-0.517939	0.0424076	2.6381e-34	CD4_TCM	0.0698015	0.930198	gymrek-ukbb-lymphocyte_count	0.719038
chr9	35680364	35680372	C	ENSG00000198467	-0.517939	0.0424076	2.6381e-34	CD4_TCM	0.0273535	0.972356	gymrek-ukbb-white_blood_cell_count	0.719038
chr9	35794834	35794856	TG	ENSG00000204930	-0.396969	0.0423338	6.77974e-21	pDC	0.00395194	0.944565	gymrek-ukbb-gamma_glutamyltransferase	1
chr9	35794834	35794856	TG	ENSG00000204930	-0.396969	0.0423338	6.77974e-21	pDC	0.0289575	0.970824	gymrek-ukbb-lymphocyte_count	1
chr9	35794834	35794856	TG	ENSG00000204930	-0.396969	0.0423338	6.77974e-21	pDC	0.138498	0.84832	gymrek-ukbb-platelet_crit	1
chr9	35794834	35794856	TG	ENSG00000204930	-0.396969	0.0423338	6.77974e-21	pDC	0.00118759	0.998754	gymrek-ukbb-white_blood_cell_count	1
chr9	92551993	92552001	AT	ENSG00000106823	-0.34561	0.0158591	2.73458e-105	NK	0.00934789	0.988604	gymrek-ukbb-aspartate_aminotransferase	0.532175
chr9	92856323	92856335	A	ENSG00000291168	-0.327393	0.0169724	6.55057e-83	CD4_TCM	0.00560983	0.952551	gymrek-ukbb-aspartate_aminotransferase	1
chr9	94611590	94611598	A	ENSG00000165140	0.419857	0.033013	4.70124e-37	CD4_Naive	0.00397306	0.995755	gymrek-ukbb-red_blood_cell_distribution_width	0.891437
chr9	94611590	94611598	A	ENSG00000165140	0.419857	0.033013	4.70124e-37	CD4_Naive	0.00100997	0.968268	gymrek-ukbb-urate	0.891437
chr9	94611590	94611598	A	ENSG00000165140	0.419857	0.033013	4.70124e-37	CD4_Naive	0.00167988	0.989318	gymrek-ukbb-glycated_haemoglobin	0.891437
chr9	94732247	94732260	T	ENSG00000148120	-0.965627	0.0592951	1.25905e-59	CD8_TCM	0.0859162	0.914084	gymrek-ukbb-igf_1	1
chr9	95468642	95468655	T	ENSG00000185920	-0.322781	0.0285177	1.0615e-29	CD4_Naive	0.00193062	0.953701	gymrek-ukbb-calcium	1
chr9	95468642	95468655	T	ENSG00000185920	-0.322781	0.0285177	1.0615e-29	CD4_Naive	0.00210543	0.997895	gymrek-ukbb-igf_1	1
chr9	95948791	95948808	A	ENSG00000182150	0.100477	0.00607768	2.15501e-61	CD4_Naive	0.00428242	0.995713	gymrek-ukbb-alkaline_phosphatase	0.777274
chr9	96417437	96417445	C	ENSG00000130956	-0.0899044	0.0135242	2.97807e-11	CD4_TCM	0.00838874	0.989516	gymrek-ukbb-lymphocyte_count	0.516425
chr9	96417437	96417445	C	ENSG00000130956	-0.0899044	0.0135242	2.97807e-11	CD4_TCM	0.0953856	0.892677	gymrek-ukbb-mean_sphered_cell_volume	0.516425
chr9	97916869	97916885	T	ENSG00000287070	-0.259938	0.0276247	4.97985e-21	NK	0.00387051	0.996129	gymrek-ukbb-mean_platelet_volume	0.782519
chr9	97916869	97916885	T	ENSG00000287070	-0.259938	0.0276247	4.97985e-21	NK	0.054544	0.940604	gymrek-ukbb-glycated_haemoglobin	0.782519
chr9	97916869	97916885	T	ENSG00000136932	0.414696	0.0286752	2.11021e-47	B_naive	0.165107	0.834893	gymrek-ukbb-platelet_distribution_width	0.782519
chr9	97918386	97918401	A	ENSG00000136932	-0.060342	0.0104462	7.62916e-09	Treg	0.0150085	0.984851	gymrek-ukbb-mean_platelet_volume	1
chr9	97918386	97918401	A	ENSG00000136932	-0.060342	0.0104462	7.62916e-09	Treg	0.0216548	0.978147	gymrek-ukbb-platelet_count	1
chr9	97918386	97918401	A	ENSG00000136932	-0.060342	0.0104462	7.62916e-09	Treg	0.00629107	0.993645	gymrek-ukbb-platelet_distribution_width	1
chr9	97925337	97925357	A	ENSG00000136932	-0.14897	0.0140598	3.12779e-26	B_intermediate	0.00554996	0.99445	gymrek-ukbb-mean_platelet_volume	1
chr9	97925337	97925357	A	ENSG00000136932	-0.0975057	0.0129535	5.17685e-14	CD8_Naive	0.00555618	0.994444	gymrek-ukbb-mean_platelet_volume	1
chr9	97925337	97925357	A	ENSG00000136932	-0.14897	0.0140598	3.12779e-26	B_intermediate	0.165097	0.834903	gymrek-ukbb-platelet_distribution_width	1
chr9	97925337	97925357	A	ENSG00000136932	-0.0975057	0.0129535	5.17685e-14	CD8_Naive	0.148049	0.851951	gymrek-ukbb-platelet_distribution_width	1
chr9	97925337	97925357	A	ENSG00000136932	-0.14897	0.0140598	3.12779e-26	B_intermediate	0.122696	0.866498	gymrek-ukbb-glycated_haemoglobin	1
chr9	97925337	97925357	A	ENSG00000136932	-0.0975057	0.0129535	5.17685e-14	CD8_Naive	0.122789	0.866397	gymrek-ukbb-glycated_haemoglobin	1
chr9	97925337	97925357	A	ENSG00000136932	-0.0975057	0.0129535	5.17685e-14	CD8_Naive	0.193655	0.806345	gymrek-ukbb-platelet_count	1
chr9	97955522	97955532	T	ENSG00000136932	-0.213373	0.0168047	6.12805e-37	CD8_TEM	0.0231421	0.976858	gymrek-ukbb-mean_platelet_volume	0.690066
chr9	97955522	97955532	T	ENSG00000136932	-0.213373	0.0168047	6.12805e-37	CD8_TEM	0.0231421	0.976858	gymrek-ukbb-mean_platelet_volume	0.690066
chr9	97955522	97955523	T	ENSG00000136932	-0.212773	0.0145256	1.38477e-48	CD4_Naive	0.0227092	0.977291	gymrek-ukbb-mean_platelet_volume	0.690066
chr9	97955522	97955523	T	ENSG00000136932	-0.212773	0.0145256	1.38477e-48	CD4_Naive	0.0227092	0.977291	gymrek-ukbb-mean_platelet_volume	0.690066
chr9	97955522	97955532	T	ENSG00000136932	-0.213373	0.0168047	6.12805e-37	CD8_TEM	0.0859763	0.914024	gymrek-ukbb-platelet_count	0.690066
chr9	97955522	97955532	T	ENSG00000136932	-0.213373	0.0168047	6.12805e-37	CD8_TEM	0.0859763	0.914024	gymrek-ukbb-platelet_count	0.690066
chr9	97955522	97955523	T	ENSG00000136932	-0.212773	0.0145256	1.38477e-48	CD4_Naive	0.00547432	0.994526	gymrek-ukbb-platelet_count	0.690066
chr9	97955522	97955523	T	ENSG00000136932	-0.212773	0.0145256	1.38477e-48	CD4_Naive	0.00547432	0.994526	gymrek-ukbb-platelet_count	0.690066
chr9	97955522	97955532	T	ENSG00000136932	-0.213373	0.0168047	6.12805e-37	CD8_TEM	0.027568	0.972432	gymrek-ukbb-platelet_crit	0.690066
chr9	97955522	97955532	T	ENSG00000136932	-0.213373	0.0168047	6.12805e-37	CD8_TEM	0.027568	0.972432	gymrek-ukbb-platelet_crit	0.690066
chr9	97955522	97955523	T	ENSG00000136932	-0.212773	0.0145256	1.38477e-48	CD4_Naive	0.000841339	0.999159	gymrek-ukbb-platelet_crit	0.690066
chr9	97955522	97955523	T	ENSG00000136932	-0.212773	0.0145256	1.38477e-48	CD4_Naive	0.000841339	0.999159	gymrek-ukbb-platelet_crit	0.690066
chr9	97955522	97955532	T	ENSG00000136932	-0.213373	0.0168047	6.12805e-37	CD8_TEM	0.165039	0.834961	gymrek-ukbb-platelet_distribution_width	0.690066
chr9	97955522	97955532	T	ENSG00000136932	-0.213373	0.0168047	6.12805e-37	CD8_TEM	0.165039	0.834961	gymrek-ukbb-platelet_distribution_width	0.690066
chr9	97955522	97955523	T	ENSG00000136932	-0.212773	0.0145256	1.38477e-48	CD4_Naive	0.0152546	0.984745	gymrek-ukbb-platelet_distribution_width	0.690066
chr9	97955522	97955523	T	ENSG00000136932	-0.212773	0.0145256	1.38477e-48	CD4_Naive	0.0152546	0.984745	gymrek-ukbb-platelet_distribution_width	0.690066
chr9	97955522	97955532	T	ENSG00000136932	-0.213373	0.0168047	6.12805e-37	CD8_TEM	0.000623874	0.999234	gymrek-ukbb-glycated_haemoglobin	0.690066
chr9	97957398	97957414	A	ENSG00000287070	0.177242	0.0317816	2.44884e-08	B_naive	0.0350007	0.964403	gymrek-ukbb-mean_platelet_volume	1
chr9	98042293	98042311	A	ENSG00000136938	-0.0968265	0.0103092	5.87584e-21	NK	0.119206	0.863521	gymrek-ukbb-eosinophil_count	1
chr9	114892516	114892529	T	ENSG00000173077	0.732341	0.025744	5.30234e-178	NK	0.0416159	0.958384	gymrek-ukbb-eosinophil_count	1
chr9	114892516	114892529	T	ENSG00000173077	0.732341	0.025744	5.30234e-178	NK	0.151997	0.848003	gymrek-ukbb-eosinophil_percent	1
chr9	120624872	120624892	A	ENSG00000106780	-0.430156	0.0201499	4.0878e-101	CD4_TCM	0.159866	0.840134	gymrek-ukbb-lymphocyte_count	0.774389
chr9	120624872	120624892	A	ENSG00000106780	-0.430156	0.0201499	4.0878e-101	CD4_TCM	0.0239597	0.975763	gymrek-ukbb-lymphocyte_percent	0.774389
chr9	120679937	120679954	A	ENSG00000106780	0.187296	0.0228619	2.55895e-16	B_memory	0.0318061	0.96783	gymrek-ukbb-lymphocyte_percent	1
chr9	120679937	120679954	A	ENSG00000106780	0.187296	0.0228619	2.55895e-16	B_memory	0.156736	0.843088	gymrek-ukbb-mean_platelet_volume	1
chr9	120679937	120679954	A	ENSG00000106780	0.187296	0.0228619	2.55895e-16	B_memory	0.148115	0.844097	gymrek-ukbb-platelet_crit	1
chr9	120679937	120679954	A	ENSG00000106780	0.187296	0.0228619	2.55895e-16	B_memory	0.000442826	0.999557	gymrek-ukbb-shbg	1
chr9	121207923	121207960	TG	ENSG00000119397	0.0211059	0.00329953	1.58838e-10	CD4_TCM	0.0250124	0.974711	gymrek-ukbb-alkaline_phosphatase	1
chr9	121293697	121293715	A	ENSG00000148180	-0.139363	0.0145586	1.04287e-21	cDC2	0.00908565	0.990797	gymrek-ukbb-alkaline_phosphatase	1
chr9	121293697	121293715	A	ENSG00000148180	-0.142494	0.0140389	3.31575e-24	CD16_Mono	0.00908565	0.990797	gymrek-ukbb-alkaline_phosphatase	1
chr9	128812690	128812717	TTTA	ENSG00000167136	0.133954	0.0171339	5.36477e-15	CD8_Naive	0.16117	0.80838	gymrek-ukbb-calcium	1
chr9	128828495	128828510	A	ENSG00000167136	0.204717	0.0164437	1.40508e-35	CD8_TEM	0.109416	0.869852	gymrek-ukbb-calcium	1
chr9	129807845	129807861	A	ENSG00000136819	0.178816	0.0100086	2.15916e-71	CD8_TEM	0.0997038	0.809294	gymrek-ukbb-alanine_aminotransferase	1
chr9	133001719	133001738	A	ENSG00000165702	-0.384218	0.0229158	4.29045e-63	CD16_Mono	1.67946e-09	1	gymrek-ukbb-eosinophil_count	1
chr9	133001719	133001738	A	ENSG00000165702	-0.384218	0.0229158	4.29045e-63	CD16_Mono	4.86813e-07	1	gymrek-ukbb-eosinophil_percent	1
chr9	133267114	133267131	T	ENSG00000175164	-0.297442	0.0211546	6.6494e-45	HSPC	0.00556094	0.994374	breastca_GCST004988	0.7506
chr9	136425779	136425798	T	ENSG00000165689	-0.164743	0.0233684	1.79155e-12	NK	0.154842	0.844003	kiryluk_IgAN	0.619572
chr9	136425779	136425798	T	ENSG00000165689	-0.164743	0.0233684	1.79155e-12	NK	0.0110634	0.988937	gymrek-ukbb-c_reactive_protein	1
chr9	136425779	136425798	T	ENSG00000165689	-0.164743	0.0233684	1.79155e-12	NK	0.029717	0.903532	gymrek-ukbb-glucose	1
chr9	136878040	136878054	A	ENSG00000054148	-0.189192	0.019049	3.02525e-23	CD4_TCM	0.0311416	0.808696	gymrek-ukbb-lymphocyte_percent	1
chr9	136878040	136878054	A	ENSG00000054148	-0.189192	0.019049	3.02525e-23	CD4_TCM	0.00612936	0.964814	gymrek-ukbb-platelet_distribution_width	1
chr10	3077428	3077439	T	ENSG00000067057	0.438954	0.0266509	5.97784e-61	CD4_TCM	0.0384176	0.884549	gymrek-ukbb-mean_platelet_volume	1
chr10	6580285	6580329	CTGGCGGGG	ENSG00000065675	-0.105577	0.0100334	6.79866e-26	CD4_TCM	0.00483571	0.977042	gymrek-ukbb-eosinophil_count	0.588988
chr10	6580285	6580329	CTGGCGGGG	ENSG00000065675	-0.105577	0.0100334	6.79866e-26	CD4_TCM	0.0132253	0.978588	gymrek-ukbb-eosinophil_percent	0.588988
chr10	6580288	6580324	GCGGGGCTG	ENSG00000237943	0.126495	0.0109541	7.57737e-31	NK	0.00565154	0.973723	gymrek-ukbb-eosinophil_count	0.547753
chr10	6580288	6580324	GCGGGGCTG	ENSG00000237943	0.144671	0.0119418	8.8366e-34	CD8_TEM	0.00555925	0.974102	gymrek-ukbb-eosinophil_count	0.547753
chr10	6580288	6580324	GCGGGGCTG	ENSG00000237943	0.126495	0.0109541	7.57737e-31	NK	0.0140154	0.977354	gymrek-ukbb-eosinophil_percent	0.547753
chr10	6580288	6580324	GCGGGGCTG	ENSG00000237943	0.144671	0.0119418	8.8366e-34	CD8_TEM	0.0139264	0.977494	gymrek-ukbb-eosinophil_percent	0.547753
chr10	6581549	6581561	A	ENSG00000225948	-0.0657266	0.00672183	1.39846e-22	CD4_Naive	0.0014802	0.990827	gymrek-ukbb-eosinophil_count	1
chr10	6581549	6581561	A	ENSG00000225948	-0.0657266	0.00672183	1.39846e-22	CD4_Naive	0.000303232	0.998947	gymrek-ukbb-eosinophil_percent	1
chr10	6587643	6587667	CA	ENSG00000237943	0.1086	0.00983281	2.32743e-28	CD8_Naive	0.0305837	0.871493	gymrek-ukbb-eosinophil_count	1
chr10	6587643	6587667	CA	ENSG00000237943	0.1086	0.00983281	2.32743e-28	CD8_Naive	0.0154235	0.975136	gymrek-ukbb-eosinophil_percent	1
chr10	11840266	11840280	A	ENSG00000148426	0.253826	0.0335974	4.19121e-14	CD16_Mono	0.111607	0.882178	gymrek-ukbb-platelet_distribution_width	1
chr10	17134962	17134992	GA	ENSG00000107611	0.290662	0.00969066	1.17219e-197	CD4_Naive	0.0337093	0.966089	gymrek-ukbb-mean_sphered_cell_volume	1
chr10	17134962	17134992	GA	ENSG00000107611	0.290662	0.00969066	1.17219e-197	CD4_Naive	0.00336398	0.996568	gymrek-ukbb-platelet_count	1
chr10	17134962	17134992	GA	ENSG00000107611	0.290662	0.00969066	1.17219e-197	CD4_Naive	0.00349663	0.99613	gymrek-ukbb-platelet_crit	1
chr10	17134962	17134992	GA	ENSG00000107611	0.290662	0.00969066	1.17219e-197	CD4_Naive	0.0204583	0.979542	gymrek-ukbb-platelet_distribution_width	1
chr10	17190433	17190448	A	ENSG00000107614	0.293713	0.0316504	1.69593e-20	CD8_Naive	0.0324939	0.967133	gymrek-ukbb-platelet_count	1
chr10	17190433	17190448	A	ENSG00000026025	0.158354	0.0219434	5.33446e-13	NK	0.03492	0.96494	gymrek-ukbb-mean_sphered_cell_volume	1
chr10	17190433	17190448	A	ENSG00000026025	0.158354	0.0219434	5.33446e-13	NK	0.129393	0.870607	gymrek-ukbb-platelet_distribution_width	1
chr10	17206194	17206200	A	ENSG00000107611	0.0621542	0.00370685	4.22536e-63	CD8_TEM	0.00111272	0.998877	gymrek-ukbb-mean_sphered_cell_volume	0.816336
chr10	17206194	17206200	A	ENSG00000107611	0.0551486	0.00422983	7.43638e-39	B_naive	0.177011	0.821946	gymrek-ukbb-mean_sphered_cell_volume	0.816336
chr10	17206194	17206200	A	ENSG00000107611	0.0621542	0.00370685	4.22536e-63	CD8_TEM	0.000448972	0.999532	gymrek-ukbb-platelet_count	0.816336
chr10	17206194	17206200	A	ENSG00000107611	0.0621542	0.00370685	4.22536e-63	CD8_TEM	0.00046382	0.999435	gymrek-ukbb-platelet_crit	0.816336
chr10	17206194	17206200	A	ENSG00000107611	0.0621542	0.00370685	4.22536e-63	CD8_TEM	0.000575712	0.999424	gymrek-ukbb-platelet_distribution_width	0.816336
chr10	22639359	22639373	A	ENSG00000150867	-0.166109	0.0238228	3.10937e-12	CD8_Naive	0.0015008	0.998445	gymrek-ukbb-platelet_distribution_width	1
chr10	22639359	22639373	A	ENSG00000150867	-0.14411	0.0190927	4.42203e-14	CD4_Naive	0.00160605	0.998337	gymrek-ukbb-platelet_distribution_width	1
chr10	32920982	32921007	AAAAAC	ENSG00000216937	0.340283	0.0300253	8.98488e-30	B_intermediate	0.0540886	0.945911	gymrek-ukbb-platelet_distribution_width	1
chr10	32920982	32921007	AAAAAC	ENSG00000216937	0.404032	0.0290844	7.11307e-44	Treg	0.0540886	0.945911	gymrek-ukbb-platelet_distribution_width	1
chr10	45498485	45498496	T	ENSG00000165406	-0.38181	0.0265545	7.07921e-47	NK	0.00365251	0.993273	gymrek-ukbb-gamma_glutamyltransferase	1
chr10	45498485	45498496	T	ENSG00000165406	-0.38181	0.0265545	7.07921e-47	NK	0.00177593	0.998224	gymrek-ukbb-hdl_cholesterol	1
chr10	50651817	50651828	T	ENSG00000198964	-0.21217	0.0294928	6.29329e-13	B_naive	3.9511e-05	0.999624	gymrek-ukbb-lymphocyte_count	1
chr10	58589461	58589474	T	ENSG00000122870	0.212612	0.0188045	1.2196e-29	NK_CD56bright	0.00726008	0.992344	gymrek-ukbb-mean_corpuscular_volume	1
chr10	58589461	58589474	T	ENSG00000122870	0.212612	0.0188045	1.2196e-29	NK_CD56bright	0.00914677	0.990853	gymrek-ukbb-urate	1
chr10	58589461	58589474	T	ENSG00000122870	0.212612	0.0188045	1.2196e-29	NK_CD56bright	0.10757	0.89243	gymrek-ukbb-urea	1
chr10	63495754	63495768	A	ENSG00000165476	0.14807	0.0208339	1.18457e-12	CD4_Naive	0.112067	0.8701	gymrek-ukbb-eosinophil_percent	1
chr10	63495754	63495768	A	ENSG00000165476	0.14807	0.0208339	1.18457e-12	CD4_Naive	6.47235e-06	0.999994	gymrek-ukbb-gamma_glutamyltransferase	1
chr10	63495754	63495768	A	ENSG00000165476	0.14807	0.0208339	1.18457e-12	CD4_Naive	0.0938957	0.906104	gymrek-ukbb-neutrophil_count	1
chr10	63495754	63495768	A	ENSG00000165476	0.14807	0.0208339	1.18457e-12	CD4_Naive	1.72809e-05	0.999983	gymrek-ukbb-neutrophil_percent	1
chr10	63495754	63495768	A	ENSG00000165476	0.14807	0.0208339	1.18457e-12	CD4_Naive	0.0605598	0.936082	gymrek-ukbb-red_blood_cell_count	1
chr10	63495754	63495768	A	ENSG00000165476	0.14807	0.0208339	1.18457e-12	CD4_Naive	0.00694647	0.992999	gymrek-ukbb-hdl_cholesterol	1
chr10	70183595	70183604	AGA	ENSG00000180817	-0.532009	0.0233452	5.92336e-115	CD4_TEM	0.00619524	0.993561	gymrek-ukbb-aspartate_aminotransferase	0.944368
chr10	70220253	70220270	T	ENSG00000180817	-0.375222	0.0253892	2.00782e-49	B_intermediate	0.00619686	0.993559	gymrek-ukbb-aspartate_aminotransferase	1
chr10	70220253	70220270	T	ENSG00000180817	-0.345617	0.0219882	1.13242e-55	Treg	0.00619686	0.993559	gymrek-ukbb-aspartate_aminotransferase	1
chr10	70220253	70220270	T	ENSG00000180817	-0.462435	0.0244877	1.53229e-79	CD8_Naive	0.00619686	0.993559	gymrek-ukbb-aspartate_aminotransferase	1
chr10	70220253	70220270	T	ENSG00000180817	-0.658627	0.0203763	3.29474e-229	CD4_Naive	0.00619686	0.993559	gymrek-ukbb-aspartate_aminotransferase	1
chr10	72580465	72580473	ATTA	ENSG00000107745	-0.239668	0.0335716	9.40216e-13	B_memory	0.119041	0.876737	gymrek-ukbb-red_blood_cell_distribution_width	0.755694
chr10	77853147	77853163	T	ENSG00000228748	0.533957	0.0324024	5.20175e-61	NK	0.00217965	0.997819	gymrek-ukbb-glycated_haemoglobin	1
chr10	92112126	92112149	T	ENSG00000107864	-0.0259636	0.00240301	3.27299e-27	CD8_TEM	0.0307751	0.969155	gymrek-ukbb-mean_platelet_volume	0.967489
chr10	92140071	92140088	A	ENSG00000107864	-0.302458	0.0122971	1.40021e-133	NK	0.0296065	0.970326	gymrek-ukbb-mean_platelet_volume	1
chr10	92702822	92702832	A	ENSG00000152804	0.195052	0.0324	1.74294e-09	NK_CD56bright	0.0102202	0.98507	gymrek-ukbb-albumin	0.697106
chr10	92702822	92702832	A	ENSG00000152804	0.195052	0.0324	1.74294e-09	NK_CD56bright	0.00735005	0.990961	gymrek-ukbb-calcium	0.697106
chr10	92702822	92702832	A	ENSG00000152804	0.195052	0.0324	1.74294e-09	NK_CD56bright	0.0298894	0.964195	gymrek-ukbb-eosinophil_count	0.697106
chr10	92702822	92702832	A	ENSG00000152804	0.195052	0.0324	1.74294e-09	NK_CD56bright	0.0504821	0.939658	gymrek-ukbb-eosinophil_percent	0.697106
chr10	92702822	92702832	A	ENSG00000152804	0.195052	0.0324	1.74294e-09	NK_CD56bright	0.00855777	0.989612	gymrek-ukbb-mean_platelet_volume	0.697106
chr10	92702822	92702832	A	ENSG00000152804	0.195052	0.0324	1.74294e-09	NK_CD56bright	0.0286245	0.96565	gymrek-ukbb-total_protein	0.697106
chr10	92702822	92702832	A	ENSG00000152804	0.195052	0.0324	1.74294e-09	NK_CD56bright	0.158602	0.810654	gymrek-ukbb-triglycerides	0.697106
chr10	92702822	92702832	A	ENSG00000152804	0.195052	0.0324	1.74294e-09	NK_CD56bright	0.127244	0.848195	gymrek-ukbb-glycated_haemoglobin	0.697106
chr10	94580185	94580204	T	ENSG00000119969	-0.191608	0.0128395	2.32317e-50	CD8_Naive	0.000333797	0.999666	gymrek-ukbb-neutrophil_count	0.703952
chr10	94580185	94580204	T	ENSG00000119969	-0.298222	0.0116619	3.0959e-144	CD4_Naive	0.000333797	0.999666	gymrek-ukbb-neutrophil_count	0.703952
chr10	94580185	94580204	T	ENSG00000119969	-0.191608	0.0128395	2.32317e-50	CD8_Naive	0.188953	0.811047	gymrek-ukbb-platelet_crit	0.703952
chr10	94580185	94580204	T	ENSG00000119969	-0.298222	0.0116619	3.0959e-144	CD4_Naive	0.188953	0.811047	gymrek-ukbb-platelet_crit	0.703952
chr10	94580185	94580204	T	ENSG00000119969	-0.191608	0.0128395	2.32317e-50	CD8_Naive	0.00390087	0.996098	gymrek-ukbb-red_blood_cell_count	0.703952
chr10	94580185	94580204	T	ENSG00000119969	-0.298222	0.0116619	3.0959e-144	CD4_Naive	0.00390087	0.996098	gymrek-ukbb-red_blood_cell_count	0.703952
chr10	94580185	94580204	T	ENSG00000119969	-0.191608	0.0128395	2.32317e-50	CD8_Naive	3.54137e-05	0.999965	gymrek-ukbb-red_blood_cell_distribution_width	0.703952
chr10	94580185	94580204	T	ENSG00000119969	-0.298222	0.0116619	3.0959e-144	CD4_Naive	3.54137e-05	0.999965	gymrek-ukbb-red_blood_cell_distribution_width	0.703952
chr10	94580185	94580204	T	ENSG00000119969	-0.191608	0.0128395	2.32317e-50	CD8_Naive	0.00142355	0.998576	gymrek-ukbb-white_blood_cell_count	0.703952
chr10	94580185	94580204	T	ENSG00000119969	-0.298222	0.0116619	3.0959e-144	CD4_Naive	0.00142355	0.998576	gymrek-ukbb-white_blood_cell_count	0.703952
chr10	94580185	94580204	T	ENSG00000119969	-0.214956	0.0124287	5.12419e-67	NK	0.00303728	0.996959	gymrek-ukbb-mean_corpuscular_volume	0.703952
chr10	94580185	94580204	T	ENSG00000119969	-0.214956	0.0124287	5.12419e-67	NK	0.0814639	0.91591	gymrek-ukbb-glycated_haemoglobin	0.703952
chr10	94598606	94598625	T	ENSG00000119969	-0.232421	0.0142963	1.98075e-59	CD8_TEM	0.000333797	0.999666	gymrek-ukbb-neutrophil_count	1
chr10	94598606	94598625	T	ENSG00000119969	-0.188385	0.0141766	2.70252e-40	CD4_TCM	0.000333798	0.999666	gymrek-ukbb-neutrophil_count	1
chr10	94598606	94598625	T	ENSG00000119969	-0.232421	0.0142963	1.98075e-59	CD8_TEM	0.188953	0.811047	gymrek-ukbb-platelet_crit	1
chr10	94598606	94598625	T	ENSG00000119969	-0.188385	0.0141766	2.70252e-40	CD4_TCM	0.188953	0.811047	gymrek-ukbb-platelet_crit	1
chr10	94598606	94598625	T	ENSG00000119969	-0.232421	0.0142963	1.98075e-59	CD8_TEM	0.00390087	0.996098	gymrek-ukbb-red_blood_cell_count	1
chr10	94598606	94598625	T	ENSG00000119969	-0.188385	0.0141766	2.70252e-40	CD4_TCM	0.00390087	0.996098	gymrek-ukbb-red_blood_cell_count	1
chr10	94598606	94598625	T	ENSG00000119969	-0.232421	0.0142963	1.98075e-59	CD8_TEM	3.54137e-05	0.999965	gymrek-ukbb-red_blood_cell_distribution_width	1
chr10	94598606	94598625	T	ENSG00000119969	-0.188385	0.0141766	2.70252e-40	CD4_TCM	3.54146e-05	0.999965	gymrek-ukbb-red_blood_cell_distribution_width	1
chr10	94598606	94598625	T	ENSG00000119969	-0.232421	0.0142963	1.98075e-59	CD8_TEM	0.00142355	0.998576	gymrek-ukbb-white_blood_cell_count	1
chr10	94598606	94598625	T	ENSG00000119969	-0.188385	0.0141766	2.70252e-40	CD4_TCM	0.00142356	0.998576	gymrek-ukbb-white_blood_cell_count	1
chr10	95826571	95826593	A	ENSG00000226688	-0.068267	0.0075575	1.67002e-19	B_memory	0.0102446	0.987363	gymrek-ukbb-platelet_crit	1
chr10	97340132	97340150	A	ENSG00000052749	-0.0831927	0.0121559	7.71234e-12	B_intermediate	0.0904559	0.88595	gymrek-ukbb-eosinophil_count	1
chr10	102519137	102519155	A	ENSG00000138111	-0.114997	0.0133175	5.87334e-18	CD8_Naive	0.0408592	0.958216	gymrek-ukbb-aspartate_aminotransferase	1
chr10	102519137	102519155	A	ENSG00000138111	-0.114997	0.0133175	5.87334e-18	CD8_Naive	0.0917546	0.908145	gymrek-ukbb-platelet_crit	1
chr10	102519137	102519155	A	ENSG00000138111	-0.114997	0.0133175	5.87334e-18	CD8_Naive	0.0363682	0.85819	gymrek-ukbb-urate	1
chr10	102545293	102545314	T	ENSG00000138111	-0.299125	0.0238699	5.01927e-36	CD4_TCM	0.0061578	0.993684	gymrek-ukbb-aspartate_aminotransferase	1
chr10	102545293	102545314	T	ENSG00000138111	-0.299125	0.0238699	5.01927e-36	CD4_TCM	0.0102853	0.957869	gymrek-ukbb-urate	1
chr10	102566764	102566784	A	ENSG00000138111	-0.155278	0.0123924	5.11279e-36	CD4_Naive	0.177917	0.818128	gymrek-ukbb-aspartate_aminotransferase	0.693208
chr10	102566764	102566784	A	ENSG00000138111	-0.155278	0.0123924	5.11279e-36	CD4_Naive	0.0809848	0.918927	gymrek-ukbb-platelet_crit	0.693208
chr10	102775117	102775141	A	ENSG00000156398	-0.034443	0.00459354	6.4727e-14	CD8_TEM	0.0106759	0.989324	prostateca_GCST90274713	0.866151
chr10	102851322	102851339	T	ENSG00000214435	0.413595	0.0281941	1.01028e-48	CD4_Naive	0.00769943	0.954855	gymrek-ukbb-haematocrit	1
chr10	102851322	102851339	T	ENSG00000214435	0.413595	0.0281941	1.01028e-48	CD4_Naive	0.00775548	0.976974	gymrek-ukbb-haemoglobin_concentration	1
chr10	102851322	102851339	T	ENSG00000214435	0.413595	0.0281941	1.01028e-48	CD4_Naive	0.0900308	0.909969	gymrek-ukbb-igf_1	1
chr10	103044551	103044565	A	ENSG00000076685	-0.206895	0.0237258	2.7762e-18	CD4_Naive	0.0918238	0.908176	gymrek-ukbb-alkaline_phosphatase	1
chr10	103044551	103044565	A	ENSG00000076685	-0.206895	0.0237258	2.7762e-18	CD4_Naive	0.00986088	0.990131	gymrek-ukbb-igf_1	1
chr10	110264076	110264094	GT	ENSG00000119950	0.336564	0.0269391	8.09698e-36	NK	0.0363135	0.954685	gymrek-ukbb-neutrophil_count	1
chr10	113733289	113733306	TA	ENSG00000165806	0.203732	0.0171685	1.76434e-32	NK	0.000968494	0.998894	gymrek-ukbb-haematocrit	1
chr10	113733289	113733306	TA	ENSG00000165806	0.203732	0.0171685	1.76434e-32	NK	0.000968494	0.998894	gymrek-ukbb-haematocrit	1
chr10	113733289	113733305	TA	ENSG00000165806	0.267979	0.0209616	2.00669e-37	CD4_TCM	9.02294e-05	0.999834	gymrek-ukbb-haematocrit	1
chr10	113733289	113733305	TA	ENSG00000165806	0.267979	0.0209616	2.00669e-37	CD4_TCM	9.02294e-05	0.999834	gymrek-ukbb-haematocrit	1
chr10	113733289	113733306	TA	ENSG00000165806	0.203732	0.0171685	1.76434e-32	NK	0.00131854	0.997191	gymrek-ukbb-red_blood_cell_count	1
chr10	113733289	113733306	TA	ENSG00000165806	0.203732	0.0171685	1.76434e-32	NK	0.00131854	0.997191	gymrek-ukbb-red_blood_cell_count	1
chr10	113733289	113733305	TA	ENSG00000165806	0.267979	0.0209616	2.00669e-37	CD4_TCM	0.000285163	0.998888	gymrek-ukbb-red_blood_cell_count	1
chr10	113733289	113733305	TA	ENSG00000165806	0.267979	0.0209616	2.00669e-37	CD4_TCM	0.000285163	0.998888	gymrek-ukbb-red_blood_cell_count	1
chr10	119095796	119095812	T	ENSG00000119979	-0.482287	0.0250765	1.97368e-82	CD4_Naive	0.0124331	0.987543	gymrek-ukbb-platelet_crit	1
chr10	119095796	119095812	T	ENSG00000119979	-0.550051	0.0229664	9.1788e-127	CD4_TCM	0.0108194	0.989159	gymrek-ukbb-platelet_crit	1
chr10	119108481	119108498	A	ENSG00000119979	0.0277506	0.00346899	1.2482e-15	CD14_Mono	0.106415	0.893391	gymrek-ukbb-platelet_crit	1
chr10	119295189	119295213	A	ENSG00000198873	-0.203391	0.0202544	9.98092e-24	NK	3.5935e-05	0.999963	gymrek-ukbb-lymphocyte_count	1
chr10	119295189	119295213	A	ENSG00000198873	-0.203391	0.0202544	9.98092e-24	NK	0.00200035	0.997979	gymrek-ukbb-lymphocyte_percent	1
chr10	119295189	119295213	A	ENSG00000198873	-0.203391	0.0202544	9.98092e-24	NK	0.0184179	0.926816	gymrek-ukbb-neutrophil_percent	1
chr10	124955223	124955243	T	ENSG00000226899	0.529903	0.0303578	3.1404e-68	Treg	0.0146652	0.88293	gymrek-ukbb-haematocrit	0.728379
chr10	124955223	124955243	T	ENSG00000226899	0.614792	0.0294626	1.07104e-96	CD4_TEM	0.0158177	0.874243	gymrek-ukbb-haematocrit	0.728379
chr10	124955223	124955243	T	ENSG00000226899	0.56369	0.0301323	4.32658e-78	CD8_Naive	0.0146651	0.88293	gymrek-ukbb-haematocrit	0.728379
chr10	124955223	124955243	T	ENSG00000226899	0.529903	0.0303578	3.1404e-68	Treg	0.00158233	0.9913	gymrek-ukbb-haemoglobin_concentration	0.728379
chr10	124955223	124955243	T	ENSG00000226899	0.614792	0.0294626	1.07104e-96	CD4_TEM	0.00180064	0.99048	gymrek-ukbb-haemoglobin_concentration	0.728379
chr10	124955223	124955243	T	ENSG00000226899	0.56369	0.0301323	4.32658e-78	CD8_Naive	0.00158233	0.9913	gymrek-ukbb-haemoglobin_concentration	0.728379
chr10	124955223	124955243	T	ENSG00000226899	0.529903	0.0303578	3.1404e-68	Treg	0.0042352	0.986137	gymrek-ukbb-red_blood_cell_count	0.728379
chr10	124955223	124955243	T	ENSG00000226899	0.614792	0.0294626	1.07104e-96	CD4_TEM	0.00467536	0.984888	gymrek-ukbb-red_blood_cell_count	0.728379
chr10	124955223	124955243	T	ENSG00000226899	0.56369	0.0301323	4.32658e-78	CD8_Naive	0.00423519	0.986137	gymrek-ukbb-red_blood_cell_count	0.728379
chr10	125780944	125780962	T	ENSG00000089876	-0.442837	0.0217363	2.89398e-92	CD4_Naive	0.0306291	0.968591	gymrek-ukbb-red_blood_cell_distribution_width	1
chr10	125900627	125900633	T	ENSG00000089876	0.0775336	0.00794099	1.61121e-22	MAIT	0.00361887	0.996337	gymrek-ukbb-mean_corpuscular_haemoglobin	0.943807
chr10	125900627	125900633	T	ENSG00000089876	0.0775336	0.00794099	1.61121e-22	MAIT	0.00271258	0.997287	gymrek-ukbb-mean_corpuscular_volume	0.943807
chr10	125900627	125900633	T	ENSG00000089876	0.0775336	0.00794099	1.61121e-22	MAIT	0.0300658	0.969169	gymrek-ukbb-red_blood_cell_distribution_width	0.943807
chr10	125907995	125908012	T	ENSG00000089876	-0.38488	0.0281238	1.24408e-42	Treg	0.00361888	0.996337	gymrek-ukbb-mean_corpuscular_haemoglobin	0.860806
chr10	125907995	125908012	T	ENSG00000089876	-0.644758	0.0233827	2.2716e-167	NK	0.00361887	0.996337	gymrek-ukbb-mean_corpuscular_haemoglobin	0.860806
chr10	125907995	125908012	T	ENSG00000089876	-0.536144	0.0264942	4.69152e-91	CD8_TEM	0.00361887	0.996337	gymrek-ukbb-mean_corpuscular_haemoglobin	0.860806
chr10	125907995	125908012	T	ENSG00000089876	-0.38488	0.0281238	1.24408e-42	Treg	0.0027126	0.997287	gymrek-ukbb-mean_corpuscular_volume	0.860806
chr10	125907995	125908012	T	ENSG00000089876	-0.644758	0.0233827	2.2716e-167	NK	0.00271258	0.997287	gymrek-ukbb-mean_corpuscular_volume	0.860806
chr10	125907995	125908012	T	ENSG00000089876	-0.536144	0.0264942	4.69152e-91	CD8_TEM	0.00271258	0.997287	gymrek-ukbb-mean_corpuscular_volume	0.860806
chr10	125907995	125908012	T	ENSG00000089876	-0.38488	0.0281238	1.24408e-42	Treg	0.0300658	0.969168	gymrek-ukbb-red_blood_cell_distribution_width	0.860806
chr10	125907995	125908012	T	ENSG00000089876	-0.644758	0.0233827	2.2716e-167	NK	0.0300658	0.969169	gymrek-ukbb-red_blood_cell_distribution_width	0.860806
chr10	125907995	125908012	T	ENSG00000089876	-0.536144	0.0264942	4.69152e-91	CD8_TEM	0.0300658	0.969169	gymrek-ukbb-red_blood_cell_distribution_width	0.860806
chr10	125959241	125959255	CA	ENSG00000089876	-0.245971	0.0294882	7.34526e-17	B_intermediate	0.00361915	0.996337	gymrek-ukbb-mean_corpuscular_haemoglobin	1
chr10	125959241	125959255	CA	ENSG00000089876	-0.822027	0.0233635	3.4897e-271	CD4_TCM	0.00361887	0.996337	gymrek-ukbb-mean_corpuscular_haemoglobin	1
chr10	125959241	125959255	CA	ENSG00000089876	-0.245971	0.0294882	7.34526e-17	B_intermediate	0.00271281	0.997287	gymrek-ukbb-mean_corpuscular_volume	1
chr10	125959241	125959255	CA	ENSG00000089876	-0.822027	0.0233635	3.4897e-271	CD4_TCM	0.00271258	0.997287	gymrek-ukbb-mean_corpuscular_volume	1
chr10	125959241	125959255	CA	ENSG00000089876	-0.245971	0.0294882	7.34526e-17	B_intermediate	0.0300624	0.969172	gymrek-ukbb-red_blood_cell_distribution_width	1
chr10	125959241	125959255	CA	ENSG00000089876	-0.822027	0.0233635	3.4897e-271	CD4_TCM	0.0300658	0.969169	gymrek-ukbb-red_blood_cell_distribution_width	1
chr11	230211	230228	A	ENSG00000177951	-0.0901314	0.0125521	6.94192e-13	CD4_TCM	0.0267108	0.972738	gymrek-ukbb-platelet_distribution_width	1
chr11	269754	269767	T	ENSG00000174885	0.405901	0.028392	2.3067e-46	CD4_TCM	0.00045824	0.992097	gymrek-ukbb-lymphocyte_count	1
chr11	269754	269767	T	ENSG00000174885	0.405901	0.028392	2.3067e-46	CD4_TCM	0.000212712	0.999787	gymrek-ukbb-red_blood_cell_distribution_width	1
chr11	269754	269767	T	ENSG00000174885	0.405901	0.028392	2.3067e-46	CD4_TCM	1.45002e-06	0.999999	gymrek-ukbb-glycated_haemoglobin	1
chr11	8021915	8021932	A	ENSG00000166402	-0.240249	0.0299479	1.03822e-15	CD4_TCM	2.10853e-09	1	gymrek-ukbb-creatinine	1
chr11	8869933	8869942	A	ENSG00000175348	-0.0802111	0.0108585	1.50234e-13	CD8_TEM	0.0113961	0.988572	gymrek-ukbb-alkaline_phosphatase	0.744187
chr11	8869933	8869942	A	ENSG00000175348	-0.0802111	0.0108585	1.50234e-13	CD8_TEM	0.00470336	0.995282	gymrek-ukbb-haematocrit	0.744187
chr11	8869933	8869942	A	ENSG00000175348	-0.0802111	0.0108585	1.50234e-13	CD8_TEM	0.00505553	0.994929	gymrek-ukbb-haemoglobin_concentration	0.744187
chr11	8869933	8869942	A	ENSG00000175348	-0.0802111	0.0108585	1.50234e-13	CD8_TEM	0.139752	0.856089	gymrek-ukbb-mean_platelet_volume	0.744187
chr11	8869933	8869942	A	ENSG00000175348	-0.0802111	0.0108585	1.50234e-13	CD8_TEM	0.0957305	0.904024	gymrek-ukbb-platelet_count	0.744187
chr11	8869933	8869942	A	ENSG00000175348	-0.0802111	0.0108585	1.50234e-13	CD8_TEM	0.0212711	0.978672	gymrek-ukbb-platelet_crit	0.744187
chr11	8869933	8869942	A	ENSG00000175348	-0.0802111	0.0108585	1.50234e-13	CD8_TEM	0.00444955	0.995537	gymrek-ukbb-red_blood_cell_count	0.744187
chr11	8915819	8915838	T	ENSG00000166452	-0.212669	0.0174893	5.08044e-34	CD4_Naive	0.0209233	0.979077	gymrek-ukbb-platelet_crit	0.549474
chr11	8965630	8965643	T	ENSG00000254860	0.151101	0.00675264	6.65309e-111	NK	0.00058702	0.999413	gymrek-ukbb-alkaline_phosphatase	0.629385
chr11	8965630	8965643	T	ENSG00000254860	0.170531	0.00659267	1.57667e-147	CD4_Naive	0.00058702	0.999413	gymrek-ukbb-alkaline_phosphatase	0.629385
chr11	9738688	9738708	A	ENSG00000133789	0.1237	0.0183475	1.56194e-11	B_intermediate	0.0119903	0.988009	gymrek-ukbb-mean_corpuscular_haemoglobin_concentration	1
chr11	9738688	9738708	A	ENSG00000133789	0.1237	0.0183475	1.56194e-11	B_intermediate	0.00193639	0.99806	gymrek-ukbb-red_blood_cell_distribution_width	1
chr11	9738688	9738708	A	ENSG00000133789	0.1237	0.0183475	1.56194e-11	B_intermediate	1.32615e-05	0.999981	gymrek-ukbb-total_protein	1
chr11	14851509	14851535	GT	ENSG00000175868	0.173858	0.0251918	5.15042e-12	CD4_Naive	0.054969	0.943595	gymrek-ukbb-hdl_cholesterol	1
chr11	14851509	14851535	GT	ENSG00000175868	0.173858	0.0251918	5.15042e-12	CD4_Naive	0.00482526	0.950969	gymrek-ukbb-triglycerides	1
chr11	18512723	18512743	T	ENSG00000074319	0.059355	0.00809543	2.26882e-13	CD8_Naive	0.12541	0.866864	gymrek-ukbb-cholesterol	1
chr11	18512723	18512743	T	ENSG00000074319	0.059355	0.00809543	2.26882e-13	CD8_Naive	0.0613604	0.852664	gymrek-ukbb-ldl_cholesterol_direct	1
chr11	36326302	36326337	AC	ENSG00000135362	-0.0493852	0.00463732	1.75296e-26	CD4_TCM	0.0175867	0.98233	ibd_liu2023	0.837425
chr11	43619245	43619259	AT	ENSG00000149084	-0.109227	0.0133605	2.94914e-16	CD4_Naive	0.178422	0.810978	gymrek-ukbb-igf_1	0.623188
chr11	43801595	43801663	ATAT	ENSG00000246250	0.0195714	0.00356268	3.9415e-08	CD4_Naive	0.00724006	0.970175	gymrek-ukbb-c_reactive_protein	0.983093
chr11	47249937	47249950	A	ENSG00000134574	-0.238049	0.0279953	1.84454e-17	CD14_Mono	0.142864	0.855558	gymrek-ukbb-albumin	1
chr11	47249937	47249950	A	ENSG00000134574	-0.238049	0.0279953	1.84454e-17	CD14_Mono	0.000228997	0.999486	gymrek-ukbb-alkaline_phosphatase	1
chr11	47660556	47660571	T	ENSG00000109920	0.209361	0.0220675	2.37098e-21	NK	0.00605135	0.993921	prostateca_GCST90274713	0.805532
chr11	47698966	47698985	A	ENSG00000030066	0.14722	0.0135638	1.90985e-27	CD4_Naive	0.0842797	0.91572	gymrek-ukbb-platelet_count	1
chr11	47774335	47774348	T	ENSG00000030066	0.279333	0.0269772	3.9972e-25	CD14_Mono	0.0228767	0.977123	gymrek-ukbb-platelet_count	0.978011
chr11	47824814	47824825	T	ENSG00000030066	-0.148465	0.023435	2.37062e-10	cDC2	0.0250168	0.962599	alzheimer_GCST90027158	0.819373
chr11	47824814	47824825	T	ENSG00000030066	-0.148465	0.023435	2.37062e-10	cDC2	0.12159	0.825234	prostateca_GCST90274713	0.819373
chr11	47824814	47824825	T	ENSG00000030066	-0.148465	0.023435	2.37062e-10	cDC2	0.0190231	0.897795	gymrek-ukbb-glucose	0.809721
chr11	47824814	47824825	T	ENSG00000030066	-0.148465	0.023435	2.37062e-10	cDC2	0.00305075	0.979971	gymrek-ukbb-urate	0.809721
chr11	47824814	47824825	T	ENSG00000030066	-0.148465	0.023435	2.37062e-10	cDC2	0.0189165	0.898344	gymrek-ukbb-glycated_haemoglobin	0.809721
chr11	47839003	47839016	A	ENSG00000109920	-0.0640293	0.00761563	4.18426e-17	CD4_Naive	0.00247306	0.997283	gymrek-ukbb-lymphocyte_percent	1
chr11	47921802	47921825	AC	ENSG00000149177	0.142035	0.0174643	4.19209e-16	cDC2	0.136422	0.863576	gymrek-ukbb-cholesterol	0.742962
chr11	47921802	47921825	AC	ENSG00000149177	0.142035	0.0174643	4.19209e-16	cDC2	0.119201	0.875268	gymrek-ukbb-haematocrit	0.742962
chr11	47921802	47921825	AC	ENSG00000149177	0.142035	0.0174643	4.19209e-16	cDC2	0.157058	0.816886	gymrek-ukbb-lymphocyte_percent	0.742962
chr11	47921802	47921825	AC	ENSG00000149177	0.142035	0.0174643	4.19209e-16	cDC2	0.00109884	0.998901	gymrek-ukbb-mean_corpuscular_haemoglobin	0.742962
chr11	47921802	47921825	AC	ENSG00000149177	0.142035	0.0174643	4.19209e-16	cDC2	0.00107936	0.998921	gymrek-ukbb-mean_corpuscular_volume	0.742962
chr11	47921802	47921825	AC	ENSG00000149177	0.142035	0.0174643	4.19209e-16	cDC2	0.00427083	0.995723	gymrek-ukbb-mean_sphered_cell_volume	0.742962
chr11	57492207	57492217	TA	ENSG00000134809	-0.248756	0.0145317	1.08659e-65	CD8_Naive	0.0271331	0.971727	gymrek-ukbb-gamma_glutamyltransferase	0.636639
chr11	57492207	57492217	TA	ENSG00000134809	-0.353611	0.011553	9.68637e-206	CD4_Naive	0.0271331	0.971727	gymrek-ukbb-gamma_glutamyltransferase	0.636639
chr11	61798163	61798181	T	ENSG00000134825	0.415037	0.0217265	2.39169e-81	CD4_Naive	0.000210506	0.999789	gymrek-ukbb-alkaline_phosphatase	0.609918
chr11	61798163	61798181	T	ENSG00000134825	0.415037	0.0217265	2.39169e-81	CD4_Naive	0.000425116	0.999575	gymrek-ukbb-apolipoprotein_a	0.609918
chr11	61798163	61798181	T	ENSG00000134825	0.415037	0.0217265	2.39169e-81	CD4_Naive	0.00348625	0.996514	gymrek-ukbb-cystatin_c	0.609918
chr11	61798163	61798181	T	ENSG00000134825	0.415037	0.0217265	2.39169e-81	CD4_Naive	0.00120221	0.998798	gymrek-ukbb-eosinophil_count	0.609918
chr11	61798163	61798181	T	ENSG00000134825	0.415037	0.0217265	2.39169e-81	CD4_Naive	0.00791967	0.99208	gymrek-ukbb-eosinophil_percent	0.609918
chr11	61798163	61798181	T	ENSG00000134825	0.415037	0.0217265	2.39169e-81	CD4_Naive	0.0145747	0.985425	gymrek-ukbb-glucose	0.609918
chr11	61798163	61798181	T	ENSG00000134825	0.415037	0.0217265	2.39169e-81	CD4_Naive	0.0126184	0.987382	gymrek-ukbb-haematocrit	0.609918
chr11	61798163	61798181	T	ENSG00000134825	0.415037	0.0217265	2.39169e-81	CD4_Naive	0.0304794	0.969521	gymrek-ukbb-haemoglobin_concentration	0.609918
chr11	61798163	61798181	T	ENSG00000134825	0.415037	0.0217265	2.39169e-81	CD4_Naive	3.97984e-05	0.99996	gymrek-ukbb-mean_corpuscular_volume	0.609918
chr11	61798163	61798181	T	ENSG00000134825	0.415037	0.0217265	2.39169e-81	CD4_Naive	0.000501757	0.999498	gymrek-ukbb-mean_sphered_cell_volume	0.609918
chr11	61798163	61798181	T	ENSG00000134825	0.415037	0.0217265	2.39169e-81	CD4_Naive	0.0459577	0.954042	gymrek-ukbb-neutrophil_count	0.609918
chr11	61798163	61798181	T	ENSG00000134825	0.415037	0.0217265	2.39169e-81	CD4_Naive	0.00162981	0.99837	gymrek-ukbb-platelet_crit	0.609918
chr11	61798163	61798181	T	ENSG00000134825	0.415037	0.0217265	2.39169e-81	CD4_Naive	0.00953102	0.990468	gymrek-ukbb-platelet_distribution_width	0.609918
chr11	61798163	61798181	T	ENSG00000134825	0.415037	0.0217265	2.39169e-81	CD4_Naive	0.000243802	0.999756	gymrek-ukbb-red_blood_cell_count	0.609918
chr11	61798163	61798181	T	ENSG00000134825	0.415037	0.0217265	2.39169e-81	CD4_Naive	0.00454296	0.995457	gymrek-ukbb-white_blood_cell_count	0.609918
chr11	61798163	61798181	T	ENSG00000134825	0.415037	0.0217265	2.39169e-81	CD4_Naive	0.000288154	0.999712	gymrek-ukbb-hdl_cholesterol	0.609918
chr11	61798163	61798181	T	ENSG00000134825	0.415037	0.0217265	2.39169e-81	CD4_Naive	0.00072085	0.999279	gymrek-ukbb-igf_1	0.609918
chr11	61798163	61798181	T	ENSG00000134825	0.415037	0.0217265	2.39169e-81	CD4_Naive	0.00613917	0.993861	gymrek-ukbb-shbg	0.609918
chr11	61798163	61798181	T	ENSG00000134825	0.415037	0.0217265	2.39169e-81	CD4_Naive	0.00226406	0.997736	gymrek-ukbb-total_bilirubin	0.609918
chr11	61798163	61798181	T	ENSG00000134825	0.415037	0.0217265	2.39169e-81	CD4_Naive	0.0258571	0.974143	gymrek-ukbb-total_protein	0.609918
chr11	61798163	61798181	T	ENSG00000134825	0.415037	0.0217265	2.39169e-81	CD4_Naive	0.0113704	0.98863	gymrek-ukbb-triglycerides	0.609918
chr11	61798163	61798181	T	ENSG00000134825	0.415037	0.0217265	2.39169e-81	CD4_Naive	0.000132935	0.999867	gymrek-ukbb-urate	0.609918
chr11	61798163	61798181	T	ENSG00000134825	0.415037	0.0217265	2.39169e-81	CD4_Naive	0.153054	0.846946	gymrek-ukbb-glycated_haemoglobin	0.609918
chr11	62561510	62561530	A	ENSG00000254772	0.227881	0.0234704	2.75187e-22	B_intermediate	0.00750715	0.991776	gymrek-ukbb-hdl_cholesterol	1
chr11	62561510	62561530	A	ENSG00000254772	0.300283	0.0228774	2.34501e-39	B_naive	0.00770496	0.991561	gymrek-ukbb-hdl_cholesterol	1
chr11	62561510	62561530	A	ENSG00000254772	0.227881	0.0234704	2.75187e-22	B_intermediate	0.0181721	0.98181	gymrek-ukbb-triglycerides	1
chr11	62561510	62561530	A	ENSG00000254772	0.300283	0.0228774	2.34501e-39	B_naive	0.0183999	0.981582	gymrek-ukbb-triglycerides	1
chr11	62597206	62597216	A	ENSG00000254772	0.216902	0.0323424	1.99449e-11	cDC2	0.00888146	0.99024	gymrek-ukbb-hdl_cholesterol	0.746958
chr11	62597206	62597216	A	ENSG00000254772	0.216902	0.0323424	1.99449e-11	cDC2	0.0249821	0.974881	gymrek-ukbb-triglycerides	0.746958
chr11	62619175	62619187	A	ENSG00000254772	0.248468	0.0271952	6.45238e-20	B_memory	0.00148959	0.998301	gymrek-ukbb-hdl_cholesterol	1
chr11	62619175	62619187	A	ENSG00000254772	0.0640459	0.0084828	4.34971e-14	CD4_TCM	0.00143244	0.998363	gymrek-ukbb-hdl_cholesterol	1
chr11	62619175	62619187	A	ENSG00000254772	0.248468	0.0271952	6.45238e-20	B_memory	0.00752505	0.992467	gymrek-ukbb-triglycerides	1
chr11	62619175	62619187	A	ENSG00000254772	0.0640459	0.0084828	4.34971e-14	CD4_TCM	0.00737068	0.992621	gymrek-ukbb-triglycerides	1
chr11	65483132	65483148	A	ENSG00000289339	0.274437	0.0259241	3.4539e-26	CD4_Naive	0.14766	0.847106	gymrek-ukbb-calcium	1
chr11	65532426	65532446	A	ENSG00000289339	0.216391	0.0202798	1.40278e-26	CD4_TCM	0.0265107	0.973446	gymrek-ukbb-glycated_haemoglobin	1
chr11	65678917	65678935	T	ENSG00000172977	-0.140693	0.0218424	1.18472e-10	CD4_Naive	0.13315	0.845216	kiryluk_IgAN	0.612045
chr11	65678917	65678935	T	ENSG00000172977	-0.140693	0.0218424	1.18472e-10	CD4_Naive	0.0213971	0.855678	gymrek-ukbb-c_reactive_protein	1
chr11	65678917	65678935	T	ENSG00000172977	-0.140693	0.0218424	1.18472e-10	CD4_Naive	0.162783	0.812922	gymrek-ukbb-calcium	1
chr11	65678917	65678935	T	ENSG00000172977	-0.140693	0.0218424	1.18472e-10	CD4_Naive	0.0946937	0.905296	gymrek-ukbb-cystatin_c	1
chr11	65678917	65678935	T	ENSG00000172977	-0.140693	0.0218424	1.18472e-10	CD4_Naive	0.0797471	0.917812	gymrek-ukbb-gamma_glutamyltransferase	1
chr11	65678917	65678935	T	ENSG00000172977	-0.140693	0.0218424	1.18472e-10	CD4_Naive	0.0112521	0.988747	gymrek-ukbb-mean_platelet_volume	1
chr11	65687246	65687264	A	ENSG00000172922	-0.165543	0.0108314	9.84145e-53	CD4_Naive	0.101396	0.883427	gymrek-ukbb-calcium	1
chr11	65687246	65687264	A	ENSG00000172922	-0.165543	0.0108314	9.84145e-53	CD4_Naive	0.00914501	0.990855	gymrek-ukbb-platelet_count	1
chr11	65687246	65687264	A	ENSG00000172922	-0.165543	0.0108314	9.84145e-53	CD4_Naive	0.0584622	0.939643	gymrek-ukbb-glycated_haemoglobin	1
chr11	65886169	65886190	A	ENSG00000172543	0.257497	0.0271196	2.20493e-21	Treg	0.000137378	0.999821	gymrek-ukbb-apolipoprotein_a	1
chr11	65886169	65886190	A	ENSG00000172543	0.257497	0.0271196	2.20493e-21	Treg	0.0143012	0.899537	gymrek-ukbb-c_reactive_protein	1
chr11	65886169	65886190	A	ENSG00000172543	0.257497	0.0271196	2.20493e-21	Treg	0.0293107	0.814284	gymrek-ukbb-mean_corpuscular_haemoglobin	1
chr11	65886169	65886190	A	ENSG00000172543	0.257497	0.0271196	2.20493e-21	Treg	7.10158e-05	0.999929	gymrek-ukbb-hdl_cholesterol	1
chr11	65886169	65886190	A	ENSG00000172543	0.257497	0.0271196	2.20493e-21	Treg	0.0314799	0.968457	gymrek-ukbb-phosphate	1
chr11	65894956	65894978	T	ENSG00000172543	-0.284401	0.0419977	1.27169e-11	HSPC	0.00889846	0.94002	gymrek-ukbb-mean_corpuscular_haemoglobin	1
chr11	65894956	65894978	T	ENSG00000172543	-0.679841	0.0298377	6.51054e-115	CD8_TCM	0.00889838	0.940022	gymrek-ukbb-mean_corpuscular_haemoglobin	1
chr11	65894956	65894978	T	ENSG00000172543	-0.678407	0.0300843	1.33612e-112	CD4_TEM	0.00889838	0.940022	gymrek-ukbb-mean_corpuscular_haemoglobin	1
chr11	65894956	65894978	T	ENSG00000172543	-0.7385	0.0310215	2.8894e-125	CD8_Naive	0.00889838	0.940022	gymrek-ukbb-mean_corpuscular_haemoglobin	1
chr11	65894956	65894978	T	ENSG00000172543	-0.716437	0.0292424	1.47961e-132	CD4_TCM	0.00889838	0.940022	gymrek-ukbb-mean_corpuscular_haemoglobin	1
chr11	65894956	65894978	T	ENSG00000172543	-0.284401	0.0419977	1.27169e-11	HSPC	0.00316537	0.996834	gymrek-ukbb-platelet_crit	1
chr11	65894956	65894978	T	ENSG00000172543	-0.679841	0.0298377	6.51054e-115	CD8_TCM	0.00316533	0.996834	gymrek-ukbb-platelet_crit	1
chr11	65894956	65894978	T	ENSG00000172543	-0.678407	0.0300843	1.33612e-112	CD4_TEM	0.00316533	0.996834	gymrek-ukbb-platelet_crit	1
chr11	65894956	65894978	T	ENSG00000172543	-0.7385	0.0310215	2.8894e-125	CD8_Naive	0.00316533	0.996834	gymrek-ukbb-platelet_crit	1
chr11	65894956	65894978	T	ENSG00000172543	-0.716437	0.0292424	1.47961e-132	CD4_TCM	0.00316533	0.996834	gymrek-ukbb-platelet_crit	1
chr11	66141653	66141669	A	ENSG00000175115	0.352343	0.0332434	3.01639e-26	B_naive	0.0518651	0.947617	gymrek-ukbb-apolipoprotein_a	1
chr11	66141653	66141669	A	ENSG00000175115	0.352343	0.0332434	3.01639e-26	B_naive	0.0159051	0.984085	gymrek-ukbb-c_reactive_protein	1
chr11	66141653	66141669	A	ENSG00000175115	0.352343	0.0332434	3.01639e-26	B_naive	0.0124889	0.987003	gymrek-ukbb-triglycerides	1
chr11	66444742	66444757	A	ENSG00000255517	0.193939	0.0186627	2.70267e-25	CD4_TCM	0.0326076	0.96733	gymrek-ukbb-apolipoprotein_b	1
chr11	66455457	66455480	T	ENSG00000255517	0.0630543	0.00506948	1.62446e-35	NK	0.0422733	0.957647	gymrek-ukbb-apolipoprotein_b	0.943926
chr11	66455457	66455480	T	ENSG00000255517	0.0630543	0.00506948	1.62446e-35	NK	0.00272806	0.997067	gymrek-ukbb-haematocrit	0.943926
chr11	66455457	66455480	T	ENSG00000255517	0.0630543	0.00506948	1.62446e-35	NK	0.0571538	0.942831	gymrek-ukbb-ldl_cholesterol_direct	0.943926
chr11	66654684	66654700	T	ENSG00000173992	0.155586	0.0201651	1.20421e-14	HSPC	0.161649	0.827694	gymrek-ukbb-haematocrit	1
chr11	66654684	66654700	T	ENSG00000173992	0.155586	0.0201651	1.20421e-14	HSPC	0.00107655	0.998923	gymrek-ukbb-red_blood_cell_count	1
chr11	66895026	66895043	A	ENSG00000173621	-0.255281	0.0327921	6.98113e-15	CD4_TCM	0.025411	0.974329	gymrek-ukbb-mean_sphered_cell_volume	1
chr11	66895026	66895043	A	ENSG00000173621	-0.255281	0.0327921	6.98113e-15	CD4_TCM	0.0636965	0.936291	gymrek-ukbb-red_blood_cell_count	1
chr11	67426032	67426047	T	ENSG00000172725	-0.520764	0.0251887	5.86971e-95	CD4_TEM	0.0244242	0.964838	gymrek-ukbb-apolipoprotein_a	1
chr11	67426032	67426047	T	ENSG00000172725	-0.520764	0.0251887	5.86971e-95	CD4_TEM	0.16176	0.83824	gymrek-ukbb-mean_corpuscular_haemoglobin	1
chr11	67426032	67426047	T	ENSG00000172725	-0.520764	0.0251887	5.86971e-95	CD4_TEM	0.00562406	0.994376	gymrek-ukbb-mean_corpuscular_volume	1
chr11	67426032	67426047	T	ENSG00000172725	-0.520764	0.0251887	5.86971e-95	CD4_TEM	0.00064493	0.999355	gymrek-ukbb-mean_sphered_cell_volume	1
chr11	67550848	67550870	CT	ENSG00000084207	-0.303991	0.0174823	1.00846e-67	CD8_TEM	0.15503	0.84497	gymrek-ukbb-mean_corpuscular_haemoglobin	1
chr11	67550848	67550870	CT	ENSG00000084207	-0.303991	0.0174823	1.00846e-67	CD8_TEM	0.000346074	0.999654	gymrek-ukbb-mean_sphered_cell_volume	1
chr11	67554446	67554498	ACAC	ENSG00000084207	-0.213869	0.0158294	1.34822e-41	NK	0.0338583	0.966142	gymrek-ukbb-mean_sphered_cell_volume	0.658214
chr11	68919187	68919208	TCCCCG	ENSG00000132740	0.446058	0.0286956	1.73404e-54	NK	0.193737	0.806222	gymrek-ukbb-hdl_cholesterol	0.858083
chr11	68919187	68919208	TCCCCG	ENSG00000132740	0.446058	0.0286956	1.73404e-54	NK	0.000136761	0.99855	gymrek-ukbb-triglycerides	0.858083
chr11	68919187	68919208	TCCCCG	ENSG00000132740	0.823097	0.0263342	1.85772e-214	CD4_TCM	0.137109	0.859924	gymrek-ukbb-apolipoprotein_a	0.858083
chr11	68919192	68919204	GTCCCC	ENSG00000132740	0.311897	0.0329752	3.12298e-21	Treg	0.000134023	0.999842	gymrek-ukbb-apolipoprotein_a	0.785822
chr11	68919192	68919204	GTCCCC	ENSG00000132740	0.311897	0.0329752	3.12298e-21	Treg	9.53684e-05	0.999904	gymrek-ukbb-hdl_cholesterol	0.785822
chr11	70336505	70336522	A	ENSG00000254604	-0.158126	0.0145127	1.20854e-27	CD8_Naive	0.0144954	0.983264	gymrek-ukbb-lymphocyte_count	0.858602
chr11	70336505	70336522	A	ENSG00000254604	-0.289607	0.0122986	1.31629e-122	NK	0.0174918	0.979834	gymrek-ukbb-lymphocyte_count	0.858602
chr11	70369949	70369962	T	ENSG00000254604	0.478165	0.0256521	1.51121e-77	CD4_Naive	0.0174918	0.979834	gymrek-ukbb-lymphocyte_count	1
chr11	78300516	78300538	A	ENSG00000254420	-0.169411	0.0113546	2.44044e-50	CD4_TCM	0.0985875	0.901079	gymrek-ukbb-triglycerides	1
chr11	78410992	78411003	A	ENSG00000033327	-0.434417	0.0258249	1.69464e-63	CD4_TCM	0.0174638	0.981497	gymrek-ukbb-lymphocyte_percent	1
chr11	78410992	78411003	A	ENSG00000033327	-0.434417	0.0258249	1.69464e-63	CD4_TCM	0.0199401	0.98006	gymrek-ukbb-igf_1	1
chr11	78410992	78411003	A	ENSG00000033327	-0.434417	0.0258249	1.69464e-63	CD4_TCM	0.0199035	0.980017	gymrek-ukbb-triglycerides	1
chr11	78410992	78411003	A	ENSG00000033327	-0.434417	0.0258249	1.69464e-63	CD4_TCM	0.0349051	0.965095	gymrek-ukbb-glycated_haemoglobin	1
chr11	78410992	78411003	A	ENSG00000288853	-0.378879	0.0300931	2.38991e-36	CD4_TCM	0.00804451	0.991942	gymrek-ukbb-creatinine	1
chr11	78435513	78435536	T	ENSG00000033327	-0.216376	0.0127078	5.17844e-65	B_naive	0.0494347	0.950565	gymrek-ukbb-creatinine	0.668723
chr11	78435513	78435536	T	ENSG00000033327	-0.216376	0.0127078	5.17844e-65	B_naive	0.0495537	0.94759	gymrek-ukbb-lymphocyte_percent	0.668723
chr11	78435513	78435536	T	ENSG00000033327	-0.216376	0.0127078	5.17844e-65	B_naive	0.0756862	0.92402	gymrek-ukbb-triglycerides	0.668723
chr11	78504434	78504456	T	ENSG00000254420	-0.0752272	0.00678302	1.39466e-28	B_naive	0.00148906	0.842359	colorectalca_GCST90129505	0.856576
chr11	78504434	78504456	T	ENSG00000254420	-0.0752272	0.00678302	1.39466e-28	B_naive	0.0561199	0.943879	gymrek-ukbb-creatinine	1
chr11	78504434	78504456	T	ENSG00000254420	-0.0752272	0.00678302	1.39466e-28	B_naive	0.0562432	0.94092	gymrek-ukbb-lymphocyte_percent	1
chr11	78504434	78504456	T	ENSG00000254420	-0.0752272	0.00678302	1.39466e-28	B_naive	0.0856088	0.914101	gymrek-ukbb-triglycerides	1
chr11	78507522	78507537	T	ENSG00000137513	0.22778	0.0312988	3.39816e-13	CD14_Mono	0.086879	0.913121	gymrek-ukbb-aspartate_aminotransferase	1
chr11	78507522	78507537	T	ENSG00000137513	0.22778	0.0312988	3.39816e-13	CD14_Mono	0.00825678	0.991743	gymrek-ukbb-creatinine	1
chr11	78507522	78507537	T	ENSG00000137513	0.22778	0.0312988	3.39816e-13	CD14_Mono	0.0999512	0.894089	gymrek-ukbb-lymphocyte_percent	1
chr11	78507522	78507537	T	ENSG00000137513	0.22778	0.0312988	3.39816e-13	CD14_Mono	0.186655	0.813344	gymrek-ukbb-igf_1	1
chr11	78507522	78507537	T	ENSG00000137513	0.22778	0.0312988	3.39816e-13	CD14_Mono	0.0206937	0.979181	gymrek-ukbb-triglycerides	1
chr11	78563851	78563869	AT	ENSG00000137513	-0.0778185	0.00865588	2.46683e-19	CD8_TEM	0.145995	0.853885	gymrek-ukbb-creatinine	0.606391
chr11	78563851	78563869	AT	ENSG00000137513	-0.0971662	0.00819543	1.99968e-32	CD4_Naive	0.0275158	0.972484	gymrek-ukbb-creatinine	0.606391
chr11	78563851	78563869	AT	ENSG00000137513	-0.0778185	0.00865588	2.46683e-19	CD8_TEM	0.0585961	0.937835	gymrek-ukbb-lymphocyte_percent	0.606391
chr11	78563851	78563869	AT	ENSG00000137513	-0.0971662	0.00819543	1.99968e-32	CD4_Naive	0.0578658	0.938659	gymrek-ukbb-lymphocyte_percent	0.606391
chr11	78563851	78563869	AT	ENSG00000137513	-0.0778185	0.00865588	2.46683e-19	CD8_TEM	0.136793	0.863096	gymrek-ukbb-igf_1	0.606391
chr11	78563851	78563869	AT	ENSG00000137513	-0.0778185	0.00865588	2.46683e-19	CD8_TEM	0.183561	0.815221	gymrek-ukbb-triglycerides	0.606391
chr11	78563851	78563869	AT	ENSG00000137513	-0.0971662	0.00819543	1.99968e-32	CD4_Naive	0.1125	0.886842	gymrek-ukbb-triglycerides	0.606391
chr11	78563873	78563883	AC	ENSG00000137513	0.227274	0.0149138	1.94102e-52	CD4_TCM	0.0545173	0.945482	gymrek-ukbb-creatinine	0.544344
chr11	78563873	78563883	AC	ENSG00000137513	0.227274	0.0149138	1.94102e-52	CD4_TCM	0.04956	0.947455	gymrek-ukbb-lymphocyte_percent	0.544344
chr11	78563873	78563883	AC	ENSG00000137513	0.227274	0.0149138	1.94102e-52	CD4_TCM	0.0523844	0.947306	gymrek-ukbb-triglycerides	0.544344
chr11	94155350	94155367	A	ENSG00000110218	-0.277184	0.0257286	4.59805e-27	CD4_TCM	0.00845144	0.991549	gymrek-ukbb-alanine_aminotransferase	1
chr11	94155350	94155367	A	ENSG00000110218	-0.277184	0.0257286	4.59805e-27	CD4_TCM	0.00369928	0.996301	gymrek-ukbb-aspartate_aminotransferase	1
chr11	94155350	94155367	A	ENSG00000110218	-0.277184	0.0257286	4.59805e-27	CD4_TCM	1.47273e-05	0.999573	gymrek-ukbb-mean_sphered_cell_volume	1
chr11	94430485	94430499	T	ENSG00000020922	-0.370119	0.0315871	1.03813e-31	CD8_TEM	0.0729547	0.922652	gymrek-ukbb-igf_1	1
chr11	94518149	94518166	A	ENSG00000020922	-0.133395	0.00755593	9.43035e-70	CD4_TCM	1.54254e-05	0.999924	gymrek-ukbb-igf_1	0.749924
chr11	108149160	108149172	T	ENSG00000149308	-0.370026	0.0204428	3.15545e-73	CD4_Naive	0.16222	0.83778	gymrek-ukbb-eosinophil_count	1
chr11	108149160	108149172	T	ENSG00000149308	-0.370026	0.0204428	3.15545e-73	CD4_Naive	0.055848	0.944152	gymrek-ukbb-eosinophil_percent	1
chr11	108149160	108149172	T	ENSG00000285696	-0.318312	0.0214409	7.38762e-50	CD4_Naive	0.177445	0.822553	gymrek-ukbb-lymphocyte_percent	1
chr11	108153891	108153908	A	ENSG00000149311	-0.158989	0.00967458	1.09786e-60	NK	0.0893851	0.910615	gymrek-ukbb-eosinophil_count	1
chr11	108153891	108153908	A	ENSG00000149311	0.219313	0.010287	7.51012e-101	CD4_Naive	0.0893851	0.910615	gymrek-ukbb-eosinophil_count	1
chr11	108153891	108153908	A	ENSG00000149311	-0.158989	0.00967458	1.09786e-60	NK	0.0439209	0.956079	gymrek-ukbb-eosinophil_percent	1
chr11	108153891	108153908	A	ENSG00000149311	0.219313	0.010287	7.51012e-101	CD4_Naive	0.0439209	0.956079	gymrek-ukbb-eosinophil_percent	1
chr11	108153891	108153908	A	ENSG00000149311	-0.158989	0.00967458	1.09786e-60	NK	0.00683368	0.993166	gymrek-ukbb-lymphocyte_percent	1
chr11	108153891	108153908	A	ENSG00000149311	0.219313	0.010287	7.51012e-101	CD4_Naive	0.00683368	0.993166	gymrek-ukbb-lymphocyte_percent	1
chr11	108209888	108209913	A	ENSG00000149311	-0.0628526	0.00488866	7.87491e-38	CD8_Naive	0.092539	0.907461	gymrek-ukbb-eosinophil_count	0.906372
chr11	108209888	108209913	A	ENSG00000149311	-0.0628526	0.00488866	7.87491e-38	CD8_Naive	0.0454119	0.954588	gymrek-ukbb-eosinophil_percent	0.906372
chr11	108209888	108209913	A	ENSG00000149311	-0.0628526	0.00488866	7.87491e-38	CD8_Naive	0.00707333	0.992927	gymrek-ukbb-lymphocyte_percent	0.906372
chr11	111599903	111599912	T	ENSG00000170145	-0.27134	0.0269448	7.48004e-24	CD4_Naive	0.0820179	0.871483	gymrek-ukbb-cystatin_c	0.714787
chr11	111854263	111854287	T	ENSG00000137720	0.0698555	0.0110384	2.47711e-10	CD4_Naive	0.0120555	0.98516	gymrek-ukbb-mean_corpuscular_volume	1
chr11	117153371	117153379	T	ENSG00000149591	-0.199836	0.015968	6.20045e-36	CD14_Mono	0.00274086	0.997259	gymrek-ukbb-platelet_count	0.899959
chr11	117153371	117153379	T	ENSG00000149591	-0.199836	0.015968	6.20045e-36	CD14_Mono	0.0223523	0.977617	gymrek-ukbb-red_blood_cell_distribution_width	0.899959
chr11	117185871	117185895	A	ENSG00000149577	0.103557	0.00854231	7.9893e-34	B_intermediate	0.0984045	0.88925	colorectalca_GCST90129505	0.689103
chr11	117185871	117185895	A	ENSG00000149577	0.103557	0.00854231	7.9893e-34	B_intermediate	0.000364378	0.999636	gymrek-ukbb-platelet_count	0.608468
chr11	117185871	117185895	A	ENSG00000149577	0.103557	0.00854231	7.9893e-34	B_intermediate	7.52995e-07	0.999999	gymrek-ukbb-platelet_crit	0.608468
chr11	117185871	117185895	A	ENSG00000149577	0.103557	0.00854231	7.9893e-34	B_intermediate	8.27013e-05	0.999916	gymrek-ukbb-red_blood_cell_distribution_width	0.608468
chr11	118208241	118208258	AG	ENSG00000160593	-0.715887	0.0580254	5.6901e-35	CD16_Mono	7.91735e-05	0.999888	gymrek-ukbb-neutrophil_count	1
chr11	118208241	118208258	AG	ENSG00000160593	-0.715887	0.0580254	5.6901e-35	CD16_Mono	1.11811e-05	0.999974	gymrek-ukbb-white_blood_cell_count	1
chr11	118751054	118751086	AT	ENSG00000255422	0.246017	0.0253255	2.62367e-22	CD16_Mono	0.116794	0.82584	gymrek-ukbb-c_reactive_protein	0.554177
chr11	118751054	118751086	AT	ENSG00000255422	0.246017	0.0253255	2.62367e-22	CD16_Mono	0.1713	0.804157	gymrek-ukbb-total_protein	0.554177
chr11	118847996	118848015	T	ENSG00000160683	0.149177	0.024444	1.04217e-09	B_naive	0.00126468	0.880389	gymrek-ukbb-triglycerides	1
chr11	119086694	119086707	AC	ENSG00000256269	-0.0830848	0.0128833	1.12566e-10	NK	0.0042216	0.826555	colorectalca_GCST90129505	0.849844
chr11	122658178	122658195	A	ENSG00000285909	0.137051	0.0161472	2.10897e-17	CD4_TCM	0.0125776	0.987338	gymrek-ukbb-albumin	1
chr11	122658178	122658195	A	ENSG00000285909	0.137051	0.0161472	2.10897e-17	CD4_TCM	0.000538693	0.999461	gymrek-ukbb-apolipoprotein_a	1
chr11	122658178	122658195	A	ENSG00000285909	0.137051	0.0161472	2.10897e-17	CD4_TCM	0.00320887	0.996766	gymrek-ukbb-aspartate_aminotransferase	1
chr11	122658178	122658195	A	ENSG00000285909	0.137051	0.0161472	2.10897e-17	CD4_TCM	0.00881899	0.986806	gymrek-ukbb-calcium	1
chr11	122658178	122658195	A	ENSG00000285909	0.137051	0.0161472	2.10897e-17	CD4_TCM	0.0104302	0.989569	gymrek-ukbb-cholesterol	1
chr11	122658178	122658195	A	ENSG00000285909	0.137051	0.0161472	2.10897e-17	CD4_TCM	0.00387139	0.996129	gymrek-ukbb-cystatin_c	1
chr11	122658178	122658195	A	ENSG00000285909	0.137051	0.0161472	2.10897e-17	CD4_TCM	0.00439573	0.995604	gymrek-ukbb-gamma_glutamyltransferase	1
chr11	122658178	122658195	A	ENSG00000285909	0.137051	0.0161472	2.10897e-17	CD4_TCM	6.11e-09	1	gymrek-ukbb-lymphocyte_count	1
chr11	122658178	122658195	A	ENSG00000285909	0.137051	0.0161472	2.10897e-17	CD4_TCM	0.00618607	0.993814	gymrek-ukbb-lymphocyte_percent	1
chr11	122658178	122658195	A	ENSG00000285909	0.137051	0.0161472	2.10897e-17	CD4_TCM	0.0236488	0.976351	gymrek-ukbb-neutrophil_percent	1
chr11	122658178	122658195	A	ENSG00000285909	0.137051	0.0161472	2.10897e-17	CD4_TCM	0.0604465	0.925884	gymrek-ukbb-white_blood_cell_count	1
chr11	122658178	122658195	A	ENSG00000285909	0.137051	0.0161472	2.10897e-17	CD4_TCM	0.000886759	0.999113	gymrek-ukbb-hdl_cholesterol	1
chr11	122658178	122658195	A	ENSG00000285909	0.137051	0.0161472	2.10897e-17	CD4_TCM	0.000359811	0.999639	gymrek-ukbb-total_protein	1
chr11	122658178	122658195	A	ENSG00000285909	0.137051	0.0161472	2.10897e-17	CD4_TCM	6.06087e-06	0.999994	gymrek-ukbb-glycated_haemoglobin	1
chr11	128525029	128525040	A	ENSG00000134954	-0.192795	0.0297045	8.55766e-11	CD4_TEM	0.000141626	0.999843	gymrek-ukbb-lymphocyte_percent	1
chr11	128525029	128525040	A	ENSG00000134954	-0.276736	0.0252471	5.8785e-28	CD4_TCM	0.000141585	0.999844	gymrek-ukbb-lymphocyte_percent	1
chr11	128525029	128525040	A	ENSG00000134954	-0.192795	0.0297045	8.55766e-11	CD4_TEM	7.34783e-05	0.998093	gymrek-ukbb-neutrophil_percent	1
chr11	128525029	128525040	A	ENSG00000134954	-0.276736	0.0252471	5.8785e-28	CD4_TCM	7.34392e-05	0.998094	gymrek-ukbb-neutrophil_percent	1
chr11	128525029	128525040	A	ENSG00000134954	-0.192795	0.0297045	8.55766e-11	CD4_TEM	7.91238e-05	0.999543	gymrek-ukbb-glycated_haemoglobin	1
chr11	128525029	128525040	A	ENSG00000134954	-0.276736	0.0252471	5.8785e-28	CD4_TCM	7.90844e-05	0.999544	gymrek-ukbb-glycated_haemoglobin	1
chr12	389552	389562	GCGAGGCGGG	ENSG00000120647	0.0875381	0.011127	3.62784e-15	CD14_Mono	0.152201	0.847622	gymrek-ukbb-creatinine	0.659563
chr12	1701127	1701146	T	ENSG00000006831	0.125083	0.0102092	1.63925e-34	CD8_TEM	0.0188956	0.971837	gymrek-ukbb-mean_platelet_volume	1
chr12	2898079	2898098	A	ENSG00000171792	-0.0461393	0.0078235	3.69003e-09	CD4_Naive	0.0504751	0.949225	gymrek-ukbb-mean_corpuscular_haemoglobin	1
chr12	2898079	2898098	A	ENSG00000171792	-0.0461393	0.0078235	3.69003e-09	CD4_Naive	0.0473665	0.952366	gymrek-ukbb-mean_corpuscular_volume	1
chr12	2898079	2898098	A	ENSG00000171792	-0.0461393	0.0078235	3.69003e-09	CD4_Naive	0.0478304	0.951886	gymrek-ukbb-mean_sphered_cell_volume	1
chr12	2898079	2898098	A	ENSG00000171792	-0.0461393	0.0078235	3.69003e-09	CD4_Naive	0.0538915	0.942999	gymrek-ukbb-white_blood_cell_count	1
chr12	8682803	8682820	A	ENSG00000166532	0.252954	0.0332734	2.90906e-14	CD16_Mono	0.121218	0.878343	gymrek-ukbb-mean_platelet_volume	0.754804
chr12	9028449	9028461	T	ENSG00000245105	0.170536	0.0179687	2.29419e-21	CD8_Naive	0.12671	0.86742	gymrek-ukbb-ldl_cholesterol_direct	0.675639
chr12	9028449	9028461	T	ENSG00000245105	0.170536	0.0179687	2.29419e-21	CD8_Naive	1.12099e-05	0.999852	gymrek-ukbb-triglycerides	0.675639
chr12	10376810	10376834	TTAT	ENSG00000205809	0.223876	0.0286428	5.44715e-15	NK_Proliferating	0.00626856	0.817155	gymrek-ukbb-lymphocyte_percent	1
chr12	12552447	12552466	AAAT	ENSG00000290048	-1.38909	0.0805226	1.09992e-66	CD4_TCM	0.0348278	0.94106	gymrek-ukbb-neutrophil_percent	0.815535
chr12	14733994	14734038	GT	ENSG00000214772	-0.0660704	0.00665716	3.25026e-23	CD4_TEM	0.177178	0.822822	prostateca_GCST90274713	0.752389
chr12	34037763	34037796	TG	ENSG00000245482	0.0633025	0.0104494	1.3783e-09	CD4_TCM	0.0116378	0.934581	gymrek-ukbb-igf_1	0.585162
chr12	42278028	42278034	GA	ENSG00000015153	-0.201579	0.0315967	1.77388e-10	CD16_Mono	0.0322405	0.967423	gymrek-ukbb-urea	0.645883
chr12	42375315	42375333	T	ENSG00000139168	0.0719161	0.00843673	1.5391e-17	CD4_TCM	0.0331437	0.966822	gymrek-ukbb-cystatin_c	0.691956
chr12	42375315	42375333	T	ENSG00000139168	0.0719161	0.00843673	1.5391e-17	CD4_TCM	0.0137177	0.98628	gymrek-ukbb-urea	0.691956
chr12	46328951	46328980	TTTTG	ENSG00000257261	-1.27825	0.147502	4.47703e-18	CD14_Mono	0.0627199	0.936495	gymrek-ukbb-eosinophil_percent	1
chr12	48933698	48933715	A	ENSG00000134285	-0.183067	0.0109997	3.40387e-62	NK	0.0123666	0.985521	gymrek-ukbb-shbg	0.916363
chr12	48933698	48933715	A	ENSG00000134285	-0.171507	0.0102025	2.05286e-63	CD4_TCM	0.0123665	0.985521	gymrek-ukbb-shbg	0.916363
chr12	48953423	48953430	A	ENSG00000139537	-0.528893	0.0641765	1.7047e-16	CD14_Mono	0.0276327	0.967834	gymrek-ukbb-shbg	0.671169
chr12	50193631	50193651	GT	ENSG00000050405	-0.101226	0.0168143	1.74172e-09	CD8_TEM	0.0787295	0.877478	gymrek-ukbb-alanine_aminotransferase	0.571697
chr12	50193631	50193651	GT	ENSG00000050405	-0.101226	0.0168143	1.74172e-09	CD8_TEM	0.0232795	0.963392	gymrek-ukbb-neutrophil_count	0.571697
chr12	50193631	50193651	GT	ENSG00000050405	-0.101226	0.0168143	1.74172e-09	CD8_TEM	0.0315395	0.950598	gymrek-ukbb-red_blood_cell_distribution_width	0.571697
chr12	50193631	50193651	GT	ENSG00000050405	-0.101226	0.0168143	1.74172e-09	CD8_TEM	0.0352102	0.944913	gymrek-ukbb-white_blood_cell_count	0.571697
chr12	50193631	50193651	GT	ENSG00000050405	-0.101226	0.0168143	1.74172e-09	CD8_TEM	0.00822244	0.986715	gymrek-ukbb-glycated_haemoglobin	0.571697
chr12	50735446	50735485	T	ENSG00000066084	0.063189	0.00348395	1.62066e-73	NK	0.0700477	0.929946	gymrek-ukbb-apolipoprotein_b	1
chr12	50735446	50735485	T	ENSG00000066084	0.063189	0.00348395	1.62066e-73	NK	0.0940129	0.905987	gymrek-ukbb-cholesterol	1
chr12	50735446	50735485	T	ENSG00000066084	0.063189	0.00348395	1.62066e-73	NK	0.103688	0.895577	gymrek-ukbb-eosinophil_count	1
chr12	50735446	50735485	T	ENSG00000066084	0.063189	0.00348395	1.62066e-73	NK	0.110346	0.889653	gymrek-ukbb-ldl_cholesterol_direct	1
chr12	50782234	50782239	T	ENSG00000123268	0.0653422	0.0117272	2.52083e-08	CD14_Mono	0.0163863	0.833448	gymrek-ukbb-hdl_cholesterol	0.877851
chr12	53578783	53578803	A	ENSG00000135390	-0.121433	0.0175197	4.1728e-12	CD4_TEM	0.0872307	0.912761	gymrek-ukbb-mean_corpuscular_haemoglobin	1
chr12	53578783	53578803	A	ENSG00000135390	-0.121433	0.0175197	4.1728e-12	CD4_TEM	0.0014935	0.998506	gymrek-ukbb-mean_corpuscular_volume	1
chr12	53578783	53578803	A	ENSG00000135390	-0.121433	0.0175197	4.1728e-12	CD4_TEM	0.0268695	0.97313	gymrek-ukbb-mean_sphered_cell_volume	1
chr12	55978774	55978790	T	ENSG00000197728	-0.320115	0.0262235	2.84676e-34	Plasmablast	0.00451858	0.995448	gymrek-ukbb-aspartate_aminotransferase	1
chr12	55978774	55978790	T	ENSG00000197728	-0.320115	0.0262235	2.84676e-34	Plasmablast	0.0664785	0.933521	gymrek-ukbb-eosinophil_count	1
chr12	55978774	55978790	T	ENSG00000197728	-0.320115	0.0262235	2.84676e-34	Plasmablast	0.17953	0.815602	gymrek-ukbb-lymphocyte_percent	1
chr12	55978774	55978790	T	ENSG00000197728	-0.320115	0.0262235	2.84676e-34	Plasmablast	0.0776951	0.921698	gymrek-ukbb-hdl_cholesterol	1
chr12	55978774	55978790	T	ENSG00000197728	-0.320115	0.0262235	2.84676e-34	Plasmablast	0.135495	0.863256	gymrek-ukbb-total_protein	1
chr12	55982244	55982261	A	ENSG00000197728	-0.417584	0.00948521	0	CD14_Mono	0.0216007	0.978379	ra_GCST90132223	0.990597
chr12	55982244	55982261	A	ENSG00000197728	-0.417584	0.00948521	0	CD14_Mono	0.0218436	0.978017	gymrek-ukbb-aspartate_aminotransferase	1
chr12	55982244	55982261	A	ENSG00000197728	-0.417584	0.00948521	0	CD14_Mono	0.158054	0.84049	gymrek-ukbb-total_protein	1
chr12	56053950	56053966	T	ENSG00000197728	-0.679848	0.0275847	4.07311e-134	HSPC	0.00709449	0.992856	gymrek-ukbb-aspartate_aminotransferase	1
[truncated: 1,263 more rows]

## Sheet: README
Supplementary Table 11: List of colocalized GWAS loci [PP.H4 >= 0.8] containing at least one sc-eTR that is candidate causal for gene expression.
The details for each column are:
chromosome (hg38): chromosome of the single-cell eTR
start coordinate (hg38): start coordinate of the single-cell eTR
end coordinate (hg38): end coordinate of the single-cell eTR
motif: motif of the single-cell eTR
egene: target gene of the single-cell eTR
effect size: effect size of the sc-eTR
standard error: standard error of the sc-eTR
p-value: p-value of the sc-eTR
cell_type: Cell type of the sc-eTR
PP.H3.abf: probability that both traits (phenotype and gene expression) are associated, but with different causal variants (Giambartolomei et al. 2013 [DOI: 10.1371/journal.pgen.1004383])
PP.H4.abf: probability that both traits (phenotype and gene expression) are associated and share a single causal variant (Giambartolomei et al. 2013 [DOI: 10.1371/journal.pgen.1004383])
GWAS phenotype: GWAS phenotype tested for colocalisation
[All GWAS phenotypes are reported with their respective study accession number [GCSTXXX], except for 'gymrek-ukbb-xxx' phenotypes obtained from Margoliash et al. (2023) [DOI: 10.1016/j.xgen.2023.100458],ibd_liu_2023 obtained from Liu et al. (2023) [DOI: 10.1038/s41588-023-01384-0], kiryluk_IgAN obtained from Kiryluk et al. (2023) [DOI: 10.1038/s41588-023-01422-x]]
maximum r2: Maximum R2 (LD) between the genotype of the candidate causal sc-eTR and the genotype of a variant found in both the sc-eQTL and GWAS catalog.
