# Supplementary material for: Polymorphic tandem repeats influence cell type-specific gene expression across the human immune landscape
Source: bioRxiv. 2025 Apr 9:2024.11.02.621562. Preprint. [Version 2] doi: 10.1101/2024.11.02.621562 (PMC12026411; doi:10.1101/2024.11.02.621562)
Supplement: Supplement 2 [file media-2.zip › Supplementary Tables - final freeze/TableS9v1.0.xlsx]

## Sheet: TableS9
chromosome (hg38)	start coordinate (hg38)	end coordinate (hg38)	motif	effect size	standard error	cell type	p-value	gene name	ManeGeneRegion	ENSG-ID
chr10	125959241	125959255	AC	-0.245971	0.0294882	B_intermediate	7.34526e-17	DHX32	intron	ENSG00000089876
chr10	125900627	125900633	T	0.0775336	0.00794099	MAIT	1.61121e-22	DHX32	intron	ENSG00000089876
chr10	125907995	125908012	T	-0.38488	0.0281238	Treg	1.24408e-42	DHX32	intron	ENSG00000089876
chr10	125907995	125908012	T	-0.644758	0.0233827	NK	2.2716e-167	DHX32	intron	ENSG00000089876
chr10	125907995	125908012	T	-0.536144	0.0264942	CD8_TEM	4.69152e-91	DHX32	intron	ENSG00000089876
chr10	125780944	125780962	T	-0.442837	0.0217363	CD4_Naive	2.89398e-92	DHX32	intergenic	ENSG00000089876
chr10	125959241	125959255	AC	-0.822027	0.0233635	CD4_TCM	3.4897e-271	DHX32	intron	ENSG00000089876
chr11	128509550	128509576	T	-0.0371506	0.00677342	B_intermediate	4.14023e-08	ETS1	intron	ENSG00000134954
chr11	128525029	128525040	A	-0.192795	0.0297045	CD4_TEM	8.55766e-11	ETS1	intron	ENSG00000134954
chr11	128525029	128525040	A	-0.276736	0.0252471	CD4_TCM	5.8785e-28	ETS1	intron	ENSG00000134954
chr11	78430732	78430764	AAAT	-0.152163	0.0294384	B_intermediate	2.35507e-07	NARS2	intergenic	ENSG00000137513
chr11	78507522	78507537	T	0.22778	0.0312988	CD14_Mono	3.39816e-13	NARS2	intron	ENSG00000137513
chr11	78563851	78563869	AT	-0.0778185	0.00865588	CD8_TEM	2.46683e-19	NARS2	intron	ENSG00000137513
chr11	78563851	78563869	AT	-0.0971662	0.00819543	CD4_Naive	1.99968e-32	NARS2	intron	ENSG00000137513
chr11	78563873	78563883	AC	0.227274	0.0149138	CD4_TCM	1.94102e-52	NARS2	intron	ENSG00000137513
chr12	31099068	31099087	TTTC	0.291848	0.015849	B_intermediate	1.00783e-75	DDX11	intron	ENSG00000013573
chr12	31087920	31087926	TC	-0.491907	0.0313981	NK_CD56bright	2.55045e-55	DDX11	CDS	ENSG00000013573
chr12	31099068	31099080	TTTC	0.315002	0.0267504	cDC2	5.21438e-32	DDX11	intron	ENSG00000013573
chr12	31108879	31108887	TG	0.305061	0.0255618	CD16_Mono	7.84738e-33	DDX11	intergenic	ENSG00000013573
chr12	31099068	31099087	TTTC	0.370439	0.0148974	CD4_TEM	1.73534e-136	DDX11	intron	ENSG00000013573
chr12	1092001	1092016	T	-0.0533396	0.00586947	B_intermediate	1.01223e-19	ERC1	intron	ENSG00000082805
chr12	1061435	1061453	A	-0.246868	0.0304171	CD16_Mono	4.81384e-16	ERC1	intron	ENSG00000082805
chr14	100336275	100336291	A	-0.287332	0.00926576	B_intermediate	3.94209e-211	WARS1	intron	ENSG00000140105
chr14	100336275	100336291	A	-0.26992	0.00918588	B_memory	8.75151e-190	WARS1	intron	ENSG00000140105
chr14	100336275	100336291	A	-0.161734	0.0155454	CD4_Naive	2.37743e-25	WARS1	intron	ENSG00000140105
chr14	100336275	100336291	A	-0.212146	0.0155791	CD4_TCM	3.15929e-42	WARS1	intron	ENSG00000140105
chr14	77112701	77112708	T	-0.0433322	0.00550957	B_intermediate	3.6942e-15	TMEM63C	intron	ENSG00000165548
chr15	40608745	40608761	A	-0.299207	0.0240334	B_intermediate	1.40523e-35	CCDC32	intron	ENSG00000128891
chr15	40616125	40616140	T	-0.356775	0.0217824	B_memory	2.70066e-60	CCDC32	intron	ENSG00000128891
chr15	40619355	40619377	AT	0.172359	0.0146978	CD16_Mono	9.28455e-32	CCDC32	intron	ENSG00000128891
chr15	40616125	40616140	T	-0.308402	0.0220138	CD8_TEM	1.36468e-44	CCDC32	intron	ENSG00000128891
chr15	40563677	40563708	AC	-0.16621	0.0129868	CD4_Naive	1.67539e-37	CCDC32	intron	ENSG00000128891
chr15	40651296	40651312	A	-0.322937	0.0119998	B_naive	1.59826e-159	CCDC32	intron	ENSG00000128891
chr15	40553905	40553967	TG	0.0187988	0.00265177	gdT	1.34936e-12	CCDC32	3' UTR	ENSG00000128891
chr15	45354421	45354437	T	0.291319	0.0331693	B_intermediate	1.59478e-18	AFG2B	intergenic	ENSG00000171763
chr15	45380249	45380266	A	-0.10026	0.0138321	B_memory	4.21726e-13	AFG2B	intergenic	ENSG00000171763
chr15	45370407	45370418	A	-0.216785	0.0295855	CD16_Mono	2.34649e-13	AFG2B	intron	ENSG00000171763
chr15	45370407	45370418	A	-0.257589	0.0287958	CD14_Mono	3.70758e-19	AFG2B	intron	ENSG00000171763
chr15	45380249	45380266	A	-0.0769217	0.0141095	CD8_Naive	4.98741e-08	AFG2B	intergenic	ENSG00000171763
chr15	45380249	45380266	A	-0.119009	0.0131529	NK	1.45385e-19	AFG2B	intergenic	ENSG00000171763
chr15	45380249	45380266	A	-0.139409	0.0133207	CD8_TEM	1.24354e-25	AFG2B	intergenic	ENSG00000171763
chr15	45327545	45327567	T	-0.0647791	0.00915744	CD4_Naive	1.50607e-12	AFG2B	intergenic	ENSG00000171763
chr15	45380249	45380266	A	-0.182523	0.0130576	CD4_TCM	2.11597e-44	AFG2B	intergenic	ENSG00000171763
chr17	19643230	19643248	AG	0.375659	0.03233	B_intermediate	3.27985e-31	ALDH3A2	intergenic	ENSG00000072210
chr17	19597461	19597465	AT	0.223565	0.0336487	CD8_TCM	3.05087e-11	ALDH3A2	intergenic	ENSG00000072210
chr17	19611108	19611125	T	0.116244	0.0140382	CD8_TEM	1.22617e-16	ALDH3A2	intergenic	ENSG00000072210
chr17	19589008	19589046	AAC	0.118059	0.00921645	B_naive	1.44866e-37	ALDH3A2	intergenic	ENSG00000072210
chr17	46217110	46217131	A	-0.341037	0.0177167	B_intermediate	1.42818e-82	KANSL1	intergenic	ENSG00000120071
chr17	46217110	46217131	A	-0.357528	0.0193099	MAIT	1.55495e-76	KANSL1	intergenic	ENSG00000120071
chr17	46217110	46217131	A	-0.368539	0.0180797	B_memory	2.31188e-92	KANSL1	intergenic	ENSG00000120071
chr17	46278401	46278411	T	-0.0572354	0.00494865	CD4_CTL	6.13666e-31	KANSL1	intergenic	ENSG00000120071
chr17	46217110	46217131	A	-0.265921	0.0205034	NK_Proliferating	1.81959e-38	KANSL1	intergenic	ENSG00000120071
chr17	45937599	45937610	A	-0.194057	0.0167828	cDC2	6.36008e-31	KANSL1	intron	ENSG00000120071
chr17	46217110	46217131	A	-0.329549	0.0204554	CD16_Mono	2.15026e-58	KANSL1	intergenic	ENSG00000120071
chr17	45937599	45937610	A	-0.178175	0.0145421	CD14_Mono	1.63176e-34	KANSL1	intron	ENSG00000120071
chr17	46217110	46217131	A	-0.422463	0.0173099	CD8_TCM	1.47876e-131	KANSL1	intergenic	ENSG00000120071
chr17	46217110	46217131	A	-0.450987	0.0168401	CD4_TEM	5.43682e-158	KANSL1	intergenic	ENSG00000120071
chr17	46278401	46278411	T	-0.0860498	0.00433204	CD8_Naive	8.41132e-88	KANSL1	intergenic	ENSG00000120071
chr17	45980506	45980523	A	-0.75268	0.025221	NK	1.07043e-195	KANSL1	intron	ENSG00000120071
chr17	45980506	45980523	A	-0.692152	0.0237552	CD4_Naive	1.22435e-186	KANSL1	intron	ENSG00000120071
chr19	2363780	2363788	TG	-0.0333986	0.0031851	B_intermediate	1.00302e-25	LSM7	intron	ENSG00000130332
chr19	2355782	2355794	A	0.389346	0.0300427	B_memory	2.06939e-38	LSM7	intergenic	ENSG00000130332
chr19	2355782	2355794	A	0.211358	0.0274802	CD4_TEM	1.45657e-14	LSM7	intergenic	ENSG00000130332
chr19	2363780	2363788	TG	-0.0286358	0.00251644	CD4_TCM	5.28997e-30	LSM7	intron	ENSG00000130332
chr2	25161587	25161605	TGCTGCCGC	0.762049	0.0639548	B_intermediate	9.8351e-33	POMC	CDS	ENSG00000115138
chr2	25161587	25161605	TGCTGCCGC	0.486582	0.0658892	NK_CD56bright	1.52635e-13	POMC	CDS	ENSG00000115138
chr2	25161587	25161605	TGCTGCCGC	0.400371	0.070615	CD4_CTL	1.42989e-08	POMC	CDS	ENSG00000115138
chr2	25161587	25161605	TGCTGCCGC	0.846068	0.0671088	CD8_TCM	1.92207e-36	POMC	CDS	ENSG00000115138
chr2	25161587	25161605	TGCTGCCGC	0.841004	0.0619655	CD4_TEM	5.85917e-42	POMC	CDS	ENSG00000115138
chr2	25161587	25161605	TGCTGCCGC	0.842635	0.0631709	CD8_Naive	1.37318e-40	POMC	CDS	ENSG00000115138
chr2	25161587	25161605	TGCTGCCGC	1.14461	0.0586571	CD8_TEM	8.40368e-85	POMC	CDS	ENSG00000115138
chr2	25152813	25152843	TG	0.0741785	0.00641744	CD4_Naive	6.65577e-31	POMC	intron	ENSG00000115138
chr2	25161587	25161605	TGCTGCCGC	0.657943	0.0638276	B_naive	6.47467e-25	POMC	CDS	ENSG00000115138
chr2	25161587	25161605	TGCTGCCGC	1.45773	0.0575007	CD4_TCM	8.63237e-142	POMC	CDS	ENSG00000115138
chr20	51680225	51680246	A	0.201266	0.0101859	B_intermediate	6.67326e-87	ATP9A	intron	ENSG00000054793
chr20	51767073	51767090	T	0.0676477	0.00925519	MAIT	2.68821e-13	ATP9A	intron	ENSG00000054793
chr20	51767073	51767090	T	0.104032	0.00919298	NK_Proliferating	1.08711e-29	ATP9A	intron	ENSG00000054793
chr3	113834771	113834790	A	-0.216578	0.0372633	B_intermediate	6.16896e-09	ATP6V1A	intergenic	ENSG00000114573
chr3	113687229	113687266	AC	0.0572101	0.0104364	CD4_Naive	4.20991e-08	ATP6V1A	intron	ENSG00000114573
chr3	133466167	133466175	G	-0.178749	0.0314795	B_intermediate	1.36077e-08	BFSP2	intron	ENSG00000170819
chr3	121767774	121767800	ATT	0.0745475	0.0062322	B_intermediate	5.64193e-33	IQCB1	intergenic	ENSG00000173226
chr3	121782684	121782697	T	-0.31189	0.0305718	B_memory	1.94487e-24	IQCB1	intron	ENSG00000173226
chr3	121848878	121848887	C	-0.137734	0.0170485	CD16_Mono	6.53295e-16	IQCB1	intron	ENSG00000173226
chr3	121801810	121801831	T	0.147596	0.0107147	CD14_Mono	3.60193e-43	IQCB1	intron	ENSG00000173226
chr3	121782684	121782697	T	-0.643117	0.0228747	NK	6.47251e-174	IQCB1	intron	ENSG00000173226
chr3	121782684	121782697	T	-0.526549	0.029265	B_naive	2.23403e-72	IQCB1	intron	ENSG00000173226
chr4	87979330	87979339	T	-0.291454	0.0183409	B_intermediate	7.31832e-57	PKD2	intron	ENSG00000118762
chr4	87979330	87979348	ATTTTT	-0.246564	0.0511356	Plasmablast	1.42289e-06	PKD2	intron	ENSG00000118762
chr4	87979330	87979348	ATTTTT	-0.5177	0.0446188	CD8_Naive	3.99076e-31	PKD2	intron	ENSG00000118762
chr4	87979330	87979339	T	-0.330595	0.0171862	CD8_TEM	1.84457e-82	PKD2	intron	ENSG00000118762
chr6	13328502	13328520	TGCCGC	0.0509375	0.00730923	B_intermediate	3.19379e-12	TBC1D7	5' UTR	ENSG00000145979
chr6	13328502	13328520	TGCCGC	0.0488722	0.00719944	MAIT	1.13438e-11	TBC1D7	5' UTR	ENSG00000145979
chr6	13328502	13328520	TGCCGC	0.0638389	0.0104627	Treg	1.05034e-09	TBC1D7	5' UTR	ENSG00000145979
chr6	13328502	13328520	TGCCGC	0.0674472	0.00698337	CD8_TCM	4.53454e-22	TBC1D7	5' UTR	ENSG00000145979
chr6	13328502	13328520	TGCCGC	0.0610875	0.00690701	CD4_TEM	9.21274e-19	TBC1D7	5' UTR	ENSG00000145979
chr6	13328502	13328520	TGCCGC	0.0537965	0.00689447	CD8_Naive	6.05302e-15	TBC1D7	5' UTR	ENSG00000145979
chr6	13328502	13328520	TGCCGC	0.141409	0.00596895	NK	4.48607e-124	TBC1D7	5' UTR	ENSG00000145979
chr6	13328502	13328520	TGCCGC	0.111129	0.00631757	CD8_TEM	2.91729e-69	TBC1D7	5' UTR	ENSG00000145979
chr6	13328502	13328520	TGCCGC	0.0733006	0.0103117	B_naive	1.17316e-12	TBC1D7	5' UTR	ENSG00000145979
chr6	13328502	13328520	TGCCGC	0.125816	0.00572685	CD4_TCM	5.63733e-107	TBC1D7	5' UTR	ENSG00000145979
chr6	13328502	13328520	TGCCGC	0.0496844	0.00711166	gdT	2.82176e-12	TBC1D7	5' UTR	ENSG00000145979
chr6	32667370	32667382	A	0.165536	0.00626483	B_intermediate	7.43128e-154	HLA-DQB1	promoter	ENSG00000179344
chr6	32643137	32643147	T	0.218092	0.0129484	cDC2	1.17842e-63	HLA-DQB1	3' UTR	ENSG00000179344
chr6	32643137	32643147	T	0.240166	0.0108024	Treg	1.66364e-109	HLA-DQB1	3' UTR	ENSG00000179344
chr6	32635938	32635949	T	-0.125327	0.00721236	CD8_TCM	1.23829e-67	HLA-DQB1	intergenic	ENSG00000179344
chr6	32637093	32637102	A	-0.121575	0.00595858	CD8_TEM	1.56122e-92	HLA-DQB1	promoter	ENSG00000179344
chr6	32618784	32618796	AAAC	0.643873	0.0363152	CD4_Naive	2.45502e-70	HLA-DQB1	intergenic	ENSG00000179344
chr6	31344522	31344531	A	-0.141113	0.00822487	B_intermediate	5.58907e-66	HLA-C	intergenic	ENSG00000204525
chr7	156889363	156889376	AT	0.246277	0.0255955	B_intermediate	6.46278e-22	LMBR1	intron	ENSG00000105983
chr7	156889363	156889376	AT	0.294861	0.0250565	B_memory	5.71801e-32	LMBR1	intron	ENSG00000105983
chr7	156812317	156812336	AG	-0.653351	0.0653673	Treg	1.60169e-23	LMBR1	intron	ENSG00000105983
chr7	156783998	156784012	T	-0.262272	0.0168395	NK	1.07985e-54	LMBR1	intron	ENSG00000105983
chr7	156783998	156784012	T	-0.326031	0.0213036	CD4_Naive	7.18388e-53	LMBR1	intron	ENSG00000105983
chr7	156889363	156889376	AT	0.290356	0.0244243	B_naive	1.36624e-32	LMBR1	intron	ENSG00000105983
chr7	156783998	156784012	T	-0.325633	0.0177996	CD4_TCM	9.17321e-75	LMBR1	intron	ENSG00000105983
chr8	23093585	23093639	AC	-0.0246464	0.00402985	B_intermediate	9.59762e-10	TNFRSF10B	intergenic	ENSG00000120889
chr9	92750453	92750464	A	-0.538968	0.0293086	B_intermediate	1.59635e-75	BICD2	intron	ENSG00000185963
chr9	92750453	92750464	A	-0.776561	0.0254605	B_naive	2.55369e-204	BICD2	intron	ENSG00000185963
chr7	101127940	101127954	AAGA	-0.818991	0.168395	ILC	1.15328e-06	SERPINE1	intron	ENSG00000106366
chr12	55978774	55978790	T	-0.320115	0.0262235	Plasmablast	2.84676e-34	RPS26	intron	ENSG00000197728
chr12	56084598	56084613	A	-0.39299	0.00924616	B_memory	0	RPS26	intron	ENSG00000197728
chr12	56084598	56084613	A	-0.336479	0.0106984	CD4_CTL	4.01638e-217	RPS26	intron	ENSG00000197728
chr12	56053950	56053966	T	-0.679848	0.0275847	HSPC	4.07311e-134	RPS26	intergenic	ENSG00000197728
chr12	56084598	56084613	A	-0.365892	0.00785762	Treg	0	RPS26	intron	ENSG00000197728
chr12	55982244	55982261	A	-0.417584	0.00948521	CD14_Mono	0	RPS26	intron	ENSG00000197728
chr12	56084598	56084613	A	-0.387093	0.00787474	CD8_TCM	0	RPS26	intron	ENSG00000197728
chr12	56084598	56084613	A	-0.378894	0.00761213	CD4_TEM	0	RPS26	intron	ENSG00000197728
chr12	56084598	56084613	A	-0.377426	0.00954462	CD8_Naive	0	RPS26	intron	ENSG00000197728
chr12	56084598	56084613	A	-0.398051	0.00751115	NK	0	RPS26	intron	ENSG00000197728
chr12	56084598	56084613	A	-0.402578	0.00814738	CD8_TEM	0	RPS26	intron	ENSG00000197728
chr12	56084598	56084613	A	-0.390799	0.00896332	CD4_Naive	0	RPS26	intron	ENSG00000197728
chr12	56070304	56070314	T	-0.79566	0.0173383	B_naive	0	RPS26	intergenic	ENSG00000197728
chr12	56084598	56084613	A	-0.371997	0.00942543	gdT	0	RPS26	intron	ENSG00000197728
chr14	73046464	73046468	T	0.0705476	0.0140653	Plasmablast	5.28366e-07	PSEN1	intergenic	ENSG00000080815
chr4	39439664	39439676	T	0.146093	0.0309074	Plasmablast	2.28087e-06	RPL9	intron	ENSG00000163682
chr4	39468871	39468886	A	0.0749748	0.00946395	NK	2.3345e-15	RPL9	intron	ENSG00000163682
chr7	76450280	76450295	A	0.252029	0.0297267	Plasmablast	2.28721e-17	YWHAG	intergenic	ENSG00000170027
chr7	76419707	76419719	TCCC	0.365477	0.0365335	Plasmablast	1.46545e-23	ZP3	intergenic	ENSG00000188372
chr7	76509032	76509047	A	0.103926	0.0140738	cDC2	1.53156e-13	ZP3	intergenic	ENSG00000188372
chr7	76509032	76509047	A	0.158158	0.0135691	CD16_Mono	2.1447e-31	ZP3	intergenic	ENSG00000188372
chr8	69929834	69929851	A	0.263926	0.03224	Plasmablast	2.69419e-16	SLCO5A1	intergenic	ENSG00000137571
chr12	117988964	117988986	AC	0.227218	0.0430236	ASDC	1.28317e-07	KSR2	intergenic	ENSG00000171435
chr6	35365498	35365510	T	0.089739	0.0138505	cDC1	9.22455e-11	FANCE	intron	ENSG00000112039
chr1	183128470	183128485	A	0.100038	0.00970584	pDC	6.54871e-25	LAMC1	intron	ENSG00000135862
chr12	31562926	31562941	T	-0.267163	0.0386854	pDC	4.98413e-12	DENND5B	intron	ENSG00000170456
chr12	31411040	31411057	T	0.292376	0.0157248	B_naive	3.64039e-77	DENND5B	intron	ENSG00000170456
chr12	104531465	104531480	A	-0.180378	0.0171163	pDC	5.74882e-26	CHST11	intron	ENSG00000171310
chr6	32549157	32549173	TTGT	0.14773	0.00880471	pDC	3.50204e-63	HLA-DRB1	intergenic	ENSG00000196126
chr6	32549157	32549173	TTGT	0.236619	0.00672753	B_memory	5.40843e-271	HLA-DRB1	intergenic	ENSG00000196126
chr6	32635938	32635949	T	0.0913692	0.00579396	CD16_Mono	5.02765e-56	HLA-DRB1	intergenic	ENSG00000196126
chr6	32606024	32606034	A	-0.145016	0.00858009	NK	4.38559e-64	HLA-DRB1	intergenic	ENSG00000196126
chr8	60272389	60272401	A	0.26012	0.0371636	pDC	2.57204e-12	CA8	intron	ENSG00000178538
chr8	61719282	61719294	AG	0.222156	0.0184124	pDC	1.6048e-33	ASPH	intergenic	ENSG00000198363
chr1	100393962	100393977	AT	-0.341055	0.0263576	NK_CD56bright	2.69238e-38	CDC14A	intron	ENSG00000079335
chr1	100435823	100435847	A	0.230503	0.014144	B_memory	1.03996e-59	CDC14A	intron	ENSG00000079335
chr1	100393963	100393977	AT	-0.191027	0.0220314	CD8_Naive	4.29667e-18	CDC14A	intron	ENSG00000079335
chr1	100435823	100435847	A	0.469645	0.0129747	NK	6.8214e-287	CDC14A	intron	ENSG00000079335
chr1	100393963	100393977	AT	-0.191154	0.016978	CD4_TCM	2.09392e-29	CDC14A	intron	ENSG00000079335
chr1	156074404	156074421	T	-0.123794	0.0267253	NK_CD56bright	3.61979e-06	LAMTOR2	3' UTR	ENSG00000116586
chr10	58589461	58589474	T	0.212612	0.0188045	NK_CD56bright	1.2196e-29	BICC1	intron	ENSG00000122870
chr11	117838041	117838067	AC	-0.274941	0.0345508	NK_CD56bright	1.75416e-15	FXYD2	3' UTR	ENSG00000137731
chr14	97029251	97029263	TCCC	-0.0559828	0.0103035	NK_CD56bright	5.52934e-08	VRK1	intergenic	ENSG00000100749
chr14	52174387	52174396	A	-0.360175	0.0403713	NK_CD56bright	4.59822e-19	PTGDR	intergenic	ENSG00000168229
chr16	78120576	78120594	A	-0.195666	0.0304444	NK_CD56bright	1.3015e-10	WWOX	intron	ENSG00000186153
chr16	78128187	78128196	T	0.123828	0.0153001	CD4_TEM	5.80949e-16	WWOX	intron	ENSG00000186153
chr16	78120576	78120594	A	-0.244522	0.0301556	CD8_Naive	5.11749e-16	WWOX	intron	ENSG00000186153
chr19	38244819	38244827	ATCA	-0.440598	0.0406515	NK_CD56bright	2.26379e-27	SPINT2	intergenic	ENSG00000167642
chr19	8295947	8295952	T	0.0211023	0.00382893	NK_CD56bright	3.56246e-08	CD320	intergenic	ENSG00000167775
chr19	8295947	8295952	T	0.0238084	0.00371732	NK_Proliferating	1.50638e-10	CD320	intergenic	ENSG00000167775
chr19	8295947	8295952	T	0.0261581	0.00371358	gdT	1.86939e-12	CD320	intergenic	ENSG00000167775
chr22	20872409	20872418	T	-0.21702	0.0265104	NK_CD56bright	2.6957e-16	SNAP29	intron	ENSG00000099940
chr22	20831618	20831628	AAAAC	-0.287206	0.0299967	MAIT	1.02264e-21	SNAP29	intron	ENSG00000099940
chr22	20860194	20860209	A	0.551869	0.0206353	NK	1.45121e-157	SNAP29	intron	ENSG00000099940
chr5	132292132	132292152	A	0.126839	0.0204032	NK_CD56bright	5.07918e-10	SLC22A5	intergenic	ENSG00000197375
chr6	135481705	135481717	T	-0.31074	0.029179	NK_CD56bright	1.75442e-26	AHI1	intron	ENSG00000135541
chr6	135352811	135352825	T	-0.421621	0.0261315	CD8_Naive	1.45844e-58	AHI1	intron	ENSG00000135541
chr6	135352811	135352825	T	-0.599687	0.0244809	CD4_Naive	1.6237e-132	AHI1	intron	ENSG00000135541
chr6	135481705	135481717	T	-0.899089	0.0213647	B_naive	0	AHI1	intron	ENSG00000135541
chr6	135481705	135481717	T	-0.954369	0.0219416	CD4_TCM	0	AHI1	intron	ENSG00000135541
chr8	18063470	18063485	T	-0.167626	0.0241804	NK_CD56bright	4.14014e-12	ASAH1	intron	ENSG00000104763
chr11	113314857	113314881	AGGCTCCGCGCGGGGCTCGGGGGC	0.285748	0.0285745	MAIT	1.52271e-23	TTC12	intron	ENSG00000149292
chr11	113314857	113314881	AGGCTCCGCGCGGGGCTCGGGGGC	0.160463	0.0294098	CD16_Mono	4.86639e-08	TTC12	intron	ENSG00000149292
chr11	113314857	113314881	AGGCTCCGCGCGGGGCTCGGGGGC	0.298056	0.0388462	CD8_Naive	1.68399e-14	TTC12	intron	ENSG00000149292
chr12	9009237	9009254	A	0.0906185	0.00569751	MAIT	5.85627e-57	A2M	intron	ENSG00000175899
chr12	9028149	9028166	T	0.170327	0.00707172	CD4_TEM	3.53667e-128	A2M	intergenic	ENSG00000175899
chr12	9028449	9028461	T	0.346764	0.0158082	CD4_Naive	1.18689e-106	A2M	intergenic	ENSG00000175899
chr12	63712002	63712011	A	-0.320694	0.0311154	MAIT	6.57894e-25	DPY19L2	intergenic	ENSG00000177990
chr12	63712002	63712011	A	-0.363517	0.029908	CD8_TCM	5.42891e-34	DPY19L2	intergenic	ENSG00000177990
chr15	100545766	100545773	T	0.0855424	0.0101737	MAIT	4.16261e-17	LINS1	intergenic	ENSG00000140471
chr15	100549182	100549201	TTTTG	0.541606	0.0305839	CD4_Naive	3.58372e-70	LINS1	intergenic	ENSG00000140471
chr17	46575981	46575990	AT	-0.204126	0.0180825	MAIT	1.49391e-29	NSF	intron	ENSG00000073969
chr17	625475	625491	A	0.150693	0.0210777	MAIT	8.71418e-13	VPS53	intron	ENSG00000141252
chr17	705423	705439	A	0.187575	0.0201951	CD8_TCM	1.56979e-20	VPS53	intron	ENSG00000141252
chr17	669592	669608	A	-0.0280275	0.00214674	CD4_Naive	5.88536e-39	VPS53	intron	ENSG00000141252
chr17	625475	625491	A	0.211349	0.0198027	B_naive	1.36577e-26	VPS53	intron	ENSG00000141252
chr17	78433913	78433993	AGGG	-0.0261952	0.00348826	MAIT	5.93418e-14	DNAH17	intron	ENSG00000187775
chr17	78386940	78387012	ATGGTGATG	-0.324151	0.0435147	B_memory	9.38957e-14	DNAH17	intron	ENSG00000187775
chr17	78425756	78425783	T	0.0265888	0.00335473	CD16_Mono	2.26741e-15	DNAH17	intron	ENSG00000187775
chr2	173064658	173064685	TG	-0.0833899	0.00863781	MAIT	4.7249e-22	MAP3K20	intergenic	ENSG00000091436
chr2	173099272	173099292	TTCC	0.545037	0.039037	B_memory	2.65611e-44	MAP3K20	intron	ENSG00000091436
chr2	173064658	173064685	TG	-0.0730527	0.00857694	CD8_TCM	1.6326e-17	MAP3K20	intergenic	ENSG00000091436
chr2	173064658	173064685	TG	-0.125448	0.00831114	CD4_TEM	1.77453e-51	MAP3K20	intergenic	ENSG00000091436
chr2	173099272	173099292	TTCC	0.626363	0.0348946	NK	4.78977e-72	MAP3K20	intron	ENSG00000091436
chr3	15521729	15521745	TG	0.306992	0.0335366	MAIT	5.48876e-20	COLQ	promoter	ENSG00000206561
chr8	38482152	38482169	A	-0.156073	0.0167132	MAIT	9.78763e-21	FGFR1	intergenic	ENSG00000077782
chr8	38482152	38482169	A	-0.140349	0.0156946	CD8_TCM	3.80433e-19	FGFR1	intergenic	ENSG00000077782
chr8	38476379	38476394	T	-0.418776	0.0271762	NK	1.40985e-53	FGFR1	intergenic	ENSG00000077782
chr8	38482152	38482169	A	-0.262826	0.014228	CD4_TCM	3.43713e-76	FGFR1	intergenic	ENSG00000077782
chr1	160273633	160273647	T	-0.128663	0.0245822	B_memory	1.65894e-07	COPA	intergenic	ENSG00000122218
chr10	72580465	72580473	ATTA	-0.239668	0.0335716	B_memory	9.40216e-13	MICU1	intron	ENSG00000107745
chr10	119161412	119161427	AAC	0.169287	0.0242661	B_memory	3.03068e-12	SFXN4	intron	ENSG00000183605
chr10	119161412	119161427	AAC	0.370755	0.0217919	CD4_Naive	6.52383e-65	SFXN4	intron	ENSG00000183605
chr10	119161412	119161427	AAC	0.161768	0.0238057	B_naive	1.08055e-11	SFXN4	intron	ENSG00000183605
chr11	8557359	8557383	AAGG	-0.408889	0.0395662	B_memory	4.93076e-25	STK33	intron	ENSG00000130413
chr12	66180109	66180130	T	0.140121	0.0201262	B_memory	3.35274e-12	IRAK3	intergenic	ENSG00000090376
chr12	69634643	69634660	T	0.120849	0.0235652	B_memory	2.92421e-07	CCT2	intergenic	ENSG00000166226
chr13	112885078	112885090	AC	-0.700407	0.111212	B_memory	3.01645e-10	ATP11A	3' UTR	ENSG00000068650
chr13	31966338	31966355	T	-0.222281	0.0222068	B_memory	1.38302e-23	FRY	intergenic	ENSG00000073910
chr13	31894273	31894287	A	0.194227	0.019068	CD8_TEM	2.2896e-24	FRY	intergenic	ENSG00000073910
chr14	102771921	102771965	AAGG	0.0946662	0.0145208	B_memory	7.06165e-11	TRAF3	intergenic	ENSG00000131323
chr14	102778597	102778608	TG	-0.143758	0.0123127	CD8_TCM	1.69989e-31	TRAF3	intron	ENSG00000131323
chr14	102789594	102789624	TG	-0.133477	0.00869763	CD4_TCM	3.74593e-53	TRAF3	intron	ENSG00000131323
chr15	48806343	48806354	AGC	0.0485936	0.00878884	B_memory	3.22032e-08	CEP152	intron	ENSG00000103995
chr15	48808259	48808271	A	0.656697	0.0845254	CD8_TCM	7.89671e-15	CEP152	intron	ENSG00000103995
chr15	48808259	48808271	A	1.16786	0.079085	NK	2.38472e-49	CEP152	intron	ENSG00000103995
chr15	48808259	48808271	A	1.12958	0.0805063	CD8_TEM	1.00711e-44	CEP152	intron	ENSG00000103995
chr15	66350938	66350960	A	-0.259448	0.0260444	B_memory	2.24049e-23	MAP2K1	intron	ENSG00000169032
chr15	66468641	66468650	T	0.432317	0.0244614	CD4_Naive	6.71701e-70	MAP2K1	intron	ENSG00000169032
chr15	66346257	66346276	T	-0.475056	0.0240448	CD4_TCM	6.96606e-87	MAP2K1	intron	ENSG00000169032
chr15	90239305	90239340	TG	-0.0674645	0.00670148	B_memory	7.72228e-24	CIB1	intron	ENSG00000185043
chr15	90240821	90240838	AAAT	-0.266406	0.0234128	CD8_TCM	5.34236e-30	CIB1	intron	ENSG00000185043
chr15	90240821	90240838	AAAT	-0.328861	0.0281893	CD8_Naive	1.89775e-31	CIB1	intron	ENSG00000185043
chr15	22944238	22944261	A	0.0823164	0.00861697	B_memory	1.26216e-21	CYFIP1	intron	ENSG00000273749
chr16	74625199	74625213	A	0.19438	0.0216283	B_memory	2.53406e-19	RFWD3	intron	ENSG00000168411
chr16	74621685	74621694	T	0.0563357	0.00806673	CD16_Mono	2.8748e-12	RFWD3	3' UTR	ENSG00000168411
chr16	74664747	74664751	A	0.0634966	0.00938914	CD14_Mono	1.35382e-11	RFWD3	intron	ENSG00000168411
chr16	74625199	74625213	A	0.356298	0.0268197	NK	2.83116e-40	RFWD3	intron	ENSG00000168411
chr16	74625199	74625213	A	0.260722	0.0191199	CD8_TEM	2.44036e-42	RFWD3	intron	ENSG00000168411
chr16	89511914	89511923	ATT	0.142244	0.0164458	B_memory	5.18387e-18	SPG7	intron	ENSG00000197912
chr16	89487008	89487022	A	0.212647	0.0187681	CD14_Mono	9.29684e-30	SPG7	intron	ENSG00000197912
chr16	89511914	89511923	ATT	0.295637	0.014043	CD4_TCM	2.18272e-98	SPG7	intron	ENSG00000197912
chr17	7306089	7306113	T	0.0949014	0.007413	B_memory	1.59715e-37	EIF5A	intergenic	ENSG00000132507
chr17	8149213	8149223	A	-0.24677	0.0284109	B_memory	3.76265e-18	VAMP2	intron	ENSG00000220205
chr17	8185214	8185243	AAAAC	-0.952635	0.094017	CD4_TEM	3.96039e-24	VAMP2	intergenic	ENSG00000220205
chr17	8149218	8149223	A	-0.578254	0.0227803	CD4_Naive	3.78761e-142	VAMP2	intron	ENSG00000220205
chr19	35209957	35209971	A	0.194459	0.032215	B_memory	1.57683e-09	LSR	intergenic	ENSG00000105699
chr2	189714967	189714981	AG	-0.107272	0.0187727	B_memory	1.10181e-08	PMS1	intron	ENSG00000064933
chr2	189835906	189835928	A	0.181958	0.0137868	CD4_Naive	9.01612e-40	PMS1	intron	ENSG00000064933
chr20	15334590	15334599	A	0.245382	0.013309	B_memory	6.59826e-76	MACROD2	intron	ENSG00000172264
chr22	23815534	23815542	AAAC	-0.23653	0.0328013	B_memory	5.554e-13	SMARCB1	intron	ENSG00000099956
chr22	23815534	23815542	AAAC	-0.231156	0.0306891	B_naive	4.99033e-14	SMARCB1	intron	ENSG00000099956
chr22	33940795	33940828	AC	-0.051763	0.00699421	B_memory	1.35326e-13	LARGE1	intergenic	ENSG00000133424
chr22	33940795	33940828	AC	-0.0567338	0.0066302	B_naive	1.15963e-17	LARGE1	intergenic	ENSG00000133424
chr3	14651063	14651075	T	-0.278066	0.0312844	B_memory	6.20493e-19	CCDC174	promoter	ENSG00000154781
chr3	14651063	14651075	T	-0.327302	0.0333741	NK	1.04994e-22	CCDC174	promoter	ENSG00000154781
chr3	14651063	14651075	T	-0.494665	0.0205577	CD4_TCM	6.21512e-128	CCDC174	promoter	ENSG00000154781
chr4	37980948	37980960	T	0.283809	0.0458637	B_memory	6.09004e-10	TBC1D1	intron	ENSG00000065882
chr4	55259928	55259940	TG	-0.228286	0.0321898	B_memory	1.32324e-12	SRD5A3	intergenic	ENSG00000128039
chr4	55259928	55259940	TG	-0.207671	0.0333053	cDC2	4.50743e-10	SRD5A3	intergenic	ENSG00000128039
chr4	101430713	101430728	T	0.143385	0.0271694	B_memory	1.3101e-07	PPP3CA	intergenic	ENSG00000138814
chr4	40178158	40178176	AACA	0.470767	0.0430275	B_memory	7.33278e-28	RHOH	intergenic	ENSG00000168421
chr4	40178158	40178176	AACA	0.285741	0.0379402	B_naive	5.02133e-14	RHOH	intergenic	ENSG00000168421
chr5	80637285	80637315	AT	-0.0280815	0.00297228	B_memory	3.46029e-21	MSH3	intron	ENSG00000113318
chr6	53195034	53195044	A	-0.0650585	0.0101829	B_memory	1.66977e-10	ELOVL5	intergenic	ENSG00000012660
chr6	53263481	53263497	A	0.177484	0.0281374	CD4_Naive	2.83089e-10	ELOVL5	intergenic	ENSG00000012660
chr6	53317843	53317863	AAAAT	-0.357462	0.0244257	CD4_TCM	1.68773e-48	ELOVL5	intron	ENSG00000012660
chr6	10531874	10531894	T	-0.199422	0.00936876	B_memory	1.53444e-100	GCNT2	intron	ENSG00000111846
chr6	10523431	10523448	A	0.237936	0.0224005	cDC2	2.35631e-26	GCNT2	intron	ENSG00000111846
chr6	10523431	10523448	A	0.371352	0.0224023	CD16_Mono	1.03014e-61	GCNT2	intron	ENSG00000111846
chr6	10523431	10523448	A	0.359197	0.0308619	CD14_Mono	2.61501e-31	GCNT2	intron	ENSG00000111846
chr6	85428198	85428209	AAG	2.33699	0.169317	B_memory	2.46331e-43	NT5E	intergenic	ENSG00000135318
chr6	85428198	85428209	AAG	3.06683	0.131125	B_naive	5.57886e-121	NT5E	intergenic	ENSG00000135318
chr8	100157658	100157676	AC	0.0291146	0.00308416	B_memory	3.72705e-21	SPAG1	promoter	ENSG00000104450
chr8	100268683	100268704	A	0.165051	0.0137389	CD8_TCM	3.01945e-33	SPAG1	intron	ENSG00000104450
chr8	100169984	100169994	A	0.328321	0.0290782	CD4_TEM	1.4542e-29	SPAG1	intron	ENSG00000104450
chr8	100268683	100268704	A	0.23288	0.0136478	NK	2.77384e-65	SPAG1	intron	ENSG00000104450
chr8	100268683	100268704	A	0.265365	0.0127725	CD8_TEM	7.09894e-96	SPAG1	intron	ENSG00000104450
chr8	100311717	100311739	A	0.159712	0.0124297	CD4_Naive	8.69125e-38	SPAG1	intergenic	ENSG00000104450
chr8	100157675	100157685	AT	-0.191396	0.0101626	CD4_TCM	4.02067e-79	SPAG1	promoter	ENSG00000104450
chr8	144765134	144765150	T	-0.409515	0.025809	B_memory	1.06972e-56	RPL8	intergenic	ENSG00000161016
chr8	144784458	144784477	A	0.254854	0.0210781	CD8_Naive	1.17944e-33	RPL8	intron	ENSG00000161016
chr8	144784458	144784477	A	0.316426	0.0189264	CD4_Naive	9.56313e-63	RPL8	intron	ENSG00000161016
chr8	144765134	144765150	T	-0.542727	0.0216949	B_naive	4.05839e-138	RPL8	intergenic	ENSG00000161016
chr8	103298773	103298810	CCG	0.076361	0.00727289	B_memory	8.69334e-26	FZD6	promoter	ENSG00000164930
chr8	103298773	103298810	CCG	0.0686209	0.00701708	CD8_TCM	1.38404e-22	FZD6	promoter	ENSG00000164930
chr8	103298773	103298810	CCG	0.0825142	0.00753177	CD4_TEM	6.25416e-28	FZD6	promoter	ENSG00000164930
chr8	103298773	103298810	CCG	0.069943	0.00718384	CD8_Naive	2.11422e-22	FZD6	promoter	ENSG00000164930
chr8	103298773	103298810	CCG	0.0963956	0.00678927	B_naive	9.39548e-46	FZD6	promoter	ENSG00000164930
chr8	103298773	103298810	CCG	0.137524	0.00621303	CD4_TCM	1.4635e-108	FZD6	promoter	ENSG00000164930
chr20	16574082	16574107	T	-0.0615549	0.00455353	CD4_CTL	1.22338e-41	KIF16B	promoter	ENSG00000089177
chr20	16574082	16574107	T	-0.0456919	0.00459734	NK_Proliferating	2.82308e-23	KIF16B	promoter	ENSG00000089177
chr20	16569970	16569995	TG	0.67037	0.0655455	CD16_Mono	1.4925e-24	KIF16B	intron	ENSG00000089177
chr20	16574082	16574107	T	-0.076198	0.00421454	Treg	4.59787e-73	KIF16B	promoter	ENSG00000089177
chr20	16569970	16569995	TG	0.900375	0.0617019	CD14_Mono	3.14221e-48	KIF16B	intron	ENSG00000089177
chr20	16574082	16574107	T	-0.0957705	0.00396047	CD8_TCM	3.47486e-129	KIF16B	promoter	ENSG00000089177
chr20	16574082	16574107	T	-0.142786	0.00310912	NK	0	KIF16B	promoter	ENSG00000089177
chr20	16574082	16574107	T	-0.128183	0.00370731	CD8_TEM	5.88241e-262	KIF16B	promoter	ENSG00000089177
chr20	16574082	16574107	T	-0.137258	0.00303789	CD4_TCM	0	KIF16B	promoter	ENSG00000089177
chr3	47862965	47862979	T	-0.0751267	0.0150181	CD4_CTL	5.66151e-07	SMARCC1	intron	ENSG00000173473
chr3	47758722	47758739	ATTT	-0.292399	0.0429054	B_naive	9.4287e-12	SMARCC1	intron	ENSG00000173473
chr4	186210839	186210851	T	0.198325	0.0350185	CD4_CTL	1.48374e-08	KLKB1	3' UTR	ENSG00000164344
chr6	166995761	166995770	T	-0.229954	0.031828	CD4_CTL	5.01533e-13	RNASET2	intergenic	ENSG00000026297
chr6	166995761	166995770	T	-0.445372	0.0319023	HSPC	2.71492e-44	RNASET2	intergenic	ENSG00000026297
chr6	166955175	166955185	AC	0.062356	0.00342503	CD8_TCM	4.62657e-74	RNASET2	intron	ENSG00000026297
chr6	166984590	166984604	T	-0.122337	0.00486661	CD4_TEM	1.91311e-139	RNASET2	intergenic	ENSG00000026297
chr6	167016979	167016993	ATTT	-0.360346	0.0202137	CD8_Naive	4.38079e-71	RNASET2	intron	ENSG00000026297
chr6	166982379	166982399	T	0.177084	0.00621289	NK	1.0864e-178	RNASET2	intergenic	ENSG00000026297
chr6	166984590	166984604	T	-0.130395	0.00484327	CD8_TEM	1.18558e-159	RNASET2	intergenic	ENSG00000026297
chr6	166955175	166955185	AC	0.102545	0.00331184	CD4_Naive	1.69003e-210	RNASET2	intron	ENSG00000026297
chr6	13329148	13329155	A	0.212976	0.036551	CD4_CTL	5.6494e-09	PHACTR1	promoter	ENSG00000112137
chr6	13328502	13328520	TGCCGC	0.0501717	0.00722034	CD8_TCM	3.68745e-12	PHACTR1	5' UTR	ENSG00000112137
chr6	13328502	13328520	TGCCGC	0.0660631	0.00850568	CD4_Naive	8.04015e-15	PHACTR1	5' UTR	ENSG00000112137
chr6	34385029	34385045	A	-0.12813	0.0226476	CD4_CTL	1.53555e-08	RPS10	intron	ENSG00000124614
chr6	34400511	34400531	T	-0.164379	0.0155125	CD8_Naive	3.09302e-26	RPS10	intergenic	ENSG00000124614
chr6	34413446	34413464	ATTT	0.157024	0.0132456	CD4_TCM	2.0312e-32	RPS10	intergenic	ENSG00000124614
chr1	8851314	8851329	A	0.192871	0.0269432	HSPC	8.16017e-13	ENO1	intergenic	ENSG00000074800
chr1	8844149	8844161	T	-0.165465	0.0102876	CD4_Naive	3.30398e-58	ENO1	intergenic	ENSG00000074800
chr7	27052069	27052082	AT	-0.0329736	0.00634056	HSPC	1.98836e-07	HOXA4	intergenic	ENSG00000197576
chr9	133267114	133267131	T	-0.297442	0.0211546	HSPC	6.6494e-45	ABO	intergenic	ENSG00000175164
chr9	133267564	133267580	T	0.271329	0.0310129	CD16_Mono	2.15431e-18	ABO	intergenic	ENSG00000175164
chr9	133267564	133267580	T	0.288306	0.0291441	CD14_Mono	4.49023e-23	ABO	intergenic	ENSG00000175164
chr1	10341951	10341968	A	-0.270605	0.0336935	cDC2	9.63933e-16	KIF1B	intron	ENSG00000054523
chr1	10331094	10331109	A	-0.140278	0.0139615	NK	9.4251e-24	KIF1B	intron	ENSG00000054523
chr1	11808213	11808270	TG	-0.0392939	0.0059131	cDC2	3.02734e-11	MTHFR	intron	ENSG00000177000
chr1	11771031	11771049	TG	0.0482016	0.00468895	NK	8.68886e-25	MTHFR	intron	ENSG00000177000
chr1	11808682	11808696	T	0.216204	0.0301028	CD8_TEM	6.86125e-13	MTHFR	intron	ENSG00000177000
chr11	47824814	47824825	T	-0.148465	0.023435	cDC2	2.37062e-10	NUP160	intron	ENSG00000030066
chr11	47774335	47774348	T	0.279333	0.0269772	CD14_Mono	3.9972e-25	NUP160	intergenic	ENSG00000030066
chr11	47698966	47698985	A	0.14722	0.0135638	CD4_Naive	1.90985e-27	NUP160	intron	ENSG00000030066
chr11	101622377	101622391	AAAG	0.0354498	0.0041723	cDC2	1.95462e-17	TRPC6	intergenic	ENSG00000137672
chr11	47921802	47921825	AC	0.142035	0.0174643	cDC2	4.19209e-16	PTPRJ	intergenic	ENSG00000149177
chr11	62743021	62743037	AT	0.602526	0.0849775	cDC2	1.33709e-12	BSCL2	intergenic	ENSG00000168000
chr15	30901599	30901612	T	-0.277776	0.0308602	cDC2	2.23393e-19	FAN1	intergenic	ENSG00000198690
chr15	30880077	30880095	A	-0.211709	0.0316339	CD16_Mono	2.19417e-11	FAN1	intergenic	ENSG00000198690
chr17	41791642	41791653	T	0.832234	0.0484247	cDC2	3.37248e-66	JUP	intergenic	ENSG00000173801
chr19	35680685	35680700	AT	-0.385999	0.0737573	cDC2	1.66444e-07	PSENEN	intergenic	ENSG00000205155
chr2	166524695	166524705	A	0.33464	0.0420021	cDC2	1.62297e-15	SCN7A	intergenic	ENSG00000136546
chr21	33681616	33681660	ATTTT	-0.114574	0.00998364	cDC2	1.73844e-30	ITSN1	intron	ENSG00000205726
chr3	53262575	53262595	T	-0.0697103	0.00820683	cDC2	1.99334e-17	TKT	intergenic	ENSG00000163931
chr3	53262575	53262595	T	-0.0469413	0.00548992	CD14_Mono	1.22604e-17	TKT	intergenic	ENSG00000163931
chr5	128342731	128342745	T	0.581103	0.0485601	cDC2	5.31146e-33	FBN2	intron	ENSG00000138829
chr5	128368446	128368454	AT	0.0712651	0.0055313	CD14_Mono	5.54142e-38	FBN2	intron	ENSG00000138829
chr5	60907355	60907372	T	-0.194963	0.0256883	cDC2	3.20953e-14	NDUFAF2	intron	ENSG00000164182
chr6	137201689	137201700	A	-0.20447	0.0359941	cDC2	1.34181e-08	IFNGR1	intron	ENSG00000027697
chr6	137201689	137201700	A	-0.178095	0.0220783	CD4_TCM	7.23462e-16	IFNGR1	intron	ENSG00000027697
chr6	56938135	56938144	A	-0.442558	0.0347898	cDC2	4.52599e-37	DST	intron	ENSG00000151914
chr6	56938135	56938144	A	0.584367	0.0355433	CD4_Naive	9.73071e-61	DST	intron	ENSG00000151914
chr6	56938135	56938144	A	0.649088	0.0325574	CD4_TCM	1.95591e-88	DST	intron	ENSG00000151914
chr7	24685647	24685668	T	-0.187171	0.0192333	cDC2	2.21073e-22	GSDME	intron	ENSG00000105928
chr8	73966488	73966503	T	-0.201643	0.0274773	cDC2	2.15943e-13	LY96	intron	ENSG00000154589
chr8	73966488	73966503	T	-0.276768	0.021221	CD16_Mono	7.04403e-39	LY96	intron	ENSG00000154589
chr9	121293697	121293715	A	-0.139363	0.0145586	cDC2	1.04287e-21	GSN	intron	ENSG00000148180
chr9	121293697	121293715	A	-0.142494	0.0140389	CD16_Mono	3.31575e-24	GSN	intron	ENSG00000148180
chr1	160858084	160858095	A	-0.366886	0.0384314	CD16_Mono	1.34143e-21	CD244	intron	ENSG00000122223
chr1	160821151	160821169	A	-0.0265007	0.00292698	CD4_Naive	1.37916e-19	CD244	intron	ENSG00000122223
chr1	114439537	114439547	A	0.212852	0.035063	CD16_Mono	1.27453e-09	TRIM33	intron	ENSG00000197323
chr1	114426522	114426531	A	-0.173611	0.018379	CD4_Naive	3.51468e-21	TRIM33	intron	ENSG00000197323
chr1	114426522	114426531	A	-0.198695	0.0194719	B_naive	1.89847e-24	TRIM33	intron	ENSG00000197323
chr10	101024835	101024864	TG	-0.0895935	0.013406	CD16_Mono	2.33965e-11	PDZD7	intron	ENSG00000186862
chr11	88316477	88316501	AATA	0.162795	0.0095247	CD16_Mono	1.70513e-65	CTSC	intron	ENSG00000109861
chr11	74407862	74407907	TG	-0.0625973	0.0102809	CD16_Mono	1.13828e-09	PGM2L1	intergenic	ENSG00000165434
chr11	74402643	74402661	AT	0.032995	0.00430588	CD14_Mono	1.81965e-14	PGM2L1	intergenic	ENSG00000165434
chr12	112871735	112871744	AT	0.419388	0.0426606	CD16_Mono	8.2957e-23	RPH3A	intron	ENSG00000089169
chr12	112849408	112849435	TG	-0.207535	0.0186905	CD14_Mono	1.20277e-28	RPH3A	intron	ENSG00000089169
chr12	93770096	93770113	T	0.128919	0.0145921	CD16_Mono	1.00251e-18	CRADD	intron	ENSG00000169372
chr12	40171711	40171720	T	-0.148519	0.0174658	CD16_Mono	1.84081e-17	LRRK2	intergenic	ENSG00000188906
chr13	20655441	20655454	A	0.303526	0.0261348	CD16_Mono	3.50441e-31	IFT88	intron	ENSG00000032742
chr15	52185753	52185797	ATT	-0.113986	0.0155217	CD16_Mono	2.079e-13	GNB5	intron	ENSG00000069966
chr15	52164308	52164336	A	0.068362	0.00842892	CD8_TCM	5.04496e-16	GNB5	intron	ENSG00000069966
chr15	52164308	52164336	A	0.064404	0.00662866	CD4_TEM	2.57741e-22	GNB5	intron	ENSG00000069966
chr15	52152635	52152648	T	-0.28533	0.0255362	CD4_Naive	5.49336e-29	GNB5	intron	ENSG00000069966
chr15	52190778	52190818	A	0.104987	0.00804889	CD4_TCM	6.91034e-39	GNB5	intron	ENSG00000069966
chr15	78479919	78479936	A	0.249167	0.0194493	CD16_Mono	1.42154e-37	IREB2	intron	ENSG00000136381
chr15	78587665	78587674	T	-0.234778	0.0306049	CD14_Mono	1.70333e-14	IREB2	intron	ENSG00000136381
chr15	78467208	78467225	A	-0.393359	0.0235132	CD8_TEM	8.01904e-63	IREB2	intron	ENSG00000136381
chr15	45654115	45654134	A	0.0856683	0.0120823	CD16_Mono	1.33724e-12	SQOR	intron	ENSG00000137767
chr15	45560853	45560870	A	-0.307966	0.0628456	B_naive	9.56569e-07	SQOR	intergenic	ENSG00000137767
chr15	77040697	77040710	A	0.218583	0.0329538	CD16_Mono	3.28877e-11	PSTPIP1	intergenic	ENSG00000140368
chr15	77132695	77132713	A	0.181316	0.0152948	CD4_Naive	2.03354e-32	PSTPIP1	intron	ENSG00000140368
chr15	77040697	77040710	A	0.444898	0.0328079	CD4_TCM	6.84898e-42	PSTPIP1	intergenic	ENSG00000140368
chr15	34323940	34323950	A	0.0306007	0.00178421	CD16_Mono	6.18947e-66	NOP10	intron	ENSG00000182117
chr15	34326692	34326709	T	-0.137865	0.0101986	CD4_TCM	1.22354e-41	NOP10	intron	ENSG00000182117
chr16	56454653	56454663	A	0.24479	0.0343529	CD16_Mono	1.03516e-12	BBS2	intron	ENSG00000125124
chr16	56471197	56471212	A	-0.530007	0.0278498	NK	9.46129e-81	BBS2	intron	ENSG00000125124
chr16	56382509	56382534	A	0.130438	0.0103924	CD8_TEM	3.91182e-36	BBS2	intron	ENSG00000125124
chr16	11614298	11614314	T	0.358132	0.0156521	CD16_Mono	7.23102e-116	LITAF	intergenic	ENSG00000189067
chr18	36125350	36125365	A	0.264946	0.0162696	CD16_Mono	1.26714e-59	ELP2	intron	ENSG00000134759
chr18	36125350	36125365	A	0.25428	0.0150605	CD14_Mono	5.90928e-64	ELP2	intron	ENSG00000134759
chr19	43799095	43799111	TCCC	0.237581	0.0147119	CD16_Mono	1.15727e-58	KCNN4	intron	ENSG00000104783
chr19	18519231	18519245	A	-0.199207	0.0420392	CD16_Mono	2.15201e-06	FKBP8	intron	ENSG00000105701
chr2	187362575	187362590	AC	-0.141984	0.016466	CD16_Mono	6.53154e-18	CALCRL	intron	ENSG00000064989
chr20	18034651	18034672	AC	0.124721	0.0159629	CD16_Mono	5.57691e-15	MGME1	intron	ENSG00000125871
chr21	44381952	44381995	ATAG	0.0727156	0.00920364	CD16_Mono	2.77252e-15	TRPM2	intron	ENSG00000142185
chr22	50533202	50533219	A	0.0737905	0.00548202	CD16_Mono	2.67291e-41	TYMP	promoter	ENSG00000025708
chr22	21942268	21942285	T	-0.338076	0.0443025	CD16_Mono	2.32794e-14	PPM1F	intron	ENSG00000100034
chr22	21887081	21887098	A	0.183767	0.0169539	CD14_Mono	2.24286e-27	PPM1F	intergenic	ENSG00000100034
chr22	42523568	42523585	T	0.185134	0.0176051	CD16_Mono	7.29482e-26	RRP7A	intergenic	ENSG00000189306
chr3	33814588	33814600	AT	0.112698	0.00992083	CD16_Mono	6.63231e-30	PDCD6IP	intron	ENSG00000170248
chr3	33805354	33805370	A	0.163568	0.0268154	CD14_Mono	1.06204e-09	PDCD6IP	intron	ENSG00000170248
chr3	56681087	56681106	A	-0.13433	0.0237682	CD16_Mono	1.58889e-08	CCDC66	intron	ENSG00000180376
chr3	56658916	56658927	AG	0.15255	0.0142364	CD14_Mono	8.6073e-27	CCDC66	intron	ENSG00000180376
chr3	56658917	56658927	AG	0.145714	0.0153597	NK	2.38213e-21	CCDC66	intron	ENSG00000180376
chr3	56689669	56689675	T	0.0249527	0.00203867	CD8_TEM	1.90684e-34	CCDC66	intergenic	ENSG00000180376
chr4	177507271	177507282	T	0.207946	0.0281676	CD16_Mono	1.55393e-13	AGA	intergenic	ENSG00000038002
chr4	177440455	177440466	AT	-0.875049	0.0706076	CD4_Naive	2.84762e-35	AGA	intron	ENSG00000038002
chr4	2800549	2800559	C	-0.10211	0.0175077	CD16_Mono	5.46708e-09	SH3BP2	intron	ENSG00000087266
chr4	2800549	2800559	C	-0.131187	0.016404	CD14_Mono	1.27207e-15	SH3BP2	intron	ENSG00000087266
chr4	112604223	112604235	A	-0.171627	0.0248347	CD16_Mono	4.8204e-12	LARP7	intron	ENSG00000174720
chr4	56464996	56465009	A	-0.0616509	0.00889788	CD16_Mono	4.2468e-12	SRP72	intergenic	ENSG00000174780
chr4	56463694	56463711	A	-0.11145	0.0178234	CD4_Naive	4.02585e-10	SRP72	3' UTR	ENSG00000174780
chr4	99086037	99086060	AAAC	-0.168774	0.0109977	CD16_Mono	3.74558e-53	ADH5	intron	ENSG00000197894
chr5	150480226	150480237	A	-0.496578	0.0576621	CD16_Mono	7.18804e-18	NDST1	intergenic	ENSG00000070614
chr5	150480226	150480237	A	-0.692105	0.0529867	CD14_Mono	5.43857e-39	NDST1	intergenic	ENSG00000070614
chr5	16624234	16624354	ACACACACGCAT	0.116138	0.00739646	CD16_Mono	1.46958e-55	RETREG1	intergenic	ENSG00000154153
chr5	154693854	154693869	A	0.110127	0.00844713	CD16_Mono	7.51941e-39	LARP1	intergenic	ENSG00000155506
chr6	42977251	42977271	T	0.170146	0.0161299	CD16_Mono	5.16257e-26	PEX6	intron	ENSG00000124587
chr6	42961550	42961571	T	-0.0336651	0.00355246	Treg	2.62766e-21	PEX6	intron	ENSG00000124587
chr6	42881737	42881747	T	0.245167	0.0296183	CD14_Mono	1.25747e-16	PEX6	intron	ENSG00000124587
chr6	42949325	42949337	A	-0.280288	0.0262694	CD8_Naive	1.41011e-26	PEX6	intergenic	ENSG00000124587
chr6	42961550	42961571	T	-0.0804495	0.00281373	CD4_TCM	8.49854e-180	PEX6	intron	ENSG00000124587
chr6	122703916	122703922	TG	-0.467601	0.0719493	CD16_Mono	8.0834e-11	SMPDL3A	intron	ENSG00000172594
chr7	96345428	96345448	AG	0.0988198	0.009032	CD16_Mono	7.33261e-28	SLC25A13	intergenic	ENSG00000004864
chr7	96345428	96345448	AG	0.097518	0.0113837	CD14_Mono	1.06688e-17	SLC25A13	intergenic	ENSG00000004864
chr7	143336330	143336344	A	-0.258088	0.0193016	CD16_Mono	8.8943e-41	CLCN1	intron	ENSG00000188037
chr8	42505961	42505976	ATTT	0.175185	0.030206	CD16_Mono	6.64443e-09	SLC20A2	intergenic	ENSG00000168575
chr8	42551311	42551329	A	0.283723	0.0254119	CD4_Naive	6.04988e-29	SLC20A2	intron	ENSG00000168575
chr8	42588820	42588838	TTTTCT	-0.215594	0.0160223	CD4_TCM	2.8453e-41	SLC20A2	intergenic	ENSG00000168575
chr9	34327846	34327863	AAT	0.190301	0.014974	CD16_Mono	5.28759e-37	NUDT2	intron	ENSG00000164978
chr9	34362393	34362410	A	0.169427	0.0136099	CD8_TCM	1.41967e-35	NUDT2	intergenic	ENSG00000164978
chr9	34271325	34271343	A	-0.0883051	0.0079201	CD4_TEM	7.20138e-29	NUDT2	intron	ENSG00000164978
chr9	34264267	34264280	A	0.335347	0.0269618	CD8_Naive	1.62785e-35	NUDT2	intron	ENSG00000164978
chr9	34271325	34271343	A	-0.117505	0.00742265	NK	1.91437e-56	NUDT2	intron	ENSG00000164978
chr9	34271325	34271343	A	-0.123725	0.00741037	CD8_TEM	1.39718e-62	NUDT2	intron	ENSG00000164978
chr9	34359406	34359421	T	0.334508	0.0165865	CD4_Naive	1.88927e-90	NUDT2	intergenic	ENSG00000164978
chr9	133001719	133001738	A	-0.384218	0.0229158	CD16_Mono	4.29045e-63	GFI1B	intergenic	ENSG00000165702
chr1	7995620	7995654	AATA	0.0899136	0.00973388	Treg	2.53092e-20	TNFRSF9	intergenic	ENSG00000049249
chr1	111623184	111623198	T	-0.463771	0.039716	Treg	1.66705e-31	RAP1A	intron	ENSG00000116473
chr1	111688265	111688299	TG	0.0484085	0.00725733	CD14_Mono	2.55289e-11	RAP1A	intron	ENSG00000116473
chr1	39019038	39019086	ATTT	0.0769123	0.00802817	Treg	9.67633e-22	NDUFS5	intergenic	ENSG00000168653
chr1	39007206	39007218	A	-0.438708	0.0209491	CD14_Mono	2.23866e-97	NDUFS5	intergenic	ENSG00000168653
chr1	39049056	39049076	T	0.251824	0.0200547	CD4_Naive	3.64559e-36	NDUFS5	intergenic	ENSG00000168653
chr1	39005307	39005323	A	0.0865028	0.00979134	B_naive	1.00439e-18	NDUFS5	3' UTR	ENSG00000168653
chr1	39005307	39005323	A	0.110013	0.00445611	CD4_TCM	1.43434e-134	NDUFS5	3' UTR	ENSG00000168653
chr1	58582331	58582339	T	-0.578596	0.0408352	Treg	1.42386e-45	DAB1	intergenic	ENSG00000173406
chr1	58582331	58582339	T	-1.0611	0.0334457	NK	6.77782e-221	DAB1	intergenic	ENSG00000173406
chr1	58473541	58473548	A	-0.199184	0.00987021	CD4_Naive	1.4575e-90	DAB1	intergenic	ENSG00000173406
chr1	58473541	58473548	A	-0.192811	0.00660862	CD4_TCM	3.94372e-187	DAB1	intergenic	ENSG00000173406
chr1	58582331	58582339	T	-0.341439	0.0454995	dnT	6.17903e-14	DAB1	intergenic	ENSG00000173406
chr1	169698470	169698495	TC	0.146044	0.0170875	Treg	1.26551e-17	SELP	intron	ENSG00000174175
chr1	169698470	169698495	TC	0.158079	0.0174205	CD4_TCM	1.14369e-19	SELP	intron	ENSG00000174175
chr1	167465327	167465345	T	0.104937	0.0120594	Treg	3.27041e-18	CD247	intron	ENSG00000198821
chr1	167465327	167465345	T	0.168474	0.0132305	CD4_Naive	3.83894e-37	CD247	intron	ENSG00000198821
chr10	17173772	17173792	T	0.217207	0.0218354	Treg	2.58638e-23	CUBN	intron	ENSG00000107611
chr10	17206194	17206200	A	0.0621542	0.00370685	CD8_TEM	4.22536e-63	CUBN	intergenic	ENSG00000107611
chr10	17134962	17134992	AG	0.290662	0.00969066	CD4_Naive	1.17219e-197	CUBN	intergenic	ENSG00000107611
chr10	17206194	17206200	A	0.0551486	0.00422983	B_naive	7.43638e-39	CUBN	intergenic	ENSG00000107611
chr10	17171111	17171142	TG	0.153345	0.0100687	CD4_TCM	2.24129e-52	CUBN	intron	ENSG00000107611
chr11	108123068	108123081	AC	0.127502	0.0207688	Treg	8.29782e-10	ACAT1	intron	ENSG00000075239
chr11	108123068	108123081	AC	0.2784	0.0155	CD4_TCM	3.91983e-72	ACAT1	intron	ENSG00000075239
chr11	68919192	68919204	TCCCCG	0.311897	0.0329752	Treg	3.12298e-21	IGHMBP2	intron	ENSG00000132740
chr11	68919187	68919208	TCCCCG	0.446058	0.0286956	NK	1.73404e-54	IGHMBP2	intron	ENSG00000132740
chr11	69020788	69020808	T	0.292751	0.0250944	CD4_Naive	1.90247e-31	IGHMBP2	intergenic	ENSG00000132740
chr11	68919187	68919208	TCCCCG	0.823097	0.0263342	CD4_TCM	1.85772e-214	IGHMBP2	intron	ENSG00000132740
chr12	130834356	130834377	A	-0.33396	0.0229455	Treg	5.47057e-48	STX2	intron	ENSG00000111450
chr12	130826846	130826856	A	0.520342	0.0287214	CD4_TEM	2.34654e-73	STX2	intron	ENSG00000111450
chr12	130826846	130826856	A	0.438963	0.032698	CD8_Naive	4.3295e-41	STX2	intron	ENSG00000111450
chr12	130826846	130826856	A	0.579938	0.02653	NK	6.28854e-106	STX2	intron	ENSG00000111450
chr12	130826846	130826856	A	0.646616	0.026217	CD8_TEM	2.60212e-134	STX2	intron	ENSG00000111450
chr12	130834356	130834377	A	-0.51157	0.0211761	CD4_Naive	6.17077e-129	STX2	intron	ENSG00000111450
chr12	130826846	130826856	A	0.901626	0.0214002	CD4_TCM	0	STX2	intron	ENSG00000111450
chr14	34708833	34708855	A	0.206097	0.0232402	Treg	7.43951e-19	CFL2	intergenic	ENSG00000165410
chr14	34733202	34733218	A	0.140817	0.0195827	CD14_Mono	6.43882e-13	CFL2	intergenic	ENSG00000165410
chr14	34708524	34708537	T	-0.430844	0.0343627	CD8_TCM	4.61625e-36	CFL2	intergenic	ENSG00000165410
chr14	34708524	34708537	T	-0.654353	0.0505242	CD4_TCM	2.31058e-38	CFL2	intergenic	ENSG00000165410
chr17	58830294	58830324	ATT	0.0629316	0.00752322	Treg	6.0121e-17	RAD51C	intron	ENSG00000108384
chr17	58782405	58782419	T	0.326259	0.0268726	CD14_Mono	6.40846e-34	RAD51C	intron	ENSG00000108384
chr17	58640612	58640644	TG	0.1093	0.0132145	CD8_TCM	1.32558e-16	RAD51C	intron	ENSG00000108384
chr17	58613653	58613672	TTTTC	2.66411	0.213673	CD4_Naive	1.11387e-35	RAD51C	intron	ENSG00000108384
chr17	58640612	58640644	TG	0.123845	0.00585593	CD4_TCM	2.83559e-99	RAD51C	intron	ENSG00000108384
chr17	63179973	63179993	A	-0.172408	0.0171879	Treg	1.11636e-23	TANC2	intron	ENSG00000170921
chr19	48597337	48597357	T	-0.159451	0.020882	Treg	2.24474e-14	SULT2B1	intron	ENSG00000088002
chr19	46630311	46630329	TC	-0.201873	0.0128123	Treg	6.2293e-56	PTGIR	intergenic	ENSG00000160013
chr2	37158193	37158211	A	-0.100641	0.0177647	Treg	1.46819e-08	EIF2AK2	intergenic	ENSG00000055332
chr2	37158193	37158211	A	-0.110857	0.0173197	CD4_TEM	1.54739e-10	EIF2AK2	intergenic	ENSG00000055332
chr2	37158193	37158211	A	-0.129446	0.0147233	CD8_TEM	1.47048e-18	EIF2AK2	intergenic	ENSG00000055332
chr2	37158193	37158211	A	-0.167021	0.0134726	CD4_Naive	2.71091e-35	EIF2AK2	intergenic	ENSG00000055332
chr2	37154937	37154950	T	-0.124152	0.0108086	CD4_TCM	1.54357e-30	EIF2AK2	intron	ENSG00000055332
chr2	201265981	201265995	T	-0.193036	0.0258174	Treg	7.60572e-14	CASP8	intron	ENSG00000064012
chr2	73358008	73358028	A	0.155623	0.0110993	Treg	1.15959e-44	ALMS1	intergenic	ENSG00000116127
chr2	73385903	73385942	AGG	-0.127184	0.0100156	CD8_Naive	6.01832e-37	ALMS1	CDS	ENSG00000116127
chr2	73358008	73358028	A	0.241257	0.0101807	NK	3.83105e-124	ALMS1	intergenic	ENSG00000116127
chr2	73358008	73358028	A	0.225398	0.0124264	CD4_Naive	1.57916e-73	ALMS1	intergenic	ENSG00000116127
chr2	73358008	73358028	A	0.266767	0.00960813	CD4_TCM	1.15745e-169	ALMS1	intergenic	ENSG00000116127
chr2	69397914	69397934	A	0.118598	0.0156784	Treg	3.89638e-14	GFPT1	intron	ENSG00000198380
chr2	69425358	69425372	T	0.161701	0.0214581	CD14_Mono	4.85782e-14	GFPT1	intron	ENSG00000198380
chr2	69399876	69399891	T	0.159096	0.0165159	NK	5.80539e-22	GFPT1	intron	ENSG00000198380
chr2	69430217	69430230	T	0.245623	0.0203406	CD8_TEM	1.42264e-33	GFPT1	intron	ENSG00000198380
chr20	13785298	13785323	CGGGGCGG	0.147596	0.0184813	Treg	1.39155e-15	NDUFAF5	intron	ENSG00000101247
chr20	13715177	13715189	A	0.302203	0.0330115	CD14_Mono	5.46317e-20	NDUFAF5	intron	ENSG00000101247
chr20	13785298	13785323	CGGGGCGG	0.211499	0.0132654	CD8_TEM	3.15125e-57	NDUFAF5	intron	ENSG00000101247
chr20	18495644	18495662	A	-0.22364	0.0314825	Treg	1.21543e-12	SEC23B	intron	ENSG00000101310
chr20	18511505	18511519	T	-0.212805	0.025393	NK	5.2722e-17	SEC23B	intron	ENSG00000101310
chr20	18495644	18495662	A	-0.400913	0.0250022	CD4_TCM	7.26107e-58	SEC23B	intron	ENSG00000101310
chr4	169585018	169585026	A	0.45753	0.0457217	Treg	1.422e-23	NEK1	intron	ENSG00000137601
chr5	138740801	138740821	TCCT	0.0364491	0.0042347	Treg	7.48299e-18	CTNNA1	intergenic	ENSG00000044115
chr5	138698252	138698276	AAAAC	-0.386256	0.064761	CD14_Mono	2.45639e-09	CTNNA1	intergenic	ENSG00000044115
chr7	77271495	77271503	AC	-0.449433	0.0613369	Treg	2.34841e-13	FGL2	intron	ENSG00000127951
chr7	44875760	44875775	A	-0.116674	0.0154173	Treg	3.79772e-14	PPIA	intergenic	ENSG00000196262
chr7	44809474	44809490	T	0.228143	0.0136564	CD4_Naive	1.1863e-62	PPIA	intergenic	ENSG00000196262
chr7	44809474	44809490	T	0.121546	0.0075443	CD4_TCM	2.13447e-58	PPIA	intergenic	ENSG00000196262
chr8	11836152	11836167	A	-0.242983	0.0131748	Treg	5.93054e-76	FDFT1	intron	ENSG00000079459
chr8	11839486	11839500	A	0.7266	0.0273391	CD4_Naive	1.24055e-155	FDFT1	intergenic	ENSG00000079459
chr8	11839486	11839500	A	0.761073	0.026071	CD4_TCM	2.42767e-187	FDFT1	intergenic	ENSG00000079459
chr8	78687770	78687781	AT	-0.197118	0.0347963	Treg	1.47095e-08	IL7	intron	ENSG00000104432
chr9	33120194	33120206	A	-0.273719	0.0149354	Treg	5.05336e-75	B4GALT1	intron	ENSG00000086062
chr9	33120206	33120212	G	-0.293362	0.0158962	B_naive	4.76503e-76	B4GALT1	intron	ENSG00000086062
chr1	62568683	62568689	ACC	0.365017	0.0305819	CD14_Mono	7.70709e-33	DOCK7	intron	ENSG00000116641
chr1	62709616	62709633	T	-0.445012	0.0295765	NK	3.66021e-51	DOCK7	intergenic	ENSG00000116641
chr1	212876372	212876386	T	-0.204641	0.0336659	CD14_Mono	1.21242e-09	FLVCR1	intron	ENSG00000162769
chr1	212843100	212843140	AC	0.0766132	0.00780936	CD4_Naive	1.01524e-22	FLVCR1	intron	ENSG00000162769
chr1	231646058	231646071	T	0.230215	0.0253666	CD14_Mono	1.13137e-19	DISC1	intron	ENSG00000162946
chr1	231640528	231640546	T	-0.396495	0.0257837	CD8_Naive	2.30903e-53	DISC1	intron	ENSG00000162946
chr1	231634921	231634931	A	-0.916336	0.0225236	CD4_TCM	0	DISC1	intron	ENSG00000162946
chr1	23903577	23903593	A	0.151811	0.0211612	CD14_Mono	7.28274e-13	FUCA1	intron	ENSG00000179163
chr10	112328315	112328327	A	-0.291188	0.0182472	CD14_Mono	2.50752e-57	ACSL5	intergenic	ENSG00000197142
chr10	112419102	112419131	TG	-0.0566367	0.00635207	CD8_TEM	4.82305e-19	ACSL5	intron	ENSG00000197142
chr11	45860386	45860406	A	-0.116328	0.0202514	CD14_Mono	9.23485e-09	MAPK8IP1	intron	ENSG00000121653
chr11	47249937	47249950	A	-0.238049	0.0279953	CD14_Mono	1.84454e-17	DDB2	intergenic	ENSG00000134574
chr12	78941394	78941435	AC	0.0367829	0.00456238	CD14_Mono	7.49183e-16	SYT1	intron	ENSG00000067715
chr12	96037856	96037865	TG	0.748905	0.112592	CD14_Mono	2.9017e-11	HAL	intergenic	ENSG00000084110
chr12	69379583	69379620	T	0.0305693	0.00169869	CD14_Mono	2.10249e-72	LYZ	intron	ENSG00000090382
chr12	50782234	50782239	T	0.0653422	0.0117272	CD14_Mono	2.52083e-08	ATF1	intron	ENSG00000123268
chr12	48953423	48953430	A	-0.528893	0.0641765	CD14_Mono	1.7047e-16	CCDC65	intron	ENSG00000139537
chr12	93527014	93527048	TG	0.231244	0.0319106	CD14_Mono	4.27271e-13	MRPL42	intergenic	ENSG00000198015
chr12	93416857	93416877	A	0.0905419	0.00797585	CD8_Naive	7.24855e-30	MRPL42	intron	ENSG00000198015
chr12	93416857	93416877	A	0.10869	0.00688079	NK	3.30947e-56	MRPL42	intron	ENSG00000198015
chr12	93416857	93416877	A	0.139847	0.00641652	CD4_TCM	2.59353e-105	MRPL42	intron	ENSG00000198015
chr14	35042874	35042894	AC	-0.185144	0.0131621	CD14_Mono	6.10342e-45	PPP2R3C	intergenic	ENSG00000092020
chr15	51502306	51502339	TG	-0.0822736	0.0106516	CD14_Mono	1.12672e-14	DMXL2	intron	ENSG00000104093
chr15	33163298	33163311	T	-0.307813	0.0301791	CD14_Mono	1.99189e-24	FMN1	intron	ENSG00000248905
chr16	55448602	55448614	AGGA	0.132824	0.0122182	CD14_Mono	1.58414e-27	MMP2	intergenic	ENSG00000087245
chr16	48385380	48385399	CCG	0.256834	0.0446779	CD14_Mono	8.99998e-09	LONP2	5' UTR	ENSG00000102910
chr16	48348487	48348509	T	0.131741	0.0157194	CD4_TCM	5.25929e-17	LONP2	intron	ENSG00000102910
chr16	15691647	15691658	T	-0.262378	0.0246973	CD14_Mono	2.31099e-26	MYH11	intron	ENSG00000133392
chr16	15613664	15613684	AAAT	-0.0544183	0.00771672	CD8_Naive	1.76368e-12	MYH11	intron	ENSG00000133392
chr16	15760105	15760124	AAAC	-2.40601	0.122932	NK	2.69075e-85	MYH11	intron	ENSG00000133392
chr17	58896114	58896124	A	0.0388922	0.00551969	CD14_Mono	1.84034e-12	TRIM37	intron	ENSG00000108395
chr17	58896114	58896124	A	0.0776388	0.00513032	CD4_TCM	9.76274e-52	TRIM37	intron	ENSG00000108395
chr17	30162024	30162039	T	-0.181375	0.0249183	CD14_Mono	3.36832e-13	NSRP1	intron	ENSG00000126653
chr17	17222039	17222054	A	0.14798	0.0193666	CD14_Mono	2.15554e-14	FLCN	intron	ENSG00000154803
chr17	17222039	17222054	A	0.162898	0.0194532	NK	5.5771e-17	FLCN	intron	ENSG00000154803
chr17	80127643	80127684	AC	-0.115926	0.0113548	CD14_Mono	1.79909e-24	GAA	intergenic	ENSG00000171298
chr19	11587555	11587575	AG	-0.231765	0.022089	CD14_Mono	9.36627e-26	ACP5	intergenic	ENSG00000102575
chr19	40290248	40290283	AAAT	-0.0470529	0.00612471	CD14_Mono	1.56045e-14	PLD3	intergenic	ENSG00000105223
chr19	46763779	46763788	A	-0.157424	0.0258707	CD14_Mono	1.16465e-09	FKRP	intergenic	ENSG00000181027
chr2	218273446	218273462	T	0.203978	0.0245549	CD14_Mono	9.81313e-17	PNKD	intron	ENSG00000127838
chr2	218773454	218773472	TTTTC	-0.719819	0.0452427	CD14_Mono	5.3866e-57	CYP27A1	intergenic	ENSG00000135929
chr2	151997533	151997542	A	-0.206162	0.0274917	CD14_Mono	6.4275e-14	CACNB4	intron	ENSG00000182389
chr20	21238334	21238352	AG	-0.189984	0.0240577	CD14_Mono	2.8563e-15	KIZ	intron	ENSG00000088970
chr21	31444997	31445007	A	-0.398949	0.0312535	CD14_Mono	2.57367e-37	TIAM1	intergenic	ENSG00000156299
chr22	50637184	50637193	A	-0.0245218	0.00385542	CD14_Mono	2.01297e-10	ARSA	intergenic	ENSG00000100299
chr3	37193461	37193483	T	0.158008	0.0132074	CD14_Mono	5.50953e-33	LRRFIP2	intergenic	ENSG00000093167
chr3	108210332	108210351	T	0.0597052	0.00615904	CD14_Mono	3.20006e-22	IFT57	intron	ENSG00000114446
chr3	37511964	37512024	TTTCT	0.0512773	0.00737859	CD14_Mono	3.66638e-12	ITGA9	intron	ENSG00000144668
chr3	33106016	33106030	AATT	-0.31091	0.0538735	CD14_Mono	7.8748e-09	GLB1	intergenic	ENSG00000170266
chr3	33009122	33009157	AAAT	0.0760248	0.00882558	CD8_TCM	7.04725e-18	GLB1	intron	ENSG00000170266
chr3	11451764	11451773	AT	0.259575	0.0258641	CD14_Mono	1.05738e-23	ATG7	intron	ENSG00000197548
chr3	11339309	11339328	AAAAG	-2.76372	0.135428	CD4_Naive	1.43899e-92	ATG7	intron	ENSG00000197548
chr4	89772668	89772679	T	0.263946	0.0282007	CD14_Mono	8.00613e-21	SNCA	intron	ENSG00000145335
chr4	57058131	57058138	A	0.194601	0.0310811	CD14_Mono	3.82342e-10	IGFBP7	intron	ENSG00000163453
chr5	60210754	60210769	T	0.190353	0.015394	CD14_Mono	4.02249e-35	PDE4D	intergenic	ENSG00000113448
chr5	14805460	14805468	AC	0.244226	0.0316623	CD14_Mono	1.22461e-14	ANKH	intron	ENSG00000154122
chr5	14878438	14878459	T	0.098082	0.0131197	CD8_TCM	7.66454e-14	ANKH	intergenic	ENSG00000154122
chr5	14876668	14876703	TG	0.0698765	0.00782053	CD4_TCM	4.07141e-19	ANKH	intergenic	ENSG00000154122
chr5	148820065	148820073	AT	-0.014203	0.00264079	CD14_Mono	7.5195e-08	ADRB2	intergenic	ENSG00000169252
chr5	151240288	151240301	A	-0.294599	0.0280058	CD14_Mono	7.04579e-26	GM2A	intergenic	ENSG00000196743
chr6	68586288	68586302	AT	-0.429097	0.0321209	CD14_Mono	1.0522e-40	ADGRB3	intergenic	ENSG00000135298
chr6	18155122	18155187	TCCGCCCGCGCCCCGCC	-0.106072	0.0147741	CD14_Mono	6.9928e-13	TPMT	promoter	ENSG00000137364
chr6	18155122	18155187	TCCGCCCGCGCCCCGCC	-0.101409	0.011923	NK	1.81046e-17	TPMT	promoter	ENSG00000137364
chr6	10891418	10891438	T	0.293596	0.0138065	CD14_Mono	2.39459e-100	SYCP2L	intron	ENSG00000153157
chr7	74733768	74733782	A	-0.316208	0.0387139	CD14_Mono	3.14023e-16	NCF1	intron	ENSG00000158517
chr9	92374119	92374140	A	-0.231233	0.0277399	CD14_Mono	7.70048e-17	CENPP	intron	ENSG00000188312
chr9	92457748	92457762	TC	-0.772574	0.0444223	CD8_Naive	9.55847e-68	CENPP	intron	ENSG00000188312
chr9	92457748	92457762	TC	-1.28253	0.0290475	NK	0	CENPP	intron	ENSG00000188312
chr1	183643256	183643260	TGTT	0.14164	0.0125107	CD8_TCM	1.02696e-29	NCF2	intergenic	ENSG00000116701
chr1	183611716	183611733	T	-0.387937	0.0119406	CD4_TCM	1.53001e-231	NCF2	intergenic	ENSG00000116701
chr1	161887247	161887259	T	-0.609117	0.0483807	CD8_TCM	2.39417e-36	ATF6	intron	ENSG00000118217
chr1	161860409	161860438	AT	-1.22754	0.101674	CD8_Naive	1.46251e-33	ATF6	intron	ENSG00000118217
chr1	161805810	161805823	A	-0.478785	0.0394186	CD8_TEM	6.01189e-34	ATF6	intron	ENSG00000118217
chr1	161887247	161887259	T	-1.22928	0.0418876	CD4_TCM	2.59612e-189	ATF6	intron	ENSG00000118217
chr14	104695582	104695598	AGTGACCCCTCCTCCC	-0.194657	0.0160499	CD8_TCM	7.48674e-34	INF2	intron	ENSG00000203485
chr14	104695582	104695598	AGTGACCCCTCCTCCC	-0.170536	0.0165392	CD4_TEM	6.27992e-25	INF2	intron	ENSG00000203485
chr15	56147578	56147591	T	0.352428	0.0309802	CD8_TCM	5.51334e-30	RFX7	intron	ENSG00000181827
chr15	56214714	56214733	A	-0.0899268	0.00874201	CD8_TEM	8.08615e-25	RFX7	intron	ENSG00000181827
chr15	56147578	56147591	T	0.36818	0.0303432	CD4_Naive	6.98968e-34	RFX7	intron	ENSG00000181827
chr15	56214714	56214733	A	-0.0929187	0.00875361	B_naive	2.54052e-26	RFX7	intron	ENSG00000181827
chr16	28881801	28881815	A	0.135284	0.00834022	CD8_TCM	3.59937e-59	TUFM	intron	ENSG00000178952
chr16	28807373	28807393	T	-0.0707926	0.00712379	CD8_Naive	2.85939e-23	TUFM	intergenic	ENSG00000178952
chr16	28856110	28856124	A	0.323423	0.012895	CD4_Naive	7.98354e-139	TUFM	intergenic	ENSG00000178952
chr16	28811999	28812022	T	-0.145668	0.00442373	CD4_TCM	8.50658e-238	TUFM	intergenic	ENSG00000178952
chr16	11254407	11254416	T	0.128028	0.0164884	CD8_TCM	8.18176e-15	SOCS1	3' UTR	ENSG00000185338
chr17	66164886	66164921	TG	0.06866	0.00775897	CD8_TCM	8.82249e-19	CEP112	intron	ENSG00000154240
chr17	66164886	66164921	TG	0.0615932	0.00795671	CD4_Naive	9.86089e-15	CEP112	intron	ENSG00000154240
chr17	66164886	66164921	TG	0.12304	0.00714503	CD4_TCM	1.87005e-66	CEP112	intron	ENSG00000154240
chr19	16301895	16301904	AAC	-0.118664	0.0188881	CD8_TCM	3.33212e-10	KLF2	intergenic	ENSG00000127528
chr19	16329537	16329576	TTTC	0.0626248	0.00889462	CD4_TEM	1.91209e-12	KLF2	intergenic	ENSG00000127528
chr19	16329537	16329573	TTTC	0.0918735	0.012401	CD8_Naive	1.27697e-13	KLF2	intergenic	ENSG00000127528
chr19	8295947	8295952	T	-0.0210128	0.00327192	CD8_TCM	1.3435e-10	NDUFA7	intergenic	ENSG00000267855
chr2	190880872	190880920	AGC	-0.0208884	0.00342195	CD8_TCM	1.03291e-09	GLS	5' UTR	ENSG00000115419
chr2	190880872	190880920	AGC	-0.029779	0.0033909	CD4_TEM	1.60532e-18	GLS	5' UTR	ENSG00000115419
chr2	190880872	190880920	AGC	-0.0443671	0.00352079	CD4_Naive	2.07258e-36	GLS	5' UTR	ENSG00000115419
chr2	190880872	190880920	AGC	-0.027748	0.00367917	B_naive	4.6309e-14	GLS	5' UTR	ENSG00000115419
chr2	190880872	190880920	AGC	-0.040951	0.00316436	CD4_TCM	2.63129e-38	GLS	5' UTR	ENSG00000115419
chr2	190314271	190314278	A	0.0381259	0.00641795	CD8_TCM	2.84128e-09	HIBCH	intron	ENSG00000198130
chr2	190372757	190372770	TG	0.123866	0.0167334	CD4_Naive	1.33868e-13	HIBCH	intergenic	ENSG00000198130
chr20	64021988	64022016	TG	0.107287	0.0156937	CD8_TCM	8.12636e-12	PRPF6	intron	ENSG00000101161
chr20	63990649	63990662	T	0.371275	0.0179479	CD4_Naive	4.60779e-95	PRPF6	intron	ENSG00000101161
chr20	63990649	63990662	T	0.307771	0.0162151	CD4_TCM	2.47021e-80	PRPF6	intron	ENSG00000101161
chr5	134896651	134896667	T	0.337	0.0369384	CD8_TCM	7.28712e-20	TXNDC15	intron	ENSG00000113621
chr5	134853360	134853380	A	0.307148	0.0223242	CD4_Naive	4.52853e-43	TXNDC15	intron	ENSG00000113621
chr6	159734375	159734392	A	0.115895	0.0164967	CD8_TCM	2.13556e-12	SOD2	intron	ENSG00000291237
chr6	159734375	159734392	A	0.137362	0.0117491	NK	1.4122e-31	SOD2	intron	ENSG00000291237
chr7	33033895	33033909	T	0.151586	0.0260006	CD8_TCM	5.53989e-09	NT5C3A	intron	ENSG00000122643
chr7	33033895	33033909	T	0.323257	0.0245232	CD4_Naive	1.11906e-39	NT5C3A	intron	ENSG00000122643
chr7	33033895	33033909	T	0.373711	0.0211542	CD4_TCM	7.65971e-70	NT5C3A	intron	ENSG00000122643
chr7	100694312	100694383	CCG	0.0249982	0.00487824	CD8_TCM	2.98453e-07	GIGYF1	promoter	ENSG00000146830
chr7	100694312	100694383	CCG	0.0434417	0.00467821	CD8_TEM	1.60249e-20	GIGYF1	promoter	ENSG00000146830
chr7	100639787	100639802	T	-0.238242	0.0294684	CD4_TCM	6.2328e-16	GIGYF1	intron	ENSG00000146830
chr8	133055346	133055356	AC	0.104118	0.0127849	CD8_TCM	3.82822e-16	TG	intron	ENSG00000042832
chr1	9251436	9251473	TGT	0.0841862	0.0142829	CD4_TEM	3.76518e-09	H6PD	intron	ENSG00000049239
chr1	9255267	9255275	ATTT	-0.254177	0.013554	NK	1.83493e-78	H6PD	intron	ENSG00000049239
chr1	210335318	210335330	A	-0.290511	0.0254329	CD4_TEM	3.22316e-30	HHAT	intron	ENSG00000054392
chr1	210335318	210335330	A	-0.289163	0.0241113	CD4_TCM	3.87374e-33	HHAT	intron	ENSG00000054392
chr1	8036083	8036119	ATATATGTATAT	0.121354	0.0124487	CD4_TEM	1.87475e-22	PARK7	intergenic	ENSG00000116288
chr1	8036083	8036119	ATATATGTATAT	0.183941	0.0105759	CD8_TEM	9.41147e-68	PARK7	intergenic	ENSG00000116288
chr1	7995620	7995652	AATA	-0.112955	0.0077175	CD4_Naive	1.65147e-48	PARK7	intergenic	ENSG00000116288
chr1	8029739	8029765	AC	-0.250971	0.0120535	CD4_TCM	2.77038e-96	PARK7	intergenic	ENSG00000116288
chr10	27142061	27142076	AT	0.595943	0.0714676	CD4_TEM	7.51443e-17	MASTL	intron	ENSG00000120539
chr10	27109650	27109671	A	-0.206276	0.0161115	NK	1.57627e-37	MASTL	intergenic	ENSG00000120539
chr10	27109650	27109671	A	-0.178289	0.0153951	CD8_TEM	5.15077e-31	MASTL	intergenic	ENSG00000120539
chr10	27109650	27109671	A	-0.147405	0.0136209	B_naive	2.70835e-27	MASTL	intergenic	ENSG00000120539
chr10	4878203	4878216	T	-0.100995	0.0128401	CD4_TEM	3.67499e-15	AKR1E2	intergenic	ENSG00000165568
chr10	4878203	4878216	T	-0.180973	0.0123267	CD4_Naive	8.47943e-49	AKR1E2	intergenic	ENSG00000165568
chr10	50562365	50562377	AC	0.0936677	0.0133822	CD4_TEM	2.56968e-12	SGMS1	intron	ENSG00000198964
chr10	50651817	50651828	T	-0.21217	0.0294928	B_naive	6.29329e-13	SGMS1	intergenic	ENSG00000198964
chr11	76933173	76933193	AT	-0.0506269	0.00511245	CD4_TEM	4.05297e-23	ACER3	intron	ENSG00000078124
chr11	76969957	76969967	A	-0.337363	0.0296734	CD8_TEM	5.95257e-30	ACER3	intron	ENSG00000078124
chr11	76954611	76954620	T	-0.353208	0.0275397	CD4_Naive	1.18178e-37	ACER3	intron	ENSG00000078124
chr11	76901270	76901284	A	-0.589773	0.03055	CD4_TCM	4.85791e-83	ACER3	intron	ENSG00000078124
chr12	68690166	68690180	A	0.225704	0.0306771	CD4_TEM	1.87539e-13	NUP107	intron	ENSG00000111581
chr15	48314226	48314242	TC	-0.0904674	0.0149528	CD4_TEM	1.44659e-09	DUT	intergenic	ENSG00000128951
chr15	48314226	48314242	TC	-0.240593	0.0136278	CD4_Naive	9.38222e-70	DUT	intergenic	ENSG00000128951
chr16	53477057	53477082	TG	-0.113863	0.0142083	CD4_TEM	1.11171e-15	RBL2	intron	ENSG00000103479
chr17	75975853	75975874	AG	-0.108787	0.021498	CD4_TEM	4.18532e-07	TRIM47	intron	ENSG00000132481
chr17	81202100	81202114	A	0.183817	0.0267011	CD4_TEM	5.81033e-12	NDUFAF8	intron	ENSG00000224877
chr17	81247663	81247691	A	-0.30733	0.0298623	CD4_Naive	7.69144e-25	NDUFAF8	intron	ENSG00000224877
chr19	7416906	7416923	TTG	0.498988	0.0306613	CD4_TEM	1.50419e-59	ARHGEF18	intron	ENSG00000104880
chr19	7416906	7416923	TTG	0.298388	0.0365834	CD8_Naive	3.45226e-16	ARHGEF18	intron	ENSG00000104880
chr19	7416906	7416923	TTG	0.538214	0.0269711	CD8_TEM	1.34991e-88	ARHGEF18	intron	ENSG00000104880
chr19	7416906	7416923	TTG	0.586999	0.0230751	CD4_TCM	9.43348e-143	ARHGEF18	intron	ENSG00000104880
chr2	171772768	171772776	A	0.237467	0.0284213	CD4_TEM	6.53036e-17	DYNC1I2	intergenic	ENSG00000077380
chr2	171712624	171712636	T	-0.365669	0.0232989	CD8_TEM	1.64559e-55	DYNC1I2	intron	ENSG00000077380
chr2	171812799	171812816	T	-0.169533	0.0141655	B_naive	5.22435e-33	DYNC1I2	intron	ENSG00000077380
chr21	33300441	33300456	A	-0.250522	0.0257748	CD4_TEM	2.4864e-22	IFNAR1	intergenic	ENSG00000142166
chr21	33296953	33296973	A	-0.254272	0.01273	NK	9.22532e-89	IFNAR1	3' UTR	ENSG00000142166
chr21	33296953	33296973	A	-0.241478	0.0152044	CD4_Naive	8.43155e-57	IFNAR1	3' UTR	ENSG00000142166
chr21	33296953	33296973	A	-0.29023	0.0126359	CD4_TCM	9.61168e-117	IFNAR1	3' UTR	ENSG00000142166
chr21	33295671	33295690	A	-0.0778689	0.0134748	gdT	7.52083e-09	IFNAR1	intron	ENSG00000142166
chr21	36958240	36958256	A	0.0900405	0.00759883	CD4_TEM	2.17082e-32	HLCS	intron	ENSG00000159267
chr21	36965918	36965938	TGTTT	-0.552301	0.0289347	CD4_Naive	3.18597e-81	HLCS	intron	ENSG00000159267
chr21	36965918	36965938	TGTTT	-0.739957	0.0260683	CD4_TCM	3.06869e-177	HLCS	intron	ENSG00000159267
chr21	43776444	43776479	CGGGG	0.108886	0.00774198	CD4_TEM	6.29335e-45	CSTB	promoter	ENSG00000160213
chr22	37746044	37746068	TCCCGCCG	-0.113242	0.0187689	CD4_TEM	1.6044e-09	TRIOBP	intron	ENSG00000100106
chr22	31564980	31564995	T	-0.11773	0.0196495	CD4_TEM	2.07905e-09	SFI1	intron	ENSG00000198089
chr22	31590951	31590982	ATTT	0.0776198	0.00729233	CD4_TCM	1.85892e-26	SFI1	intron	ENSG00000198089
chr3	45919070	45919085	A	-0.116174	0.0161351	CD4_TEM	6.01671e-13	LZTFL1	3' UTR	ENSG00000163818
chr4	159125758	159125772	A	-0.196116	0.0265366	CD4_TEM	1.46373e-13	RAPGEF2	intron	ENSG00000109756
chr4	159164304	159164319	T	-0.10347	0.0140524	CD4_TCM	1.79681e-13	RAPGEF2	intron	ENSG00000109756
chr5	144159706	144159722	T	-0.103024	0.0162435	CD4_TEM	2.26072e-10	YIPF5	3' UTR	ENSG00000145817
chr5	146865293	146865329	AC	0.0664141	0.00856138	CD4_TEM	8.6681e-15	PPP2R2B	intron	ENSG00000156475
chr5	146878727	146878757	TGC	-0.0626468	0.00672829	CD4_TCM	1.2668e-20	PPP2R2B	5' UTR	ENSG00000156475
chr5	134643451	134643473	T	0.141689	0.0230772	CD4_TEM	8.26306e-10	CAMLG	intergenic	ENSG00000164615
chr5	134704803	134704818	A	0.233858	0.0177617	CD4_TCM	1.36948e-39	CAMLG	intron	ENSG00000164615
chr6	145770910	145770924	A	0.176344	0.0234526	CD4_TEM	5.51275e-14	EPM2A	intergenic	ENSG00000112425
chr6	145732236	145732242	CG	0.244627	0.018715	CD4_Naive	4.81545e-39	EPM2A	intron	ENSG00000112425
chr6	145559672	145559692	T	0.345175	0.0138643	CD4_TCM	8.09845e-137	EPM2A	intergenic	ENSG00000112425
chr6	106678322	106678342	TTTC	-0.185973	0.0312141	CD4_TEM	2.55376e-09	QRSL1	intergenic	ENSG00000130348
chr6	106655514	106655533	A	-0.223196	0.018687	CD4_Naive	6.98635e-33	QRSL1	intron	ENSG00000130348
chr6	32884787	32884792	T	-0.0392496	0.00543506	CD4_TEM	5.13941e-13	PSMB9	intergenic	ENSG00000240065
chr6	32884963	32884972	T	-0.306987	0.0275027	CD4_Naive	6.25192e-29	PSMB9	intergenic	ENSG00000240065
chr6	32884787	32884792	T	-0.0484287	0.00375237	CD4_TCM	4.15332e-38	PSMB9	intergenic	ENSG00000240065
chr8	66876735	66876753	ATTTT	0.906623	0.172575	CD4_TEM	1.49242e-07	SGK3	intron	ENSG00000104205
chr8	94962791	94962803	T	0.162767	0.0144972	CD4_TEM	2.98791e-29	NDUFAF6	intergenic	ENSG00000156170
chr9	282589	282602	A	-0.712596	0.0385353	CD4_TEM	2.39495e-76	DOCK8	intron	ENSG00000107099
chr9	86267835	86267854	A	-0.118341	0.0214804	CD4_TEM	3.60341e-08	ISCA1	intron	ENSG00000135070
chr9	94582547	94582565	T	-0.21025	0.0293078	CD4_TEM	7.29072e-13	FBP1	intron	ENSG00000165140
chr9	94611590	94611598	A	0.419857	0.033013	CD4_Naive	4.70124e-37	FBP1	intron	ENSG00000165140
chr9	94634293	94634307	A	0.190462	0.0172621	CD4_TCM	2.63237e-28	FBP1	intron	ENSG00000165140
chr1	39373473	39373501	A	-0.0404554	0.00285462	CD8_Naive	1.36724e-45	MACF1	intron	ENSG00000127603
chr1	39475468	39475485	A	0.187944	0.00852528	CD4_Naive	1.0562e-107	MACF1	intron	ENSG00000127603
chr1	39373473	39373501	A	-0.0412051	0.00202027	CD4_TCM	1.8188e-92	MACF1	intron	ENSG00000127603
chr10	94580185	94580204	T	-0.191608	0.0128395	CD8_Naive	2.32317e-50	HELLS	intron	ENSG00000119969
chr10	94580185	94580204	T	-0.214956	0.0124287	NK	5.12419e-67	HELLS	intron	ENSG00000119969
chr10	94598606	94598625	T	-0.232421	0.0142963	CD8_TEM	1.98075e-59	HELLS	intron	ENSG00000119969
chr10	94580185	94580204	T	-0.298222	0.0116619	CD4_Naive	3.0959e-144	HELLS	intron	ENSG00000119969
chr10	94598606	94598625	T	-0.188385	0.0141766	CD4_TCM	2.70252e-40	HELLS	intron	ENSG00000119969
chr11	108209888	108209913	A	-0.0628526	0.00488866	CD8_Naive	7.87491e-38	ATM	intron	ENSG00000149311
chr11	108153891	108153908	A	-0.158989	0.00967458	NK	1.09786e-60	ATM	intergenic	ENSG00000149311
chr11	108153891	108153908	A	0.219313	0.010287	CD4_Naive	7.51012e-101	ATM	intergenic	ENSG00000149311
chr12	101823609	101823630	A	0.133209	0.0118466	CD8_Naive	2.46712e-29	GNPTAB	intron	ENSG00000111670
chr12	101902915	101902927	T	0.121903	0.0189055	CD8_TEM	1.13334e-10	GNPTAB	intron	ENSG00000111670
chr12	101823609	101823630	A	0.1963	0.0130306	CD4_Naive	2.77193e-51	GNPTAB	intron	ENSG00000111670
chr12	110376707	110376721	A	-0.80819	0.133304	CD8_Naive	1.33815e-09	ATP2A2	intron	ENSG00000174437
chr15	75033503	75033516	TG	0.810612	0.11469	CD8_Naive	1.57349e-12	PPCDC	intron	ENSG00000138621
chr17	58350510	58350536	AAAT	0.0651933	0.0110855	CD8_Naive	4.07909e-09	RNF43	intron	ENSG00000108375
chr17	1784956	1784968	T	0.201821	0.0243094	CD8_Naive	1.02213e-16	SERPINF1	intron	ENSG00000132386
chr17	1784956	1784968	T	0.249394	0.0259126	CD4_Naive	6.30355e-22	SERPINF1	intron	ENSG00000132386
chr2	99238559	99238589	ATTTTTT	-0.171657	0.0348977	CD8_Naive	8.70443e-07	LIPT1	intergenic	ENSG00000144182
chr21	46171428	46171445	A	0.214216	0.0134846	CD8_Naive	7.92754e-57	SPATC1L	intron	ENSG00000160284
chr21	46171428	46171445	A	0.256585	0.0127249	NK	2.0238e-90	SPATC1L	intron	ENSG00000160284
chr21	46171428	46171445	A	0.312377	0.0123817	CD4_Naive	1.92714e-140	SPATC1L	intron	ENSG00000160284
chr21	46171428	46171445	A	0.316517	0.0121369	CD4_TCM	6.33191e-150	SPATC1L	intron	ENSG00000160284
chr3	58103265	58103294	TG	-0.0489517	0.00617313	CD8_Naive	2.1951e-15	FLNB	intron	ENSG00000136068
chr3	78700764	78700780	T	0.0451611	0.00374057	CD8_Naive	1.46125e-33	ROBO1	intron	ENSG00000169855
chr4	10070049	10070060	A	0.303287	0.0242457	CD8_Naive	6.67513e-36	SLC2A9	intergenic	ENSG00000109667
chr4	10070049	10070060	A	0.466297	0.0223941	CD4_Naive	2.71969e-96	SLC2A9	intergenic	ENSG00000109667
chr5	6611448	6611465	A	-0.0179427	0.00214677	CD8_Naive	6.3789e-17	NSUN2	intron	ENSG00000037474
chr5	6622847	6622861	A	-0.183731	0.0150601	CD8_TEM	3.11649e-34	NSUN2	intron	ENSG00000037474
chr5	6622847	6622861	A	-0.278844	0.0164788	CD4_Naive	3.13343e-64	NSUN2	intron	ENSG00000037474
chr5	6622847	6622861	A	-0.295494	0.0142577	CD4_TCM	2.04995e-95	NSUN2	intron	ENSG00000037474
chr5	96713133	96713150	T	-0.214069	0.0246423	CD8_Naive	3.72047e-18	CAST	intron	ENSG00000153113
chr7	111277566	111277584	A	-0.23981	0.0289799	CD8_Naive	1.28395e-16	IMMP2L	intron	ENSG00000184903
chr7	111277566	111277584	A	-0.465123	0.0254014	CD4_Naive	6.76747e-75	IMMP2L	intron	ENSG00000184903
chr7	111277566	111277584	A	-0.425022	0.0245241	CD4_TCM	2.75618e-67	IMMP2L	intron	ENSG00000184903
chr7	144829695	144829711	A	0.198804	0.020294	CD8_Naive	1.16897e-22	TPK1	intron	ENSG00000196511
chr7	22825352	22825367	T	0.165106	0.0250072	CD8_Naive	4.04729e-11	TOMM7	intergenic	ENSG00000196683
chr7	22825352	22825367	T	0.355467	0.0209182	CD4_Naive	9.2194e-65	TOMM7	intergenic	ENSG00000196683
chr7	22841962	22841988	A	0.02589	0.00214324	CD4_TCM	1.35025e-33	TOMM7	intergenic	ENSG00000196683
chr8	1764357	1764375	AGGCGG	0.245812	0.0341251	CD8_Naive	5.87941e-13	CLN8	intron	ENSG00000182372
chr1	243269302	243269321	T	0.342352	0.0228129	NK	6.6145e-51	SDCCAG8	intron	ENSG00000054282
chr1	63550636	63550649	A	0.256479	0.044971	NK	1.17563e-08	PGM1	intron	ENSG00000079739
chr1	52959198	52959212	T	0.238475	0.018883	NK	1.45963e-36	SCP2	intron	ENSG00000116171
chr1	52846308	52846364	AT	-0.0248492	0.00266603	CD4_TCM	1.15607e-20	SCP2	intron	ENSG00000116171
chr1	231283979	231284019	ATTT	-0.0909791	0.0092813	NK	1.09942e-22	GNPAT	intergenic	ENSG00000116906
chr1	85724054	85724066	T	-0.37375	0.0257909	NK	1.36985e-47	ZNHIT6	intergenic	ENSG00000117174
chr1	85770308	85770319	A	-0.383644	0.0311508	CD4_Naive	7.45892e-35	ZNHIT6	intron	ENSG00000117174
chr1	85724054	85724066	T	-0.272993	0.0294705	B_naive	1.98256e-20	ZNHIT6	intergenic	ENSG00000117174
chr1	85724054	85724066	T	-0.430614	0.0290169	CD4_TCM	8.06374e-50	ZNHIT6	intergenic	ENSG00000117174
chr1	205183067	205183079	A	-0.102192	0.0143111	NK	9.28491e-13	RBBP5	intron	ENSG00000117222
chr1	205738440	205738457	T	0.164893	0.0215623	NK	2.0521e-14	SLC41A1	intron	ENSG00000133065
chr1	150862577	150862587	A	0.273218	0.0288096	NK	2.45709e-21	CTSK	intron	ENSG00000143387
chr1	161028889	161028919	AC	-0.267355	0.0251075	NK	1.77375e-26	USF1	intergenic	ENSG00000158773
chr1	161028889	161028919	AC	-0.238238	0.0279311	CD4_Naive	1.46994e-17	USF1	intergenic	ENSG00000158773
chr1	155772152	155772164	A	0.242651	0.0513592	NK	2.30588e-06	YY1AP1	intron	ENSG00000163374
chr1	234390681	234390701	T	-0.08512	0.00788148	NK	3.44196e-27	COA6	intergenic	ENSG00000168275
chr1	9970689	9970703	A	0.541011	0.116512	NK	3.42752e-06	NMNAT1	intron	ENSG00000173614
chr1	207310746	207310765	T	0.281271	0.0216749	NK	1.65688e-38	CD55	intergenic	ENSG00000196352
chr1	207310746	207310765	T	0.308956	0.0218472	CD8_TEM	2.10299e-45	CD55	intergenic	ENSG00000196352
chr1	207310746	207310765	T	0.26968	0.0235565	B_naive	2.40066e-30	CD55	intergenic	ENSG00000196352
chr1	235380161	235380214	TG	-0.0330962	0.00393162	NK	3.83094e-17	TBCE	intron	ENSG00000284770
chr1	235467483	235467501	T	-0.221084	0.0204689	CD4_TCM	3.40606e-27	TBCE	intron	ENSG00000284770
chr10	17190433	17190448	A	0.158354	0.0219434	NK	5.33446e-13	VIM	intron	ENSG00000026025
chr10	27232325	27232344	T	-0.143821	0.0146599	NK	1.01437e-22	ACBD5	intron	ENSG00000107897
chr10	27237621	27237637	T	0.0526883	0.00546267	CD4_Naive	5.15385e-22	ACBD5	intron	ENSG00000107897
chr10	110264076	110264094	TG	0.336564	0.0269391	NK	8.09698e-36	MXI1	intron	ENSG00000119950
chr10	27095000	27095016	A	-0.113872	0.0160762	NK	1.40775e-12	YME1L1	intron	ENSG00000136758
chr10	27119821	27119833	A	0.174011	0.024085	B_naive	5.01591e-13	YME1L1	intron	ENSG00000136758
chr10	27150077	27150096	AAAT	-0.116139	0.0137962	CD4_TCM	3.82379e-17	YME1L1	intron	ENSG00000136758
chr10	95879787	95879810	A	-0.158135	0.0109537	NK	3.0456e-47	ENTPD1	intergenic	ENSG00000138185
chr10	95826571	95826593	A	-0.158436	0.00756128	CD8_TEM	1.74195e-97	ENTPD1	intron	ENSG00000138185
chr10	95768506	95768517	TC	0.490723	0.0111611	CD4_TCM	0	ENTPD1	intron	ENSG00000138185
chr10	93702522	93702548	CCG	0.0494417	0.00520322	NK	2.05637e-21	FRA10AC1	5' UTR	ENSG00000148690
chr10	119516251	119516268	A	0.147364	0.00913827	NK	1.67375e-58	RGS10	intron	ENSG00000148908
chr10	119537382	119537396	A	0.140564	0.0130964	CD4_TCM	7.12177e-27	RGS10	intron	ENSG00000148908
chr10	62151667	62151682	T	-0.158161	0.0157212	NK	8.26975e-24	ARID5B	intergenic	ENSG00000150347
chr10	62189058	62189076	T	0.128415	0.0107502	CD4_Naive	6.86212e-33	ARID5B	intergenic	ENSG00000150347
chr10	117291857	117291869	A	0.371821	0.0268762	NK	1.57681e-43	PDZD8	intron	ENSG00000165650
chr10	117291857	117291869	A	0.60549	0.0298343	CD8_TEM	1.4215e-91	PDZD8	intron	ENSG00000165650
chr10	117309394	117309408	A	0.282275	0.0271117	CD4_TCM	2.19547e-25	PDZD8	intron	ENSG00000165650
chr11	68096042	68096056	A	0.13262	0.014667	NK	1.53724e-19	CHKA	intron	ENSG00000110721
chr11	68047006	68047025	T	0.122098	0.0128762	CD8_TEM	2.48399e-21	CHKA	intron	ENSG00000110721
chr11	78094065	78094082	A	0.0558238	0.0046672	NK	5.69519e-33	NDUFC2	intergenic	ENSG00000151366
chr11	66512003	66512019	AT	-0.0963151	0.0142019	NK	1.18639e-11	BBS1	intron	ENSG00000174483
chr11	66512003	66512019	AT	-0.142739	0.0154011	CD4_Naive	1.89494e-20	BBS1	intron	ENSG00000174483
chr11	66512003	66512019	AT	-0.129169	0.0147723	CD4_TCM	2.24943e-18	BBS1	intron	ENSG00000174483
chr11	119086694	119086707	AC	-0.0830848	0.0128833	NK	1.12566e-10	HMBS	intron	ENSG00000256269
chr12	50735446	50735485	T	0.063189	0.00348395	NK	1.62066e-73	DIP2B	intron	ENSG00000066084
chr12	122289805	122289820	T	0.0839694	0.00841032	NK	1.78922e-23	VPS33A	intron	ENSG00000139719
chr12	52349155	52349167	T	0.0980253	0.0124109	NK	2.82693e-15	KRT86	intergenic	ENSG00000170442
chr12	50146846	50146865	A	-0.102756	0.0110889	NK	1.92177e-20	COX14	intron	ENSG00000178449
chr12	50129501	50129524	T	-0.155645	0.0144617	CD8_TEM	5.16917e-27	COX14	3' UTR	ENSG00000178449
chr12	50129501	50129524	T	-0.143795	0.00911135	CD4_TCM	4.13995e-56	COX14	3' UTR	ENSG00000178449
chr12	121644589	121644602	T	0.342018	0.0292955	NK	1.71562e-31	ORAI1	intergenic	ENSG00000276045
chr13	41784685	41784697	ATATAC	0.089683	0.00647307	NK	1.19002e-43	VWA8	intron	ENSG00000102763
chr13	30461330	30461340	A	0.170048	0.0198628	NK	1.11763e-17	HMGB1	3' UTR	ENSG00000189403
chr14	74983362	74983375	A	-0.244306	0.0251211	NK	2.35633e-22	EIF2B2	intergenic	ENSG00000119718
chr14	75092272	75092284	T	-0.184039	0.0267809	CD4_Naive	6.33001e-12	EIF2B2	intron	ENSG00000119718
chr14	105258488	105258501	A	-0.200914	0.0254618	NK	3.00206e-15	BRF1	intron	ENSG00000185024
chr14	105258488	105258501	A	-0.209071	0.0297973	CD8_TEM	2.27603e-12	BRF1	intron	ENSG00000185024
chr14	22457174	22457206	TC	-0.0225316	0.00435432	NK	2.28479e-07	TRAC	intergenic	ENSG00000277734
chr15	55278475	55278484	ATT	0.596639	0.0320487	NK	2.35409e-77	PIGB	intron	ENSG00000069943
chr15	51066164	51066180	T	0.292824	0.0356402	NK	2.10198e-16	AP4E1	intron	ENSG00000081014
chr15	39931269	39931286	A	-0.36254	0.0281855	NK	7.30312e-38	EIF2AK4	intergenic	ENSG00000128829
chr15	40020165	40020178	A	-0.33333	0.0298427	CD4_Naive	5.74634e-29	EIF2AK4	intron	ENSG00000128829
chr15	45154595	45154611	T	-0.228063	0.0161404	NK	2.48325e-45	DUOX1	intron	ENSG00000137857
chr15	45154595	45154611	T	-0.257613	0.0185201	CD4_Naive	5.51233e-44	DUOX1	intron	ENSG00000137857
chr15	50745548	50745567	T	-0.103376	0.0105465	NK	1.10419e-22	SPPL2A	intron	ENSG00000138600
chr15	50745548	50745567	T	-0.125319	0.0132362	CD8_TEM	2.85647e-21	SPPL2A	intron	ENSG00000138600
chr15	98647915	98647925	G	-0.204682	0.0155433	NK	1.33281e-39	IGF1R	promoter	ENSG00000140443
chr15	98637264	98637285	T	0.119779	0.013084	B_naive	5.45781e-20	IGF1R	intergenic	ENSG00000140443
chr15	52410588	52410605	T	0.161887	0.00834689	NK	8.52446e-84	MYO5A	intron	ENSG00000197535
chr16	87779610	87779629	T	0.156579	0.019411	NK	7.23288e-16	SLC7A5	intergenic	ENSG00000103257
chr16	50076865	50076885	T	-0.490893	0.0301361	NK	1.17778e-59	HEATR3	intron	ENSG00000155393
chr16	50074981	50074991	A	0.2924	0.0229703	CD4_Naive	4.05707e-37	HEATR3	intron	ENSG00000155393
chr16	66604051	66604063	AG	0.237556	0.028305	NK	4.74985e-17	TK2	promoter	ENSG00000166548
chr16	18814877	18814897	T	0.0462643	0.00579246	NK	1.38275e-15	ARL6IP1	intron	ENSG00000170540
chr16	28856110	28856124	A	0.226469	0.0149171	NK	4.66482e-52	ATP2A1	intergenic	ENSG00000196296
chr17	58366992	58367012	T	-0.115064	0.0191164	NK	1.7536e-09	TSPOAP1	intron	ENSG00000005379
chr17	3716170	3716182	A	-0.255037	0.0204802	NK	1.34925e-35	ITGAE	intron	ENSG00000083457
chr17	39907727	39907731	A	0.792199	0.0226565	NK	7.46925e-268	ORMDL3	intron	ENSG00000172057
chr17	39893819	39893840	A	0.270177	0.00703759	CD8_TEM	0	ORMDL3	intergenic	ENSG00000172057
chr17	8260100	8260113	A	-0.576126	0.0296569	NK	4.61971e-84	CTC1	intron	ENSG00000178971
chr18	23571653	23571668	A	0.255997	0.0146505	NK	2.27997e-68	NPC1	intron	ENSG00000141458
chr18	23571653	23571668	A	0.188216	0.0134638	CD8_TEM	2.08096e-44	NPC1	intron	ENSG00000141458
chr18	45683093	45683107	A	0.44286	0.0264646	NK	7.40491e-63	SLC14A1	3' UTR	ENSG00000141469
chr18	45707850	45707892	TGG	-0.143996	0.0103445	CD8_TEM	4.78689e-44	SLC14A1	intergenic	ENSG00000141469
chr18	47816764	47816780	T	0.128129	0.0185912	NK	5.50432e-12	SMAD2	3' UTR	ENSG00000175387
chr18	62221569	62221584	T	-0.693647	0.0496392	NK	2.25328e-44	PIGN	intron	ENSG00000197563
chr19	46833450	46833471	AGAAA	0.103217	0.0117943	NK	2.10688e-18	AP2S1	intergenic	ENSG00000042753
chr19	46833450	46833471	AGAAA	0.113173	0.0147192	CD4_Naive	1.48495e-14	AP2S1	intergenic	ENSG00000042753
chr19	46840720	46840741	T	0.046435	0.00810018	CD4_TCM	9.89078e-09	AP2S1	intron	ENSG00000042753
chr19	18154916	18154931	A	-0.20678	0.0200835	NK	7.34621e-25	MAST3	intron	ENSG00000099308
chr19	9298138	9298146	T	-0.0833257	0.013095	NK	1.97651e-10	ZNF699	intron	ENSG00000196110
chr2	101704521	101704541	TG	-0.0663788	0.00983099	NK	1.4583e-11	MAP4K4	intron	ENSG00000071054
chr2	74466454	74466476	T	-0.116157	0.016071	NK	4.90999e-13	MOGS	intergenic	ENSG00000115275
chr2	74465676	74465692	A	0.158116	0.020508	B_naive	1.25854e-14	MOGS	promoter	ENSG00000115275
chr2	74510397	74510413	A	-0.490304	0.0404177	CD4_TCM	7.24246e-34	MOGS	intergenic	ENSG00000115275
chr2	85861645	85861663	A	-0.109881	0.0126927	NK	4.84475e-18	ST3GAL5	intron	ENSG00000115525
chr2	85876462	85876481	T	-0.24674	0.0192873	CD4_TCM	1.79698e-37	ST3GAL5	intron	ENSG00000115525
chr2	64989243	64989269	TCCCGGCGGCGGC	-0.472879	0.0257504	NK	2.55532e-75	SLC1A4	promoter	ENSG00000115902
chr2	218472036	218472052	A	-0.213592	0.0234116	NK	7.28272e-20	CNOT9	intron	ENSG00000144580
chr2	218603843	218603854	T	-0.37207	0.0237373	CD4_Naive	2.25951e-55	CNOT9	intergenic	ENSG00000144580
chr2	218603843	218603854	T	-0.387697	0.0206284	CD4_TCM	8.40218e-79	CNOT9	intergenic	ENSG00000144580
chr2	134594852	134594882	TC	-0.302544	0.00880064	NK	5.45954e-259	TMEM163	intron	ENSG00000152128
chr2	134650532	134650546	TTTTGTT	0.284177	0.0265138	CD8_TEM	8.37237e-27	TMEM163	intron	ENSG00000152128
chr2	134598935	134598947	AAAG	-0.403128	0.0308976	CD4_Naive	6.5919e-39	TMEM163	intron	ENSG00000152128
chr2	74062881	74062901	T	-0.189314	0.0141059	NK	4.55923e-41	TET3	intron	ENSG00000187605
chr2	68173083	68173107	T	0.0367501	0.00576453	NK	1.82708e-10	PPP3R1	intron	ENSG00000221823
chr20	45066181	45066214	AC	0.092096	0.00743596	NK	3.14262e-35	STK4	intron	ENSG00000101109
chr20	45066181	45066214	AC	0.0833132	0.00764994	CD8_TEM	1.27657e-27	STK4	intron	ENSG00000101109
chr20	45070885	45070904	A	0.129685	0.0202127	B_naive	1.3988e-10	STK4	intron	ENSG00000101109
chr20	45070885	45070904	A	0.155782	0.0228835	gdT	9.92341e-12	STK4	intron	ENSG00000101109
chr20	37033018	37033035	T	-0.290624	0.0204387	NK	6.9531e-46	SAMHD1	intron	ENSG00000101347
chr20	18538249	18538267	T	0.134107	0.0122868	NK	9.80209e-28	DTD1	intron	ENSG00000125821
chr21	46065823	46065829	AGA	-0.279771	0.0317782	NK	1.3218e-18	COL6A2	intergenic	ENSG00000142173
chr21	43357367	43357408	AAT	-0.0262999	0.00362511	NK	4.01889e-13	SIK1	intergenic	ENSG00000142178
chr21	15741288	15741302	T	-0.190019	0.0335247	NK	1.44442e-08	USP25	intron	ENSG00000155313
chr21	44022450	44022475	T	-0.0254238	0.00359961	NK	1.63017e-12	TRAPPC10	intron	ENSG00000160218
chr21	45074598	45074622	CGG	-0.0636647	0.00473104	NK	2.80736e-41	ADARB1	5' UTR	ENSG00000197381
chr22	17030383	17030391	T	-0.492586	0.0374178	NK	1.40499e-39	IL17RA	intergenic	ENSG00000177663
chr22	38198492	38198504	T	-0.312625	0.0206908	NK	1.40447e-51	PLA2G6	intergenic	ENSG00000184381
chr22	38198492	38198504	T	-0.275955	0.0244682	CD8_TEM	1.68326e-29	PLA2G6	intergenic	ENSG00000184381
chr22	19916642	19916656	T	0.179295	0.0326294	NK	3.90958e-08	TXNRD2	intron	ENSG00000184470
chr22	23175000	23175014	T	0.201045	0.019406	NK	3.77163e-25	BCR	intergenic	ENSG00000186716
chr22	42094877	42094893	A	-0.178615	0.0171128	NK	1.6721e-25	NAGA	intergenic	ENSG00000198951
chr3	27380314	27380333	A	0.220535	0.0237415	NK	1.5568e-20	SLC4A7	intron	ENSG00000033867
chr3	101312025	101312034	A	0.176945	0.0220857	NK	1.13079e-15	IMPG2	intron	ENSG00000081148
chr3	101596695	101596740	ATT	-0.0464003	0.00392337	NK	2.84213e-32	SENP7	intergenic	ENSG00000138468
chr3	101596695	101596740	ATT	-0.0378309	0.00355564	CD4_TCM	1.9476e-26	SENP7	intergenic	ENSG00000138468
chr3	124668043	124668094	AC	0.0357233	0.00363554	NK	8.6883e-23	KALRN	intron	ENSG00000160145
chr3	124604855	124604870	A	0.311416	0.0271418	CD4_Naive	1.78851e-30	KALRN	intron	ENSG00000160145
chr3	47084426	47084442	T	-0.641782	0.0267755	NK	5.85583e-127	NBEAL2	intron	ENSG00000160796
chr3	46972773	46972786	A	0.275339	0.0210413	CD8_TEM	3.97833e-39	NBEAL2	intron	ENSG00000160796
chr3	119435676	119435693	A	0.316247	0.0248358	NK	3.85268e-37	POGLUT1	intron	ENSG00000163389
chr3	119435676	119435693	A	0.31818	0.0226625	CD4_TCM	8.87508e-45	POGLUT1	intron	ENSG00000163389
chr3	64205101	64205116	A	0.136488	0.011956	NK	3.48515e-30	PRICKLE2	intron	ENSG00000163637
chr3	148988393	148988403	A	-0.302565	0.0272548	NK	1.23531e-28	GYG1	intergenic	ENSG00000163754
chr3	149061413	149061446	AAAAT	-0.152631	0.0145948	CD4_Naive	1.34846e-25	GYG1	intron	ENSG00000163754
chr3	149006080	149006100	T	-0.306537	0.0235811	CD4_TCM	1.23528e-38	GYG1	intron	ENSG00000163754
chr3	149115798	149115813	T	-0.436653	0.0854448	gdT	3.21552e-07	GYG1	intergenic	ENSG00000163754
chr3	39395410	39395417	A	0.0480073	0.00537926	NK	4.47651e-19	RPSA	intron	ENSG00000168028
chr3	39395410	39395417	A	0.064455	0.0058199	CD8_TEM	1.66003e-28	RPSA	intron	ENSG00000168028
chr3	129295434	129295445	A	-0.312497	0.0363093	NK	7.5308e-18	COPG1	intron	ENSG00000181789
chr3	139374298	139374330	ATG	0.230855	0.0254983	NK	1.38151e-19	COPB2	intron	ENSG00000184432
chr3	184208365	184208380	A	0.161324	0.0344208	NK	2.77484e-06	ALG3	intergenic	ENSG00000214160
chr4	15580637	15580659	A	0.17854	0.010802	NK	2.28956e-61	CC2D2A	intron	ENSG00000048342
chr4	15666023	15666036	A	-0.246665	0.0206195	CD4_Naive	5.57435e-33	CC2D2A	intergenic	ENSG00000048342
chr4	88230307	88230318	T	0.216388	0.00990682	NK	9.19175e-106	ABCG2	intergenic	ENSG00000118777
chr4	88230308	88230318	T	0.243018	0.00980123	CD4_Naive	1.02307e-135	ABCG2	intergenic	ENSG00000118777
chr4	139433771	139433789	A	0.18262	0.0208852	NK	2.25064e-18	NAA15	intergenic	ENSG00000164134
chr4	139411922	139411931	ATA	0.253135	0.0291381	CD8_TEM	3.70757e-18	NAA15	intergenic	ENSG00000164134
chr4	184708222	184708244	A	0.0262774	0.00254573	NK	5.59444e-25	PRIMPOL	intron	ENSG00000164306
chr5	67057941	67057956	A	0.446822	0.0336864	NK	3.73526e-40	MAST4	intron	ENSG00000069020
chr5	132482219	132482236	T	-0.446122	0.0229313	NK	2.65817e-84	RAD50	3' UTR	ENSG00000113522
chr5	132482219	132482236	T	-0.263667	0.0244629	CD8_TEM	4.36101e-27	RAD50	3' UTR	ENSG00000113522
chr5	79278170	79278187	A	0.202809	0.0143338	NK	1.89431e-45	DMGDH	intron	ENSG00000132837
chr5	75704153	75704170	A	-0.244113	0.0174044	NK	1.08127e-44	POC5	intron	ENSG00000152359
chr5	35653946	35653966	A	0.254233	0.0181255	NK	1.07693e-44	SPEF2	intron	ENSG00000152582
chr5	179633923	179633954	AAATA	0.0733848	0.00748565	NK	1.08872e-22	HNRNPH1	intergenic	ENSG00000169045
chr5	179614784	179614806	A	0.0889291	0.00942261	CD4_TCM	3.80533e-21	HNRNPH1	3' UTR	ENSG00000169045
chr5	170972175	170972198	T	-0.105461	0.00891937	NK	2.94194e-32	RANBP17	intron	ENSG00000204764
chr6	166320677	166320696	T	-0.0920545	0.014481	NK	2.05831e-10	MPC1	intron	ENSG00000060762
chr6	24685332	24685364	T	-0.0195497	0.00196364	NK	2.37837e-23	TDP2	intron	ENSG00000111802
chr6	109641337	109641352	TTTC	-1.79078	0.0956238	NK	2.96558e-78	FIG4	intron	ENSG00000112367
chr6	109592446	109592464	T	-0.0751417	0.00961226	B_naive	5.39788e-15	FIG4	intron	ENSG00000112367
chr6	167859781	167859794	T	-0.176567	0.0125894	NK	1.09524e-44	AFDN	intron	ENSG00000130396
chr6	167947175	167947192	T	-0.285871	0.0153161	CD4_Naive	9.59725e-78	AFDN	intron	ENSG00000130396
chr6	152586655	152586683	AC	-0.198594	0.012987	NK	8.68282e-53	SYNE1	intron	ENSG00000131018
chr6	49493056	49493073	T	0.335331	0.032591	NK	7.89403e-25	MMUT	3' UTR	ENSG00000146085
chr6	29701557	29701567	A	-0.339203	0.0335903	NK	5.62469e-24	GABBR1	intergenic	ENSG00000204681
chr7	6057598	6057612	A	-0.142187	0.0197855	NK	6.65101e-13	EIF2AK1	intron	ENSG00000086232
chr7	5985557	5985571	T	-0.0694678	0.0120269	NK	7.64776e-09	PMS2	intron	ENSG00000122512
chr7	6007856	6007877	T	0.105381	0.0127244	CD4_Naive	1.21287e-16	PMS2	intron	ENSG00000122512
chr7	6390605	6390620	AAT	-0.216197	0.0119904	NK	1.11589e-72	RAC1	intron	ENSG00000136238
chr7	6389203	6389218	A	-0.136329	0.00980525	CD8_TEM	6.02039e-44	RAC1	intron	ENSG00000136238
chr8	28729292	28729313	A	-0.0914538	0.00570862	NK	9.2228e-58	EXTL3	intron	ENSG00000012232
chr8	81636418	81636439	A	0.0468496	0.00477794	NK	1.06719e-22	IMPA1	intergenic	ENSG00000133731
chr8	117858766	117858791	AGGC	0.0469104	0.00705517	NK	2.94931e-11	EXT1	intron	ENSG00000182197
chr9	92457748	92457762	TC	-0.963856	0.0365876	NK	6.0436e-153	ASPN	intron	ENSG00000106819
chr9	92551993	92552001	AT	-0.124983	0.0175364	gdT	1.02516e-12	ASPN	intron	ENSG00000106819
chr9	100373631	100373653	A	-0.122267	0.0121087	NK	5.67067e-24	INVS	intergenic	ENSG00000119509
chr9	100163186	100163205	T	0.217331	0.0173141	CD8_TEM	3.8614e-36	INVS	intron	ENSG00000119509
chr9	100148020	100148041	A	-0.0727002	0.00700697	CD4_Naive	3.20836e-25	INVS	intron	ENSG00000119509
chr1	236904689	236904699	C	0.140113	0.0140065	CD8_TEM	1.47189e-23	MTR	intergenic	ENSG00000116984
chr1	236911280	236911302	ATTT	0.247192	0.0204797	CD4_TCM	1.52038e-33	MTR	intergenic	ENSG00000116984
chr1	200678391	200678407	T	0.140471	0.0193424	CD8_TEM	3.80425e-13	DDX59	intergenic	ENSG00000118197
chr1	200678391	200678407	T	0.298998	0.017789	CD4_TCM	2.13334e-63	DDX59	intergenic	ENSG00000118197
chr1	115629049	115629066	T	0.233849	0.0310322	CD8_TEM	4.85804e-14	VANGL1	intergenic	ENSG00000173218
chr11	94430485	94430499	T	-0.370119	0.0315871	CD8_TEM	1.03813e-31	MRE11	intron	ENSG00000020922
chr11	94518149	94518166	A	-0.133395	0.00755593	CD4_TCM	9.43035e-70	MRE11	intron	ENSG00000020922
chr11	121283446	121283456	T	-0.317032	0.0273319	CD8_TEM	4.15228e-31	SC5D	intergenic	ENSG00000109929
chr11	126257605	126257621	T	0.270451	0.0350598	CD8_TEM	1.21936e-14	FOXRED1	intron	ENSG00000110074
chr11	118990984	118990997	T	0.109024	0.00925882	CD8_TEM	5.24216e-32	TRAPPC4	intergenic	ENSG00000196655
chr12	108552542	108552553	A	-0.156567	0.0290329	CD8_TEM	6.93904e-08	SART3	intron	ENSG00000075856
chr12	6923960	6923978	TG	-0.188208	0.0206584	CD8_TEM	8.20098e-20	C12orf57	intergenic	ENSG00000111678
chr12	6880245	6880260	A	-0.391935	0.0273831	B_naive	1.81503e-46	C12orf57	intergenic	ENSG00000111678
chr12	3720416	3720467	AAGA	-0.0941806	0.00332422	CD8_TEM	1.41086e-176	CRACR2A	intron	ENSG00000130038
chr13	30705726	30705739	A	0.284511	0.0350166	CD8_TEM	4.4723e-16	ALOX5AP	intergenic	ENSG00000132965
chr14	74458455	74458464	A	-0.356691	0.0262212	CD8_TEM	3.83524e-42	NPC2	intergenic	ENSG00000119655
chr14	74447586	74447603	A	0.249055	0.0133813	CD4_Naive	2.56014e-77	NPC2	intergenic	ENSG00000119655
chr14	74458455	74458464	A	-0.468891	0.0203802	CD4_TCM	3.94608e-117	NPC2	intergenic	ENSG00000119655
chr15	82634184	82634197	T	-0.134513	0.0152664	CD8_TEM	1.24005e-18	RPS17	intron	ENSG00000182774
chr15	82563503	82563521	T	-0.228637	0.0191989	CD4_Naive	1.06399e-32	RPS17	intron	ENSG00000182774
chr15	82612842	82612868	AACA	0.466514	0.0232186	CD4_TCM	8.62758e-90	RPS17	intron	ENSG00000182774
chr16	1528315	1528393	ACGCATGCACGCACGTGTGCACACAC	-0.498135	0.0381781	CD8_TEM	6.55425e-39	IFT140	intron	ENSG00000187535
chr17	82619561	82619574	A	0.30436	0.0227664	CD8_TEM	9.19959e-41	WDR45B	intron	ENSG00000141580
chr17	82607193	82607205	AT	0.182657	0.0205485	CD4_Naive	6.16084e-19	WDR45B	intergenic	ENSG00000141580
chr17	82607193	82607205	AT	0.163037	0.0133236	B_naive	1.97953e-34	WDR45B	intergenic	ENSG00000141580
chr17	82623702	82623720	A	-0.235881	0.0266728	CD4_TCM	9.27741e-19	WDR45B	intron	ENSG00000141580
chr17	36465923	36465961	AG	0.0631424	0.011969	CD8_TEM	1.32385e-07	ZNHIT3	intergenic	ENSG00000273611
chr18	63963046	63963065	TTTC	-0.0472808	0.00549103	CD8_TEM	7.27071e-18	SERPINB8	intergenic	ENSG00000166401
chr19	55002358	55002367	A	0.306671	0.0162395	CD8_TEM	1.53896e-79	GP6	intergenic	ENSG00000088053
chr19	55002358	55002367	A	0.338584	0.0169042	B_naive	3.03941e-89	GP6	intergenic	ENSG00000088053
chr19	49659984	49660028	AC	0.0156113	0.00234443	CD8_TEM	2.75961e-11	IRF3	intron	ENSG00000126456
chr19	29679265	29679271	T	0.0934972	0.00998549	CD8_TEM	7.72805e-21	C19orf12	intergenic	ENSG00000131943
chr19	576962	576979	TG	0.0793209	0.0100172	CD8_TEM	2.40375e-15	BSG	intron	ENSG00000172270
chr19	576962	576979	TG	0.0813121	0.00806994	CD4_TCM	7.05945e-24	BSG	intron	ENSG00000172270
chr2	96189706	96189724	A	0.1529	0.0152168	CD8_TEM	9.36461e-24	STARD7	intron	ENSG00000084090
chr2	71129496	71129507	A	0.104317	0.0183287	CD8_TEM	1.25944e-08	MCEE	intron	ENSG00000124370
chr20	34470421	34470439	AT	0.602289	0.0211809	CD8_TEM	7.36429e-178	ITCH	intron	ENSG00000078747
chr20	23401881	23401899	AATA	-0.234544	0.0223169	CD8_TEM	7.794e-26	NAPB	intron	ENSG00000125814
chr21	33447143	33447159	A	-0.268027	0.0277867	CD8_TEM	5.11727e-22	IFNGR2	intergenic	ENSG00000159128
chr22	38502411	38502428	A	-0.271307	0.0238576	CD8_TEM	5.77126e-30	DDX17	intron	ENSG00000100201
chr3	120746489	120746503	A	0.623797	0.0730367	CD8_TEM	1.33217e-17	RABL3	intron	ENSG00000144840
chr3	120790031	120790042	T	0.420565	0.0577283	CD4_TCM	3.21076e-13	RABL3	intergenic	ENSG00000144840
chr3	188154187	188154214	CCG	0.17147	0.0266959	CD8_TEM	1.33534e-10	LPP	5' UTR	ENSG00000145012
chr3	49736770	49736789	T	0.238314	0.0336865	CD8_TEM	1.50016e-12	GMPPB	intron	ENSG00000173540
chr4	82854364	82854380	A	0.567633	0.01345	CD8_TEM	0	SCD5	intron	ENSG00000145284
chr4	113754681	113754692	T	-0.213022	0.0365357	CD8_TEM	5.52546e-09	CAMK2D	intron	ENSG00000145349
chr5	172833086	172833109	AATG	-0.0734125	0.00956544	CD8_TEM	1.65724e-14	ERGIC1	intergenic	ENSG00000113719
chr6	117708642	117708653	T	0.187329	0.0274656	CD8_TEM	9.07358e-12	NUS1	3' UTR	ENSG00000153989
chr7	73680537	73680552	T	0.181265	0.0315171	CD8_TEM	8.85448e-09	DNAJC30	intergenic	ENSG00000176410
chr8	98825715	98825835	CCGCCCCGCCCCGCCCCCGG	0.0489602	0.00943176	CD8_TEM	2.09184e-07	STK3	promoter	ENSG00000104375
chr8	124564691	124564719	AC	-0.0202457	0.00232295	CD8_TEM	2.89438e-18	NDUFB9	intron	ENSG00000147684
chr8	73957172	73957187	A	-0.125836	0.0161937	CD8_TEM	7.8058e-15	ELOC	intron	ENSG00000154582
chr9	21802985	21803037	AC	-0.0179722	0.00200744	CD8_TEM	3.46714e-19	MTAP	intron	ENSG00000099810
chr1	193204287	193204299	T	0.0632063	0.00961193	CD4_Naive	4.83876e-11	GLRX2	intron	ENSG00000023572
chr1	69623549	69623567	T	-0.36834	0.0107698	CD4_Naive	2.32293e-256	LRRC7	intron	ENSG00000033122
chr1	69713321	69713330	A	0.647829	0.0319919	CD4_TCM	3.56981e-91	LRRC7	intron	ENSG00000033122
chr1	186341972	186341987	T	0.336772	0.0361935	CD4_Naive	1.34311e-20	TPR	intron	ENSG00000047410
chr1	65528970	65528986	T	0.0817512	0.00927869	CD4_Naive	1.24436e-18	LEPR	intron	ENSG00000116678
chr1	170456331	170456348	A	-0.103354	0.0150345	CD4_Naive	6.22291e-12	GORAB	intergenic	ENSG00000120370
chr1	21881942	21881964	A	0.132738	0.0120941	CD4_Naive	5.01308e-28	HSPG2	intron	ENSG00000142798
chr1	154280755	154280770	T	-0.180543	0.0222078	CD4_Naive	4.30185e-16	HAX1	intergenic	ENSG00000143575
chr1	235739622	235739635	A	0.095359	0.0110366	CD4_Naive	5.60783e-18	LYST	intron	ENSG00000143669
chr1	100071316	100071324	AAAG	-0.593384	0.069156	CD4_Naive	9.45672e-18	SASS6	intron	ENSG00000156876
chr1	100057357	100057372	T	-0.189383	0.0163661	CD4_TCM	5.73343e-31	SASS6	intron	ENSG00000156876
chr1	20645487	20645504	A	0.0802731	0.0130157	CD4_Naive	6.94168e-10	PINK1	intron	ENSG00000158828
chr1	17323859	17323867	A	-0.215567	0.0141239	CD4_Naive	1.35898e-52	PADI4	intron	ENSG00000159339
chr1	6549265	6549291	AACC	1.02371	0.0841209	CD4_Naive	4.51749e-34	PLEKHG5	intron	ENSG00000171680
chr1	6553849	6553864	AAAG	-3.28675	0.169877	CD4_TCM	2.12383e-83	PLEKHG5	intron	ENSG00000171680
chr1	46389156	46389174	T	-0.236617	0.0217302	CD4_Naive	1.30214e-27	UQCRH	intergenic	ENSG00000173660
chr1	204581213	204581241	AT	0.0536242	0.00543324	CD4_Naive	5.63651e-23	MDM4	intergenic	ENSG00000198625
chr1	207459321	207459332	T	-0.29007	0.0411294	CD4_Naive	1.75574e-12	CR1	intron	ENSG00000203710
chr10	103044551	103044565	A	-0.206895	0.0237258	CD4_Naive	2.7762e-18	NT5C2	intron	ENSG00000076685
chr10	98451227	98451269	ATCT	0.120751	0.0110095	CD4_Naive	5.45497e-28	HPS1	intergenic	ENSG00000107521
chr10	78138400	78138416	TG	-0.179698	0.0225662	CD4_Naive	1.67695e-15	RPS24	intergenic	ENSG00000138326
chr10	104306020	104306054	TG	-0.08259	0.00546563	CD4_Naive	1.37436e-51	GSTO1	intergenic	ENSG00000148834
chr10	117268826	117268843	TG	-0.288177	0.0251584	CD4_Naive	2.23143e-30	SLC18A2	intron	ENSG00000165646
chr10	117268826	117268843	TG	-0.287088	0.0246252	CD4_TCM	2.08085e-31	SLC18A2	intron	ENSG00000165646
chr10	68811936	68811946	T	0.878488	0.0361613	CD4_Naive	2.29166e-130	STOX1	intergenic	ENSG00000165730
chr10	18524654	18524675	A	-0.135569	0.0153685	CD4_Naive	1.13217e-18	NSUN6	intron	ENSG00000241058
chr10	46089140	46089157	T	0.0579465	0.00982558	CD4_Naive	3.69015e-09	NCOA4	intergenic	ENSG00000266412
chr11	33785899	33785912	A	0.220601	0.0215009	CD4_Naive	1.06646e-24	CD59	intergenic	ENSG00000085063
chr11	14496684	14496698	A	0.338661	0.0252017	CD4_Naive	3.6198e-41	COPB1	intron	ENSG00000129083
chr11	65687246	65687264	A	-0.165543	0.0108314	CD4_Naive	9.84145e-53	RNASEH2C	intergenic	ENSG00000172922
chr11	65678917	65678935	T	-0.140693	0.0218424	CD4_Naive	1.18472e-10	KAT5	intergenic	ENSG00000172977
chr11	74001663	74001675	TC	0.44002	0.0277979	CD4_Naive	1.95473e-56	UCP2	intron	ENSG00000175567
chr11	686291	686309	A	-0.328275	0.0232353	CD4_Naive	2.54244e-45	DEAF1	intron	ENSG00000177030
chr12	398443	398457	T	-0.350046	0.0295843	CD4_Naive	2.66304e-32	KDM5A	intergenic	ENSG00000073614
chr12	120587745	120587760	A	-0.0850758	0.00941554	CD4_Naive	1.62989e-19	COQ5	intergenic	ENSG00000110871
chr12	6878844	6878900	AT	0.0223677	0.00192618	CD4_Naive	3.56204e-31	TPI1	intergenic	ENSG00000111669
chr12	6880245	6880260	A	0.181035	0.0130031	CD4_TCM	4.62745e-44	TPI1	intergenic	ENSG00000111669
chr12	21447981	21447995	A	-0.487637	0.0267012	CD4_Naive	1.63853e-74	PYROXD1	intron	ENSG00000121350
chr12	108556100	108556113	T	0.198369	0.0254326	CD4_Naive	6.20024e-15	ISCU	intron	ENSG00000136003
chr12	49135170	49135184	AT	0.053394	0.00886489	CD4_Naive	1.71119e-09	TUBA1A	intergenic	ENSG00000167552
chr12	94990271	94990283	A	0.236783	0.0123382	CD4_Naive	4.39269e-82	NDUFA12	intron	ENSG00000184752
chr12	55915213	55915236	A	-0.0792247	0.0114853	CD4_Naive	5.27788e-12	PMEL	intron	ENSG00000185664
chr12	120471210	120471225	A	-0.222762	0.0281512	CD4_Naive	2.51189e-15	GATC	intergenic	ENSG00000257218
chr13	39653924	39653941	T	-0.384047	0.0254769	CD4_Naive	2.38946e-51	COG6	intergenic	ENSG00000133103
chr13	27593735	27593755	TG	-0.272376	0.0173257	CD4_Naive	1.08731e-55	POLR1D	intron	ENSG00000186184
chr13	51982005	51982023	T	-0.13415	0.0207138	CD4_Naive	9.39566e-11	ALG11	intron	ENSG00000253710
chr14	68960748	68960765	A	0.110742	0.0191446	CD4_Naive	7.27321e-09	ACTN1	intron	ENSG00000072110
chr14	73870032	73870044	A	0.216669	0.028231	CD4_Naive	1.65622e-14	COQ6	intron	ENSG00000119723
chr14	95543341	95543355	A	0.15592	0.0150126	CD4_Naive	2.87151e-25	GLRX5	intron	ENSG00000182512
chr15	67251215	67251257	TG	0.0939791	0.0119619	CD4_Naive	3.94895e-15	AAGAB	intron	ENSG00000103591
chr15	67234086	67234103	A	0.141096	0.0141042	CD4_TCM	1.46612e-23	AAGAB	intron	ENSG00000103591
chr15	28245560	28245566	AT	0.466771	0.0382334	CD4_Naive	2.8015e-34	HERC2	intron	ENSG00000128731
chr15	24972255	24972271	A	0.196576	0.0212041	CD4_Naive	1.85024e-20	SNRPN	intron	ENSG00000128739
chr15	40384373	40384384	A	0.383219	0.0406954	CD4_Naive	4.65204e-21	IVD	intron	ENSG00000128928
chr15	50471902	50471918	T	0.309092	0.0299446	CD4_Naive	5.5964e-25	USP8	intron	ENSG00000138592
chr15	50427558	50427580	T	0.268939	0.0187259	CD4_TCM	8.9765e-47	USP8	intron	ENSG00000138592
chr15	76840417	76840435	A	-0.467223	0.0260518	CD4_Naive	6.35638e-72	SCAPER	intron	ENSG00000140386
chr15	75391502	75391517	A	0.25792	0.0285145	CD4_Naive	1.49376e-19	MAN2C1	intron	ENSG00000140400
chr15	75387501	75387520	A	-0.182607	0.0175634	CD4_TCM	2.55885e-25	MAN2C1	intron	ENSG00000140400
chr16	69468139	69468155	T	0.139566	0.0202173	CD4_Naive	5.08106e-12	NFAT5	intergenic	ENSG00000102908
chr16	3465266	3465283	A	-0.241271	0.0266685	CD4_Naive	1.46923e-19	NAA60	intron	ENSG00000122390
chr16	53781	53789	C	0.0274113	0.00319543	CD4_Naive	9.63064e-18	POLR3K	promoter	ENSG00000161980
chr17	43657173	43657188	T	0.137437	0.00985774	CD4_Naive	3.51726e-44	MEOX1	intron	ENSG00000005102
chr17	43657173	43657188	T	0.115161	0.0102256	CD4_TCM	2.02124e-29	MEOX1	intron	ENSG00000005102
chr17	59894982	59895002	TTTCT	-0.168441	0.0162438	CD4_Naive	3.41086e-25	RPS6KB1	intron	ENSG00000108443
chr17	28735783	28735788	T	-0.336048	0.0464019	CD4_Naive	4.41738e-13	RAB34	intron	ENSG00000109113
chr17	1785439	1785455	A	-0.0668129	0.00838599	CD4_Naive	1.62301e-15	RPA1	intron	ENSG00000132383
chr17	1784956	1784968	T	0.264233	0.023351	CD4_TCM	1.09722e-29	RPA1	intron	ENSG00000132383
chr17	54925910	54925919	AAC	-0.0974977	0.0102813	CD4_Naive	2.4695e-21	COX11	intron	ENSG00000166260
chr17	1785439	1785455	A	-0.0718231	0.00898296	CD4_Naive	1.29059e-15	WDR81	intron	ENSG00000167716
chr17	1764845	1764861	T	0.170695	0.0105965	CD4_TCM	2.2192e-58	WDR81	intron	ENSG00000167716
chr17	40818851	40818881	ATCCGCCGCCGGAGCTGCTGCCGCCGCCGT	0.30715	0.0205187	CD4_Naive	1.16601e-50	KRT10	CDS	ENSG00000186395
chr17	40823880	40823893	T	-0.268603	0.0227778	B_naive	4.27647e-32	KRT10	intergenic	ENSG00000186395
chr18	79969201	79969225	AAGA	0.12648	0.0163108	CD4_Naive	8.87679e-15	TXNL4A	intron	ENSG00000141759
chr19	38909874	38909892	T	0.234594	0.0256528	CD4_Naive	5.96352e-20	SARS2	intron	ENSG00000104835
chr19	14020431	14020440	AAT	-0.216083	0.0293794	CD4_Naive	1.91044e-13	IL27RA	intergenic	ENSG00000104998
chr19	14017752	14017776	A	0.111897	0.0144053	B_naive	7.98892e-15	IL27RA	intergenic	ENSG00000104998
chr19	48824777	48824793	AAAG	-0.234816	0.0313062	CD4_Naive	6.35079e-14	BCAT2	intron	ENSG00000105552
chr19	48818308	48818311	A	0.0175564	0.00211246	CD4_TCM	9.50102e-17	BCAT2	intron	ENSG00000105552
chr19	46595778	46595794	A	-0.291038	0.0233439	CD4_Naive	1.12419e-35	CALM3	intergenic	ENSG00000160014
chr19	46595778	46595794	A	-0.291038	0.0233439	CD4_Naive	1.12419e-35	CALM3	intergenic	ENSG00000160014
chr19	7304770	7304793	A	-0.0952969	0.00565388	CD4_Naive	9.61934e-64	INSR	intergenic	ENSG00000171105
chr19	2406319	2406337	ATTTT	0.374982	0.0360136	CD4_Naive	2.18013e-25	TMPRSS9	intron	ENSG00000178297
chr19	865119	865133	A	0.446221	0.0276645	CD4_Naive	1.57736e-58	CFD	intergenic	ENSG00000197766
chr2	119895916	119895931	A	-0.310558	0.0138372	CD4_Naive	1.47161e-111	PTPN4	intron	ENSG00000088179
chr2	157897708	157897760	TTGC	0.0775276	0.0101317	CD4_Naive	1.97911e-14	ACVR1	intergenic	ENSG00000115170
chr2	157897708	157897760	TTGC	0.0609802	0.00812063	CD4_TCM	5.94493e-14	ACVR1	intergenic	ENSG00000115170
chr2	47874867	47874887	T	-0.163476	0.018018	CD4_Naive	1.15846e-19	MSH6	intron	ENSG00000116062
chr2	239914582	239914595	ACAT	0.166585	0.0193779	CD4_Naive	8.20884e-18	NDUFA10	intergenic	ENSG00000130414
chr2	24910661	24910677	T	0.193168	0.0142845	CD4_Naive	1.14568e-41	ADCY3	intron	ENSG00000138031
chr2	112608368	112608387	TTTTC	-1.95155	0.145316	CD4_Naive	4.05249e-41	SLC20A1	intergenic	ENSG00000144136
chr2	112608368	112608387	TTTTC	-1.33765	0.119312	CD4_TCM	3.58559e-29	SLC20A1	intergenic	ENSG00000144136
chr2	69412857	69412874	A	-0.136025	0.0205486	CD4_Naive	3.59971e-11	NFU1	intron	ENSG00000169599
chr2	147953170	147953187	A	-0.103839	0.0195034	CD4_Naive	1.01417e-07	MBD5	intron	ENSG00000204406
chr20	5050779	5050824	ATTT	0.124114	0.0113331	CD4_Naive	6.54064e-28	TMEM230	intergenic	ENSG00000089063
chr22	17230601	17230615	T	0.262254	0.0352471	CD4_Naive	1.00342e-13	ADA2	intergenic	ENSG00000093072
chr22	17227988	17228002	A	0.0919181	0.00950944	B_naive	4.20537e-22	ADA2	intergenic	ENSG00000093072
chr22	24563292	24563307	AT	0.195126	0.0168493	CD4_Naive	5.16651e-31	UPB1	intron	ENSG00000100024
chr22	28776587	28776601	T	-0.754086	0.0334428	CD4_Naive	1.38738e-112	XBP1	intron	ENSG00000100219
chr22	36420196	36420215	A	-0.109726	0.0133605	CD4_Naive	2.16184e-16	TXN2	intergenic	ENSG00000100348
chr3	45425895	45425906	T	0.182123	0.0290167	CD4_Naive	3.46308e-10	LARS2	intron	ENSG00000011376
chr3	51196102	51196117	T	0.272543	0.0399631	CD4_Naive	9.11328e-12	DOCK3	intron	ENSG00000088538
chr3	38419579	38419603	AT	-0.0920225	0.00447299	CD4_Naive	4.79853e-94	ACVR2B	intergenic	ENSG00000114739
chr3	150559498	150559518	T	0.183347	0.0128786	CD4_Naive	5.43554e-46	EIF2A	intron	ENSG00000144895
chr3	150645128	150645134	A	0.190715	0.0184128	CD4_TCM	3.85985e-25	EIF2A	intergenic	ENSG00000144895
chr3	191294124	191294147	AAAC	0.435442	0.0308036	CD4_Naive	2.27539e-45	CCDC50	intron	ENSG00000152492
chr3	191416947	191416979	TG	-0.209686	0.0101634	CD4_TCM	1.43201e-94	CCDC50	intergenic	ENSG00000152492
chr3	14108853	14108864	T	0.245379	0.0259886	CD4_Naive	3.66384e-21	XPC	intergenic	ENSG00000154767
chr3	69024268	69024284	T	0.0960598	0.0166944	CD4_Naive	8.71508e-09	EOGT	intron	ENSG00000163378
chr3	196564395	196564411	T	-0.112927	0.00929022	CD4_Naive	5.36651e-34	RNF168	intron	ENSG00000163961
chr3	196564395	196564411	T	-0.147612	0.00810371	CD4_TCM	3.89727e-74	RNF168	intron	ENSG00000163961
chr4	42139591	42139604	A	-0.793538	0.090773	CD4_Naive	2.29016e-18	SLC30A9	intron	ENSG00000014824
chr4	102561265	102561282	T	-0.0901952	0.00624553	CD4_Naive	2.83356e-47	NFKB1	intron	ENSG00000109320
chr4	106124998	106125015	A	0.168864	0.0149488	CD4_Naive	1.37084e-29	TBCK	intron	ENSG00000145348
chr4	118641287	118641302	A	0.288925	0.041649	CD4_Naive	4.00092e-12	SEC24D	intergenic	ENSG00000150961
chr4	39118059	39118076	A	0.226107	0.0283199	CD4_Naive	1.41614e-15	WDR19	intron	ENSG00000157796
chr4	39284502	39284512	T	0.453921	0.0286978	CD4_TCM	2.3654e-56	WDR19	intron	ENSG00000157796
chr5	36213618	36213632	AT	-0.0643163	0.00640299	CD4_Naive	9.6903e-24	NADK2	intron	ENSG00000152620
chr5	132339475	132339503	AC	0.0872159	0.0066716	CD4_Naive	4.71568e-39	SLC22A4	intron	ENSG00000197208
chr5	132339475	132339503	AC	0.104473	0.00613578	CD4_TCM	5.19549e-65	SLC22A4	intron	ENSG00000197208
chr6	134865345	134865363	T	-0.219077	0.0293424	CD4_Naive	8.25141e-14	HBS1L	intergenic	ENSG00000112339
chr6	5304656	5304660	TG	0.216306	0.0181702	CD4_Naive	1.1215e-32	FARS2	intron	ENSG00000145982
chr6	110784158	110784177	A	0.11676	0.0173344	CD4_Naive	1.63086e-11	CDK19	intron	ENSG00000155111
chr6	72552319	72552349	ATT	-0.168612	0.00772457	CD4_Naive	1.25651e-105	KCNQ5	intergenic	ENSG00000185760
chr6	5280692	5280703	T	1.21051	0.0982115	CD4_Naive	6.60321e-35	LYRM4	intron	ENSG00000214113
chr6	33308168	33308188	A	0.049018	0.00408983	CD4_Naive	4.24102e-33	TAPBP	intron	ENSG00000231925
chr7	157148731	157148749	T	0.296149	0.0185624	CD4_Naive	2.66114e-57	UBE3C	intron	ENSG00000009335
chr7	107877996	107878007	A	-0.292893	0.0291162	CD4_Naive	8.34627e-24	LAMB1	intergenic	ENSG00000091136
chr7	107877996	107878007	A	-0.336541	0.0268873	CD4_TCM	6.04549e-36	LAMB1	intergenic	ENSG00000091136
chr7	43677800	43677825	A	-0.0956871	0.00910713	CD4_Naive	8.03473e-26	BLVRA	intron	ENSG00000106605
chr7	43677800	43677825	A	-0.0668849	0.00785788	CD4_TCM	1.7121e-17	BLVRA	intron	ENSG00000106605
chr7	66147341	66147356	A	-0.229798	0.0269072	CD4_Naive	1.3374e-17	ASL	intron	ENSG00000126522
chr7	66138792	66138807	A	0.22185	0.0136825	CD4_TCM	4.005e-59	ASL	intron	ENSG00000126522
chr7	91978241	91978261	A	0.0881243	0.0161874	CD4_Naive	5.20929e-08	AKAP9	intron	ENSG00000127914
chr7	92050063	92050082	T	0.175652	0.0249587	B_naive	1.95416e-12	AKAP9	intron	ENSG00000127914
chr7	45042265	45042275	A	0.0165543	0.00197194	CD4_Naive	4.66108e-17	CCM2	intron	ENSG00000136280
chr7	45066901	45066918	T	0.207422	0.016806	B_naive	5.37402e-35	CCM2	intron	ENSG00000136280
chr7	158678109	158678123	A	0.195227	0.0238587	CD4_Naive	2.77664e-16	NCAPG2	intron	ENSG00000146918
chr8	144383886	144383910	T	0.148106	0.0135019	CD4_Naive	5.37074e-28	CPSF1	intron	ENSG00000071894
chr8	144383886	144383910	T	0.0957064	0.0152831	gdT	3.7952e-10	CPSF1	intron	ENSG00000071894
chr8	17877613	17877625	A	0.539087	0.0286701	CD4_Naive	7.12569e-79	PCM1	intron	ENSG00000078674
chr8	17917143	17917157	A	-0.339888	0.0144894	CD4_TCM	1.10454e-121	PCM1	intergenic	ENSG00000078674
chr8	26592462	26592489	T	-0.186605	0.0149432	CD4_Naive	8.72509e-36	DPYSL2	intron	ENSG00000092964
chr8	11532178	11532185	A	-0.463658	0.0315497	CD4_Naive	6.82745e-49	BLK	intron	ENSG00000136573
chr9	3435802	3435825	A	-0.15781	0.0255156	CD4_Naive	6.21605e-10	RFX3	intron	ENSG00000080298
chr9	68788474	68788503	TTTTG	-0.124346	0.0145131	CD4_Naive	1.05431e-17	PIP5K1B	intron	ENSG00000107242
chr9	37420335	37420344	T	0.264884	0.0273407	CD4_Naive	3.38155e-22	GRHPR	intergenic	ENSG00000137106
chr9	111500869	111500885	T	0.172314	0.0181759	CD4_Naive	2.53353e-21	ZNF483	intergenic	ENSG00000173258
chr9	95948791	95948808	A	0.100477	0.00607768	CD4_Naive	2.15501e-61	ERCC6L2	intron	ENSG00000182150
chr9	95468642	95468655	T	-0.322781	0.0285177	CD4_Naive	1.0615e-29	PTCH1	intron	ENSG00000185920
chr1	231308953	231308968	T	-0.217118	0.0456365	B_naive	1.95964e-06	SPRTN	intergenic	ENSG00000010072
chr1	172524903	172524940	ATT	-0.0427913	0.00535843	B_naive	1.39638e-15	SUCO	intergenic	ENSG00000094975
chr1	172524903	172524940	ATT	-0.0368445	0.00393726	CD4_TCM	8.13313e-21	SUCO	intergenic	ENSG00000094975
chr1	3832987	3833003	T	0.120623	0.0115252	B_naive	1.23663e-25	CEP104	intron	ENSG00000116198
chr1	244867390	244867405	A	0.268472	0.0292793	B_naive	4.75893e-20	HNRNPU	intergenic	ENSG00000153187
chr10	25933022	25933041	T	0.147178	0.015198	B_naive	3.52432e-22	MYO3A	intergenic	ENSG00000095777
chr10	92729446	92729457	A	0.178546	0.0259833	B_naive	6.35032e-12	KIF11	intergenic	ENSG00000138160
chr10	12074172	12074201	TTTTG	0.272984	0.0294359	B_naive	1.79579e-20	DHTKD1	intron	ENSG00000181192
chr11	34877143	34877161	ATT	-0.149852	0.0172036	B_naive	3.02474e-18	PDHX	intergenic	ENSG00000110435
chr11	34866429	34866446	AC	-0.157504	0.00972675	CD4_TCM	5.66481e-59	PDHX	intergenic	ENSG00000110435
chr11	66141653	66141669	A	0.352343	0.0332434	B_naive	3.01639e-26	PACS1	intron	ENSG00000175115
chr11	59106681	59106698	AGCGCGCGGCTCCCGCC	-0.0906866	0.00665294	B_naive	2.61752e-42	FAM111B	promoter	ENSG00000189057
chr12	27540064	27540079	T	0.440227	0.0286637	B_naive	3.11304e-53	PPFIBP1	intron	ENSG00000110841
chr14	64032566	64032590	TTG	-0.0551832	0.00834562	B_naive	3.78559e-11	ESR2	intron	ENSG00000140009
chr15	63859981	63860001	A	0.0708896	0.0106094	B_naive	2.36072e-11	HERC1	intergenic	ENSG00000103657
chr15	82868849	82868868	AT	-0.466519	0.0490299	B_naive	1.81738e-21	HOMER2	intron	ENSG00000103942
chr15	57606723	57606736	ATA	-0.238114	0.0272013	B_naive	2.06372e-18	MYZAP	intron	ENSG00000263155
chr19	12941466	12941489	T	0.198	0.0295923	B_naive	2.21737e-11	FARSA	intron	ENSG00000179115
chr2	208293675	208293690	T	-0.38519	0.0358163	B_naive	5.63706e-27	PIKFYVE	intron	ENSG00000115020
chr2	55381552	55381573	A	-0.199252	0.0137026	B_naive	6.64051e-48	CCDC88A	intron	ENSG00000115355
chr2	46533203	46533255	AGAT	0.0622335	0.00774602	B_naive	9.41497e-16	PIGF	intron	ENSG00000151665
chr2	223818422	223818434	A	0.414812	0.00971311	B_naive	0	AP1S3	intron	ENSG00000152056
chr2	223820549	223820559	A	0.207324	0.0288044	CD4_TCM	6.12648e-13	AP1S3	intron	ENSG00000152056
chr2	111858767	111858786	A	0.109755	0.0181552	B_naive	1.49063e-09	ANAPC1	intron	ENSG00000153107
chr20	44560065	44560076	A	0.501164	0.032679	B_naive	4.39703e-53	ADA	intergenic	ENSG00000196839
chr22	19934382	19934401	A	0.0442524	0.00566013	B_naive	5.35613e-15	COMT	intron	ENSG00000093010
chr3	179107271	179107292	A	-0.112188	0.0132971	B_naive	3.25521e-17	PIK3CA	intergenic	ENSG00000121879
chr3	122005900	122005924	AAACAA	-0.459337	0.050196	B_naive	5.64706e-20	ILDR1	intron	ENSG00000145103
chr3	152515362	152515366	CG	-0.0881172	0.0116588	B_naive	4.09302e-14	MBNL1	intergenic	ENSG00000152601
chr4	67470583	67470602	AAAAG	-0.187632	0.0254003	B_naive	1.50176e-13	STAP1	3' UTR	ENSG00000035720
chr4	81163863	81163903	AC	0.107962	0.0135429	B_naive	1.56322e-15	PRKG2	intron	ENSG00000138669
chr6	7443553	7443559	TC	-0.534276	0.0121189	B_naive	0	DSP	intergenic	ENSG00000096696
chr6	116373057	116373071	A	0.234327	0.0106742	B_naive	8.16677e-107	DSE	intron	ENSG00000111817
chr6	109468932	109468947	A	0.258643	0.0297593	B_naive	3.58764e-18	CD164	intron	ENSG00000135535
chr6	29934778	29934787	T	0.0601479	0.00275401	B_naive	9.65111e-106	HLA-A	intergenic	ENSG00000206503
chr7	5231749	5231764	T	-0.27503	0.0300993	B_naive	6.39515e-20	WIPI2	3' UTR	ENSG00000157954
chr7	70212691	70212702	A	-0.371527	0.0358277	B_naive	3.40147e-25	AUTS2	intron	ENSG00000158321
chr8	85499840	85499860	T	-0.137448	0.0259216	B_naive	1.14256e-07	CA2	intergenic	ENSG00000104267
chr8	109492125	109492138	T	0.808333	0.0257618	B_naive	4.148e-216	PKHD1L1	intron	ENSG00000205038
chr9	104925375	104925389	A	-0.0757173	0.00315502	B_naive	2.85107e-127	ABCA1	intron	ENSG00000165029
chr1	11005935	11005949	T	-0.493088	0.0338255	CD4_TCM	3.91248e-48	MASP2	intergenic	ENSG00000009724
chr1	22091767	22091777	A	0.170101	0.00829057	CD4_TCM	1.50416e-93	CDC42	3' UTR	ENSG00000070831
chr1	198585358	198585371	T	-0.516532	0.0701961	CD4_TCM	1.86097e-13	PTPRC	intergenic	ENSG00000081237
chr1	119107671	119107698	AG	-0.0314552	0.0025446	CD4_TCM	4.21983e-35	WARS2	intron	ENSG00000116874
chr1	150185753	150185762	T	0.217532	0.0197219	CD4_TCM	2.73931e-28	VPS45	intergenic	ENSG00000136631
chr1	225834589	225834609	A	0.0730626	0.0116571	CD4_TCM	3.66505e-10	EPHX1	intron	ENSG00000143819
chr1	25793718	25793732	A	-0.155448	0.0178916	CD4_TCM	3.67864e-18	SELENON	intergenic	ENSG00000162430
chr1	228111545	228111559	AT	-0.205331	0.0301445	CD4_TCM	9.65471e-12	IBA57	intergenic	ENSG00000181873
chr1	43455965	43455975	T	-0.0751336	0.00486041	CD4_TCM	6.63623e-54	SZT2	intergenic	ENSG00000198198
chr1	184038531	184038554	T	-0.0456977	0.00640634	CD4_TCM	9.80645e-13	TSEN15	promoter	ENSG00000198860
chr10	119181295	119181311	T	0.237716	0.0179208	CD4_TCM	3.70181e-40	PRDX3	intergenic	ENSG00000165672
chr11	94155350	94155367	A	-0.277184	0.0257286	CD4_TCM	4.59805e-27	PANX1	intron	ENSG00000110218
chr11	2299812	2299884	ACACGCATCCACGCCTGC	0.0875597	0.00778857	CD4_TCM	2.5336e-29	CD81	intron	ENSG00000110651
chr11	22653035	22653052	TCTT	0.0379275	0.00426932	CD4_TCM	6.46485e-19	GAS2	intergenic	ENSG00000148935
chr11	95845882	95845903	A	-0.142815	0.0158901	CD4_TCM	2.52504e-19	CEP57	intron	ENSG00000166037
chr11	8021915	8021932	A	-0.240249	0.0299479	CD4_TCM	1.03822e-15	TUB	intergenic	ENSG00000166402
chr11	17007574	17007591	T	0.193723	0.0188613	CD4_TCM	9.53085e-25	PLEKHA7	intron	ENSG00000166689
chr12	786469	786484	T	0.324222	0.0271001	CD4_TCM	5.49442e-33	WNK1	intron	ENSG00000060237
chr12	105096544	105096555	T	-0.118674	0.0099832	CD4_TCM	1.37622e-32	WASHC4	intergenic	ENSG00000136051
chr12	89274340	89274353	A	0.13103	0.0193809	CD4_TCM	1.37246e-11	DUSP6	intergenic	ENSG00000139318
chr12	51587559	51587572	A	0.580171	0.025621	CD4_TCM	1.58499e-113	SCN8A	intergenic	ENSG00000196876
chr13	110735341	110735390	TG	0.0961889	0.00866768	CD4_TCM	1.29103e-28	CARS2	intergenic	ENSG00000134905
chr13	43825769	43825789	A	-0.121698	0.0129912	CD4_TCM	7.41086e-21	LACC1	intergenic	ENSG00000179630
chr14	88546396	88546410	A	0.242766	0.0240414	CD4_TCM	5.64724e-24	SPATA7	intron	ENSG00000042317
chr14	103064583	103064613	AC	0.153166	0.0169243	CD4_TCM	1.42938e-19	CDC42BPB	intergenic	ENSG00000198752
chr15	78044024	78044040	A	-0.320088	0.0226608	CD4_TCM	2.65645e-45	TBC1D2B	intron	ENSG00000167202
chr15	64269492	64269511	T	0.218359	0.0257873	CD4_TCM	2.50256e-17	CSNK1G1	intron	ENSG00000169118
chr15	65185026	65185036	C	-0.609966	0.0661236	CD4_TCM	2.84548e-20	UBAP1L	intron	ENSG00000246922
chr16	24729684	24729717	CGG	-0.0877377	0.00654896	CD4_TCM	6.27909e-41	TNRC6A	5' UTR	ENSG00000090905
chr16	28545245	28545264	A	-0.0677396	0.00980135	CD4_TCM	4.80382e-12	CLN3	intergenic	ENSG00000188603
chr17	19119096	19119113	T	-0.147457	0.0174313	CD4_TCM	2.6886e-17	GRAP	intergenic	ENSG00000154016
chr17	7599135	7599151	A	0.374629	0.0281198	CD4_TCM	1.71011e-40	TNFSF13	intron	ENSG00000161955
chr17	65524990	65525001	T	-0.341716	0.0326518	CD4_TCM	1.24463e-25	AXIN2	intergenic	ENSG00000168646
chr17	8153985	8154000	A	-0.115407	0.0129146	CD4_TCM	4.02985e-19	TMEM107	intergenic	ENSG00000179029
chr18	75193945	75193988	TG	-0.0378941	0.00355246	CD4_TCM	1.45221e-26	TSHZ1	intergenic	ENSG00000179981
chr2	165869811	165869840	T	-0.173071	0.0151918	CD4_TCM	4.56196e-30	GALNT3	intergenic	ENSG00000115339
chr2	60851862	60851877	A	-0.0525248	0.00825288	CD4_TCM	1.96027e-10	REL	intergenic	ENSG00000162924
chr2	179015776	179015842	ATATATGTATCATATATATCTC	-0.284155	0.0232467	CD4_TCM	2.32886e-34	CCDC141	intron	ENSG00000163492
chr2	227282275	227282301	AT	0.0894082	0.00979516	CD4_TCM	6.99096e-20	MFF	intron	ENSG00000168958
chr2	28733821	28733838	T	0.062324	0.00704601	CD4_TCM	9.12897e-19	PPP1CB	intergenic	ENSG00000213639
chr20	412325	412338	T	-0.164412	0.019751	CD4_TCM	8.4872e-17	RBCK1	intron	ENSG00000125826
chr21	25633938	25633953	A	0.111436	0.0122307	CD4_TCM	8.14912e-20	MRPL39	intergenic	ENSG00000154719
chr21	33240814	33240828	A	-0.239414	0.0198469	CD4_TCM	1.65578e-33	IFNAR2	intron	ENSG00000159110
chr21	37101351	37101386	TG	0.0893272	0.00901789	CD4_TCM	3.93783e-23	PIGP	intron	ENSG00000185808
chr3	130907730	130907744	T	0.360901	0.0437098	CD4_TCM	1.497e-16	ATP2C1	intron	ENSG00000017260
chr3	37134181	37134198	A	0.144247	0.0181397	CD4_TCM	1.8353e-15	MLH1	intron	ENSG00000076242
chr3	132720922	132720935	T	0.262913	0.0196913	CD4_TCM	1.15777e-40	NPHP3	intron	ENSG00000113971
chr3	124751344	124751368	AGAGGG	0.0621611	0.00497965	CD4_TCM	9.24095e-36	UMPS	intergenic	ENSG00000114491
chr3	12633633	12633649	A	-0.214595	0.0171064	CD4_TCM	4.24962e-36	RAF1	intron	ENSG00000132155
chr3	142517350	142517364	A	0.203335	0.025955	CD4_TCM	4.7203e-15	ATR	intron	ENSG00000175054
chr4	185405002	185405018	T	0.309457	0.0251939	CD4_TCM	1.11789e-34	UFSP2	intron	ENSG00000109775
chr4	121703313	121703326	A	-0.23538	0.0171105	CD4_TCM	4.65708e-43	ANXA5	intergenic	ENSG00000164111
chr4	174519218	174519231	T	0.1636	0.013634	CD4_TCM	3.58065e-33	HPGD	intron	ENSG00000164120
chr5	34910432	34910445	T	0.23248	0.0363077	CD4_TCM	1.52288e-10	DNAJC21	intron	ENSG00000168724
chr5	150892209	150892220	T	0.642175	0.0497317	CD4_TCM	3.81241e-38	IRGM	intergenic	ENSG00000237693
chr6	24825925	24825942	T	-0.0460566	0.00535871	CD4_TCM	8.34666e-18	RIPOR2	intron	ENSG00000111913
chr6	98853267	98853289	A	-0.0671603	0.00798313	CD4_TCM	4.00418e-17	FBXL4	intergenic	ENSG00000112234
chr6	41959955	41959969	A	0.517	0.0287049	CD4_TCM	1.60146e-72	MED20	intergenic	ENSG00000124641
chr6	42967947	42967963	T	-0.135251	0.0177661	CD4_TCM	2.68064e-14	CNPY3	intron	ENSG00000137161
chr6	87580591	87580604	A	-0.223352	0.0252546	CD4_TCM	9.23448e-19	RARS2	intron	ENSG00000146282
chr7	100193939	100193959	T	0.135753	0.022454	CD4_TCM	1.48649e-09	STAG3	intron	ENSG00000066923
chr7	26291922	26291957	AGCGCGGGG	0.120614	0.0164968	CD4_TCM	2.64417e-13	SNX10	5' UTR	ENSG00000086300
chr7	100634177	100634220	AC	0.0245921	0.00344395	CD4_TCM	9.28937e-13	TFR2	intron	ENSG00000106327
chr7	94479071	94479092	TTTC	-0.133975	0.017902	CD4_TCM	7.22e-14	SGCE	intergenic	ENSG00000127990
chr7	108526351	108526374	TGCG	-0.150126	0.0287962	CD4_TCM	1.85415e-07	PNPLA8	promoter	ENSG00000135241
chr7	76159295	76159310	A	0.122749	0.0150622	CD4_TCM	3.65429e-16	MDH2	intergenic	ENSG00000146701
chr7	140355203	140355215	T	-0.315216	0.0213392	CD4_TCM	2.22922e-49	SLC37A3	intron	ENSG00000157800
chr8	9058840	9058870	ATAA	0.110137	0.00945617	CD4_TCM	2.37404e-31	ERI1	intergenic	ENSG00000104626
chr8	30723783	30723819	AC	-0.144838	0.0133742	CD4_TCM	2.49178e-27	GSR	intron	ENSG00000104687
chr8	1857871	1857879	ATCG	-0.416955	0.0334604	CD4_TCM	1.21596e-35	ARHGEF10	intron	ENSG00000104728
chr8	77001146	77001159	T	0.301167	0.0259372	CD4_TCM	3.60541e-31	PEX2	intergenic	ENSG00000164751
chr8	143963809	143963830	T	-0.189077	0.0135142	CD4_TCM	1.76875e-44	PLEC	intron	ENSG00000178209
chr9	99223320	99223332	AAAC	-0.0857388	0.011235	CD4_TCM	2.32251e-14	SEC61B	intron	ENSG00000106803
chr9	5626226	5626243	T	0.0873187	0.0120853	CD4_TCM	5.00306e-13	RIC1	intergenic	ENSG00000107036
chr9	35680364	35680372	C	-0.517939	0.0424076	CD4_TCM	2.6381e-34	TPM2	intron	ENSG00000198467
chr10	77833544	77833576	AGTG	0.240006	0.0191105	gdT	3.55547e-36	DLG5	intron	ENSG00000151208
chr12	98587032	98587046	A	0.239124	0.0410602	gdT	5.75458e-09	SLC25A3	intergenic	ENSG00000075415
chr21	33237078	33237110	TG	0.0471347	0.00787288	gdT	2.13784e-09	IL10RB	intron	ENSG00000243646
chr16	3551766	3551789	ATCC	-0.0217712	0.0044805	dnT	1.17918e-06	SLX4	intron	ENSG00000188827
chr7	107507469	107507488	T	-0.16858	0.0167329	dnT	7.14306e-24	COG5	intron	ENSG00000164597

## Sheet: README
Supplementary Table 9: List of eGenes associated with candidate causal sc-eTRs intersecting with list of genes curated in PanelApp Australia (downloaded on October 15, 2024).
The details for each column are:
chromosome (hg38): chromosome of the single-cell eTR
start coordinate (hg38): start coordinate of the single-cell eTR
end coordinate (hg38): end coordinate of the single-cell eTR
motif: motif of the single-cell eTR
effect size: effect size of the single-cell eTR
standard error: standard error of the single-cell eTR
cell type: cell type specificity of the single-cell eTR
p-value: p-value of the single-cell eTR
gene name: name of the eGene intersecting the PanelApp list
ManeGeneRegion: gene region annotation of the TR using MANE-SELECT v1 annotation
ENSG-ID: ENSG ID for the respective gene
