# Supplementary material for: Polymorphic tandem repeats influence cell type-specific gene expression across the human immune landscape
Source: bioRxiv. 2025 Apr 9:2024.11.02.621562. Preprint. [Version 2] doi: 10.1101/2024.11.02.621562 (PMC12026411; doi:10.1101/2024.11.02.621562)
Supplement: Supplement 2 [file media-2.zip › Supplementary Tables - final freeze/TableS3v1.0.xlsx]

## Sheet: TableS3
chromosome (hg38)	start coordinate (hg38)	end coordinate (hg38)	motif	effect size	standard error	nominal p-value	egene	cell_type	susie_pip
chr1	23728769	23728779	T	-0.315117	0.030094	1.17272e-25	ENSG00000011007	B_intermediate	0.999979
chr1	46382606	46382621	T	0.309508	0.0147263	4.55248e-98	ENSG00000117481	B_intermediate	0.999998
chr1	100257890	100257909	ATTT	-0.247229	0.036506	1.26753e-11	ENSG00000137996	B_intermediate	0.954103
chr1	165551979	165551995	A	-0.286159	0.0241274	1.90261e-32	ENSG00000143198	B_intermediate	1
chr1	95262893	95262907	T	0.275204	0.0350648	4.21276e-15	ENSG00000152078	B_intermediate	0.997241
chr1	247850334	247850344	T	0.223604	0.0260739	9.84373e-18	ENSG00000162722	B_intermediate	0.999172
chr1	159075574	159075584	AT	-0.143858	0.0273962	1.51254e-07	ENSG00000163568	B_intermediate	0.967208
chr1	201967015	201967027	AT	0.0692124	0.0104487	3.49622e-11	ENSG00000176393	B_intermediate	0.850366
chr1	25386842	25386879	AC	0.21439	0.00871042	9.1471e-134	ENSG00000187010	B_intermediate	1
chr1	89463213	89463227	A	0.211881	0.0277355	2.18314e-14	ENSG00000197147	B_intermediate	0.89987
chr1	244986744	244986762	A	0.359884	0.0419988	1.04473e-17	ENSG00000203666	B_intermediate	0.915186
chr1	83489559	83489576	T	-0.103642	0.00997525	2.75487e-25	ENSG00000231364	B_intermediate	0.999972
chr1	175194112	175194138	ATTT	-0.036637	0.00504395	3.77076e-13	ENSG00000235750	B_intermediate	0.860821
chr1	120833365	120833419	TC	0.12612	0.0103338	2.93673e-34	ENSG00000287979	B_intermediate	0.998711
chr10	97340132	97340150	A	-0.0831927	0.0121559	7.71234e-12	ENSG00000052749	B_intermediate	0.95194
chr10	125959241	125959255	AC	-0.245971	0.0294882	7.34526e-17	ENSG00000089876	B_intermediate	0.926896
chr10	30513526	30513540	T	-0.155016	0.0266268	5.82168e-09	ENSG00000107968	B_intermediate	0.827563
chr10	70220253	70220270	T	-0.375222	0.0253892	2.00782e-49	ENSG00000180817	B_intermediate	0.999998
chr10	32920982	32921007	AAAAAC	0.340283	0.0300253	8.98488e-30	ENSG00000216937	B_intermediate	0.990401
chr10	43543122	43543137	T	-0.133388	0.0250736	1.03854e-07	ENSG00000243660	B_intermediate	0.988921
chr10	29388991	29389030	TG	-0.127729	0.0203679	3.58494e-10	ENSG00000291093	B_intermediate	0.955702
chr11	9738688	9738708	A	0.1237	0.0183475	1.56194e-11	ENSG00000133789	B_intermediate	0.995549
chr11	57528483	57528517	AT	0.141284	0.00786238	3.3731e-72	ENSG00000134809	B_intermediate	0.99998
chr11	128509550	128509576	T	-0.0371506	0.00677342	4.14023e-08	ENSG00000134954	B_intermediate	0.963613
chr11	78430732	78430764	AAAT	-0.152163	0.0294384	2.35507e-07	ENSG00000137513	B_intermediate	0.854656
chr11	117185871	117185895	A	0.103557	0.00854231	7.9893e-34	ENSG00000149577	B_intermediate	0.99897
chr11	111352965	111352989	AAGG	-0.0292225	0.00292454	1.64929e-23	ENSG00000196167	B_intermediate	0.779024
chr11	62561510	62561530	A	0.227881	0.0234704	2.75187e-22	ENSG00000254772	B_intermediate	0.986591
chr11	14307236	14307245	A	-0.26605	0.0253194	7.95435e-26	ENSG00000262655	B_intermediate	0.99999
chr12	31099068	31099087	TTTC	0.291848	0.015849	1.00783e-75	ENSG00000013573	B_intermediate	0.999981
chr12	1092001	1092016	T	-0.0533396	0.00586947	1.01223e-19	ENSG00000082805	B_intermediate	0.998899
chr12	108793398	108793414	T	-0.171314	0.0301174	1.28382e-08	ENSG00000084112	B_intermediate	0.864413
chr12	7108966	7108989	TG	-0.0137537	0.00244919	1.95885e-08	ENSG00000139182	B_intermediate	0.856522
chr12	125003956	125004003	AC	-0.0293827	0.00478841	8.45101e-10	ENSG00000184992	B_intermediate	0.741764
chr12	12914597	12914617	TC	-0.055103	0.00966559	1.19145e-08	ENSG00000247498	B_intermediate	0.971828
chr12	9658888	9658901	A	0.236013	0.0320341	1.73795e-13	ENSG00000284634	B_intermediate	0.996172
chr13	79306054	79306063	ATA	-0.245821	0.0234693	1.13552e-25	ENSG00000139746	B_intermediate	0.98796
chr13	99345741	99345760	T	-0.109359	0.0162906	1.90597e-11	ENSG00000169508	B_intermediate	0.729673
chr13	50908850	50908864	A	-0.085899	0.0166681	2.55685e-07	ENSG00000233672	B_intermediate	0.913415
chr14	24450346	24450358	T	-0.194096	0.0367292	1.2604e-07	ENSG00000100445	B_intermediate	0.832999
chr14	100336275	100336291	A	-0.287332	0.00926576	3.94209e-211	ENSG00000140105	B_intermediate	1
chr14	49630740	49630756	AC	0.047203	0.00491092	7.12622e-22	ENSG00000165502	B_intermediate	0.999979
chr14	77112701	77112708	T	-0.0433322	0.00550957	3.6942e-15	ENSG00000165548	B_intermediate	0.999678
chr14	100336275	100336291	A	-0.211864	0.0103291	1.70796e-93	ENSG00000258666	B_intermediate	1
chr14	52796624	52796644	AAAG	0.227719	0.0343203	3.24233e-11	ENSG00000285664	B_intermediate	0.98273
chr15	40608745	40608761	A	-0.299207	0.0240334	1.40523e-35	ENSG00000128891	B_intermediate	0.857885
chr15	45354421	45354437	T	0.291319	0.0331693	1.59478e-18	ENSG00000171763	B_intermediate	0.953746
chr15	40592177	40592193	T	-0.287156	0.0238002	1.61068e-33	ENSG00000259536	B_intermediate	0.994503
chr17	19643230	19643248	AG	0.375659	0.03233	3.27985e-31	ENSG00000072210	B_intermediate	0.99528
chr17	46217110	46217131	A	-0.341037	0.0177167	1.42818e-82	ENSG00000120071	B_intermediate	1
chr17	75123032	75123049	T	0.17911	0.0225859	2.18796e-15	ENSG00000125458	B_intermediate	0.748045
chr17	30623393	30623419	AT	-0.0611317	0.00869985	2.11402e-12	ENSG00000214719	B_intermediate	0.736205
chr17	36100994	36101007	T	-0.0546019	0.00915545	2.46329e-09	ENSG00000275302	B_intermediate	0.972224
chr17	64933175	64933185	A	0.839718	0.0463384	2.15882e-73	ENSG00000290457	B_intermediate	1
chr18	9114445	9114465	T	0.123284	0.00994251	2.62268e-35	ENSG00000263847	B_intermediate	0.946036
chr18	79464710	79464723	T	0.0473087	0.00314082	2.85652e-51	ENSG00000286186	B_intermediate	1
chr19	49327079	49327093	T	-0.241986	0.0280166	5.75892e-18	ENSG00000104894	B_intermediate	0.973777
chr19	39453012	39453028	A	-0.113523	0.0156361	3.86118e-13	ENSG00000105193	B_intermediate	0.998768
chr19	48110531	48110558	AATCCGGTGCGGAGGCTTGGGCTCCGG	0.606864	0.0254978	3.28977e-125	ENSG00000105499	B_intermediate	1
chr19	2363780	2363788	TG	-0.0333986	0.0031851	1.00302e-25	ENSG00000130332	B_intermediate	0.994505
chr19	22037673	22037682	T	0.268126	0.025722	1.92621e-25	ENSG00000197134	B_intermediate	0.999546
chr19	24047596	24047615	T	-0.17737	0.0114574	4.68045e-54	ENSG00000268362	B_intermediate	0.999992
chr2	25161587	25161605	TGCTGCCGC	0.762049	0.0639548	9.8351e-33	ENSG00000115138	B_intermediate	1
chr2	38466181	38466200	TTTTG	0.370814	0.0777345	1.83987e-06	ENSG00000119787	B_intermediate	0.956878
chr2	218603843	218603854	T	0.181219	0.0303307	2.30386e-09	ENSG00000135913	B_intermediate	0.738824
chr2	131481435	131481453	T	-0.198014	0.0143455	2.43726e-43	ENSG00000173272	B_intermediate	0.978675
chr2	69697978	69697997	A	0.205739	0.0168177	2.05851e-34	ENSG00000196975	B_intermediate	1
chr2	190880872	190880920	AGC	0.0376479	0.00377093	1.79609e-23	ENSG00000228509	B_intermediate	1
chr2	105880936	105880968	T	0.0186816	0.00215473	4.32046e-18	ENSG00000234162	B_intermediate	0.999826
chr2	196121689	196121713	T	-0.115366	0.00776464	6.18712e-50	ENSG00000272211	B_intermediate	0.990663
chr20	51680225	51680246	A	0.201266	0.0101859	6.67326e-87	ENSG00000054793	B_intermediate	0.998544
chr21	44060915	44060947	AC	0.0641794	0.00789444	4.30374e-16	ENSG00000160221	B_intermediate	0.98995
chr21	45732504	45732518	T	-0.116217	0.0170133	8.43337e-12	ENSG00000183570	B_intermediate	0.794227
chr22	23678846	23678863	A	0.105746	0.00973292	1.69685e-27	ENSG00000291299	B_intermediate	0.981822
chr3	185275909	185275921	T	0.245196	0.0377463	8.25317e-11	ENSG00000073803	B_intermediate	0.997125
chr3	141749233	141749243	AAT	-0.294837	0.0499886	3.67714e-09	ENSG00000114124	B_intermediate	0.861815
chr3	113834771	113834790	A	-0.216578	0.0372633	6.16896e-09	ENSG00000114573	B_intermediate	0.997221
chr3	101868042	101868060	TCCT	-0.317073	0.0382615	1.16132e-16	ENSG00000144802	B_intermediate	0.757511
chr3	121784189	121784201	T	-0.609515	0.0263091	9.70232e-119	ENSG00000145088	B_intermediate	0.983828
chr3	122712240	122712255	T	0.266227	0.0219671	8.34046e-34	ENSG00000169087	B_intermediate	0.951373
chr3	133466167	133466175	G	-0.178749	0.0314795	1.36077e-08	ENSG00000170819	B_intermediate	0.919771
chr3	121767774	121767800	ATT	0.0745475	0.0062322	5.64193e-33	ENSG00000173226	B_intermediate	0.752531
chr3	184305487	184305505	A	0.0389515	0.00593965	5.45807e-11	ENSG00000175166	B_intermediate	0.890495
chr3	40462029	40462061	TGC	-0.0345251	0.00602923	1.02651e-08	ENSG00000188846	B_intermediate	0.99269
chr3	193622226	193622247	T	0.0621073	0.00551684	2.12076e-29	ENSG00000224855	B_intermediate	1
chr3	15777271	15777288	A	-0.128896	0.0147522	2.38543e-18	ENSG00000287042	B_intermediate	0.914906
chr4	25919505	25919517	T	-0.462224	0.0293	4.58338e-56	ENSG00000091490	B_intermediate	1
chr4	87979330	87979339	T	-0.291454	0.0183409	7.31832e-57	ENSG00000118762	B_intermediate	0.999997
chr4	39021401	39021413	AATA	-0.326135	0.0268013	4.56647e-34	ENSG00000121895	B_intermediate	0.999999
chr4	176019740	176019758	T	-0.368126	0.0109327	1.48148e-248	ENSG00000150625	B_intermediate	1
chr4	118820661	118820672	T	0.160455	0.0218228	1.9432e-13	ENSG00000172403	B_intermediate	0.999781
chr5	71090733	71090737	AT	-0.103085	0.00975524	4.23032e-26	ENSG00000145736	B_intermediate	1
chr5	50412939	50412950	A	0.168321	0.0145574	6.37711e-31	ENSG00000170571	B_intermediate	0.983203
chr5	132339475	132339503	AC	0.061338	0.00708936	5.05511e-18	ENSG00000233006	B_intermediate	0.994343
chr5	70909082	70909096	T	-0.718657	0.0535748	5.00081e-41	ENSG00000249437	B_intermediate	1
chr5	131204742	131204761	TG	-0.246588	0.0174334	2.01682e-45	ENSG00000290020	B_intermediate	0.754355
chr6	127309480	127309537	AC	0.0286059	0.0034737	1.79594e-16	ENSG00000093144	B_intermediate	0.736114
chr6	119289065	119289081	AT	0.227967	0.0248088	3.96654e-20	ENSG00000111885	B_intermediate	0.975863
chr6	37698153	37698185	TTTCTC	0.260016	0.00852815	3.62977e-204	ENSG00000112139	B_intermediate	0.988759
chr6	13328502	13328520	TGCCGC	0.0509375	0.00730923	3.19379e-12	ENSG00000145979	B_intermediate	0.999996
chr6	79010392	79010403	T	-0.254103	0.0389878	7.14909e-11	ENSG00000146243	B_intermediate	0.954524
chr6	32667370	32667382	A	0.165536	0.00626483	7.43128e-154	ENSG00000179344	B_intermediate	1
chr6	26373588	26373608	A	0.145852	0.00825857	8.4213e-70	ENSG00000186470	B_intermediate	1
chr6	32256987	32257001	T	0.226128	0.015058	5.67126e-51	ENSG00000204296	B_intermediate	0.999303
chr6	31344522	31344531	A	-0.141113	0.00822487	5.58907e-66	ENSG00000204525	B_intermediate	1
chr6	149569337	149569354	T	-0.116816	0.0157804	1.33552e-13	ENSG00000281021	B_intermediate	0.878257
chr6	30308605	30308623	T	0.0960536	0.00766406	4.9271e-36	ENSG00000291097	B_intermediate	0.99614
chr7	156889363	156889376	AT	0.246277	0.0255955	6.46278e-22	ENSG00000105983	B_intermediate	0.999889
chr7	2846979	2847006	A	-0.0622826	0.00538656	6.37562e-31	ENSG00000146535	B_intermediate	0.999998
chr7	23581594	23581612	A	-0.139599	0.0106271	2.04178e-39	ENSG00000169193	B_intermediate	0.943031
chr7	2719024	2719031	C	-0.157206	0.0138341	6.34573e-30	ENSG00000174945	B_intermediate	0.973122
chr7	77426117	77426131	A	-0.159847	0.0290394	3.70263e-08	ENSG00000186088	B_intermediate	0.956522
chr7	74872126	74872142	AT	0.146027	0.0215108	1.13269e-11	ENSG00000196275	B_intermediate	0.999485
chr7	100227255	100227265	T	-0.114993	0.0145834	3.14065e-15	ENSG00000213413	B_intermediate	0.97121
chr7	45956202	45956248	AC	-0.0298334	0.00267825	8.09006e-29	ENSG00000229628	B_intermediate	0.999497
chr8	23093585	23093639	AC	-0.0246464	0.00402985	9.59762e-10	ENSG00000120889	B_intermediate	0.929965
chr8	144271079	144271095	CCGG	-0.339035	0.0311995	1.66121e-27	ENSG00000260428	B_intermediate	0.818881
chr9	97925337	97925357	A	-0.14897	0.0140598	3.12779e-26	ENSG00000136932	B_intermediate	0.788467
chr9	92750453	92750464	A	-0.538968	0.0293086	1.59635e-75	ENSG00000185963	B_intermediate	1
chr9	127426372	127426391	T	-0.164723	0.0214157	1.45172e-14	ENSG00000197958	B_intermediate	0.987422
chr9	3470496	3470508	T	-0.111822	0.00880399	5.81796e-37	ENSG00000232104	B_intermediate	0.913502
chr12	9650807	9650822	A	0.410009	0.0537184	2.30152e-14	ENSG00000284634	ILC	0.981254
chr6	32607344	32607375	A	0.0342212	0.00421969	5.0675e-16	ENSG00000198502	ILC	0.898012
chr7	101127940	101127954	AAGA	-0.818991	0.168395	1.15328e-06	ENSG00000106366	ILC	0.967758
chr1	160768683	160768699	T	-0.0487001	0.00878696	2.98502e-08	ENSG00000026751	Plasmablast	0.970816
chr1	120940230	120940243	T	-0.221008	0.0242385	7.64822e-20	ENSG00000287979	Plasmablast	1
chr11	74917976	74917988	A	0.209535	0.0269205	7.05651e-15	ENSG00000166435	Plasmablast	0.847739
chr12	70548346	70548385	AC	0.0739019	0.0123924	2.46893e-09	ENSG00000127329	Plasmablast	0.92593
chr12	55978774	55978790	T	-0.320115	0.0262235	2.84676e-34	ENSG00000197728	Plasmablast	0.999536
chr14	73046464	73046468	T	0.0705476	0.0140653	5.28366e-07	ENSG00000080815	Plasmablast	0.986734
chr16	4425324	4425338	A	-0.110496	0.0208113	1.09989e-07	ENSG00000103423	Plasmablast	0.993949
chr17	46496918	46496931	A	-0.185494	0.0259066	8.06216e-13	ENSG00000185829	Plasmablast	0.999993
chr2	33621434	33621446	A	-0.278793	0.0292985	1.80623e-21	ENSG00000228262	Plasmablast	0.999334
chr20	38423550	38423566	A	0.291931	0.0433386	1.62749e-11	ENSG00000196756	Plasmablast	0.983947
chr22	45360973	45360989	T	0.312778	0.046352	1.50005e-11	ENSG00000100376	Plasmablast	0.769871
chr22	49652155	49652171	A	0.208782	0.0325769	1.46575e-10	ENSG00000235111	Plasmablast	0.995958
chr4	87979330	87979348	ATTTTT	-0.246564	0.0511356	1.42289e-06	ENSG00000118762	Plasmablast	0.730634
chr4	39439664	39439676	T	0.146093	0.0309074	2.28087e-06	ENSG00000163682	Plasmablast	0.957369
chr5	95950876	95950886	AT	-0.054245	0.00970849	2.30529e-08	ENSG00000118985	Plasmablast	0.994628
chr6	37698153	37698185	TTTCTC	0.0982682	0.0115079	1.35147e-17	ENSG00000112139	Plasmablast	0.905579
chr6	85768320	85768337	T	0.341765	0.0335097	2.00387e-24	ENSG00000203875	Plasmablast	0.822626
chr7	76450280	76450295	A	0.252029	0.0297267	2.28721e-17	ENSG00000170027	Plasmablast	0.999192
chr7	76419707	76419719	TCCC	0.365477	0.0365335	1.46545e-23	ENSG00000188372	Plasmablast	0.999523
chr8	69929834	69929851	A	0.263926	0.03224	2.69419e-16	ENSG00000137571	Plasmablast	0.999995
chr9	6047809	6047831	A	-0.0742672	0.0156798	2.17453e-06	ENSG00000183354	Plasmablast	0.95429
chr12	117988964	117988986	AC	0.227218	0.0430236	1.28317e-07	ENSG00000171435	ASDC	0.975533
chr19	37763250	37763265	AT	-0.160531	0.0333275	1.45888e-06	ENSG00000198182	ASDC	0.968893
chr2	88725343	88725356	A	0.501241	0.0939532	9.55409e-08	ENSG00000291127	ASDC	0.95684
chr6	85602861	85602884	A	-0.151169	0.0140239	4.30677e-27	ENSG00000203875	ASDC	0.996994
chr7	44174805	44174816	TTC	-0.0975465	0.0170689	1.09787e-08	ENSG00000122678	ASDC	0.999679
chr7	132722812	132722824	A	-0.154174	0.0220168	2.51276e-12	ENSG00000221866	ASDC	0.998074
chr9	131430596	131430604	AT	-0.0686927	0.0131357	1.6998e-07	ENSG00000160539	ASDC	0.993904
chr10	86505191	86505199	T	-0.160914	0.033597	1.6718e-06	ENSG00000227896	cDC1	0.985821
chr12	69353497	69353508	T	0.0423216	0.00340952	2.22761e-35	ENSG00000257764	cDC1	0.99947
chr15	50340547	50340571	A	-0.0545546	0.00701515	7.4453e-15	ENSG00000244879	cDC1	0.962425
chr16	67687147	67687163	A	-0.153345	0.0325953	2.54456e-06	ENSG00000124074	cDC1	0.988053
chr16	12019581	12019591	AT	0.0738108	0.0142452	2.20168e-07	ENSG00000234719	cDC1	0.943637
chr17	46496918	46496931	A	-0.315176	0.0466612	1.43264e-11	ENSG00000185829	cDC1	0.999157
chr19	53794666	53794676	T	0.23802	0.048295	8.28774e-07	ENSG00000232220	cDC1	0.828585
chr2	218760260	218760278	A	0.12335	0.0268499	4.34747e-06	ENSG00000163481	cDC1	0.971755
chr22	39347218	39347235	T	-0.265237	0.0286515	2.0959e-20	ENSG00000100321	cDC1	0.993323
chr6	35365498	35365510	T	0.089739	0.0138505	9.22455e-11	ENSG00000112039	cDC1	0.999995
chr6	32619696	32619713	A	0.107279	0.00895429	4.48355e-33	ENSG00000196735	cDC1	0.944761
chr7	27070329	27070344	A	0.140086	0.0205539	9.39092e-12	ENSG00000253187	cDC1	1
chr1	169331816	169331826	A	0.496815	0.107811	4.06135e-06	ENSG00000117475	pDC	0.770894
chr1	183128470	183128485	A	0.100038	0.00970584	6.54871e-25	ENSG00000135862	pDC	0.85926
chr1	63374628	63374640	A	0.238097	0.0387876	8.33058e-10	ENSG00000142856	pDC	0.997052
chr1	161190512	161190524	A	-0.0656352	0.0142217	3.9284e-06	ENSG00000158850	pDC	0.951367
chr1	244985863	244985877	A	0.197924	0.0284101	3.24509e-12	ENSG00000203666	pDC	0.997639
chr11	74917976	74917988	A	0.353883	0.0256887	3.56206e-43	ENSG00000166435	pDC	0.999911
chr12	31562926	31562941	T	-0.267163	0.0386854	4.98413e-12	ENSG00000170456	pDC	0.964259
chr12	104531465	104531480	A	-0.180378	0.0171163	5.74882e-26	ENSG00000171310	pDC	0.990458
chr12	31184078	31184086	TCTT	-0.638547	0.0373422	1.48692e-65	ENSG00000291250	pDC	0.999992
chr14	55631341	55631369	AT	-0.0310246	0.00528375	4.31357e-09	ENSG00000186615	pDC	0.872643
chr15	90667933	90667957	A	-0.14768	0.0241593	9.79325e-10	ENSG00000140577	pDC	0.84643
chr17	46567710	46567727	A	-0.226198	0.0252557	3.35719e-19	ENSG00000238083	pDC	0.993485
chr2	221340563	221340577	A	-0.453335	0.0470516	5.69704e-22	ENSG00000290000	pDC	0.814535
chr5	82258914	82258928	AT	-0.139725	0.0215301	8.59691e-11	ENSG00000152348	pDC	0.981588
chr5	9554871	9554881	A	0.127263	0.012193	1.67241e-25	ENSG00000250786	pDC	1
chr6	32549157	32549173	TTGT	0.14773	0.00880471	3.50204e-63	ENSG00000196126	pDC	0.791333
chr6	85672126	85672142	A	-0.42863	0.0259852	3.97726e-61	ENSG00000203875	pDC	0.987597
chr8	60272389	60272401	A	0.26012	0.0371636	2.57204e-12	ENSG00000178538	pDC	0.964583
chr8	61719282	61719294	AG	0.222156	0.0184124	1.6048e-33	ENSG00000198363	pDC	1
chr9	35794834	35794856	TG	-0.396969	0.0423338	6.77974e-21	ENSG00000204930	pDC	0.944817
chr1	7925302	7925315	A	0.453648	0.0324726	2.3713e-44	ENSG00000049247	NK_CD56bright	0.982685
chr1	100393962	100393977	AT	-0.341055	0.0263576	2.69238e-38	ENSG00000079335	NK_CD56bright	0.933054
chr1	156074404	156074421	T	-0.123794	0.0267253	3.61979e-06	ENSG00000116586	NK_CD56bright	0.958886
chr1	27898544	27898561	T	0.513016	0.028142	3.00775e-74	ENSG00000130775	NK_CD56bright	0.946301
chr1	21440112	21440136	AGGCGC	0.438374	0.0312371	9.68615e-45	ENSG00000142794	NK_CD56bright	0.971016
chr1	229306361	229306371	T	0.253955	0.0316091	9.41671e-16	ENSG00000154429	NK_CD56bright	0.99994
chr1	25386842	25386879	AC	0.155439	0.00957878	3.22805e-59	ENSG00000187010	NK_CD56bright	1
chr1	186545249	186545273	TG	0.211042	0.0297625	1.33255e-12	ENSG00000229739	NK_CD56bright	0.704922
chr1	205738440	205738457	T	0.449881	0.0227843	8.81448e-87	ENSG00000286619	NK_CD56bright	1
chr1	120940790	120940810	T	0.13797	0.0134307	9.35197e-25	ENSG00000287979	NK_CD56bright	0.998881
chr10	58589461	58589474	T	0.212612	0.0188045	1.2196e-29	ENSG00000122870	NK_CD56bright	0.874201
chr10	92702822	92702832	A	0.195052	0.0324	1.74294e-09	ENSG00000152804	NK_CD56bright	0.833259
chr10	1275515	1275524	T	0.431198	0.0305799	3.76042e-45	ENSG00000185736	NK_CD56bright	1
chr10	32477214	32477227	T	0.247361	0.0267688	2.45002e-20	ENSG00000216937	NK_CD56bright	0.997609
chr10	42375171	42375181	AT	-0.16417	0.015147	2.26426e-27	ENSG00000291065	NK_CD56bright	0.997471
chr11	122854661	122854675	A	0.104648	0.0160111	6.32034e-11	ENSG00000109943	NK_CD56bright	0.992707
chr11	57563735	57563752	A	0.210351	0.0268495	4.70938e-15	ENSG00000134809	NK_CD56bright	0.999994
chr11	117838041	117838067	AC	-0.274941	0.0345508	1.75416e-15	ENSG00000137731	NK_CD56bright	0.999684
chr11	74897706	74897734	A	0.337895	0.0149075	9.68317e-114	ENSG00000166435	NK_CD56bright	1
chr12	31087920	31087926	TC	-0.491907	0.0313981	2.55045e-55	ENSG00000013573	NK_CD56bright	0.733946
chr12	66263027	66263035	TCTT	0.190924	0.021971	3.62994e-18	ENSG00000127311	NK_CD56bright	0.917507
chr12	10479494	10479502	A	-0.520494	0.0222362	3.57887e-121	ENSG00000205809	NK_CD56bright	1
chr12	68475934	68475953	T	-0.338188	0.0132504	1.10061e-143	ENSG00000251301	NK_CD56bright	1
chr12	46518152	46518167	AG	0.27703	0.0307608	2.13785e-19	ENSG00000257496	NK_CD56bright	0.999995
chr14	97029251	97029263	TCCC	-0.0559828	0.0103035	5.52934e-08	ENSG00000100749	NK_CD56bright	0.992719
chr14	52174387	52174396	A	-0.360175	0.0403713	4.59822e-19	ENSG00000168229	NK_CD56bright	0.907672
chr15	34571615	34571629	A	0.28685	0.0247264	4.07638e-31	ENSG00000215252	NK_CD56bright	0.999998
chr15	40592177	40592193	T	-0.179966	0.025947	4.03625e-12	ENSG00000259536	NK_CD56bright	0.875751
chr15	32610719	32610747	AAAT	-0.0946414	0.0117679	8.81338e-16	ENSG00000261064	NK_CD56bright	0.737428
chr15	99809217	99809255	TG	0.0282219	0.00411964	7.35541e-12	ENSG00000290767	NK_CD56bright	0.987368
chr16	78120576	78120594	A	-0.195666	0.0304444	1.3015e-10	ENSG00000186153	NK_CD56bright	0.96968
chr16	70125379	70125391	AAAC	-0.140336	0.0257597	5.09642e-08	ENSG00000247228	NK_CD56bright	0.96451
chr16	3084607	3084625	A	0.107036	0.0129701	1.55107e-16	ENSG00000262370	NK_CD56bright	0.999246
chr17	67384428	67384443	T	-0.13418	0.0192255	2.96725e-12	ENSG00000154217	NK_CD56bright	0.999062
chr19	38244819	38244827	ATCA	-0.440598	0.0406515	2.26379e-27	ENSG00000167642	NK_CD56bright	0.902727
chr19	8295947	8295952	T	0.0211023	0.00382893	3.56246e-08	ENSG00000167775	NK_CD56bright	0.718023
chr19	54213745	54213751	A	-0.0892549	0.00848215	6.79149e-26	ENSG00000170889	NK_CD56bright	0.88924
chr19	45870569	45870585	T	0.0836185	0.0161607	2.28921e-07	ENSG00000176182	NK_CD56bright	0.992614
chr19	13011505	13011517	TGGG	-0.363652	0.0719994	4.40043e-07	ENSG00000179271	NK_CD56bright	0.991394
chr2	85328780	85328795	A	0.164662	0.0156787	8.42891e-26	ENSG00000042493	NK_CD56bright	0.969021
chr2	74223007	74223022	T	-0.439815	0.083227	1.26034e-07	ENSG00000114978	NK_CD56bright	0.984988
chr2	25161587	25161605	TGCTGCCGC	0.486582	0.0658892	1.52635e-13	ENSG00000115138	NK_CD56bright	0.996032
chr2	84868501	84868513	AATT	-0.370625	0.0502558	1.64627e-13	ENSG00000186854	NK_CD56bright	0.985889
chr2	196169068	196169094	T	-0.0536298	0.00459247	1.65604e-31	ENSG00000272211	NK_CD56bright	0.875384
chr21	32404233	32404247	A	-0.184497	0.0237485	7.92391e-15	ENSG00000166979	NK_CD56bright	0.812402
chr22	20872409	20872418	T	-0.21702	0.0265104	2.6957e-16	ENSG00000099940	NK_CD56bright	0.998854
chr22	42069619	42069640	A	-0.27666	0.014934	1.28562e-76	ENSG00000183172	NK_CD56bright	0.999959
chr22	49652155	49652171	A	0.54686	0.0257756	6.76933e-100	ENSG00000188511	NK_CD56bright	1
chr22	23678846	23678863	A	0.086426	0.00978063	9.88121e-19	ENSG00000291299	NK_CD56bright	0.886277
chr3	122664944	122664954	AAAAG	-0.296431	0.0474786	4.27968e-10	ENSG00000173193	NK_CD56bright	0.907674
chr3	125141673	125141707	TGCGGGC	-0.194032	0.0315243	7.50751e-10	ENSG00000173706	NK_CD56bright	0.990815
chr3	192895729	192895738	T	0.365605	0.0318955	2.03299e-30	ENSG00000180611	NK_CD56bright	0.870864
chr3	193622226	193622247	T	0.05214	0.00610845	1.39297e-17	ENSG00000224855	NK_CD56bright	0.987162
chr4	56809353	56809384	ATTT	0.707164	0.11095	1.84528e-10	ENSG00000128040	NK_CD56bright	0.992148
chr4	89897214	89897227	T	-0.250665	0.0149277	2.79474e-63	ENSG00000138722	NK_CD56bright	0.948276
chr4	67676899	67676914	A	0.640666	0.0386362	9.40643e-62	ENSG00000248049	NK_CD56bright	0.78324
chr5	82123524	82123537	A	0.262507	0.0303542	5.235e-18	ENSG00000152348	NK_CD56bright	0.999937
chr5	96988339	96988355	T	0.226074	0.00930925	2.83543e-130	ENSG00000164308	NK_CD56bright	0.999764
chr5	74650925	74650946	A	-0.102334	0.0161818	2.54824e-10	ENSG00000171617	NK_CD56bright	0.978256
chr5	132292132	132292152	A	0.126839	0.0204032	5.07918e-10	ENSG00000197375	NK_CD56bright	0.878541
chr6	135481705	135481717	T	-0.31074	0.029179	1.75442e-26	ENSG00000135541	NK_CD56bright	0.994543
chr6	130081422	130081436	T	0.170136	0.0282538	1.726e-09	ENSG00000198945	NK_CD56bright	0.897504
chr6	85672126	85672142	A	-0.617762	0.0218339	4.12827e-176	ENSG00000203875	NK_CD56bright	1
chr7	100371117	100371132	A	-0.324998	0.0350304	1.73352e-20	ENSG00000121716	NK_CD56bright	0.732933
chr7	77259939	77259997	TG	0.0339143	0.00405867	6.48717e-17	ENSG00000135205	NK_CD56bright	0.840799
chr7	64737734	64737743	T	-0.28872	0.0335068	6.88698e-18	ENSG00000196247	NK_CD56bright	0.944246
chr7	95044547	95044564	T	-0.378756	0.0259128	2.2033e-48	ENSG00000236197	NK_CD56bright	0.999996
chr7	75432184	75432204	A	0.113941	0.0163714	3.40882e-12	ENSG00000290951	NK_CD56bright	0.759639
chr8	80105729	80105749	T	-0.0814362	0.00991819	2.19725e-16	ENSG00000076554	NK_CD56bright	0.973851
chr8	18063470	18063485	T	-0.167626	0.0241804	4.14014e-12	ENSG00000104763	NK_CD56bright	0.980467
chr8	143602095	143602113	A	0.114084	0.0128179	5.56635e-19	ENSG00000147813	NK_CD56bright	0.950217
chr9	28979505	28979518	AC	-0.325056	0.024916	6.68721e-39	ENSG00000174482	NK_CD56bright	0.996825
chr1	89042933	89042993	TTCTCTCCTTCTCTC	-0.188756	0.0167611	2.0312e-29	ENSG00000117226	MAIT	0.885804
chr1	63468862	63468904	AAAT	-0.090292	0.00834022	2.58969e-27	ENSG00000142856	MAIT	1
chr1	25386842	25386878	AC	0.0732997	0.00947709	1.03881e-14	ENSG00000183726	MAIT	0.848566
chr1	120940230	120940243	T	-0.330346	0.0204529	1.10756e-58	ENSG00000287979	MAIT	1
chr10	125900627	125900633	T	0.0775336	0.00794099	1.61121e-22	ENSG00000089876	MAIT	0.886722
chr10	7049009	7049022	A	0.242192	0.0324329	8.17485e-14	ENSG00000287277	MAIT	0.748461
chr11	57528483	57528517	AT	0.122702	0.00770566	4.34882e-57	ENSG00000134809	MAIT	0.933157
chr11	113314857	113314881	AGGCTCCGCGCGGGGCTCGGGGGC	0.285748	0.0285745	1.52271e-23	ENSG00000149292	MAIT	0.985936
chr11	112117523	112117531	T	0.468337	0.0610163	1.64639e-14	ENSG00000150764	MAIT	0.997829
chr11	9317769	9317783	T	-0.31012	0.0388691	1.48053e-15	ENSG00000166471	MAIT	0.885568
chr12	9009237	9009254	A	0.0906185	0.00569751	5.85627e-57	ENSG00000175899	MAIT	0.939841
chr12	63712002	63712011	A	-0.320694	0.0311154	6.57894e-25	ENSG00000177990	MAIT	0.999665
chr13	42990175	42990192	A	-0.632231	0.0329742	6.16058e-82	ENSG00000133106	MAIT	1
chr13	43879810	43879837	AGGTGGGCG	-0.136977	0.0144975	3.44339e-21	ENSG00000151773	MAIT	1
chr14	76764687	76764703	T	-0.147535	0.0246022	2.01214e-09	ENSG00000071246	MAIT	0.987446
chr15	58799578	58799594	A	-0.13721	0.025599	8.32344e-08	ENSG00000128923	MAIT	0.728344
chr15	100545766	100545773	T	0.0855424	0.0101737	4.16261e-17	ENSG00000140471	MAIT	0.88398
chr15	84592205	84592224	T	-0.174013	0.0209817	1.09929e-16	ENSG00000291027	MAIT	0.880809
chr16	1804246	1804291	AT	0.0224056	0.00250353	3.5676e-19	ENSG00000063854	MAIT	0.892646
chr17	46575981	46575990	AT	-0.204126	0.0180825	1.49391e-29	ENSG00000073969	MAIT	0.867749
chr17	46217110	46217131	A	-0.357528	0.0193099	1.55495e-76	ENSG00000120071	MAIT	0.999994
chr17	625475	625491	A	0.150693	0.0210777	8.71418e-13	ENSG00000141252	MAIT	0.977401
chr17	39093718	39093737	AT	-0.16334	0.0185423	1.2622e-18	ENSG00000161381	MAIT	0.860299
chr17	35224030	35224040	T	-0.35122	0.0269788	9.62456e-39	ENSG00000166750	MAIT	0.771361
chr17	48534121	48534136	A	0.309364	0.0279753	1.9949e-28	ENSG00000173917	MAIT	0.7587
chr17	46217110	46217131	A	-0.177579	0.0208296	1.52357e-17	ENSG00000176681	MAIT	0.995036
chr17	78433913	78433993	AGGG	-0.0261952	0.00348826	5.93418e-14	ENSG00000187775	MAIT	0.939542
chr17	36093837	36093866	AC	0.521617	0.034017	4.53117e-53	ENSG00000275302	MAIT	0.991903
chr17	18590368	18590387	A	0.096008	0.0139439	5.76706e-12	ENSG00000291090	MAIT	0.78478
chr19	8295947	8295952	T	0.0335496	0.00380469	1.16559e-18	ENSG00000271717	MAIT	0.999553
chr2	98653121	98653132	A	-0.331584	0.0311519	1.85746e-26	ENSG00000071073	MAIT	1
chr2	173064658	173064685	TG	-0.0833899	0.00863781	4.7249e-22	ENSG00000091436	MAIT	0.997645
chr2	151287328	151287348	AC	0.121236	0.015657	9.69212e-15	ENSG00000123609	MAIT	0.844346
chr2	17753324	17753360	ACGGCCGCCTGGGAGGGG	0.0526534	0.0107689	1.01144e-06	ENSG00000178295	MAIT	0.771563
chr2	19942548	19942558	T	0.421077	0.0551957	2.36938e-14	ENSG00000183891	MAIT	0.741002
chr2	151259138	151259149	A	-0.233526	0.0158262	2.83021e-49	ENSG00000184898	MAIT	0.999994
chr2	190880872	190880920	AGC	0.0228689	0.00389748	4.4213e-09	ENSG00000228509	MAIT	0.991245
chr2	197288019	197288036	A	0.109445	0.0107664	2.82864e-24	ENSG00000231621	MAIT	0.999515
chr2	102445820	102445832	A	-0.275179	0.0270586	2.70618e-24	ENSG00000234389	MAIT	0.996987
chr2	201306099	201306110	A	0.209148	0.0253173	1.44392e-16	ENSG00000289698	MAIT	0.808955
chr20	51767073	51767090	T	0.0676477	0.00925519	2.68821e-13	ENSG00000054793	MAIT	0.780414
chr20	47656887	47656911	T	0.0167171	0.00186729	3.47171e-19	ENSG00000196562	MAIT	0.930399
chr20	52335899	52335910	AT	-0.851309	0.044432	8.01473e-82	ENSG00000234948	MAIT	1
chr20	34460179	34460205	TTG	-0.578853	0.0935522	6.11301e-10	ENSG00000236388	MAIT	0.954455
chr21	29446396	29446422	AATT	-1.24277	0.0871029	3.47255e-46	ENSG00000156273	MAIT	1
chr22	20831618	20831628	AAAAC	-0.287206	0.0299967	1.02264e-21	ENSG00000099940	MAIT	0.980474
chr22	23678846	23678863	A	0.0959045	0.00974497	7.46412e-23	ENSG00000291299	MAIT	0.988879
chr3	15521729	15521745	TG	0.306992	0.0335366	5.48876e-20	ENSG00000206561	MAIT	0.853026
chr3	45724298	45724334	TG	-0.104242	0.0110153	2.9809e-21	ENSG00000211456	MAIT	0.978494
chr3	193622226	193622247	T	0.0435365	0.00587101	1.21157e-13	ENSG00000224855	MAIT	0.937119
chr4	77145817	77145832	A	-0.270741	0.0146029	9.78414e-77	ENSG00000138764	MAIT	1
chr4	112274150	112274166	A	-0.323972	0.0301074	5.28562e-27	ENSG00000145365	MAIT	0.999998
chr4	152689270	152689293	TG	0.205375	0.0415224	7.57018e-07	ENSG00000170006	MAIT	0.978225
chr4	82993218	82993233	T	-0.0882712	0.0133174	3.39695e-11	ENSG00000251022	MAIT	0.999025
chr4	118231349	118231365	AAT	0.205591	0.00957797	3.31004e-102	ENSG00000269893	MAIT	1
chr5	73109664	73109676	T	0.144413	0.0222486	8.53356e-11	ENSG00000157107	MAIT	0.754126
chr6	25369379	25369397	T	-0.0990962	0.00523836	8.19797e-80	ENSG00000079691	MAIT	1
chr6	153137749	153137766	T	0.212397	0.0265979	1.39982e-15	ENSG00000091844	MAIT	0.985921
chr6	13328502	13328520	TGCCGC	0.0488722	0.00719944	1.13438e-11	ENSG00000145979	MAIT	0.999965
chr6	26360220	26360232	T	-0.892957	0.0397854	1.45389e-111	ENSG00000186470	MAIT	1
chr6	30308605	30308623	T	0.0552872	0.00780906	1.44279e-12	ENSG00000270604	MAIT	0.881949
chr6	114959269	114959282	TC	0.17316	0.0157496	4.05791e-28	ENSG00000287097	MAIT	0.999276
chr7	87628572	87628584	TGCG	0.280116	0.0542377	2.40966e-07	ENSG00000105784	MAIT	0.994163
chr7	77193353	77193361	AAGT	0.380704	0.0419066	1.04086e-19	ENSG00000135205	MAIT	0.992116
chr7	74872126	74872142	AT	0.148239	0.0238944	5.50723e-10	ENSG00000196275	MAIT	0.956633
chr7	141794673	141794701	TG	-0.0600694	0.0114868	1.70015e-07	ENSG00000257093	MAIT	0.949711
chr8	38482152	38482169	A	-0.156073	0.0167132	9.78763e-21	ENSG00000077782	MAIT	0.946472
chr8	66342518	66342528	A	0.221133	0.0360667	8.72077e-10	ENSG00000147576	MAIT	0.877599
chr8	33498271	33498292	A	-0.139592	0.0152764	6.37586e-20	ENSG00000172728	MAIT	0.731036
chr8	91053976	91053998	AT	-0.0889293	0.0153323	6.62656e-09	ENSG00000253738	MAIT	0.943026
chr9	71737155	71737170	A	0.0420108	0.00874916	1.57332e-06	ENSG00000135048	MAIT	0.960797
chr1	100435823	100435847	A	0.230503	0.014144	1.03996e-59	ENSG00000079335	B_memory	0.809289
chr1	160273633	160273647	T	-0.128663	0.0245822	1.65894e-07	ENSG00000122218	B_memory	0.912282
chr1	27898544	27898561	T	0.175209	0.027915	3.46266e-10	ENSG00000130775	B_memory	0.86938
chr1	159075574	159075584	AT	-0.180407	0.027548	5.79963e-11	ENSG00000163568	B_memory	0.99982
chr1	42949067	42949084	A	-0.150954	0.017168	1.45917e-18	ENSG00000227533	B_memory	1
chr1	121368404	121368420	A	0.255353	0.0319197	1.2458e-15	ENSG00000230806	B_memory	0.984867
chr1	234383573	234383598	AC	0.101589	0.00860614	3.71226e-32	ENSG00000231663	B_memory	0.988506
chr1	110901150	110901159	T	-0.237966	0.0310669	1.86248e-14	ENSG00000232811	B_memory	0.986432
chr1	205996087	205996099	T	-0.226595	0.0199825	8.34229e-30	ENSG00000263961	B_memory	0.953522
chr1	205824729	205824744	T	-0.481645	0.0148333	2.78435e-231	ENSG00000286619	B_memory	1
chr1	146382775	146382790	A	0.180255	0.0165944	1.74112e-27	ENSG00000287978	B_memory	0.993046
chr10	17173772	17173792	T	0.155287	0.0223536	3.73542e-12	ENSG00000107614	B_memory	0.999866
chr10	72580465	72580473	ATTA	-0.239668	0.0335716	9.40216e-13	ENSG00000107745	B_memory	0.842924
chr10	102939984	102940002	AAC	-0.0593174	0.0109378	5.8558e-08	ENSG00000166275	B_memory	0.760516
chr10	119161412	119161427	AAC	0.169287	0.0242661	3.03068e-12	ENSG00000183605	B_memory	0.979804
chr10	95826571	95826593	A	-0.068267	0.0075575	1.67002e-19	ENSG00000226688	B_memory	0.861122
chr10	50011640	50011651	A	-0.322945	0.0334156	4.26661e-22	ENSG00000285803	B_memory	0.831823
chr10	29388991	29389030	TG	-0.138825	0.0208382	2.70077e-11	ENSG00000291093	B_memory	0.779265
chr11	8557359	8557383	AAGG	-0.408889	0.0395662	4.93076e-25	ENSG00000130413	B_memory	0.999447
chr11	62619175	62619187	A	0.248468	0.0271952	6.45238e-20	ENSG00000254772	B_memory	0.961433
chr12	66180109	66180130	T	0.140121	0.0201262	3.35274e-12	ENSG00000090376	B_memory	0.734293
chr12	122450182	122450196	T	0.261313	0.0259429	7.299e-24	ENSG00000111011	B_memory	0.999943
chr12	66263027	66263035	TCTT	0.22718	0.021774	1.74276e-25	ENSG00000127311	B_memory	0.989213
chr12	7108966	7108988	TG	-0.0178818	0.0024575	3.42754e-13	ENSG00000139182	B_memory	0.837242
chr12	69634643	69634660	T	0.120849	0.0235652	2.92421e-07	ENSG00000166226	B_memory	0.902239
chr12	76054012	76054021	T	0.17177	0.0307132	2.23532e-08	ENSG00000187109	B_memory	0.971304
chr12	56084598	56084613	A	-0.39299	0.00924616	0	ENSG00000197728	B_memory	1
chr12	47232905	47232945	ATTT	0.0959958	0.0176083	4.98821e-08	ENSG00000258181	B_memory	0.955765
chr13	112885078	112885090	AC	-0.700407	0.111212	3.01645e-10	ENSG00000068650	B_memory	0.998617
chr13	31966338	31966355	T	-0.222281	0.0222068	1.38302e-23	ENSG00000073910	B_memory	0.997732
chr13	46595867	46595880	T	0.158271	0.0133229	1.50962e-32	ENSG00000136141	B_memory	0.851996
chr13	50762800	50762817	A	0.171357	0.0292781	4.83505e-09	ENSG00000186047	B_memory	0.705846
chr13	75517173	75517184	A	0.243795	0.0326896	8.79219e-14	ENSG00000188243	B_memory	0.768655
chr13	27103607	27103630	AAT	0.0801377	0.00958038	6.02347e-17	ENSG00000232162	B_memory	0.756412
chr14	30632046	30632071	A	0.0629643	0.0075248	5.88138e-17	ENSG00000092108	B_memory	0.980413
chr14	50127138	50127158	T	-0.174486	0.0256589	1.04464e-11	ENSG00000100483	B_memory	0.897458
chr14	70990564	70990576	A	0.227226	0.0292923	8.68371e-15	ENSG00000100731	B_memory	0.928235
chr14	102771921	102771965	AAGG	0.0946662	0.0145208	7.06165e-11	ENSG00000131323	B_memory	0.708183
chr14	100336275	100336291	A	-0.26992	0.00918588	8.75151e-190	ENSG00000140105	B_memory	1
chr14	100201492	100201504	A	0.316478	0.029648	1.33948e-26	ENSG00000197119	B_memory	0.969841
chr14	22913413	22913431	A	-0.243945	0.0287021	1.90881e-17	ENSG00000257285	B_memory	0.826343
chr14	100336275	100336291	A	-0.183504	0.0103838	6.86619e-70	ENSG00000258666	B_memory	1
chr14	85936781	85936795	T	-0.183534	0.0268276	7.85091e-12	ENSG00000258733	B_memory	0.995844
chr15	48806343	48806354	AGC	0.0485936	0.00878884	3.22032e-08	ENSG00000103995	B_memory	0.766364
chr15	40616125	40616140	T	-0.356775	0.0217824	2.70066e-60	ENSG00000128891	B_memory	0.999999
chr15	70721626	70721642	A	0.417473	0.0522522	1.35397e-15	ENSG00000137831	B_memory	0.836317
chr15	77040697	77040710	A	0.473716	0.0327975	2.74771e-47	ENSG00000140391	B_memory	0.795869
chr15	66350938	66350960	A	-0.259448	0.0260444	2.24049e-23	ENSG00000169032	B_memory	0.999654
chr15	45380249	45380266	A	-0.10026	0.0138321	4.21726e-13	ENSG00000171763	B_memory	0.825689
chr15	90239305	90239340	TG	-0.0674645	0.00670148	7.72228e-24	ENSG00000185043	B_memory	0.960849
chr15	57309368	57309388	T	0.196811	0.0115674	6.4447e-65	ENSG00000247982	B_memory	1
chr15	40583471	40583491	T	0.0381031	0.0036486	1.57373e-25	ENSG00000259536	B_memory	0.954967
chr15	22944238	22944261	A	0.0823164	0.00861697	1.26216e-21	ENSG00000273749	B_memory	0.988162
chr16	23511318	23511332	T	-0.183772	0.023543	5.91328e-15	ENSG00000103365	B_memory	0.781425
chr16	74625199	74625213	A	0.19438	0.0216283	2.53406e-19	ENSG00000168411	B_memory	0.999989
chr16	89511914	89511923	ATT	0.142244	0.0164458	5.18387e-18	ENSG00000197912	B_memory	0.982467
chr16	30317408	30317425	A	0.326978	0.027838	7.42647e-32	ENSG00000198064	B_memory	0.980615
chr16	11902089	11902101	A	-0.374226	0.0306387	2.61133e-34	ENSG00000261216	B_memory	1
chr16	1322258	1322282	T	0.0231448	0.00263322	1.50199e-18	ENSG00000261505	B_memory	0.94594
chr16	89528603	89528623	T	-0.116974	0.0202657	7.83265e-09	ENSG00000287351	B_memory	0.998331
chr17	27337462	27337482	T	0.0890998	0.0189259	2.5036e-06	ENSG00000109046	B_memory	0.728587
chr17	46217110	46217131	A	-0.368539	0.0180797	2.31188e-92	ENSG00000120071	B_memory	1
chr17	7306089	7306113	T	0.0949014	0.007413	1.59715e-37	ENSG00000132507	B_memory	0.997734
chr17	54949203	54949219	T	0.0387241	0.00441364	1.72837e-18	ENSG00000141198	B_memory	0.862652
chr17	41862439	41862453	T	-0.232852	0.0233832	2.32522e-23	ENSG00000141698	B_memory	0.999979
chr17	81281778	81281800	AAAC	0.158943	0.0325625	1.05454e-06	ENSG00000157637	B_memory	0.844146
chr17	17155256	17155270	T	-0.752507	0.0693788	2.07536e-27	ENSG00000179598	B_memory	0.781209
chr17	78386940	78387012	ATGGTGATG	-0.324151	0.0435147	9.38957e-14	ENSG00000187775	B_memory	0.984754
chr17	43369463	43369477	A	-0.363398	0.0337005	4.13439e-27	ENSG00000188825	B_memory	0.999949
chr17	8149213	8149223	A	-0.24677	0.0284109	3.76265e-18	ENSG00000220205	B_memory	0.992039
chr17	19167118	19167123	T	-0.034722	0.006639	1.69507e-07	ENSG00000228157	B_memory	0.777247
chr17	5189246	5189255	T	-0.224453	0.0357498	3.41988e-10	ENSG00000261879	B_memory	0.997334
chr18	12593953	12593965	A	0.139112	0.0215184	1.01448e-10	ENSG00000134278	B_memory	0.968284
chr19	35209957	35209971	A	0.194459	0.032215	1.57683e-09	ENSG00000105699	B_memory	0.964402
chr19	19716275	19716300	ATTTT	0.257413	0.0300439	1.05394e-17	ENSG00000105708	B_memory	0.997734
chr19	2355782	2355794	A	0.389346	0.0300427	2.06939e-38	ENSG00000130332	B_memory	0.99948
chr19	22007505	22007530	A	-0.0561705	0.00736054	2.32408e-14	ENSG00000160321	B_memory	0.954695
chr19	54198903	54198919	T	-0.239358	0.0298411	1.04812e-15	ENSG00000170889	B_memory	0.952021
chr19	21411719	21411732	A	0.294512	0.0302353	2.02201e-22	ENSG00000182141	B_memory	0.999992
chr19	22037673	22037682	T	0.207324	0.025898	1.19061e-15	ENSG00000197134	B_memory	0.959568
chr19	57709211	57709218	C	0.252216	0.0357194	1.65262e-12	ENSG00000204519	B_memory	0.98251
chr2	85392389	85392407	A	0.172904	0.0202704	1.46498e-17	ENSG00000042493	B_memory	0.866743
chr2	189714967	189714981	AG	-0.107272	0.0187727	1.10181e-08	ENSG00000064933	B_memory	0.768856
chr2	143166041	143166064	AAAG	-0.122951	0.0160538	1.87874e-14	ENSG00000075884	B_memory	0.930384
chr2	173099272	173099292	TTCC	0.545037	0.039037	2.65611e-44	ENSG00000091436	B_memory	1
chr2	74958718	74958728	AGG	-0.253089	0.0464344	5.02375e-08	ENSG00000115350	B_memory	0.741132
chr2	241084134	241084153	T	-0.0850669	0.0100171	2.02869e-17	ENSG00000115687	B_memory	0.920752
chr2	113184377	113184396	T	-0.111847	0.0165922	1.5739e-11	ENSG00000125637	B_memory	0.768188
chr2	17757246	17757263	T	0.343417	0.0520563	4.19458e-11	ENSG00000163029	B_memory	0.994078
chr2	190880872	190880920	AGC	0.0395072	0.0037744	1.22275e-25	ENSG00000228509	B_memory	0.999977
chr2	196121689	196121713	T	-0.119711	0.00997377	3.44556e-33	ENSG00000272211	B_memory	0.999916
chr20	43670960	43670986	T	0.0737588	0.00259534	1.15552e-177	ENSG00000101057	B_memory	0.990039
chr20	15334590	15334599	A	0.245382	0.013309	6.59826e-76	ENSG00000172264	B_memory	0.988646
chr22	23815534	23815542	AAAC	-0.23653	0.0328013	5.554e-13	ENSG00000099956	B_memory	0.970018
chr22	31968109	31968124	A	-0.192675	0.0340423	1.51483e-08	ENSG00000128254	B_memory	0.97569
chr22	33940795	33940828	AC	-0.051763	0.00699421	1.35326e-13	ENSG00000133424	B_memory	0.946325
chr22	42092093	42092111	T	-0.878421	0.0223212	0	ENSG00000183172	B_memory	1
chr3	14651063	14651075	T	-0.278066	0.0312844	6.20493e-19	ENSG00000154781	B_memory	0.996813
chr3	121795611	121795625	A	0.413319	0.0181716	1.59632e-114	ENSG00000163406	B_memory	0.812513
chr3	41708177	41708191	AT	0.0861067	0.0125426	6.64231e-12	ENSG00000168038	B_memory	0.975786
chr3	121782684	121782697	T	-0.31189	0.0305718	1.94487e-24	ENSG00000173226	B_memory	0.998587
chr3	192895729	192895738	T	0.574198	0.0296279	1.1311e-83	ENSG00000180611	B_memory	0.941986
chr3	20184926	20184936	A	0.223269	0.0109433	1.59753e-92	ENSG00000231304	B_memory	1
chr4	37980948	37980960	T	0.283809	0.0458637	6.09004e-10	ENSG00000065882	B_memory	0.992045
chr4	55259928	55259940	TG	-0.228286	0.0321898	1.32324e-12	ENSG00000128039	B_memory	0.851891
chr4	48216244	48216257	A	0.148283	0.0190943	8.11218e-15	ENSG00000135605	B_memory	0.910154
chr4	101430713	101430728	T	0.143385	0.0271694	1.3101e-07	ENSG00000138814	B_memory	0.957053
chr4	1720938	1721064	ACTCTAGGACATGGAGTCCCGCCGCCCGGCCGCCCGCGGGGC	-0.115843	0.0180413	1.35417e-10	ENSG00000163950	B_memory	0.803761
chr4	40178158	40178176	AACA	0.470767	0.0430275	7.33278e-28	ENSG00000168421	B_memory	1
chr4	75093432	75093441	T	0.740939	0.0617354	3.47381e-33	ENSG00000248165	B_memory	0.974218
chr5	140158523	140158540	A	-0.246479	0.0327725	5.43906e-14	ENSG00000113068	B_memory	0.999661
chr5	80637285	80637315	AT	-0.0280815	0.00297228	3.46029e-21	ENSG00000113318	B_memory	0.975068
chr5	82123524	82123537	A	0.306865	0.0302853	3.96571e-24	ENSG00000152348	B_memory	0.993129
chr5	96943223	96943237	A	-0.159191	0.00687514	1.30648e-118	ENSG00000164308	B_memory	0.82481
chr5	50412939	50412950	A	0.168645	0.014256	2.74002e-32	ENSG00000170571	B_memory	0.999807
chr5	88384330	88384351	T	-0.127465	0.0140541	1.19444e-19	ENSG00000247828	B_memory	0.985268
chr5	70909082	70909096	T	-0.841493	0.0522043	1.86943e-58	ENSG00000249437	B_memory	1
chr5	89590293	89590309	TTTG	-1.28399	0.119474	6.11796e-27	ENSG00000250437	B_memory	0.997582
chr5	177709360	177709377	T	0.14621	0.0107504	3.98164e-42	ENSG00000291283	B_memory	0.990031
chr6	53195034	53195044	A	-0.0650585	0.0101829	1.66977e-10	ENSG00000012660	B_memory	0.775963
chr6	166925152	166925192	AGCCCTCACTCCTGCCGCCC	0.356631	0.0395163	1.79863e-19	ENSG00000071242	B_memory	0.9943
chr6	10531874	10531894	T	-0.199422	0.00936876	1.53444e-100	ENSG00000111846	B_memory	0.986315
chr6	37698153	37698185	TTTCTC	0.289695	0.00802939	4.78166e-285	ENSG00000112139	B_memory	0.999371
chr6	85428198	85428209	AAG	2.33699	0.169317	2.46331e-43	ENSG00000135318	B_memory	0.996043
chr6	107822508	107822521	T	-0.0510982	0.00482182	3.06784e-26	ENSG00000146285	B_memory	0.96389
chr6	132809112	132809128	A	-0.225739	0.026229	7.53634e-18	ENSG00000146409	B_memory	0.850921
chr6	32549157	32549173	TTGT	0.236619	0.00672753	5.40843e-271	ENSG00000196126	B_memory	1
chr6	85672126	85672142	A	-0.704145	0.0203097	2.20974e-263	ENSG00000203875	B_memory	0.898688
chr6	32256987	32257001	T	0.160619	0.015466	2.89206e-25	ENSG00000204296	B_memory	0.999881
chr6	32256987	32257001	T	0.21147	0.0147464	1.22231e-46	ENSG00000225914	B_memory	0.992666
chr6	30308605	30308623	T	0.0772661	0.00738963	1.37513e-25	ENSG00000270604	B_memory	0.993502
chr6	8439066	8439082	TTCC	-0.0802019	0.00749941	1.08078e-26	ENSG00000285219	B_memory	0.70425
chr6	156281457	156281470	T	0.452257	0.0640871	1.70256e-12	ENSG00000285797	B_memory	0.788898
chr6	30278718	30278741	T	-0.0929824	0.00799332	2.81671e-31	ENSG00000291097	B_memory	0.999976
chr7	44800398	44800413	T	-0.076634	0.0125112	9.05415e-10	ENSG00000105968	B_memory	0.898278
chr7	156889363	156889376	AT	0.294861	0.0250565	5.71801e-32	ENSG00000105983	B_memory	1
chr7	2315726	2315740	ATTC	-0.172631	0.0303178	1.24068e-08	ENSG00000106263	B_memory	0.999506
chr7	158814287	158814346	AT	0.0256134	0.00264966	4.17718e-22	ENSG00000117868	B_memory	0.997559
chr7	77572098	77572114	T	0.16309	0.0149129	7.73799e-28	ENSG00000127947	B_memory	0.983205
chr7	6830711	6830739	AC	-0.0680801	0.00580969	1.02626e-31	ENSG00000146574	B_memory	1
chr7	135133067	135133099	AC	-0.0724237	0.00740081	1.29422e-22	ENSG00000146859	B_memory	0.940853
chr7	104960038	104960061	ATA	0.234932	0.0325728	5.49309e-13	ENSG00000228393	B_memory	0.985245
chr7	141738141	141738189	AAACTTGAAACCTTCT	-0.296306	0.0298381	3.06862e-23	ENSG00000228775	B_memory	0.759262
chr7	44038351	44038362	T	-0.187054	0.0295335	2.39462e-10	ENSG00000290758	B_memory	0.729668
chr8	80106826	80106835	A	0.161262	0.017619	5.55157e-20	ENSG00000076554	B_memory	0.924252
chr8	100157658	100157676	AC	0.0291146	0.00308416	3.72705e-21	ENSG00000104450	B_memory	0.999254
chr8	17060296	17060310	T	-0.411442	0.0336861	2.61659e-34	ENSG00000155970	B_memory	0.965897
chr8	144765134	144765150	T	-0.409515	0.025809	1.06972e-56	ENSG00000161016	B_memory	1
chr8	103298773	103298810	CCG	0.076361	0.00727289	8.69334e-26	ENSG00000164930	B_memory	0.999998
chr8	95094753	95094768	T	-0.148481	0.0213488	3.52581e-12	ENSG00000175895	B_memory	0.774818
chr9	120679937	120679954	A	0.187296	0.0228619	2.55895e-16	ENSG00000106780	B_memory	0.999657
chr9	7181179	7181191	A	0.143803	0.012236	6.85548e-32	ENSG00000285688	B_memory	0.999815
chr1	5964917	5964935	AT	0.0312128	0.00455481	7.24641e-12	ENSG00000069424	CD4_CTL	0.911379
chr1	27902286	27902300	T	-0.436435	0.0293762	6.28954e-50	ENSG00000130775	CD4_CTL	1
chr1	25386842	25386878	AC	0.0681126	0.010273	3.351e-11	ENSG00000183726	CD4_CTL	0.780238
chr1	25386842	25386878	AC	0.192426	0.00988831	2.3998e-84	ENSG00000187010	CD4_CTL	0.958012
chr1	205824729	205824744	T	-0.298838	0.0183637	1.52598e-59	ENSG00000286619	CD4_CTL	0.944172
chr1	120940230	120940243	T	-0.173569	0.0183879	3.75236e-21	ENSG00000287979	CD4_CTL	0.999844
chr10	84455259	84455288	TTTTTC	0.261257	0.0223866	1.80929e-31	ENSG00000107771	CD4_CTL	0.999944
chr10	1275515	1275524	T	0.218982	0.0322148	1.06404e-11	ENSG00000185736	CD4_CTL	0.75305
chr11	57528483	57528517	AT	0.074523	0.00858267	3.85613e-18	ENSG00000134809	CD4_CTL	0.99974
chr11	34877143	34877161	ATT	-0.148903	0.0184568	7.1658e-16	ENSG00000149089	CD4_CTL	0.948384
chr11	74897706	74897734	A	0.242896	0.0165368	7.66677e-49	ENSG00000166435	CD4_CTL	1
chr12	56084598	56084613	A	-0.336479	0.0106984	4.01638e-217	ENSG00000197728	CD4_CTL	1
chr13	98975472	98975509	AC	0.0306864	0.00607396	4.36931e-07	ENSG00000088387	CD4_CTL	0.790122
chr16	56662044	56662061	T	0.0418885	0.00748093	2.15131e-08	ENSG00000198417	CD4_CTL	0.771968
chr16	58183215	58183227	A	-0.287499	0.0398568	5.46164e-13	ENSG00000260927	CD4_CTL	0.999558
chr16	11863382	11863399	T	-0.126054	0.016487	2.07826e-14	ENSG00000261216	CD4_CTL	0.806851
chr17	46278401	46278411	T	-0.0572354	0.00494865	6.13666e-31	ENSG00000120071	CD4_CTL	0.965057
chr17	54949203	54949219	T	0.0323854	0.00472456	7.1466e-12	ENSG00000141198	CD4_CTL	0.765057
chr17	80684404	80684452	ATTT	0.109566	0.012201	2.70574e-19	ENSG00000141564	CD4_CTL	0.996084
chr17	41862439	41862453	T	-0.193712	0.0246803	4.1985e-15	ENSG00000141698	CD4_CTL	0.98371
chr17	35211558	35211572	T	-0.206922	0.0281312	1.90044e-13	ENSG00000166750	CD4_CTL	0.971742
chr18	79464710	79464723	T	0.0296321	0.00343672	6.56671e-18	ENSG00000286186	CD4_CTL	0.999988
chr19	46344408	46344426	T	0.126443	0.0224375	1.74708e-08	ENSG00000011485	CD4_CTL	0.899298
chr19	669613	669651	ATTT	0.0775861	0.0148693	1.81001e-07	ENSG00000070423	CD4_CTL	0.907004
chr19	7416906	7416923	TTG	0.273066	0.0497313	4.0007e-08	ENSG00000267852	CD4_CTL	0.877904
chr19	8295947	8295952	T	0.0364527	0.00392947	1.7475e-20	ENSG00000271717	CD4_CTL	0.990055
chr2	25161587	25161605	TGCTGCCGC	0.400371	0.070615	1.42989e-08	ENSG00000115138	CD4_CTL	0.981568
chr2	198029680	198029710	TCTTCTCTCC	0.317594	0.0449637	1.62527e-12	ENSG00000115896	CD4_CTL	0.742332
chr20	16574082	16574107	T	-0.0615549	0.00455353	1.22338e-41	ENSG00000089177	CD4_CTL	1
chr20	47656887	47656911	T	0.0132482	0.00197492	1.96991e-11	ENSG00000196562	CD4_CTL	0.97769
chr20	50051801	50051832	AAAT	0.33342	0.0595459	2.15116e-08	ENSG00000244687	CD4_CTL	0.999441
chr21	29461841	29461854	T	0.389747	0.0457171	1.52564e-17	ENSG00000156273	CD4_CTL	0.957061
chr22	45364824	45364855	T	0.0470111	0.00391104	2.78555e-33	ENSG00000100376	CD4_CTL	0.805617
chr22	42103213	42103225	A	0.377683	0.0299564	1.91424e-36	ENSG00000183172	CD4_CTL	0.997902
chr3	47862965	47862979	T	-0.0751267	0.0150181	5.66151e-07	ENSG00000173473	CD4_CTL	0.962311
chr4	186210839	186210851	T	0.198325	0.0350185	1.48374e-08	ENSG00000164344	CD4_CTL	0.826924
chr4	108612158	108612174	A	0.102422	0.0148137	4.71284e-12	ENSG00000234492	CD4_CTL	0.908573
chr5	71067124	71067135	A	-0.223144	0.0306659	3.4229e-13	ENSG00000145736	CD4_CTL	0.714416
chr5	50707627	50707664	AG	0.0695339	0.00976443	1.07034e-12	ENSG00000151883	CD4_CTL	0.754201
chr5	96939216	96939231	T	0.40783	0.0305552	1.22829e-40	ENSG00000164308	CD4_CTL	0.832601
chr5	70909082	70909096	T	-0.3812	0.0578728	4.49237e-11	ENSG00000249437	CD4_CTL	0.98209
chr6	36393725	36393739	A	0.178822	0.0274421	7.20343e-11	ENSG00000010030	CD4_CTL	0.998302
chr6	166995761	166995770	T	-0.229954	0.031828	5.01533e-13	ENSG00000026297	CD4_CTL	0.745679
chr6	13329148	13329155	A	0.212976	0.036551	5.6494e-09	ENSG00000112137	CD4_CTL	0.791385
chr6	37698153	37698185	TTTCTC	0.1882	0.00997731	2.30788e-79	ENSG00000112139	CD4_CTL	0.999956
chr6	34385029	34385045	A	-0.12813	0.0226476	1.53555e-08	ENSG00000124614	CD4_CTL	0.925543
chr6	32629310	32629320	A	0.304317	0.0217483	1.7274e-44	ENSG00000198502	CD4_CTL	1
chr6	30929607	30929632	T	-0.073505	0.00951748	1.13485e-14	ENSG00000214894	CD4_CTL	0.934917
chr8	80483118	80483154	AC	-0.059326	0.00960874	6.65142e-10	ENSG00000205189	CD4_CTL	0.976795
chr9	125317625	125317642	A	-0.137198	0.0292326	2.68795e-06	ENSG00000136933	CD4_CTL	0.960197
chr17	18582520	18582559	TG	0.0662553	0.0126055	1.47171e-07	ENSG00000273018	CD4_Proliferating	0.864965
chr2	179236749	179236767	T	-0.133876	0.0200971	2.71095e-11	ENSG00000187231	CD4_Proliferating	0.747059
chr3	152164192	152164211	A	0.140325	0.0278647	4.75516e-07	ENSG00000239941	CD4_Proliferating	0.97263
chr1	7941906	7941924	AAG	0.521047	0.087688	2.81455e-09	ENSG00000049247	CD8_Proliferating	0.840528
chr1	120935572	120935582	T	-0.0624079	0.0100615	5.55191e-10	ENSG00000287979	CD8_Proliferating	0.759972
chr10	69077739	69077753	ATTT	0.206575	0.0421642	9.61798e-07	ENSG00000198954	CD8_Proliferating	0.97457
chr4	118231334	118231343	A	0.0571567	0.00847313	1.52355e-11	ENSG00000269893	CD8_Proliferating	0.97117
chr9	4586213	4586230	AT	-0.170875	0.0351347	1.15371e-06	ENSG00000205808	CD8_Proliferating	0.963614
chr1	8851314	8851329	A	0.192871	0.0269432	8.16017e-13	ENSG00000074800	HSPC	0.999721
chr1	192513470	192513502	AGAAGGAA	-0.190064	0.0351354	6.32071e-08	ENSG00000090104	HSPC	0.949628
chr1	205824729	205824744	T	-0.208584	0.0208557	1.50405e-23	ENSG00000286619	HSPC	0.983792
chr11	65894956	65894978	T	-0.284401	0.0419977	1.27169e-11	ENSG00000172543	HSPC	0.884563
chr11	66654684	66654700	T	0.155586	0.0201651	1.20421e-14	ENSG00000173992	HSPC	0.998837
chr12	56053950	56053966	T	-0.679848	0.0275847	4.07311e-134	ENSG00000197728	HSPC	1
chr15	50367153	50367169	A	-0.243085	0.0194411	7.13218e-36	ENSG00000244879	HSPC	0.994293
chr22	49662098	49662107	A	0.244689	0.0385734	2.24663e-10	ENSG00000188511	HSPC	0.989731
chr3	151137160	151137186	A	-0.105	0.0148934	1.78804e-12	ENSG00000174946	HSPC	0.807928
chr3	108005900	108005914	AT	0.267934	0.0410844	6.9584e-11	ENSG00000196776	HSPC	0.972211
chr4	169298103	169298121	A	0.198976	0.031754	3.69999e-10	ENSG00000154447	HSPC	0.993981
chr4	67676899	67676914	A	0.550192	0.0694828	2.40587e-15	ENSG00000248049	HSPC	0.797548
chr6	166995761	166995770	T	-0.445372	0.0319023	2.71492e-44	ENSG00000026297	HSPC	0.993823
chr6	85672126	85672142	A	-0.36174	0.0278499	1.41367e-38	ENSG00000203875	HSPC	1
chr7	27052069	27052082	AT	-0.0329736	0.00634056	1.98836e-07	ENSG00000197576	HSPC	0.994047
chr8	119644625	119644648	AC	0.108087	0.0121497	5.77311e-19	ENSG00000136960	HSPC	0.999994
chr9	133267114	133267131	T	-0.297442	0.0211546	6.6494e-45	ENSG00000175164	HSPC	0.999999
chr1	7925302	7925315	A	0.302046	0.034211	1.05698e-18	ENSG00000049247	NK_Proliferating	0.835223
chr1	26327481	26327492	A	-0.186864	0.0302545	6.55769e-10	ENSG00000169442	NK_Proliferating	0.918464
chr1	120935579	120935598	TTTG	0.7447	0.0786767	2.9267e-21	ENSG00000287979	NK_Proliferating	1
chr11	17268672	17268685	T	-0.11273	0.0179404	3.30849e-10	ENSG00000070081	NK_Proliferating	0.771226
chr12	66284647	66284660	A	-0.118335	0.0191273	6.14222e-10	ENSG00000127311	NK_Proliferating	0.776529
chr12	10376810	10376834	ATTT	0.223876	0.0286428	5.44715e-15	ENSG00000205809	NK_Proliferating	0.978214
chr13	42990175	42990192	A	-0.335023	0.0392445	1.37972e-17	ENSG00000133106	NK_Proliferating	0.999975
chr15	40583471	40583491	T	0.0306374	0.00403782	3.25855e-14	ENSG00000259536	NK_Proliferating	0.956061
chr16	50356739	50356755	AC	0.141779	0.0178975	2.3423e-15	ENSG00000166164	NK_Proliferating	0.995408
chr16	68569136	68569154	T	0.0490554	0.00796726	7.40749e-10	ENSG00000184939	NK_Proliferating	0.837414
chr17	46217110	46217131	A	-0.265921	0.0205034	1.81959e-38	ENSG00000120071	NK_Proliferating	0.999996
chr17	20376341	20376352	T	0.171281	0.0200404	1.26585e-17	ENSG00000170298	NK_Proliferating	0.970832
chr19	8295947	8295952	T	0.0238084	0.00371732	1.50638e-10	ENSG00000167775	NK_Proliferating	0.862536
chr2	190541870	190541881	T	-0.111415	0.0201651	3.29229e-08	ENSG00000189362	NK_Proliferating	0.897004
chr20	51767073	51767090	T	0.104032	0.00919298	1.08711e-29	ENSG00000054793	NK_Proliferating	0.953253
chr20	16574082	16574107	T	-0.0456919	0.00459734	2.82308e-23	ENSG00000089177	NK_Proliferating	0.999718
chr21	46536903	46536918	A	-0.368928	0.0297964	3.28644e-35	ENSG00000160307	NK_Proliferating	0.999998
chr22	45377636	45377652	A	-0.218558	0.0392221	2.51351e-08	ENSG00000100376	NK_Proliferating	0.775437
chr4	135239	135257	A	0.226424	0.0288908	4.6062e-15	ENSG00000250312	NK_Proliferating	0.965166
chr5	82263722	82263734	TTTTTC	-0.20263	0.0336505	1.72703e-09	ENSG00000152348	NK_Proliferating	0.935531
chr6	37698153	37698185	TTTCTC	0.139042	0.0101784	1.7484e-42	ENSG00000112139	NK_Proliferating	0.999704
chr9	93124582	93124593	T	-0.222637	0.0404476	3.7054e-08	ENSG00000131669	NK_Proliferating	0.938671
chr9	28979505	28979518	AC	-0.227747	0.0243091	7.33703e-21	ENSG00000174482	NK_Proliferating	0.819117
chr1	10341951	10341968	A	-0.270605	0.0336935	9.63933e-16	ENSG00000054523	cDC2	0.925451
chr1	74729134	74729147	T	0.281424	0.032823	9.99623e-18	ENSG00000116791	cDC2	0.999954
chr1	46360439	46360453	A	-0.214911	0.0276963	8.52221e-15	ENSG00000117481	cDC2	0.992616
chr1	212745199	212745220	ATATGC	0.646483	0.0794869	4.181e-16	ENSG00000123685	cDC2	0.999896
chr1	20602418	20602430	T	-0.215029	0.0356065	1.55017e-09	ENSG00000158825	cDC2	0.995164
chr1	26327481	26327492	A	-0.634534	0.0298737	4.02864e-100	ENSG00000169442	cDC2	0.723752
chr1	11808213	11808270	TG	-0.0392939	0.0059131	3.02734e-11	ENSG00000177000	cDC2	0.994403
chr1	85277900	85277908	AC	0.287015	0.0335134	1.08835e-17	ENSG00000223653	cDC2	0.994687
chr1	120935572	120935579	T	-0.0716368	0.00641461	5.86429e-29	ENSG00000273136	cDC2	0.999862
chr1	16862947	16862970	A	-0.376718	0.0260231	1.71104e-47	ENSG00000290122	cDC2	1
chr10	48611788	48611858	TTCCC	-0.0472338	0.00602795	4.65841e-15	ENSG00000128805	cDC2	0.995932
chr10	124949450	124949460	AT	-0.332594	0.0315824	6.21911e-26	ENSG00000226899	cDC2	0.999996
chr10	65679511	65679525	T	0.220366	0.0352426	4.03137e-10	ENSG00000228065	cDC2	0.996636
chr11	47824814	47824825	T	-0.148465	0.023435	2.37062e-10	ENSG00000030066	cDC2	0.99898
chr11	101622377	101622391	AAAG	0.0354498	0.0041723	1.95462e-17	ENSG00000137672	cDC2	0.999876
chr11	47921802	47921825	AC	0.142035	0.0174643	4.19209e-16	ENSG00000149177	cDC2	0.945952
chr11	122678671	122678679	AGTC	0.309282	0.0567518	5.04461e-08	ENSG00000154127	cDC2	0.960059
chr11	75035357	75035370	A	0.0708976	0.00514025	2.82262e-43	ENSG00000166435	cDC2	0.999931
chr11	62743021	62743037	AT	0.602526	0.0849775	1.33709e-12	ENSG00000168000	cDC2	0.996786
chr11	117329839	117329862	T	0.0870242	0.0134355	9.34422e-11	ENSG00000186318	cDC2	0.873941
chr11	1894224	1894254	TG	0.131542	0.0101982	4.58775e-38	ENSG00000214026	cDC2	1
chr11	64407753	64407765	TG	0.184452	0.0183488	8.95275e-24	ENSG00000231680	cDC2	0.988636
chr11	62597206	62597216	A	0.216902	0.0323424	1.99449e-11	ENSG00000254772	cDC2	0.801565
chr12	31099068	31099080	TTTC	0.315002	0.0267504	5.21438e-32	ENSG00000013573	cDC2	0.999998
chr12	69266027	69266042	A	0.0446798	0.00791656	1.66303e-08	ENSG00000111605	cDC2	0.85479
chr12	63985015	63985031	A	-0.165791	0.0321323	2.47418e-07	ENSG00000255886	cDC2	0.979491
chr12	41922567	41922573	T	0.474665	0.0413331	1.5892e-30	ENSG00000257239	cDC2	1
chr13	52446879	52446896	T	-0.166486	0.0268533	5.65275e-10	ENSG00000136108	cDC2	0.981977
chr13	25245880	25245908	A	0.0353688	0.00476495	1.14764e-13	ENSG00000139505	cDC2	0.998733
chr14	76684050	76684060	AT	0.46169	0.0494957	1.08024e-20	ENSG00000071246	cDC2	1
chr14	92498500	92498516	T	0.175631	0.0237696	1.48068e-13	ENSG00000100599	cDC2	0.999971
chr15	89826099	89826114	A	0.403891	0.0341916	3.36081e-32	ENSG00000166825	cDC2	1
chr15	30901599	30901612	T	-0.277776	0.0308602	2.23393e-19	ENSG00000198690	cDC2	0.985763
chr15	50362529	50362538	A	0.454572	0.0197694	5.38485e-117	ENSG00000244879	cDC2	1
chr15	40592177	40592193	T	-0.197082	0.0299883	4.96486e-11	ENSG00000259536	cDC2	0.7991
chr15	30535562	30535578	TTTC	-0.125995	0.0180547	2.98317e-12	ENSG00000290723	cDC2	0.957429
chr16	395482	395499	T	-0.0944529	0.00858429	3.69646e-28	ENSG00000103202	cDC2	1
chr16	29022170	29022186	T	0.453543	0.0963455	2.50814e-06	ENSG00000176953	cDC2	0.952183
chr16	55835677	55835720	AGGA	-0.0533205	0.00664101	9.82932e-16	ENSG00000198848	cDC2	0.839147
chr16	70116846	70116856	T	-0.313189	0.053226	4.00132e-09	ENSG00000247228	cDC2	0.997118
chr16	58179500	58179512	A	0.247959	0.0342195	4.28816e-13	ENSG00000260927	cDC2	0.993078
chr17	45937599	45937610	A	-0.194057	0.0167828	6.36008e-31	ENSG00000120071	cDC2	0.833948
chr17	58742980	58742987	C	-0.150798	0.029202	2.41756e-07	ENSG00000121101	cDC2	0.98952
chr17	41843125	41843141	A	-0.378512	0.0354675	1.37534e-26	ENSG00000141698	cDC2	1
chr17	7275812	7275827	A	-0.110163	0.00938856	8.55768e-32	ENSG00000170291	cDC2	0.999923
chr17	41791642	41791653	T	0.832234	0.0484247	3.37248e-66	ENSG00000173801	cDC2	1
chr17	46257652	46257668	A	-0.243897	0.0139118	8.21256e-69	ENSG00000214401	cDC2	0.922456
chr19	45526553	45526562	A	0.191255	0.0381376	5.30743e-07	ENSG00000125753	cDC2	0.943095
chr19	55034150	55034177	TG	0.0502382	0.00624759	8.89551e-16	ENSG00000160439	cDC2	0.991051
chr19	54169010	54169023	T	-0.0350468	0.00449663	6.49122e-15	ENSG00000167608	cDC2	0.992912
chr19	12747009	12747022	A	-0.0647042	0.00725591	4.77112e-19	ENSG00000167815	cDC2	0.999934
chr19	43504216	43504225	C	0.222542	0.0321779	4.64616e-12	ENSG00000176531	cDC2	0.826402
chr19	3763615	3763630	A	0.191819	0.0231905	1.3233e-16	ENSG00000183617	cDC2	0.999954
chr19	57391297	57391311	T	-0.222023	0.0223674	3.20334e-23	ENSG00000186230	cDC2	0.970428
chr19	35680685	35680700	AT	-0.385999	0.0737573	1.66444e-07	ENSG00000205155	cDC2	0.989719
chr19	1900042	1900059	T	-0.052968	0.0107626	8.5896e-07	ENSG00000227500	cDC2	0.779127
chr2	102356207	102356222	T	0.244479	0.0288861	2.59331e-17	ENSG00000115604	cDC2	0.974751
chr2	198033915	198033928	TG	-0.265819	0.0260257	1.72157e-24	ENSG00000115896	cDC2	1
chr2	237908410	237908439	TGG	0.0602113	0.005174	2.66376e-31	ENSG00000132329	cDC2	0.700363
chr2	166524695	166524705	A	0.33464	0.0420021	1.62297e-15	ENSG00000136546	cDC2	0.912852
chr2	55150918	55150937	A	-0.0741576	0.00896951	1.3652e-16	ENSG00000162994	cDC2	0.999029
chr2	241392949	241392960	A	0.488177	0.0487271	1.26304e-23	ENSG00000168385	cDC2	0.999991
chr2	131502726	131502742	AC	0.0437288	0.00475699	3.83673e-20	ENSG00000173272	cDC2	0.998794
chr2	119323189	119323203	T	-0.289639	0.0359386	7.67563e-16	ENSG00000186132	cDC2	0.950122
chr2	168153639	168153648	G	0.218981	0.0269	3.93395e-16	ENSG00000198648	cDC2	0.988302
chr2	61155505	61155536	TTTG	-0.300053	0.0492935	1.14998e-09	ENSG00000237651	cDC2	0.756867
chr20	3771817	3771846	AC	0.157855	0.013713	1.15752e-30	ENSG00000101220	cDC2	0.956147
chr20	1527449	1527468	ATAC	2.1153	0.183259	8.04172e-31	ENSG00000101307	cDC2	1
chr20	35277773	35277779	TCGGGC	0.210631	0.032208	6.16363e-11	ENSG00000242372	cDC2	0.96201
chr21	33681616	33681660	ATTTT	-0.114574	0.00998364	1.73844e-30	ENSG00000205726	cDC2	0.999968
chr22	28241616	28241625	AG	-0.703278	0.0894697	3.82567e-15	ENSG00000100154	cDC2	0.816724
chr22	40637663	40637705	ATGTGT	0.0986113	0.0123776	1.62692e-15	ENSG00000196588	cDC2	0.748775
chr3	185297734	185297764	AAAAAG	-0.272467	0.0373058	2.80145e-13	ENSG00000073803	cDC2	0.9544
chr3	184021949	184021968	TTTG	-0.169573	0.0284005	2.36095e-09	ENSG00000114770	cDC2	0.993541
chr3	16507808	16507824	ACAT	-0.277636	0.0354977	5.23017e-15	ENSG00000131378	cDC2	0.999831
chr3	53262575	53262595	T	-0.0697103	0.00820683	1.99334e-17	ENSG00000163931	cDC2	0.89584
chr3	5124256	5124284	T	0.019679	0.00398951	8.11057e-07	ENSG00000233912	cDC2	0.962635
chr4	55259928	55259940	TG	-0.207671	0.0333053	4.50743e-10	ENSG00000128039	cDC2	0.922721
chr4	41149366	41149374	A	0.516437	0.0558288	2.23725e-20	ENSG00000163697	cDC2	0.944933
chr4	151411339	151411349	AT	0.173412	0.0119721	1.5129e-47	ENSG00000164142	cDC2	0.70556
chr4	67683572	67683587	T	-0.318596	0.0453899	2.23321e-12	ENSG00000248049	cDC2	0.9987
chr5	65486122	65486142	T	-0.0505377	0.00829671	1.12002e-09	ENSG00000123219	cDC2	0.988278
chr5	128342731	128342745	T	0.581103	0.0485601	5.31146e-33	ENSG00000138829	cDC2	0.999981
chr5	50622015	50622024	A	0.0620558	0.00612275	3.85297e-24	ENSG00000151883	cDC2	0.999106
chr5	60907355	60907372	T	-0.194963	0.0256883	3.20953e-14	ENSG00000164182	cDC2	0.959959
chr5	80123104	80123109	T	0.0676907	0.00928223	3.04251e-13	ENSG00000164300	cDC2	0.999181
chr5	151154295	151154332	AT	-0.0458833	0.00418737	6.11446e-28	ENSG00000197043	cDC2	0.999657
chr5	25292583	25292595	AAAT	0.424722	0.0577245	1.87048e-13	ENSG00000245662	cDC2	0.994113
chr5	141622601	141622613	A	0.250534	0.0445219	1.83158e-08	ENSG00000246422	cDC2	0.911026
chr5	80123104	80123109	T	0.0575218	0.00832781	4.94357e-12	ENSG00000251675	cDC2	0.743508
chr6	137201689	137201700	A	-0.20447	0.0359941	1.34181e-08	ENSG00000027697	cDC2	0.959011
chr6	10523431	10523448	A	0.237936	0.0224005	2.35631e-26	ENSG00000111846	cDC2	0.99999
chr6	62355020	62355030	A	0.231713	0.0347546	2.60879e-11	ENSG00000112232	cDC2	0.999823
chr6	122704728	122704753	TG	0.0779987	0.00941474	1.18363e-16	ENSG00000135549	cDC2	0.996664
chr6	56938135	56938144	A	-0.442558	0.0347898	4.52599e-37	ENSG00000151914	cDC2	0.999365
chr6	18188780	18188795	T	0.104505	0.0198138	1.33213e-07	ENSG00000165097	cDC2	0.983425
chr6	32643137	32643147	T	0.218092	0.0129484	1.17842e-63	ENSG00000179344	cDC2	0.999962
chr6	32629310	32629320	A	0.696119	0.0154936	0	ENSG00000198502	cDC2	1
chr6	118946129	118946140	A	0.184803	0.0302664	1.02227e-09	ENSG00000253194	cDC2	0.754793
chr7	24685647	24685668	T	-0.187171	0.0192333	2.21073e-22	ENSG00000105928	cDC2	0.990428
chr7	120995945	120995969	TCC	-0.152874	0.0186611	2.56626e-16	ENSG00000106034	cDC2	0.993493
chr7	118196700	118196747	ATTT	0.0674401	0.0113911	3.21075e-09	ENSG00000128534	cDC2	0.865924
chr7	55457619	55457629	T	0.227383	0.0328079	4.18653e-12	ENSG00000154978	cDC2	0.742308
chr7	76509032	76509047	A	0.103926	0.0140738	1.53156e-13	ENSG00000188372	cDC2	0.973911
chr8	78680286	78680315	A	-0.0411742	0.00512544	9.48874e-16	ENSG00000104427	cDC2	0.99897
chr8	73966488	73966503	T	-0.201643	0.0274773	2.15943e-13	ENSG00000154589	cDC2	0.965583
chr8	143118911	143118939	TG	-0.130843	0.0213845	9.44189e-10	ENSG00000177335	cDC2	0.773218
chr9	134905784	134905793	TGC	0.0282192	0.00445838	2.46003e-10	ENSG00000085265	cDC2	0.993434
chr9	33335241	33335247	T	0.124323	0.0261056	1.91383e-06	ENSG00000086102	cDC2	0.965194
chr9	121293697	121293715	A	-0.139363	0.0145586	1.04287e-21	ENSG00000148180	cDC2	0.756695
chr9	121411156	121411180	AC	-0.0731839	0.0078848	1.66891e-20	ENSG00000204136	cDC2	0.999999
chr9	40038809	40038817	AT	0.281309	0.0418109	1.71844e-11	ENSG00000291181	cDC2	0.963317
chr1	174991774	174991793	T	0.052293	0.00971768	7.39795e-08	ENSG00000116161	CD16_Mono	0.954823
chr1	160858084	160858095	A	-0.366886	0.0384314	1.34143e-21	ENSG00000122223	CD16_Mono	0.94258
chr1	28244295	28244307	T	0.126543	0.0226218	2.22064e-08	ENSG00000126698	CD16_Mono	0.770104
chr1	167064311	167064336	AAAG	-0.335012	0.0394101	1.88516e-17	ENSG00000143167	CD16_Mono	0.999997
chr1	54389878	54389889	A	-0.541183	0.0500499	2.9916e-27	ENSG00000157216	CD16_Mono	0.999264
chr1	161220994	161221015	TTG	0.157943	0.0146496	4.21513e-27	ENSG00000158869	CD16_Mono	0.999654
chr1	26245187	26245201	T	0.409754	0.0136759	3.08481e-197	ENSG00000169442	CD16_Mono	0.999994
chr1	15147611	15147622	A	0.426884	0.0470943	1.2524e-19	ENSG00000171729	CD16_Mono	0.999914
chr1	25386842	25386879	AC	0.0885847	0.00838395	4.28438e-26	ENSG00000183726	CD16_Mono	0.992781
chr1	1002415	1002435	T	-0.0759108	0.00585017	1.67773e-38	ENSG00000188290	CD16_Mono	1
chr1	114439537	114439547	A	0.212852	0.035063	1.27453e-09	ENSG00000197323	CD16_Mono	0.955894
chr1	156275131	156275150	A	-0.123522	0.0173812	1.18891e-12	ENSG00000198952	CD16_Mono	0.871565
chr1	28434324	28434338	T	0.285056	0.0270559	5.9068e-26	ENSG00000204138	CD16_Mono	0.924213
chr1	775309	775325	A	-0.172165	0.0214496	1.00326e-15	ENSG00000237491	CD16_Mono	0.995766
chr1	222039713	222039725	AAGA	-0.262126	0.0332001	2.89526e-15	ENSG00000238042	CD16_Mono	0.99972
chr1	247225934	247225945	T	0.0513948	0.00712717	5.54948e-13	ENSG00000259865	CD16_Mono	0.933193
chr1	120472578	120472590	A	0.209904	0.0262546	1.2962e-15	ENSG00000270231	CD16_Mono	0.792405
chr1	120940230	120940243	T	-0.321026	0.0154822	1.66762e-95	ENSG00000287979	CD16_Mono	1
chr10	97399698	97399709	AC	-0.193143	0.0206003	6.86807e-21	ENSG00000052749	CD16_Mono	0.967774
chr10	11840266	11840280	A	0.253826	0.0335974	4.19121e-14	ENSG00000148426	CD16_Mono	0.924886
chr10	63133943	63134027	ACCCTCCACTTCCCCCTCCTC	0.177048	0.0246899	7.45154e-13	ENSG00000148572	CD16_Mono	0.999705
chr10	97425926	97426014	TCCGCCC	-0.0223661	0.00418893	9.32858e-08	ENSG00000171314	CD16_Mono	0.973011
chr10	133177905	133177916	TG	-0.342202	0.0228704	1.28753e-50	ENSG00000171798	CD16_Mono	1
chr10	101024835	101024864	TG	-0.0895935	0.013406	2.33965e-11	ENSG00000186862	CD16_Mono	0.999998
chr10	116924403	116924414	AT	0.494093	0.0627439	3.41385e-15	ENSG00000188316	CD16_Mono	0.870606
chr10	124949449	124949460	AT	-0.337043	0.0269686	7.69303e-36	ENSG00000226899	CD16_Mono	0.94056
chr11	88316477	88316501	AATA	0.162795	0.0095247	1.70513e-65	ENSG00000109861	CD16_Mono	0.999898
chr11	44064607	44064634	T	-0.0462768	0.00580761	1.6087e-15	ENSG00000110455	CD16_Mono	0.956222
chr11	62454412	62454428	A	0.106329	0.0136544	6.85357e-15	ENSG00000124942	CD16_Mono	0.999942
chr11	113314857	113314881	AGGCTCCGCGCGGGGCTCGGGGGC	0.160463	0.0294098	4.86639e-08	ENSG00000149292	CD16_Mono	0.97133
chr11	106065958	106065980	A	0.13813	0.0287949	1.61021e-06	ENSG00000149313	CD16_Mono	0.753975
chr11	117153371	117153379	T	-0.198272	0.0150352	1.03964e-39	ENSG00000149577	CD16_Mono	1
chr11	117153371	117153379	T	-0.224391	0.0157632	5.54413e-46	ENSG00000149591	CD16_Mono	1
chr11	118208241	118208258	AG	-0.715887	0.0580254	5.6901e-35	ENSG00000160593	CD16_Mono	0.999979
chr11	74407862	74407907	TG	-0.0625973	0.0102809	1.13828e-09	ENSG00000165434	CD16_Mono	0.963156
chr11	66321317	66321330	ATA	0.578688	0.0578708	1.52927e-23	ENSG00000174791	CD16_Mono	1
chr11	1894224	1894254	TG	0.113435	0.00893855	6.6693e-37	ENSG00000214026	CD16_Mono	0.999422
chr11	118751054	118751086	AT	0.246017	0.0253255	2.62367e-22	ENSG00000255422	CD16_Mono	0.999242
chr12	31108879	31108887	TG	0.305061	0.0255618	7.84738e-33	ENSG00000013573	CD16_Mono	1
chr12	42278028	42278034	AG	-0.201579	0.0315967	1.77388e-10	ENSG00000015153	CD16_Mono	0.966669
chr12	24899777	24899790	A	-0.266231	0.0165324	2.40549e-58	ENSG00000060982	CD16_Mono	1
chr12	9661384	9661397	T	0.236398	0.0280534	3.55438e-17	ENSG00000069493	CD16_Mono	0.999998
chr12	1061435	1061453	A	-0.246868	0.0304171	4.81384e-16	ENSG00000082805	CD16_Mono	0.989198
chr12	112871735	112871744	AT	0.419388	0.0426606	8.2957e-23	ENSG00000089169	CD16_Mono	0.967003
chr12	122019027	122019039	TTCC	-0.355565	0.0464585	1.95768e-14	ENSG00000110987	CD16_Mono	0.789947
chr12	110482086	110482099	T	0.242689	0.0262789	2.57977e-20	ENSG00000111231	CD16_Mono	0.999437
chr12	123240727	123240751	T	-0.0549984	0.00674113	3.38869e-16	ENSG00000111328	CD16_Mono	0.790915
chr12	75409566	75409578	AT	-0.0463249	0.00564033	2.15429e-16	ENSG00000139278	CD16_Mono	0.999963
chr12	8682803	8682820	A	0.252954	0.0332734	2.90906e-14	ENSG00000166532	CD16_Mono	0.922734
chr12	58030428	58030459	AC	0.0710901	0.00680529	1.52371e-25	ENSG00000166896	CD16_Mono	0.99856
chr12	93770096	93770113	T	0.128919	0.0145921	1.00251e-18	ENSG00000169372	CD16_Mono	0.993893
chr12	40171711	40171720	T	-0.148519	0.0174658	1.84081e-17	ENSG00000188906	CD16_Mono	0.966902
chr12	76658255	76658269	A	0.18944	0.0235894	9.6875e-16	ENSG00000257526	CD16_Mono	0.996471
chr12	69372537	69372552	T	0.0818767	0.00491701	2.93985e-62	ENSG00000257764	CD16_Mono	1
chr13	20655441	20655454	A	0.303526	0.0261348	3.50441e-31	ENSG00000032742	CD16_Mono	1
chr13	95866032	95866052	TG	-0.828057	0.0729348	7.13346e-30	ENSG00000102595	CD16_Mono	0.96034
chr13	52446879	52446896	T	-0.267945	0.0253142	3.50566e-26	ENSG00000136108	CD16_Mono	1
chr14	52796231	52796249	A	0.166295	0.0282595	3.99059e-09	ENSG00000285664	CD16_Mono	0.98591
chr15	55869862	55869894	ATAA	-0.164293	0.0129789	1.00427e-36	ENSG00000069869	CD16_Mono	0.999991
chr15	52185753	52185797	ATT	-0.113986	0.0155217	2.079e-13	ENSG00000069966	CD16_Mono	0.994352
chr15	63120884	63120912	TG	0.0501543	0.00555891	1.84137e-19	ENSG00000103642	CD16_Mono	0.907878
chr15	40619355	40619377	AT	0.172359	0.0146978	9.28455e-32	ENSG00000128891	CD16_Mono	0.813238
chr15	78479919	78479936	A	0.249167	0.0194493	1.42154e-37	ENSG00000136381	CD16_Mono	1
chr15	45654115	45654134	A	0.0856683	0.0120823	1.33724e-12	ENSG00000137767	CD16_Mono	0.999077
chr15	77040697	77040710	A	0.218583	0.0329538	3.28877e-11	ENSG00000140368	CD16_Mono	0.984105
chr15	45370407	45370418	A	-0.216785	0.0295855	2.34649e-13	ENSG00000171763	CD16_Mono	0.752519
chr15	34323940	34323950	A	0.0306007	0.00178421	6.18947e-66	ENSG00000182117	CD16_Mono	0.999954
chr15	30880077	30880095	A	-0.211709	0.0316339	2.19417e-11	ENSG00000198690	CD16_Mono	0.775858
chr15	89913849	89913890	AC	-0.0976907	0.0157578	5.6636e-10	ENSG00000242498	CD16_Mono	0.999443
chr15	50382853	50382868	T	-0.139981	0.0139185	8.53694e-24	ENSG00000244879	CD16_Mono	0.999684
chr15	40583471	40583491	T	0.0377099	0.00391406	5.71795e-22	ENSG00000259536	CD16_Mono	0.796194
chr15	22672552	22672556	A	0.574079	0.090892	2.68321e-10	ENSG00000290399	CD16_Mono	0.990896
chr16	395482	395499	T	-0.12717	0.00808077	8.38559e-56	ENSG00000103202	CD16_Mono	1
chr16	56454653	56454663	A	0.24479	0.0343529	1.03516e-12	ENSG00000125124	CD16_Mono	0.986503
chr16	22426796	22426823	ATTTT	-0.179975	0.0288007	4.13124e-10	ENSG00000140743	CD16_Mono	0.769368
chr16	74621685	74621694	T	0.0563357	0.00806673	2.8748e-12	ENSG00000168411	CD16_Mono	0.981159
chr16	11614298	11614314	T	0.358132	0.0156521	7.23102e-116	ENSG00000189067	CD16_Mono	1
chr16	30265264	30265276	A	-0.355635	0.0678512	1.59364e-07	ENSG00000291047	CD16_Mono	0.989206
chr17	74754371	74754402	TTTC	0.101886	0.0165992	8.35688e-10	ENSG00000109062	CD16_Mono	0.787572
chr17	46217110	46217131	A	-0.329549	0.0204554	2.15026e-58	ENSG00000120071	CD16_Mono	0.851488
chr17	29805863	29805877	A	-0.189533	0.0196357	4.79812e-22	ENSG00000141298	CD16_Mono	0.980815
chr17	82367325	82367339	T	0.136134	0.0153036	5.81354e-19	ENSG00000141574	CD16_Mono	0.935657
chr17	1503185	1503201	T	-0.14876	0.0215688	5.31185e-12	ENSG00000174238	CD16_Mono	0.940752
chr17	78188595	78188609	T	-0.371596	0.0291992	4.22616e-37	ENSG00000183077	CD16_Mono	1
chr17	74565844	74565854	A	-0.189508	0.0229477	1.47846e-16	ENSG00000186407	CD16_Mono	0.975235
chr17	78425756	78425783	T	0.0265888	0.00335473	2.26741e-15	ENSG00000187775	CD16_Mono	0.905757
chr17	29176387	29176397	A	0.629833	0.0735123	1.0556e-17	ENSG00000196535	CD16_Mono	0.885765
chr17	81702857	81702866	AAG	0.480469	0.0491614	1.46592e-22	ENSG00000214087	CD16_Mono	0.998284
chr17	46257652	46257668	A	-0.297502	0.011973	2.73467e-136	ENSG00000214401	CD16_Mono	1
chr17	1458453	1458462	T	-0.303733	0.0602998	4.72771e-07	ENSG00000236618	CD16_Mono	0.988943
chr17	46567710	46567727	A	-0.229952	0.0229334	1.16083e-23	ENSG00000238083	CD16_Mono	0.999998
chr17	5435874	5435896	A	-0.0510272	0.00704657	4.44005e-13	ENSG00000263272	CD16_Mono	0.78738
chr17	64932000	64932013	A	0.199849	0.0156914	3.71797e-37	ENSG00000290457	CD16_Mono	1
chr18	58994880	58994892	T	0.192344	0.0340278	1.58068e-08	ENSG00000074657	CD16_Mono	0.937338
chr18	46939338	46939352	A	-0.235981	0.0284862	1.1908e-16	ENSG00000078043	CD16_Mono	0.999152
chr18	36125350	36125365	A	0.264946	0.0162696	1.26714e-59	ENSG00000134759	CD16_Mono	1
chr18	24489436	24489461	TG	-0.0549456	0.00825067	2.74704e-11	ENSG00000141447	CD16_Mono	0.999226
chr18	54970879	54970911	TTGTT	0.3624	0.0533267	1.07676e-11	ENSG00000166510	CD16_Mono	0.946745
chr18	79464710	79464723	T	0.0401583	0.00326751	1.02287e-34	ENSG00000286186	CD16_Mono	1
chr19	57741591	57741608	A	-0.256713	0.0224076	2.18111e-30	ENSG00000083828	CD16_Mono	0.889899
chr19	8476566	8476579	A	0.134772	0.0163411	1.61843e-16	ENSG00000099785	CD16_Mono	0.979023
chr19	43799095	43799111	TCCC	0.237581	0.0147119	1.15727e-58	ENSG00000104783	CD16_Mono	0.983299
chr19	11322345	11322356	AAG	0.25147	0.0408627	7.55457e-10	ENSG00000105514	CD16_Mono	0.99828
chr19	18519231	18519245	A	-0.199207	0.0420392	2.15201e-06	ENSG00000105701	CD16_Mono	0.967059
chr19	37568317	37568326	C	-0.257201	0.0263036	1.3971e-22	ENSG00000120784	CD16_Mono	0.999999
chr19	55029316	55029376	AT	-0.0439634	0.00447731	9.31112e-23	ENSG00000160439	CD16_Mono	0.999999
chr19	12747009	12747022	A	-0.0737348	0.00640512	1.14973e-30	ENSG00000167815	CD16_Mono	0.997759
chr19	41803417	41803425	TG	-0.0672318	0.00202469	8.81822e-242	ENSG00000170956	CD16_Mono	1
chr19	6900311	6900327	A	-0.17141	0.0258153	3.14e-11	ENSG00000174837	CD16_Mono	0.95895
chr19	21533570	21533581	T	0.30041	0.0342261	1.67586e-18	ENSG00000197013	CD16_Mono	0.983979
chr19	21714644	21714657	A	0.137194	0.0196777	3.12299e-12	ENSG00000197020	CD16_Mono	0.792552
chr19	11962600	11962609	C	-0.569846	0.0586384	2.52805e-22	ENSG00000219665	CD16_Mono	0.988632
chr19	10378833	10378881	ATCTT	-0.0571	0.010686	9.11885e-08	ENSG00000220201	CD16_Mono	0.95932
chr19	7003904	7003916	AT	-0.0531341	0.00514805	5.65093e-25	ENSG00000290427	CD16_Mono	0.88626
chr19	20409961	20409988	AC	-0.0296735	0.0049213	1.64356e-09	ENSG00000291130	CD16_Mono	0.997103
chr2	118958407	118958422	A	0.19818	0.0166849	1.54391e-32	ENSG00000019169	CD16_Mono	1
chr2	187362575	187362590	AC	-0.141984	0.016466	6.53154e-18	ENSG00000064989	CD16_Mono	0.919886
chr2	86182874	86182892	AAAAAC	0.21653	0.0388964	2.59403e-08	ENSG00000132305	CD16_Mono	0.74131
chr2	232675203	232675224	AAGG	0.258048	0.042356	1.11258e-09	ENSG00000135930	CD16_Mono	0.998896
chr2	108550512	108550521	A	-0.120801	0.00765368	4.05133e-56	ENSG00000135968	CD16_Mono	0.999971
chr2	97139294	97139303	T	0.526841	0.0752512	2.53962e-12	ENSG00000135976	CD16_Mono	0.899401
chr2	95249209	95249232	AT	-0.0738606	0.0140434	1.44481e-07	ENSG00000144026	CD16_Mono	0.915596
chr2	55135208	55135225	T	-0.0853917	0.00977675	2.45465e-18	ENSG00000162994	CD16_Mono	0.999998
chr2	241392949	241392960	A	0.579565	0.044106	1.93471e-39	ENSG00000168385	CD16_Mono	1
chr2	190544930	190544953	A	0.144017	0.0185266	7.63297e-15	ENSG00000189362	CD16_Mono	0.886711
chr2	200895978	200895990	T	-0.261357	0.0387652	1.5615e-11	ENSG00000240344	CD16_Mono	0.714502
chr20	16569970	16569995	TG	0.67037	0.0655455	1.4925e-24	ENSG00000089177	CD16_Mono	0.999999
chr20	1527449	1527468	ATAC	2.73763	0.143628	5.36518e-81	ENSG00000101307	CD16_Mono	1
chr20	18034651	18034672	AC	0.124721	0.0159629	5.57691e-15	ENSG00000125871	CD16_Mono	0.933378
chr20	49267477	49267495	T	0.113481	0.0161919	2.40841e-12	ENSG00000177410	CD16_Mono	0.719675
chr20	34460179	34460205	TTG	-0.611023	0.0932648	5.69676e-11	ENSG00000236388	CD16_Mono	0.959813
chr20	18816641	18816653	T	0.191325	0.0403441	2.11271e-06	ENSG00000273148	CD16_Mono	0.850878
chr21	44381952	44381995	ATAG	0.0727156	0.00920364	2.77252e-15	ENSG00000142185	CD16_Mono	0.993203
chr21	28996018	28996034	A	-0.17277	0.0175349	6.65667e-23	ENSG00000156261	CD16_Mono	0.995711
chr21	29159825	29159835	A	0.34738	0.0228362	2.95263e-52	ENSG00000156265	CD16_Mono	1
chr21	44060275	44060293	T	-0.190375	0.0212708	3.55266e-19	ENSG00000160221	CD16_Mono	0.983871
chr21	32386151	32386166	A	-0.201349	0.0254254	2.39039e-15	ENSG00000166979	CD16_Mono	1
chr21	42104430	42104438	T	-0.281056	0.0256386	5.80542e-28	ENSG00000184385	CD16_Mono	1
chr21	32390469	32390480	T	-0.422214	0.0469531	2.42209e-19	ENSG00000256073	CD16_Mono	0.925437
chr22	50533202	50533219	A	0.0737905	0.00548202	2.67291e-41	ENSG00000025708	CD16_Mono	0.832553
chr22	21942268	21942285	T	-0.338076	0.0443025	2.32794e-14	ENSG00000100034	CD16_Mono	0.986968
chr22	37574499	37574520	A	0.178464	0.0137344	1.32432e-38	ENSG00000100079	CD16_Mono	0.96309
chr22	42523568	42523585	T	0.185134	0.0176051	7.29482e-26	ENSG00000189306	CD16_Mono	0.999499
chr22	45128786	45128797	T	-0.228948	0.0294399	7.43775e-15	ENSG00000226328	CD16_Mono	0.957168
chr22	22286948	22286987	ATTTCATCTCATC	-0.14218	0.0175628	5.70312e-16	ENSG00000274422	CD16_Mono	0.999951
chr3	100387579	100387604	AGACAC	-0.125825	0.0229759	4.34092e-08	ENSG00000114021	CD16_Mono	0.717369
chr3	184021949	184021968	TTTG	-0.165169	0.0279874	3.60134e-09	ENSG00000114770	CD16_Mono	0.977177
chr3	160807809	160807823	T	0.462397	0.0577529	1.1805e-15	ENSG00000163590	CD16_Mono	0.733845
chr3	33814588	33814600	AT	0.112698	0.00992083	6.63231e-30	ENSG00000170248	CD16_Mono	0.999705
chr3	71772559	71772574	A	0.497805	0.0617504	7.53164e-16	ENSG00000170837	CD16_Mono	0.999995
chr3	121848878	121848887	C	-0.137734	0.0170485	6.53295e-16	ENSG00000173226	CD16_Mono	0.97688
chr3	48925418	48925433	T	0.326693	0.0295473	2.03596e-28	ENSG00000178252	CD16_Mono	1
chr3	56681087	56681106	A	-0.13433	0.0237682	1.58889e-08	ENSG00000180376	CD16_Mono	0.969648
chr3	40422134	40422159	AC	0.403596	0.0510528	2.66948e-15	ENSG00000223797	CD16_Mono	0.999962
chr4	177507271	177507282	T	0.207946	0.0281676	1.55393e-13	ENSG00000038002	CD16_Mono	0.999983
chr4	2800549	2800559	C	-0.10211	0.0175077	5.46708e-09	ENSG00000087266	CD16_Mono	0.992341
chr4	75904663	75904677	ATT	0.773092	0.0737904	1.10341e-25	ENSG00000138744	CD16_Mono	0.998725
chr4	156692499	156692512	AC	0.841915	0.0603427	3.04969e-44	ENSG00000145431	CD16_Mono	1
chr4	158105222	158105233	AT	-0.168646	0.0258209	6.51635e-11	ENSG00000164125	CD16_Mono	0.994833
chr4	112604223	112604235	A	-0.171627	0.0248347	4.8204e-12	ENSG00000174720	CD16_Mono	0.903693
chr4	56464996	56465009	A	-0.0616509	0.00889788	4.2468e-12	ENSG00000174780	CD16_Mono	0.718222
chr4	99086037	99086060	AAAC	-0.168774	0.0109977	3.74558e-53	ENSG00000197894	CD16_Mono	0.998861
chr4	17691685	17691702	A	-0.0851191	0.00988667	7.33927e-18	ENSG00000249502	CD16_Mono	0.866362
chr4	9136452	9136483	TG	0.18715	0.025189	1.08726e-13	ENSG00000288075	CD16_Mono	0.999787
chr5	150480226	150480237	A	-0.496578	0.0576621	7.18804e-18	ENSG00000070614	CD16_Mono	0.997801
chr5	112499391	112499402	A	0.278545	0.0340817	3.01169e-16	ENSG00000129595	CD16_Mono	1
chr5	16624234	16624354	ACACACACGCAT	0.116138	0.00739646	1.46958e-55	ENSG00000154153	CD16_Mono	0.999958
chr5	154693854	154693869	A	0.110127	0.00844713	7.51941e-39	ENSG00000155506	CD16_Mono	0.765407
chr5	73004636	73004644	A	0.423859	0.034659	2.16433e-34	ENSG00000157107	CD16_Mono	0.964859
chr5	96891536	96891564	AC	0.272292	0.0109739	6.53868e-136	ENSG00000164308	CD16_Mono	0.983012
chr5	141526683	141526703	TTGT	0.188427	0.0262184	6.63262e-13	ENSG00000246422	CD16_Mono	0.747915
chr5	70909082	70909096	T	-0.415342	0.0532833	6.44168e-15	ENSG00000249437	CD16_Mono	0.999998
chr5	141971636	141971658	T	0.0223257	0.00239393	1.0996e-20	ENSG00000254099	CD16_Mono	0.839729
chr6	36393725	36393739	A	0.178982	0.0267233	2.11856e-11	ENSG00000010030	CD16_Mono	0.923884
chr6	34711672	34711688	TTTC	0.217572	0.0281564	1.09874e-14	ENSG00000065060	CD16_Mono	0.98232
chr6	10523431	10523448	A	0.371352	0.0224023	1.03014e-61	ENSG00000111846	CD16_Mono	1
chr6	24705073	24705086	A	0.150403	0.0223189	1.59672e-11	ENSG00000112304	CD16_Mono	0.99792
chr6	170393148	170393166	A	0.0754546	0.0127228	3.01713e-09	ENSG00000112584	CD16_Mono	0.721357
chr6	151507918	151507930	A	0.522769	0.0465149	2.63126e-29	ENSG00000120262	CD16_Mono	0.997059
chr6	42977251	42977271	T	0.170146	0.0161299	5.16257e-26	ENSG00000124587	CD16_Mono	0.856997
chr6	169605108	169605124	A	0.0189771	0.00345955	4.12437e-08	ENSG00000130024	CD16_Mono	0.838246
chr6	158260575	158260591	A	-0.0974147	0.0140818	4.58828e-12	ENSG00000130338	CD16_Mono	0.97186
chr6	30784817	30784831	A	-0.163713	0.0135707	1.64165e-33	ENSG00000137312	CD16_Mono	1
chr6	122703916	122703922	TG	-0.467601	0.0719493	8.0834e-11	ENSG00000172594	CD16_Mono	0.99908
chr6	32635938	32635949	T	0.0913692	0.00579396	5.02765e-56	ENSG00000196126	CD16_Mono	0.938697
chr6	32611479	32611503	TTTC	-0.115461	0.00556293	1.09704e-95	ENSG00000196735	CD16_Mono	0.997557
chr6	150168533	150168565	AACAA	0.0871516	0.00991209	1.46328e-18	ENSG00000198729	CD16_Mono	0.999963
chr6	31197228	31197234	T	0.054814	0.00272781	8.23625e-90	ENSG00000272501	CD16_Mono	0.987528
chr6	99473777	99473802	AC	-0.049985	0.00564108	7.93755e-19	ENSG00000279170	CD16_Mono	0.999791
chr6	29863180	29863189	AAC	-0.319139	0.0452884	1.83065e-12	ENSG00000285761	CD16_Mono	0.980159
chr6	159710270	159710289	AT	-0.124483	0.0115004	2.64207e-27	ENSG00000286533	CD16_Mono	0.825614
chr6	33343407	33343426	T	0.101132	0.0133976	4.40204e-14	ENSG00000289100	CD16_Mono	0.882577
chr6	131148471	131148480	C	0.1672	0.0252903	3.81078e-11	ENSG00000290067	CD16_Mono	0.990913
chr7	96345428	96345448	AG	0.0988198	0.009032	7.33261e-28	ENSG00000004864	CD16_Mono	1
chr7	90594519	90594534	A	0.582023	0.0589054	5.05118e-23	ENSG00000058091	CD16_Mono	0.999999
chr7	121014559	121014574	AAT	-0.0832082	0.0125745	3.65976e-11	ENSG00000106034	CD16_Mono	0.999228
chr7	143336330	143336344	A	-0.258088	0.0193016	8.8943e-41	ENSG00000188037	CD16_Mono	0.999993
chr7	76509032	76509047	A	0.158158	0.0135691	2.1447e-31	ENSG00000188372	CD16_Mono	1
chr8	133487293	133487311	AT	-0.0773729	0.0117359	4.31474e-11	ENSG00000008513	CD16_Mono	0.956761
chr8	141337452	141337461	T	0.0709057	0.00996028	1.08834e-12	ENSG00000022567	CD16_Mono	0.991322
chr8	73966488	73966503	T	-0.276768	0.021221	7.04403e-39	ENSG00000154589	CD16_Mono	0.999998
chr8	21901148	21901162	A	0.243971	0.0305871	1.50817e-15	ENSG00000168546	CD16_Mono	0.997267
chr8	42505961	42505976	ATTT	0.175185	0.030206	6.64443e-09	ENSG00000168575	CD16_Mono	0.909907
chr8	144077069	144077085	A	-0.169965	0.0242941	2.63115e-12	ENSG00000179632	CD16_Mono	0.716168
chr8	71862004	71862020	T	-0.0997673	0.0128667	8.91177e-15	ENSG00000235531	CD16_Mono	0.966017
chr8	78736230	78736244	A	-0.131154	0.0198545	3.9542e-11	ENSG00000285744	CD16_Mono	0.821214
chr9	33681447	33681454	A	-0.102724	0.010294	1.88356e-23	ENSG00000010438	CD16_Mono	0.984635
chr9	75142942	75142957	T	-0.137968	0.0172025	1.05534e-15	ENSG00000106733	CD16_Mono	0.999677
chr9	19113333	19113345	A	0.359235	0.0502692	8.91911e-13	ENSG00000147872	CD16_Mono	0.998496
chr9	121293697	121293715	A	-0.142494	0.0140389	3.31575e-24	ENSG00000148180	CD16_Mono	0.952165
chr9	96685485	96685503	T	0.157461	0.03256	1.32467e-06	ENSG00000158122	CD16_Mono	0.977936
chr9	34327846	34327863	AAT	0.190301	0.014974	5.28759e-37	ENSG00000164978	CD16_Mono	0.959159
chr9	133001719	133001738	A	-0.384218	0.0229158	4.29045e-63	ENSG00000165702	CD16_Mono	0.999978
chr9	133267564	133267580	T	0.271329	0.0310129	2.15431e-18	ENSG00000175164	CD16_Mono	0.999793
chr1	169698471	169698495	TC	0.145237	0.01695	1.04767e-17	ENSG00000000460	Treg	0.836662
chr1	7995620	7995654	AATA	0.0899136	0.00973388	2.53092e-20	ENSG00000049249	Treg	0.813001
chr1	234488789	234488802	T	0.0670222	0.0129257	2.15807e-07	ENSG00000059588	Treg	0.954993
chr1	111623184	111623198	T	-0.463771	0.039716	1.66705e-31	ENSG00000116473	Treg	0.905191
chr1	88999586	88999622	TTCC	-0.246095	0.0394842	4.58297e-10	ENSG00000117226	Treg	0.988873
chr1	96800395	96800414	T	-0.17793	0.0103154	1.14053e-66	ENSG00000117569	Treg	1
chr1	173521477	173521498	AT	-0.0569617	0.00483717	5.20051e-32	ENSG00000117592	Treg	0.999982
chr1	110804355	110804370	T	0.148136	0.0183397	6.6217e-16	ENSG00000143119	Treg	0.981577
chr1	74066187	74066204	A	0.227052	0.0259677	2.2574e-18	ENSG00000162620	Treg	0.972005
chr1	206928427	206928439	A	-0.150533	0.0248	1.28004e-09	ENSG00000162892	Treg	0.973939
chr1	156302039	156302052	A	-0.249357	0.0274756	1.1307e-19	ENSG00000163468	Treg	0.87613
chr1	39019038	39019086	ATTT	0.0769123	0.00802817	9.67633e-22	ENSG00000168653	Treg	0.997669
chr1	58582331	58582339	T	-0.578596	0.0408352	1.42386e-45	ENSG00000173406	Treg	0.998214
chr1	169698470	169698495	TC	0.146044	0.0170875	1.26551e-17	ENSG00000174175	Treg	0.998843
chr1	37995726	37995740	A	-0.0769193	0.00838718	4.68365e-20	ENSG00000183386	Treg	0.999467
chr1	15613389	15613398	T	-0.106579	0.0179641	2.97632e-09	ENSG00000197312	Treg	0.997318
chr1	167465327	167465345	T	0.104937	0.0120594	3.27041e-18	ENSG00000198821	Treg	0.999962
chr1	28381008	28381024	T	0.145598	0.013623	1.16283e-26	ENSG00000204138	Treg	0.999766
chr1	120470449	120470463	A	0.20931	0.0257096	3.90927e-16	ENSG00000270231	Treg	0.999885
chr1	149419841	149419855	AT	-0.0599429	0.00942373	2.00636e-10	ENSG00000271383	Treg	0.925918
chr1	205762038	205762057	A	0.687783	0.025015	2.02653e-166	ENSG00000286619	Treg	0.996522
chr1	146391941	146391957	AT	-0.0495627	0.00295875	5.54773e-63	ENSG00000287978	Treg	0.997479
chr1	120940790	120940810	T	0.157848	0.0119888	1.37066e-39	ENSG00000287979	Treg	0.997473
chr10	26431191	26431205	T	0.110548	0.0115333	9.23795e-22	ENSG00000077420	Treg	0.998583
chr10	125907995	125908012	T	-0.38488	0.0281238	1.24408e-42	ENSG00000089876	Treg	0.907428
chr10	17173772	17173792	T	0.217207	0.0218354	2.58638e-23	ENSG00000107611	Treg	1
chr10	17173772	17173792	T	0.201111	0.0217549	2.36618e-20	ENSG00000107614	Treg	0.996496
chr10	84503226	84503235	A	-0.905269	0.0410064	5.34192e-108	ENSG00000107771	Treg	0.77164
chr10	24610372	24610389	A	-0.253135	0.0305474	1.16495e-16	ENSG00000107863	Treg	0.989508
chr10	119102824	119102843	A	-0.183267	0.0144078	4.57906e-37	ENSG00000119979	Treg	0.999872
chr10	89388113	89388123	T	-0.240959	0.03851	3.9235e-10	ENSG00000152778	Treg	0.996771
chr10	123181855	123181882	T	-0.0626276	0.0109471	1.05944e-08	ENSG00000154473	Treg	0.748765
chr10	98113876	98113891	AG	0.12146	0.0239232	3.83306e-07	ENSG00000166024	Treg	0.927692
chr10	70220253	70220270	T	-0.345617	0.0219882	1.13242e-55	ENSG00000180817	Treg	0.999619
chr10	62242013	62242029	T	0.340018	0.0195448	8.71679e-68	ENSG00000182010	Treg	0.999964
chr10	1262287	1262321	ATA	0.101871	0.00935676	1.32354e-27	ENSG00000185736	Treg	0.737743
chr10	32920982	32921007	AAAAAC	0.404032	0.0290844	7.11307e-44	ENSG00000216937	Treg	0.999996
chr10	124955223	124955243	T	0.529903	0.0303578	3.1404e-68	ENSG00000226899	Treg	0.99996
chr11	17268672	17268685	T	-0.145256	0.0191907	3.75928e-14	ENSG00000070081	Treg	0.918951
chr11	108123068	108123081	AC	0.127502	0.0207688	8.29782e-10	ENSG00000075239	Treg	0.974074
chr11	67560615	67560633	A	-0.1142	0.01164	1.00992e-22	ENSG00000084207	Treg	0.956135
chr11	130848310	130848319	T	-0.086537	0.00809985	1.2123e-26	ENSG00000120451	Treg	0.999997
chr11	68919192	68919204	TCCCCG	0.311897	0.0329752	3.12298e-21	ENSG00000132740	Treg	0.998704
chr11	57528483	57528517	AT	0.140945	0.00713855	8.989e-87	ENSG00000134809	Treg	0.999938
chr11	30347717	30347737	T	0.314648	0.0254954	5.42186e-35	ENSG00000152219	Treg	1
chr11	118223094	118223115	A	-0.121538	0.010753	1.27127e-29	ENSG00000160593	Treg	1
chr11	65886169	65886190	A	0.257497	0.0271196	2.20493e-21	ENSG00000172543	Treg	1
chr11	71455008	71455019	T	0.270558	0.0362049	7.84158e-14	ENSG00000254682	Treg	0.932336
chr12	122586792	122586821	ATTT	-0.130581	0.0114636	4.64212e-30	ENSG00000111011	Treg	0.991739
chr12	130834356	130834377	A	-0.33396	0.0229455	5.47057e-48	ENSG00000111450	Treg	1
chr12	101693737	101693761	AAAT	0.729757	0.027824	1.28697e-151	ENSG00000111666	Treg	0.89288
chr12	66263027	66263035	TCTT	0.180115	0.0210571	1.19277e-17	ENSG00000127311	Treg	0.996272
chr12	62215680	62215734	AACTTGTTTCTCTTGCTTAAGAGAAAC	0.335828	0.0293575	2.66199e-30	ENSG00000135655	Treg	1
chr12	670216	670227	A	-0.295801	0.020743	3.86968e-46	ENSG00000177406	Treg	0.980156
chr12	50889785	50889808	T	0.134164	0.0141912	3.26085e-21	ENSG00000185432	Treg	0.999999
chr12	56084598	56084613	A	-0.365892	0.00785762	0	ENSG00000197728	Treg	1
chr12	62215680	62215734	AACTTGTTTCTCTTGCTTAAGAGAAAC	0.556882	0.0247743	6.78635e-112	ENSG00000198673	Treg	1
chr14	34708833	34708855	A	0.206097	0.0232402	7.43951e-19	ENSG00000165410	Treg	1
chr14	49630740	49630756	AC	0.034403	0.00336871	1.74251e-24	ENSG00000165502	Treg	0.999999
chr15	85022426	85022443	T	0.160468	0.0139566	1.35599e-30	ENSG00000073417	Treg	1
chr15	64872745	64872765	A	0.490891	0.0256676	1.56608e-81	ENSG00000166839	Treg	1
chr15	34574303	34574319	T	0.286981	0.013673	8.28521e-98	ENSG00000215252	Treg	0.954884
chr15	81967814	81967838	A	-0.129594	0.00858691	1.82788e-51	ENSG00000259692	Treg	0.999934
chr15	50375394	50375406	T	0.334546	0.0306742	1.07384e-27	ENSG00000259715	Treg	0.999971
chr16	88696524	88696534	T	0.180975	0.017409	2.59969e-25	ENSG00000158717	Treg	0.923549
chr16	50341642	50341660	A	0.131502	0.00990148	2.98072e-40	ENSG00000166164	Treg	1
chr16	11853855	11853885	T	-0.155205	0.00963856	2.45081e-58	ENSG00000261216	Treg	0.999521
chr16	29103642	29103656	T	0.231754	0.0264594	1.97246e-18	ENSG00000291188	Treg	0.993102
chr17	58830294	58830324	ATT	0.0629316	0.00752322	6.0121e-17	ENSG00000108384	Treg	0.886408
chr17	6759629	6759657	TG	0.270355	0.0402828	1.92736e-11	ENSG00000132530	Treg	0.999958
chr17	35211558	35211572	T	-0.259959	0.0238842	1.37135e-27	ENSG00000166750	Treg	0.779553
chr17	63179973	63179993	A	-0.172408	0.0171879	1.11636e-23	ENSG00000170921	Treg	0.998644
chr17	48521354	48521372	T	-0.207657	0.0131026	1.43854e-56	ENSG00000173917	Treg	1
chr17	81668882	81668899	T	0.275907	0.0166404	9.63043e-62	ENSG00000214087	Treg	1
chr17	46490875	46490887	T	-0.531835	0.0378401	7.19657e-45	ENSG00000238083	Treg	0.963719
chr17	48268264	48268274	A	-0.0742537	0.00911535	3.76164e-16	ENSG00000263787	Treg	0.966525
chr17	18590368	18590387	A	0.125217	0.0150075	7.20562e-17	ENSG00000291090	Treg	0.979443
chr18	45979154	45979166	TCT	-0.356778	0.0301458	2.57031e-32	ENSG00000152229	Treg	0.975785
chr18	9114445	9114465	T	0.107022	0.00943106	7.60499e-30	ENSG00000263847	Treg	0.933765
chr18	47087752	47087783	TG	0.0649184	0.0108581	2.24756e-09	ENSG00000266957	Treg	0.978744
chr19	48597337	48597357	T	-0.159451	0.020882	2.24474e-14	ENSG00000088002	Treg	0.977962
chr19	8295947	8295952	T	0.0488976	0.00355222	4.11854e-43	ENSG00000090661	Treg	1
chr19	19741812	19741827	T	0.381713	0.0302639	1.79446e-36	ENSG00000105708	Treg	1
chr19	46630311	46630329	TC	-0.201873	0.0128123	6.2293e-56	ENSG00000160013	Treg	0.999995
chr19	21354843	21354865	T	-0.0841457	0.00839108	1.14815e-23	ENSG00000182141	Treg	0.944478
chr19	57391297	57391311	T	-0.193848	0.0213166	9.56784e-20	ENSG00000186230	Treg	0.956955
chr19	22037673	22037682	T	0.320563	0.0252349	5.68022e-37	ENSG00000197134	Treg	0.999997
chr19	28356637	28356652	A	-0.318684	0.0158955	2.07483e-89	ENSG00000267320	Treg	0.998731
chr19	8295947	8295952	T	0.0575002	0.00343887	9.26899e-63	ENSG00000271717	Treg	1
chr2	37158193	37158211	A	-0.100641	0.0177647	1.46819e-08	ENSG00000055332	Treg	0.884033
chr2	201265981	201265995	T	-0.193036	0.0258174	7.60572e-14	ENSG00000064012	Treg	0.853876
chr2	73358008	73358028	A	0.155623	0.0110993	1.15959e-44	ENSG00000116127	Treg	1
chr2	113455722	113455738	T	0.325422	0.0352093	2.40812e-20	ENSG00000136682	Treg	0.999622
chr2	169638341	169638353	A	0.19136	0.0353358	6.11249e-08	ENSG00000154479	Treg	0.777653
chr2	241038069	241038078	C	0.115864	0.0171873	1.5705e-11	ENSG00000162804	Treg	0.720912
chr2	197719026	197719038	T	-0.490662	0.0305344	4.19812e-58	ENSG00000162944	Treg	0.993342
chr2	112503387	112503403	TG	0.412144	0.0379165	1.60591e-27	ENSG00000169629	Treg	0.997871
chr2	131481435	131481453	T	-0.186309	0.012678	6.89115e-49	ENSG00000173272	Treg	1
chr2	19957556	19957570	T	0.258244	0.0376846	7.24327e-12	ENSG00000183891	Treg	0.995342
chr2	151269503	151269522	T	-0.169233	0.0134882	4.13975e-36	ENSG00000184898	Treg	0.999999
chr2	179249212	179249229	A	0.33394	0.0145103	3.38028e-117	ENSG00000187231	Treg	0.97711
chr2	152661832	152661853	T	-0.0982728	0.0184438	9.91706e-08	ENSG00000196504	Treg	0.870116
chr2	69397914	69397934	A	0.118598	0.0156784	3.89638e-14	ENSG00000198380	Treg	0.740543
chr2	105880936	105880968	T	0.0250514	0.00203055	5.70525e-35	ENSG00000234162	Treg	1
chr2	37609431	37609445	A	-0.209787	0.0136135	1.39634e-53	ENSG00000236213	Treg	0.999527
chr2	196147736	196147750	T	0.2618	0.0232328	1.87675e-29	ENSG00000272211	Treg	1
chr2	239117565	239117587	A	0.0439113	0.00709804	6.15533e-10	ENSG00000286307	Treg	0.960505
chr2	131703436	131703457	AT	0.247245	0.018885	3.65222e-39	ENSG00000287151	Treg	0.988778
chr2	37609641	37609649	AT	-0.101828	0.0139872	3.33534e-13	ENSG00000289545	Treg	0.999778
chr2	201293817	201293826	A	-0.407975	0.0310485	1.94459e-39	ENSG00000289698	Treg	0.836747
chr20	16574082	16574107	T	-0.076198	0.00421454	4.59787e-73	ENSG00000089177	Treg	1
chr20	13260602	13260616	T	0.282759	0.0479629	3.73832e-09	ENSG00000101230	Treg	0.975242
chr20	13785298	13785323	CGGGGCGG	0.147596	0.0184813	1.39155e-15	ENSG00000101247	Treg	0.991838
chr20	18495644	18495662	A	-0.22364	0.0314825	1.21543e-12	ENSG00000101310	Treg	0.920161
chr20	63976174	63976196	AAAC	0.781051	0.0390941	8.42982e-89	ENSG00000196421	Treg	1
chr20	35989866	35989890	AG	-0.0589224	0.0114192	2.47033e-07	ENSG00000260032	Treg	0.953993
chr21	29461526	29461537	T	1.07738	0.0433264	1.71499e-136	ENSG00000156273	Treg	1
chr22	42069619	42069640	A	-0.374733	0.0105495	2.30692e-276	ENSG00000183172	Treg	1
chr22	31277416	31277433	A	-0.229927	0.0267585	8.49734e-18	ENSG00000228839	Treg	0.85743
chr22	23678846	23678863	A	0.11552	0.00968811	8.88199e-33	ENSG00000291299	Treg	0.999442
chr3	122807224	122807238	AT	0.225597	0.0317953	1.29068e-12	ENSG00000169087	Treg	0.823602
chr3	32293077	32293098	AT	-0.175545	0.0145923	2.47171e-33	ENSG00000170293	Treg	0.736194
chr3	45697269	45697294	T	0.0360119	0.00701413	2.83357e-07	ENSG00000211456	Treg	0.963066
chr3	20184926	20184936	A	0.30089	0.0121321	8.72364e-136	ENSG00000231304	Treg	0.994943
chr4	169585018	169585026	A	0.45753	0.0457217	1.422e-23	ENSG00000137601	Treg	0.998934
chr4	118845180	118845190	T	-0.307479	0.0306265	1.02053e-23	ENSG00000172403	Treg	0.901647
chr4	82456215	82456231	T	0.198462	0.0336612	3.72704e-09	ENSG00000249242	Treg	0.888265
chr4	25159110	25159125	A	-0.392384	0.0428902	5.76905e-20	ENSG00000281501	Treg	0.709446
chr5	138740801	138740821	TCCT	0.0364491	0.0042347	7.48299e-18	ENSG00000044115	Treg	0.944378
chr5	65547390	65547408	A	0.260644	0.0152109	8.08354e-66	ENSG00000049192	Treg	0.861883
chr5	65550174	65550199	A	-0.10689	0.00245346	0	ENSG00000123219	Treg	1
chr5	50569763	50569780	A	0.147777	0.0232398	2.03353e-10	ENSG00000151883	Treg	0.8996
chr5	96912200	96912219	AAAAG	2.60559	0.127655	1.33201e-92	ENSG00000164308	Treg	1
chr5	113045799	113045816	A	-0.220462	0.0174722	1.68306e-36	ENSG00000172795	Treg	0.995286
chr5	70909082	70909096	T	-0.743191	0.0644094	8.43307e-31	ENSG00000249437	Treg	0.999999
chr5	177709360	177709377	T	0.0746012	0.0110771	1.64255e-11	ENSG00000290968	Treg	0.881241
chr6	37698153	37698185	TTTCTC	0.245558	0.00879381	1.36437e-171	ENSG00000112139	Treg	1
chr6	42961550	42961571	T	-0.0336651	0.00355246	2.62766e-21	ENSG00000124587	Treg	0.997043
chr6	13328502	13328520	TGCCGC	0.0638389	0.0104627	1.05034e-09	ENSG00000145979	Treg	0.963937
chr6	36943514	36943529	A	0.166571	0.0111708	2.77918e-50	ENSG00000164530	Treg	0.975203
chr6	32643137	32643147	T	0.240166	0.0108024	1.66364e-109	ENSG00000179344	Treg	1
chr6	26351841	26351850	AAG	0.523613	0.0323537	6.53722e-59	ENSG00000186470	Treg	0.941514
chr6	44877468	44877487	A	-0.329963	0.0139935	6.21246e-123	ENSG00000196284	Treg	0.99995
chr6	32629310	32629320	A	0.464997	0.0183148	3.32176e-142	ENSG00000198502	Treg	1
chr6	85672126	85672142	A	-0.564014	0.0176132	5.34978e-225	ENSG00000203875	Treg	1
chr6	31207873	31207893	A	0.192888	0.00858433	8.20142e-112	ENSG00000272501	Treg	1
chr6	8439066	8439082	TTCC	-0.0764331	0.00752123	2.92098e-24	ENSG00000285219	Treg	0.998961
chr7	156812317	156812336	AG	-0.653351	0.0653673	1.60169e-23	ENSG00000105983	Treg	0.803224
chr7	142843207	142843244	AC	0.0361875	0.00486647	1.03704e-13	ENSG00000106123	Treg	0.70528
chr7	100299262	100299277	A	-0.279878	0.0384599	3.40923e-13	ENSG00000121716	Treg	0.75789
chr7	77271495	77271503	AC	-0.449433	0.0613369	2.34841e-13	ENSG00000127951	Treg	0.995551
chr7	99883013	99883026	T	0.199301	0.0274708	4.01638e-13	ENSG00000146833	Treg	0.967021
chr7	44875760	44875775	A	-0.116674	0.0154173	3.79772e-14	ENSG00000196262	Treg	0.980887
chr7	142340379	142340428	AGGA	-0.0830554	0.0106009	4.69881e-15	ENSG00000283063	Treg	0.975769
chr7	100199899	100199916	A	0.197894	0.0168014	5.04166e-32	ENSG00000291122	Treg	0.845936
chr8	80106826	80106835	A	-0.318289	0.0234875	7.77327e-42	ENSG00000076554	Treg	1
chr8	11836152	11836167	A	-0.242983	0.0131748	5.93054e-76	ENSG00000079459	Treg	0.999918
chr8	78687770	78687781	AT	-0.197118	0.0347963	1.47095e-08	ENSG00000104432	Treg	0.981021
chr8	17070650	17070658	A	-0.100518	0.0134978	9.54699e-14	ENSG00000155970	Treg	0.95408
chr8	1747487	1747498	T	0.34775	0.0329861	5.51132e-26	ENSG00000253982	Treg	0.999989
chr8	133057774	133057787	A	0.10852	0.0146005	1.06477e-13	ENSG00000287736	Treg	0.996838
chr9	33120194	33120206	A	-0.273719	0.0149354	5.05336e-75	ENSG00000086062	Treg	1
chr9	97918386	97918401	A	-0.060342	0.0104462	7.62916e-09	ENSG00000136932	Treg	0.780038
chr9	37157197	37157212	A	0.298292	0.0268374	1.06304e-28	ENSG00000147905	Treg	0.99992
chr9	128813542	128813577	AAAT	0.111304	0.0151545	2.06326e-13	ENSG00000167136	Treg	0.996883
chr9	171336	171347	A	0.0594592	0.0105153	1.56266e-08	ENSG00000172785	Treg	0.974045
chr1	202551527	202551537	T	-0.177593	0.0282068	3.05169e-10	ENSG00000077157	CD14_Mono	0.80542
chr1	192554570	192554585	A	0.655587	0.0355932	9.27096e-76	ENSG00000090104	CD14_Mono	1
chr1	111688265	111688299	TG	0.0484085	0.00725733	2.55289e-11	ENSG00000116473	CD14_Mono	0.980601
chr1	62568683	62568689	ACC	0.365017	0.0305819	7.70709e-33	ENSG00000116641	CD14_Mono	1
chr1	74729134	74729147	T	0.405295	0.0558924	4.12615e-13	ENSG00000116791	CD14_Mono	0.999524
chr1	17087478	17087495	TGTT	0.531499	0.0413847	9.4303e-38	ENSG00000117115	CD14_Mono	0.999999
chr1	89012858	89012868	T	-0.0174155	0.00215091	5.64316e-16	ENSG00000117226	CD14_Mono	0.999983
chr1	52833447	52833468	A	-0.283424	0.0345708	2.43718e-16	ENSG00000121310	CD14_Mono	0.758425
chr1	26319464	26319478	A	-0.24952	0.0331526	5.21565e-14	ENSG00000130695	CD14_Mono	0.832311
chr1	2585382	2585391	G	-0.11926	0.0193502	7.12707e-10	ENSG00000142606	CD14_Mono	0.891033
chr1	26315960	26315977	T	-0.0592586	0.00557314	2.09474e-26	ENSG00000142669	CD14_Mono	0.810844
chr1	21487550	21487564	T	0.233706	0.0279114	5.61038e-17	ENSG00000142794	CD14_Mono	1
chr1	233339291	233339327	TCTTCTTCTTCC	-0.0254833	0.00397455	1.43974e-10	ENSG00000143674	CD14_Mono	0.99949
chr1	161190670	161190685	AC	0.169224	0.0291562	6.47356e-09	ENSG00000158882	CD14_Mono	0.985857
chr1	32717590	32717607	T	0.177583	0.0320683	3.06547e-08	ENSG00000162522	CD14_Mono	0.97801
chr1	212876372	212876386	T	-0.204641	0.0336659	1.21242e-09	ENSG00000162769	CD14_Mono	0.963126
chr1	231646058	231646071	T	0.230215	0.0253666	1.13137e-19	ENSG00000162946	CD14_Mono	0.964641
chr1	39007206	39007218	A	-0.438708	0.0209491	2.23866e-97	ENSG00000168653	CD14_Mono	1
chr1	109642569	109642599	AC	-0.0840668	0.0116336	4.96639e-13	ENSG00000168765	CD14_Mono	0.949587
chr1	89818072	89818091	T	-0.166376	0.0140888	3.50399e-32	ENSG00000171492	CD14_Mono	0.999932
chr1	15173676	15173689	A	-0.0716502	0.0108509	4.02563e-11	ENSG00000171729	CD14_Mono	0.964205
chr1	23903577	23903593	A	0.151811	0.0211612	7.28274e-13	ENSG00000179163	CD14_Mono	0.999925
chr1	25386842	25386879	AC	0.124181	0.0074252	8.71804e-63	ENSG00000183726	CD14_Mono	1
chr1	16418571	16418583	T	0.205237	0.0376952	5.19097e-08	ENSG00000187144	CD14_Mono	0.998422
chr1	145864908	145864915	A	-0.142682	0.0240468	2.96524e-09	ENSG00000198483	CD14_Mono	0.99509
chr1	156275131	156275150	A	-0.295978	0.0189899	9.04745e-55	ENSG00000198715	CD14_Mono	0.999994
chr1	28434324	28434338	T	0.217152	0.0239093	1.06268e-19	ENSG00000204138	CD14_Mono	0.99987
chr1	161023863	161023877	TC	-0.403591	0.0364623	1.77907e-28	ENSG00000215845	CD14_Mono	0.99922
chr1	16447062	16447078	A	0.312261	0.0428729	3.25485e-13	ENSG00000226029	CD14_Mono	0.99998
chr1	120940230	120940243	T	-0.139389	0.0201962	5.13591e-12	ENSG00000226067	CD14_Mono	0.999784
chr1	212223314	212223350	TG	0.0386658	0.00559113	4.66053e-12	ENSG00000226251	CD14_Mono	0.993672
chr1	113023250	113023260	T	-0.268386	0.0394774	1.05734e-11	ENSG00000226419	CD14_Mono	0.999997
chr1	108109962	108109980	AC	-0.335337	0.0292598	2.07824e-30	ENSG00000226822	CD14_Mono	0.999511
chr1	221933986	221934033	ATAA	0.0648264	0.00913334	1.26778e-12	ENSG00000227925	CD14_Mono	0.999849
chr1	119062466	119062476	A	-0.227035	0.0281188	6.79728e-16	ENSG00000231365	CD14_Mono	0.983994
chr1	200695529	200695547	T	0.0758402	0.00865118	1.84384e-18	ENSG00000260088	CD14_Mono	0.997629
chr1	120935444	120935458	A	-0.294891	0.0128685	3.24032e-116	ENSG00000273136	CD14_Mono	1
chr1	150086490	150086500	TG	-0.353227	0.0402791	1.79497e-18	ENSG00000285554	CD14_Mono	0.981972
chr1	149505171	149505195	TG	-0.0778257	0.011633	2.23081e-11	ENSG00000286219	CD14_Mono	0.999097
chr1	146391870	146391966	ATATATATGTATGTAT	-0.163419	0.0174518	7.67243e-21	ENSG00000287978	CD14_Mono	0.999231
chr10	119108481	119108498	A	0.0277506	0.00346899	1.2482e-15	ENSG00000119979	CD14_Mono	0.999879
chr10	91412455	91412467	T	0.449807	0.0628943	8.56551e-13	ENSG00000165338	CD14_Mono	0.999993
chr10	45555743	45555753	A	0.0971744	0.0166455	5.28749e-09	ENSG00000165406	CD14_Mono	0.997844
chr10	97425926	97426014	TCCGCCC	-0.0306947	0.00388267	2.6669e-15	ENSG00000171314	CD14_Mono	1
chr10	112328315	112328327	A	-0.291188	0.0182472	2.50752e-57	ENSG00000197142	CD14_Mono	0.99999
chr10	102858190	102858202	AG	0.168009	0.0223137	5.09833e-14	ENSG00000214435	CD14_Mono	0.792575
chr10	79788420	79788438	AT	-0.0428281	0.00281032	1.9311e-52	ENSG00000225484	CD14_Mono	0.994266
chr11	47774335	47774348	T	0.279333	0.0269772	3.9972e-25	ENSG00000030066	CD14_Mono	0.997719
chr11	72137489	72137503	T	1.45701	0.0554493	3.5665e-152	ENSG00000110203	CD14_Mono	1
chr11	130903716	130903750	AC	0.199947	0.0176747	1.13673e-29	ENSG00000120451	CD14_Mono	1
chr11	45860386	45860406	A	-0.116328	0.0202514	9.23485e-09	ENSG00000121653	CD14_Mono	0.996658
chr11	63465371	63465413	TG	0.0854896	0.0126802	1.56245e-11	ENSG00000133317	CD14_Mono	0.999474
chr11	47249937	47249950	A	-0.238049	0.0279953	1.84454e-17	ENSG00000134574	CD14_Mono	0.999997
chr11	61846422	61846442	TC	-0.249027	0.0270993	3.94978e-20	ENSG00000134824	CD14_Mono	0.902075
chr11	78507522	78507537	T	0.22778	0.0312988	3.39816e-13	ENSG00000137513	CD14_Mono	0.920495
chr11	79373330	79373354	ATGG	-0.266588	0.0210206	7.41725e-37	ENSG00000149256	CD14_Mono	1
chr11	125024959	125024967	T	0.355638	0.0334125	1.86267e-26	ENSG00000149548	CD14_Mono	1
chr11	117153371	117153379	T	-0.199836	0.015968	6.20045e-36	ENSG00000149591	CD14_Mono	0.999986
chr11	64407753	64407765	TG	0.154735	0.0162276	1.49476e-21	ENSG00000162302	CD14_Mono	0.929785
chr11	74402643	74402661	AT	0.032995	0.00430588	1.81965e-14	ENSG00000165434	CD14_Mono	0.902769
chr11	74920006	74920023	A	0.606108	0.0326783	8.50427e-77	ENSG00000166435	CD14_Mono	0.999973
chr11	65567636	65567652	A	-0.236397	0.0472727	5.71204e-07	ENSG00000176973	CD14_Mono	0.928655
chr11	1894224	1894254	TG	0.123439	0.00876996	5.39383e-45	ENSG00000214026	CD14_Mono	1
chr11	8974535	8974577	ATATAG	0.139555	0.0171352	3.81441e-16	ENSG00000254860	CD14_Mono	0.890007
chr12	78941394	78941435	AC	0.0367829	0.00456238	7.49183e-16	ENSG00000067715	CD14_Mono	0.999949
chr12	96037856	96037865	TG	0.748905	0.112592	2.9017e-11	ENSG00000084110	CD14_Mono	0.996278
chr12	112849408	112849435	TG	-0.207535	0.0186905	1.20277e-28	ENSG00000089169	CD14_Mono	0.99659
chr12	69379583	69379620	T	0.0305693	0.00169869	2.10249e-72	ENSG00000090382	CD14_Mono	0.955965
chr12	122019027	122019039	TTCC	-0.33845	0.044925	4.93348e-14	ENSG00000110987	CD14_Mono	1
chr12	389552	389562	AGGCGGGGCG	0.0875381	0.011127	3.62784e-15	ENSG00000120647	CD14_Mono	0.993876
chr12	50782234	50782239	T	0.0653422	0.0117272	2.52083e-08	ENSG00000123268	CD14_Mono	0.921575
chr12	62215680	62215734	AACTTGTTTCTCTTGCTTAAGAGAAAC	0.228239	0.0215913	4.06558e-26	ENSG00000135655	CD14_Mono	1
chr12	48953423	48953430	A	-0.528893	0.0641765	1.7047e-16	ENSG00000139537	CD14_Mono	0.845935
chr12	9957490	9957504	A	0.532718	0.0217143	6.572e-133	ENSG00000172322	CD14_Mono	1
chr12	55982244	55982261	A	-0.417584	0.00948521	0	ENSG00000197728	CD14_Mono	0.99961
chr12	93527014	93527048	TG	0.231244	0.0319106	4.27271e-13	ENSG00000198015	CD14_Mono	0.739542
chr12	8475320	8475326	TC	0.324429	0.0355727	7.50007e-20	ENSG00000205846	CD14_Mono	1
chr12	46328951	46328980	TTTTG	-1.27825	0.147502	4.47703e-18	ENSG00000257261	CD14_Mono	0.987096
chr12	69353497	69353508	T	0.0553274	0.00177208	5.41676e-214	ENSG00000257764	CD14_Mono	1
chr13	100644821	100644832	T	0.201542	0.0244761	1.80662e-16	ENSG00000125247	CD14_Mono	0.998777
chr13	52446879	52446896	T	-0.262019	0.0234591	5.77074e-29	ENSG00000136108	CD14_Mono	1
chr13	49513328	49513347	T	-0.151446	0.0219207	4.88717e-12	ENSG00000136169	CD14_Mono	0.888635
chr13	43879810	43879837	AGGTGGGCG	-0.0845601	0.00981357	6.8939e-18	ENSG00000151773	CD14_Mono	0.999983
chr14	77733781	77733790	A	0.0790441	0.0090215	1.92262e-18	ENSG00000063761	CD14_Mono	1
chr14	76749590	76749647	ATGGTCTCCCTCTCCCC	0.468799	0.0436409	6.44937e-27	ENSG00000071246	CD14_Mono	1
chr14	35042874	35042894	AC	-0.185144	0.0131621	6.10342e-45	ENSG00000092020	CD14_Mono	1
chr14	50132354	50132378	A	-0.103829	0.0201374	2.52232e-07	ENSG00000100483	CD14_Mono	0.981385
chr14	34733202	34733218	A	0.140817	0.0195827	6.43882e-13	ENSG00000165410	CD14_Mono	0.999961
chr14	21086382	21086393	T	0.300601	0.0309842	2.96348e-22	ENSG00000165801	CD14_Mono	0.864727
chr14	100050745	100050760	T	0.187588	0.0283985	3.95997e-11	ENSG00000196405	CD14_Mono	0.987344
chr14	20675073	20675086	T	-0.48895	0.0590375	1.21094e-16	ENSG00000258818	CD14_Mono	0.991164
chr14	73870032	73870044	A	-0.187756	0.029167	1.21634e-10	ENSG00000259065	CD14_Mono	0.999094
chr14	67721738	67721764	AT	-0.193872	0.0318868	1.20174e-09	ENSG00000286861	CD14_Mono	0.992837
chr15	66326931	66326943	T	-0.276092	0.0517669	9.64088e-08	ENSG00000075131	CD14_Mono	0.792463
chr15	78938368	78938381	A	-0.310061	0.0273663	9.3168e-30	ENSG00000103811	CD14_Mono	1
chr15	51502306	51502339	TG	-0.0822736	0.0106516	1.12672e-14	ENSG00000104093	CD14_Mono	0.910386
chr15	78587665	78587674	T	-0.234778	0.0306049	1.70333e-14	ENSG00000136381	CD14_Mono	0.78616
chr15	83089330	83089361	TTTG	-1.15549	0.116456	3.33838e-23	ENSG00000136404	CD14_Mono	0.92377
chr15	45370407	45370418	A	-0.257589	0.0287958	3.70758e-19	ENSG00000171763	CD14_Mono	0.965891
chr15	42544517	42544532	AAAT	-0.76378	0.132471	8.13442e-09	ENSG00000180979	CD14_Mono	0.997893
chr15	89913849	89913890	AC	-0.213342	0.0182354	1.28506e-31	ENSG00000242498	CD14_Mono	1
chr15	33163298	33163311	T	-0.307813	0.0301791	1.99189e-24	ENSG00000248905	CD14_Mono	0.925168
chr15	84533720	84533731	TG	-0.893178	0.0875807	2.01696e-24	ENSG00000291027	CD14_Mono	1
chr16	75553621	75553639	A	-0.0671332	0.0127587	1.42692e-07	ENSG00000065457	CD14_Mono	0.966919
chr16	55448602	55448614	AGGA	0.132824	0.0122182	1.58414e-27	ENSG00000087245	CD14_Mono	1
chr16	48385380	48385399	CCG	0.256834	0.0446779	8.99998e-09	ENSG00000102910	CD14_Mono	0.966493
chr16	23426818	23426837	A	-0.0410954	0.00776886	1.22475e-07	ENSG00000103365	CD14_Mono	0.926058
chr16	19695007	19695023	A	0.408465	0.0375433	1.4381e-27	ENSG00000103550	CD14_Mono	0.999978
chr16	15691647	15691658	T	-0.262378	0.0246973	2.31099e-26	ENSG00000133392	CD14_Mono	1
chr16	31328792	31328804	TG	-0.198022	0.0253095	5.11686e-15	ENSG00000140678	CD14_Mono	0.97666
chr16	50679070	50679078	ACTG	-0.238047	0.0317684	6.72191e-14	ENSG00000167208	CD14_Mono	0.797361
chr16	74664747	74664751	A	0.0634966	0.00938914	1.35382e-11	ENSG00000168411	CD14_Mono	0.99764
chr16	53303182	53303198	T	-0.14589	0.0198998	2.27997e-13	ENSG00000177200	CD14_Mono	0.905611
chr16	30380778	30380787	AG	0.250461	0.0210833	1.51107e-32	ENSG00000180096	CD14_Mono	1
chr16	11611666	11611680	T	-0.148832	0.0237819	3.89408e-10	ENSG00000188897	CD14_Mono	0.995864
chr16	89487008	89487022	A	0.212647	0.0187681	9.29684e-30	ENSG00000197912	CD14_Mono	0.990589
chr16	55811210	55811222	A	0.281495	0.0363032	8.90382e-15	ENSG00000198848	CD14_Mono	0.982992
chr16	55443146	55443169	AC	0.490149	0.033689	5.90583e-48	ENSG00000260135	CD14_Mono	0.99999
chr16	29074167	29074185	T	-0.289971	0.0296163	1.23168e-22	ENSG00000291188	CD14_Mono	0.885056
chr17	78914260	78914296	ATTT	0.0395213	0.0058153	1.07496e-11	ENSG00000035862	CD14_Mono	0.793675
chr17	29335389	29335399	AT	0.266013	0.0534512	6.46665e-07	ENSG00000108256	CD14_Mono	0.963039
chr17	58782405	58782419	T	0.326259	0.0268726	6.40846e-34	ENSG00000108384	CD14_Mono	1
chr17	58896114	58896124	A	0.0388922	0.00551969	1.84034e-12	ENSG00000108395	CD14_Mono	0.999344
chr17	45937599	45937610	A	-0.178175	0.0145421	1.63176e-34	ENSG00000120071	CD14_Mono	0.989264
chr17	30162024	30162039	T	-0.181375	0.0249183	3.36832e-13	ENSG00000126653	CD14_Mono	0.996868
chr17	17222039	17222054	A	0.14798	0.0193666	2.15554e-14	ENSG00000154803	CD14_Mono	0.960568
chr17	44635733	44635745	A	-0.124338	0.0175032	1.21465e-12	ENSG00000161692	CD14_Mono	0.999845
chr17	7266684	7266698	A	0.203039	0.0129716	3.19258e-55	ENSG00000170291	CD14_Mono	0.998459
chr17	80127643	80127684	AC	-0.115926	0.0113548	1.79909e-24	ENSG00000171298	CD14_Mono	0.998156
chr17	407255	407289	AT	0.0878907	0.00726363	1.05476e-33	ENSG00000187624	CD14_Mono	0.999929
chr17	63757376	63757391	A	0.258562	0.024322	2.14315e-26	ENSG00000198231	CD14_Mono	0.902589
chr17	30638528	30638543	AG	-0.0487698	0.00811356	1.84493e-09	ENSG00000214719	CD14_Mono	0.897264
chr17	15688612	15688627	A	0.0824326	0.0138037	2.34692e-09	ENSG00000221926	CD14_Mono	0.991876
chr17	48611623	48611639	AAAG	-0.155952	0.0212303	2.0464e-13	ENSG00000230148	CD14_Mono	0.9964
chr17	14014027	14014036	C	0.130888	0.0172696	3.47961e-14	ENSG00000236088	CD14_Mono	0.977606
chr17	51148266	51148278	T	-0.237349	0.0271974	2.61691e-18	ENSG00000239672	CD14_Mono	0.999976
chr17	74575345	74575357	A	-0.249422	0.0288306	5.09176e-18	ENSG00000261222	CD14_Mono	0.946088
chr17	80222928	80222937	TG	0.159902	0.0155608	9.04211e-25	ENSG00000262580	CD14_Mono	0.999646
chr17	18628788	18628800	A	0.312315	0.022547	1.2414e-43	ENSG00000273018	CD14_Mono	0.99994
chr17	37521033	37521049	T	0.278496	0.0349602	1.63773e-15	ENSG00000276023	CD14_Mono	0.969209
chr17	36086269	36086305	TG	0.0689021	0.00660461	1.76332e-25	ENSG00000277089	CD14_Mono	0.821243
chr17	68064059	68064071	T	-0.257525	0.0294608	2.30472e-18	ENSG00000278730	CD14_Mono	0.999941
chr17	7134831	7134847	ATAA	0.169801	0.0186189	7.52521e-20	ENSG00000289977	CD14_Mono	0.99969
chr17	68064059	68064071	T	-0.450361	0.025985	2.71917e-67	ENSG00000291214	CD14_Mono	0.777252
chr18	12566035	12566046	A	-0.0636328	0.00747521	1.70207e-17	ENSG00000134278	CD14_Mono	0.763471
chr18	36125350	36125365	A	0.25428	0.0150605	5.90928e-64	ENSG00000134759	CD14_Mono	1
chr18	63880505	63880516	A	-0.38004	0.0455712	7.4614e-17	ENSG00000242550	CD14_Mono	0.967518
chr19	46389360	46389460	AC	0.0342259	0.00427428	1.17169e-15	ENSG00000011485	CD14_Mono	0.999683
chr19	19558078	19558106	AC	-0.186621	0.0324258	8.64818e-09	ENSG00000064547	CD14_Mono	0.976555
chr19	38351607	38351622	A	1.02557	0.0782918	3.32036e-39	ENSG00000099338	CD14_Mono	1
chr19	11587555	11587575	AG	-0.231765	0.022089	9.36627e-26	ENSG00000102575	CD14_Mono	1
chr19	40290248	40290283	AAAT	-0.0470529	0.00612471	1.56045e-14	ENSG00000105223	CD14_Mono	0.961837
chr19	54111497	54111516	A	0.0986887	0.0177181	2.54826e-08	ENSG00000105619	CD14_Mono	0.989279
chr19	19744104	19744124	TCCT	-0.247982	0.0290508	1.38758e-17	ENSG00000105708	CD14_Mono	0.975932
chr19	45871734	45871744	A	0.296597	0.0506109	4.61918e-09	ENSG00000125755	CD14_Mono	0.985889
chr19	51433463	51433472	TTG	0.203124	0.0269835	5.16461e-14	ENSG00000142512	CD14_Mono	0.975799
chr19	14736809	14736875	ATATTTAGAAATATATAGATATTTAATATCTAT	-0.273453	0.0339836	8.51011e-16	ENSG00000160961	CD14_Mono	0.996597
chr19	4407247	4407256	A	0.0698634	0.00958723	3.16642e-13	ENSG00000167671	CD14_Mono	0.995979
chr19	46763779	46763788	A	-0.157424	0.0258707	1.16465e-09	ENSG00000181027	CD14_Mono	0.951523
chr19	21382066	21382083	T	-0.0797818	0.00728371	6.39565e-28	ENSG00000182141	CD14_Mono	0.981987
chr19	21542900	21542911	T	0.409324	0.032248	6.46531e-37	ENSG00000268081	CD14_Mono	1
chr2	118960105	118960147	AAAAAT	-0.387612	0.0239119	4.28351e-59	ENSG00000019169	CD14_Mono	1
chr2	24075582	24075594	T	0.304252	0.0344736	1.08829e-18	ENSG00000115129	CD14_Mono	0.999997
chr2	85696538	85696553	T	0.163848	0.0223797	2.45611e-13	ENSG00000115523	CD14_Mono	0.911654
chr2	9926804	9926822	A	-0.15657	0.0160226	1.4879e-22	ENSG00000115750	CD14_Mono	0.999075
chr2	218273446	218273462	T	0.203978	0.0245549	9.81313e-17	ENSG00000127838	CD14_Mono	0.998429
chr2	86154176	86154190	T	-0.197395	0.0228631	5.93681e-18	ENSG00000132305	CD14_Mono	0.999881
chr2	224886539	224886552	A	-0.575525	0.039618	8.19238e-48	ENSG00000135905	CD14_Mono	1
chr2	218773454	218773472	TTTTC	-0.719819	0.0452427	5.3866e-57	ENSG00000135929	CD14_Mono	1
chr2	99059049	99059069	AT	0.210751	0.0279905	5.09814e-14	ENSG00000135951	CD14_Mono	0.864956
chr2	108550512	108550521	A	-0.0914537	0.0071918	4.79534e-37	ENSG00000135968	CD14_Mono	0.999731
chr2	190288174	190288181	A	-0.0468557	0.00839343	2.37189e-08	ENSG00000151689	CD14_Mono	0.731034
chr2	229346229	229346245	A	-0.22999	0.0259466	7.72062e-19	ENSG00000153823	CD14_Mono	0.992081
chr2	241392949	241392960	A	0.664348	0.0412436	2.24458e-58	ENSG00000168385	CD14_Mono	1
chr2	233098936	233098967	ATTT	-0.0511326	0.00760786	1.80454e-11	ENSG00000168918	CD14_Mono	0.86383
chr2	181008906	181008922	T	-0.108032	0.0153042	1.67752e-12	ENSG00000170035	CD14_Mono	0.885916
chr2	131503433	131503444	T	0.136373	0.011202	4.28154e-34	ENSG00000173272	CD14_Mono	0.964508
chr2	227531525	227531540	T	0.160036	0.0245401	6.96453e-11	ENSG00000173744	CD14_Mono	0.747454
chr2	237753821	237753841	TG	0.0591529	0.00936152	2.63729e-10	ENSG00000177483	CD14_Mono	0.991939
chr2	151997533	151997542	A	-0.206162	0.0274917	6.4275e-14	ENSG00000182389	CD14_Mono	0.978333
chr2	40506104	40506121	T	-0.281062	0.0318874	1.20549e-18	ENSG00000183023	CD14_Mono	0.979454
chr2	97417193	97417213	AC	-0.262519	0.0494184	1.0833e-07	ENSG00000196912	CD14_Mono	0.820811
chr2	69425358	69425372	T	0.161701	0.0214581	4.85782e-14	ENSG00000198380	CD14_Mono	0.999746
chr2	168218710	168218717	A	-0.43456	0.0325904	1.46796e-40	ENSG00000198648	CD14_Mono	1
chr2	54953885	54953902	A	0.212601	0.0408632	1.96366e-07	ENSG00000214595	CD14_Mono	0.976065
chr2	131791218	131791324	ATATACATATGTGTATATGTATATATACACAT	0.0572376	0.00669297	1.21085e-17	ENSG00000287151	CD14_Mono	0.99999
chr20	1504798	1504825	AG	0.0465894	0.0064514	5.13832e-13	ENSG00000088833	CD14_Mono	0.997236
chr20	21238334	21238352	AG	-0.189984	0.0240577	2.8563e-15	ENSG00000088970	CD14_Mono	0.779349
chr20	16569970	16569995	TG	0.900375	0.0617019	3.14221e-48	ENSG00000089177	CD14_Mono	1
chr20	25381626	25381641	T	-0.231602	0.0271334	1.39333e-17	ENSG00000100994	CD14_Mono	1
chr20	13715177	13715189	A	0.302203	0.0330115	5.46317e-20	ENSG00000101247	CD14_Mono	1
chr20	31602240	31602246	A	0.0705748	0.0081446	4.50623e-18	ENSG00000101294	CD14_Mono	0.892909
chr20	45789505	45789521	A	0.188429	0.0207551	1.0989e-19	ENSG00000101457	CD14_Mono	0.964958
chr21	28996018	28996034	A	-0.212081	0.0173717	2.80264e-34	ENSG00000156261	CD14_Mono	1
chr21	29159825	29159835	A	0.414784	0.0344632	2.31129e-33	ENSG00000156265	CD14_Mono	1
chr21	31444997	31445007	A	-0.398949	0.0312535	2.57367e-37	ENSG00000156299	CD14_Mono	1
chr21	44060915	44060947	AC	0.0640473	0.00829824	1.18002e-14	ENSG00000160221	CD14_Mono	0.972496
chr21	39374704	39374722	A	-0.0824836	0.00924795	4.69975e-19	ENSG00000182093	CD14_Mono	1
chr22	17151727	17151750	A	-0.0533357	0.00405336	1.52307e-39	ENSG00000069998	CD14_Mono	1
chr22	21887081	21887098	A	0.183767	0.0169539	2.24286e-27	ENSG00000100034	CD14_Mono	0.998507
chr22	50637184	50637193	A	-0.0245218	0.00385542	2.01297e-10	ENSG00000100299	CD14_Mono	0.877611
chr22	36502167	36502194	AAAC	0.255056	0.0294373	4.54072e-18	ENSG00000100350	CD14_Mono	0.999979
chr22	37574499	37574520	A	0.161731	0.0110826	3.09738e-48	ENSG00000128283	CD14_Mono	1
chr22	22312845	22312891	TG	0.0670939	0.00586291	2.52606e-30	ENSG00000274422	CD14_Mono	0.999898
chr3	52859176	52859201	AAATA	0.272897	0.0424291	1.26086e-10	ENSG00000055955	CD14_Mono	0.818279
chr3	37193461	37193483	T	0.158008	0.0132074	5.50953e-33	ENSG00000093167	CD14_Mono	0.87702
chr3	108210332	108210351	T	0.0597052	0.00615904	3.20006e-22	ENSG00000114446	CD14_Mono	0.978207
chr3	37511964	37512024	TTTCT	0.0512773	0.00737859	3.66638e-12	ENSG00000144668	CD14_Mono	0.999711
chr3	112838476	112838492	AAAC	-0.188233	0.0236049	1.53217e-15	ENSG00000163606	CD14_Mono	0.99991
chr3	128690489	128690505	T	0.195022	0.0246134	2.31052e-15	ENSG00000163902	CD14_Mono	0.999993
chr3	53262575	53262595	T	-0.0469413	0.00548992	1.22604e-17	ENSG00000163931	CD14_Mono	0.986692
chr3	53065652	53065672	TC	-0.0799219	0.011231	1.10976e-12	ENSG00000163935	CD14_Mono	0.991681
chr3	196668924	196668937	A	0.203443	0.0236606	8.08353e-18	ENSG00000163964	CD14_Mono	0.707103
chr3	48146944	48146957	A	-0.114953	0.0183636	3.85324e-10	ENSG00000164048	CD14_Mono	0.962157
chr3	33805354	33805370	A	0.163568	0.0268154	1.06204e-09	ENSG00000170248	CD14_Mono	0.963611
chr3	33106016	33106030	AATT	-0.31091	0.0538735	7.8748e-09	ENSG00000170266	CD14_Mono	0.800235
chr3	179345447	179345465	T	0.156077	0.0205409	2.99979e-14	ENSG00000171109	CD14_Mono	0.955442
chr3	121801810	121801831	T	0.147596	0.0107147	3.60193e-43	ENSG00000173226	CD14_Mono	0.999998
chr3	49041339	49041362	TG	0.502398	0.0483533	2.74925e-25	ENSG00000178252	CD14_Mono	1
chr3	56658916	56658927	AG	0.15255	0.0142364	8.6073e-27	ENSG00000180376	CD14_Mono	0.995254
chr3	11451764	11451773	AT	0.259575	0.0258641	1.05738e-23	ENSG00000197548	CD14_Mono	0.999833
chr3	108553741	108553749	A	0.322965	0.043499	1.13069e-13	ENSG00000198919	CD14_Mono	0.999872
chr3	122542247	122542256	ACT	0.26619	0.0434721	9.16908e-10	ENSG00000272758	CD14_Mono	0.993157
chr4	2800549	2800559	C	-0.131187	0.016404	1.27207e-15	ENSG00000087266	CD14_Mono	0.858392
chr4	112142321	112142348	AC	0.0967362	0.0142556	1.1543e-11	ENSG00000138660	CD14_Mono	0.844607
chr4	89772668	89772679	T	0.263946	0.0282007	8.00613e-21	ENSG00000145335	CD14_Mono	0.996196
chr4	151042825	151042835	A	-0.306025	0.0435459	2.10057e-12	ENSG00000145425	CD14_Mono	0.783836
chr4	169298103	169298121	A	0.218376	0.0264496	1.50231e-16	ENSG00000154447	CD14_Mono	0.998928
chr4	57058131	57058138	A	0.194601	0.0310811	3.82342e-10	ENSG00000163453	CD14_Mono	0.989431
chr4	158075983	158075994	A	0.12345	0.0105002	6.50721e-32	ENSG00000164125	CD14_Mono	0.882928
chr4	151680278	151680292	A	-0.2531	0.0316093	1.17392e-15	ENSG00000164142	CD14_Mono	0.954928
chr4	140997703	140997712	AC	1.21587	0.0505303	6.21129e-128	ENSG00000170153	CD14_Mono	1
chr4	24982692	24982700	T	-0.0323489	0.00485066	2.57622e-11	ENSG00000181982	CD14_Mono	0.898626
chr4	52736313	52736324	AT	0.233652	0.0359865	8.42727e-11	ENSG00000226950	CD14_Mono	0.787359
chr4	108597259	108597270	T	0.0492037	0.00732793	1.88661e-11	ENSG00000234492	CD14_Mono	0.999879
chr4	189972666	189972689	A	0.0546553	0.00783041	2.95446e-12	ENSG00000245685	CD14_Mono	0.999885
chr4	67696412	67696424	AT	-0.176564	0.0207697	1.87875e-17	ENSG00000248049	CD14_Mono	1
chr4	39143773	39143777	T	-0.158596	0.0271948	5.48157e-09	ENSG00000249207	CD14_Mono	0.953211
chr4	6665658	6665673	T	-0.148373	0.0222453	2.56028e-11	ENSG00000251580	CD14_Mono	0.998251
chr4	119370364	119370370	G	-0.0472844	0.00834149	1.43986e-08	ENSG00000291203	CD14_Mono	0.998879
chr5	138698252	138698276	AAAAC	-0.386256	0.064761	2.45639e-09	ENSG00000044115	CD14_Mono	0.97348
chr5	150480226	150480237	A	-0.692105	0.0529867	5.43857e-39	ENSG00000070614	CD14_Mono	1
chr5	32668437	32668460	AAAC	-0.379148	0.0769376	8.30771e-07	ENSG00000113387	CD14_Mono	0.964845
chr5	60210754	60210769	T	0.190353	0.015394	4.02249e-35	ENSG00000113448	CD14_Mono	0.982039
chr5	150029330	150029346	T	-0.214597	0.0338476	2.29623e-10	ENSG00000113716	CD14_Mono	0.832901
chr5	146125002	146125016	AC	0.041342	0.00645757	1.53261e-10	ENSG00000133706	CD14_Mono	0.986114
chr5	128368446	128368454	AT	0.0712651	0.0055313	5.54142e-38	ENSG00000138829	CD14_Mono	0.999986
chr5	102745389	102745397	AT	0.140148	0.00872698	4.9304e-58	ENSG00000145730	CD14_Mono	0.992328
chr5	149387775	149387796	A	-0.140645	0.0235835	2.46627e-09	ENSG00000145882	CD14_Mono	0.981525
chr5	82124074	82124090	T	0.283445	0.0225813	3.86806e-36	ENSG00000152348	CD14_Mono	0.999609
chr5	79165284	79165307	A	-0.0624423	0.00683028	6.13181e-20	ENSG00000152409	CD14_Mono	0.997022
chr5	14805460	14805468	AC	0.244226	0.0316623	1.22461e-14	ENSG00000154122	CD14_Mono	0.99985
chr5	56929005	56929027	TC	-0.204041	0.0267695	2.49492e-14	ENSG00000155542	CD14_Mono	0.976468
chr5	72939265	72939276	A	0.258411	0.0254072	2.67702e-24	ENSG00000157107	CD14_Mono	0.980659
chr5	80122197	80122213	AT	0.0416272	0.00346159	2.61233e-33	ENSG00000164300	CD14_Mono	0.884701
chr5	148820065	148820073	AT	-0.014203	0.00264079	7.5195e-08	ENSG00000169252	CD14_Mono	0.871755
chr5	50502052	50502072	TG	0.118658	0.0160757	1.56883e-13	ENSG00000170571	CD14_Mono	0.943338
chr5	151240288	151240301	A	-0.294599	0.0280058	7.04579e-26	ENSG00000196743	CD14_Mono	0.996278
chr5	109421041	109421052	AT	0.0641212	0.00960126	2.41541e-11	ENSG00000198961	CD14_Mono	0.981066
chr5	177640235	177640241	AT	0.0363151	0.00607806	2.30399e-09	ENSG00000290968	CD14_Mono	0.999322
chr6	36393725	36393739	A	0.176758	0.0265384	2.72938e-11	ENSG00000010030	CD14_Mono	0.98201
chr6	26440772	26440816	TG	-0.0332224	0.00407366	3.48015e-16	ENSG00000026950	CD14_Mono	0.728966
chr6	34711672	34711688	TTTC	0.33541	0.0228164	6.41103e-49	ENSG00000065060	CD14_Mono	1
chr6	127422171	127422191	T	-0.131706	0.0190273	4.45491e-12	ENSG00000093144	CD14_Mono	0.967855
chr6	10523431	10523448	A	0.359197	0.0308619	2.61501e-31	ENSG00000111846	CD14_Mono	1
chr6	132707226	132707240	A	0.224118	0.0165123	5.80341e-42	ENSG00000112299	CD14_Mono	1
chr6	70693298	70693322	T	-0.0483471	0.00507641	1.66822e-21	ENSG00000112305	CD14_Mono	0.999962
chr6	131143738	131143751	T	0.0824738	0.00670227	8.47657e-35	ENSG00000118507	CD14_Mono	0.999134
chr6	42881737	42881747	T	0.245167	0.0296183	1.25747e-16	ENSG00000124587	CD14_Mono	0.998855
chr6	3022715	3022730	AAAT	3.00518	0.157565	4.26456e-81	ENSG00000124588	CD14_Mono	1
chr6	158276306	158276322	T	0.159733	0.0193529	1.53579e-16	ENSG00000130338	CD14_Mono	0.990647
chr6	68586288	68586302	AT	-0.429097	0.0321209	1.0522e-40	ENSG00000135298	CD14_Mono	0.995361
chr6	138526093	138526108	A	-0.22729	0.0266057	1.30884e-17	ENSG00000135540	CD14_Mono	0.966691
chr6	18155122	18155187	TCCGCCCGCGCCCCGCC	-0.106072	0.0147741	6.9928e-13	ENSG00000137364	CD14_Mono	0.995617
chr6	10891418	10891438	T	0.293596	0.0138065	2.39459e-100	ENSG00000153157	CD14_Mono	1
chr6	117460557	117460573	T	-0.286601	0.041379	4.32137e-12	ENSG00000164465	CD14_Mono	0.979612
chr6	41865916	41865941	T	-0.0654499	0.00938586	3.09713e-12	ENSG00000164663	CD14_Mono	0.987929
chr6	157473988	157474006	T	0.234508	0.0268061	2.16624e-18	ENSG00000175048	CD14_Mono	0.999125
chr6	45297077	45297091	A	-0.189249	0.0232158	3.58735e-16	ENSG00000196284	CD14_Mono	0.999818
chr6	32629310	32629320	A	0.666767	0.0154596	0	ENSG00000198502	CD14_Mono	1
chr6	85574059	85574069	ATA	-1.33923	0.0317754	0	ENSG00000203875	CD14_Mono	0.999967
chr6	88422656	88422672	A	0.111325	0.0115761	6.79279e-22	ENSG00000234426	CD14_Mono	0.995661
chr6	30308605	30308623	T	0.0500505	0.00666872	6.13039e-14	ENSG00000270604	CD14_Mono	0.902936
chr6	119329455	119329464	C	-0.103873	0.0179589	7.29694e-09	ENSG00000287100	CD14_Mono	0.90862
chr6	131158915	131158929	A	-0.126859	0.0219764	7.8111e-09	ENSG00000290067	CD14_Mono	0.995725
chr7	96345428	96345448	AG	0.097518	0.0113837	1.06688e-17	ENSG00000004864	CD14_Mono	0.999911
chr7	26108238	26108269	AC	-0.0286689	0.00446793	1.39361e-10	ENSG00000050344	CD14_Mono	0.997472
chr7	90384594	90384601	C	0.0901229	0.0143135	3.04697e-10	ENSG00000105793	CD14_Mono	0.998489
chr7	73835125	73835143	TCTCCC	-0.219495	0.0319867	6.78694e-12	ENSG00000106077	CD14_Mono	0.999292
chr7	100463109	100463121	A	-0.291138	0.0368439	2.74624e-15	ENSG00000121716	CD14_Mono	0.99854
chr7	150530238	150530275	TG	-0.0335045	0.00432337	9.21533e-15	ENSG00000133574	CD14_Mono	0.997429
chr7	44949723	44949732	T	0.355977	0.0360556	5.45108e-23	ENSG00000136286	CD14_Mono	1
chr7	74733768	74733782	A	-0.316208	0.0387139	3.14023e-16	ENSG00000158517	CD14_Mono	0.99514
chr7	102411938	102411958	TTGT	-0.228946	0.0254666	2.47096e-19	ENSG00000160991	CD14_Mono	0.996265
chr7	66502351	66502360	T	-0.470746	0.0523417	2.3904e-19	ENSG00000179406	CD14_Mono	0.999994
chr7	143410440	143410452	T	-0.531228	0.0307217	5.43785e-67	ENSG00000229153	CD14_Mono	0.999804
chr7	135662491	135662499	C	0.165428	0.01997	1.19251e-16	ENSG00000243317	CD14_Mono	0.96119
chr7	38381698	38381710	A	-0.365831	0.0187921	2.08015e-84	ENSG00000281103	CD14_Mono	1
chr7	43994418	43994449	AGAA	0.0262271	0.00523649	5.48488e-07	ENSG00000288746	CD14_Mono	0.850848
chr7	65076973	65076991	T	-0.233616	0.0227638	1.03847e-24	ENSG00000290860	CD14_Mono	0.99568
chr7	76610879	76610891	T	0.12964	0.0108271	4.87811e-33	ENSG00000290873	CD14_Mono	0.887302
chr7	29636283	29636299	ATAG	-0.230368	0.0370116	4.83967e-10	ENSG00000291213	CD14_Mono	0.964433
chr8	132693448	132693471	TG	0.249663	0.0237318	6.97314e-26	ENSG00000129295	CD14_Mono	0.980439
chr8	63088766	63088778	T	-0.0313668	0.00326255	6.9647e-22	ENSG00000137563	CD14_Mono	0.999992
chr8	51875940	51875978	TG	-0.137049	0.0141577	3.66117e-22	ENSG00000168300	CD14_Mono	0.998181
chr8	140982064	140982083	A	0.1004	0.00697252	5.22653e-47	ENSG00000169398	CD14_Mono	0.999975
chr8	143118911	143118939	TG	-0.182076	0.0202656	2.60008e-19	ENSG00000177335	CD14_Mono	0.999141
chr8	127441147	127441156	T	-0.358041	0.0183901	2.0039e-84	ENSG00000246228	CD14_Mono	0.98362
chr8	23232126	23232144	A	-0.216206	0.0266179	4.56443e-16	ENSG00000246582	CD14_Mono	0.996574
chr8	39939698	39939712	A	-0.203961	0.0219015	1.24672e-20	ENSG00000253939	CD14_Mono	0.999999
chr9	76630231	76630241	T	0.399577	0.0324483	7.5894e-35	ENSG00000106772	CD14_Mono	1
chr9	92987431	92987445	A	0.196785	0.023005	1.18918e-17	ENSG00000157303	CD14_Mono	0.999987
chr9	133267564	133267580	T	0.288306	0.0291441	4.49023e-23	ENSG00000175164	CD14_Mono	1
chr9	95864266	95864272	A	0.0754057	0.0087176	5.15789e-18	ENSG00000175611	CD14_Mono	1
chr9	122057322	122057343	T	-0.0974852	0.0155638	3.76221e-10	ENSG00000175764	CD14_Mono	0.765623
chr9	92374119	92374140	A	-0.231233	0.0277399	7.70048e-17	ENSG00000188312	CD14_Mono	0.995208
chr9	129462776	129462787	T	0.275595	0.030725	2.97234e-19	ENSG00000204054	CD14_Mono	0.987926
chr9	121496758	121496768	AG	-0.168768	0.0153622	4.46534e-28	ENSG00000204136	CD14_Mono	0.999975
chr1	150072656	150072670	A	0.210004	0.0377236	2.59289e-08	ENSG00000023902	CD8_TCM	0.863031
chr1	7900416	7900436	AAGG	-1.42657	0.100703	1.48316e-45	ENSG00000049247	CD8_TCM	0.996739
chr1	6032573	6032584	A	-0.282845	0.0217469	1.12821e-38	ENSG00000069424	CD8_TCM	0.998165
chr1	183643256	183643260	TGTT	0.14164	0.0125107	1.02696e-29	ENSG00000116701	CD8_TCM	0.988391
chr1	161887247	161887259	T	-0.609117	0.0483807	2.39417e-36	ENSG00000118217	CD8_TCM	1
chr1	232929049	232929076	ATT	0.398738	0.0260317	5.84875e-53	ENSG00000135778	CD8_TCM	1
chr1	223757867	223757883	TTTG	-0.334819	0.0425089	3.3678e-15	ENSG00000143514	CD8_TCM	0.94323
chr1	227400504	227400523	T	-0.130878	0.0119898	9.69684e-28	ENSG00000143776	CD8_TCM	1
chr1	226397153	226397174	A	-0.0828967	0.0128962	1.29294e-10	ENSG00000143799	CD8_TCM	0.967766
chr1	74173294	74173312	A	-0.171649	0.0168107	1.77519e-24	ENSG00000162620	CD8_TCM	0.949038
chr1	115881633	115881655	A	0.0712718	0.00796791	3.72445e-19	ENSG00000163393	CD8_TCM	0.814754
chr1	156301567	156301580	T	0.265248	0.0280961	3.70163e-21	ENSG00000163468	CD8_TCM	0.96172
chr1	25386842	25386879	AC	0.0971057	0.00780816	1.65706e-35	ENSG00000183726	CD8_TCM	0.999998
chr1	117464356	117464366	A	0.0472538	0.00392175	1.95923e-33	ENSG00000198162	CD8_TCM	0.985617
chr1	37432403	37432410	A	0.124154	0.0189788	6.0823e-11	ENSG00000233621	CD8_TCM	0.95487
chr1	151925977	151925991	T	-0.429504	0.0554723	9.73457e-15	ENSG00000285651	CD8_TCM	0.856888
chr1	120932039	120932050	A	0.283658	0.022863	2.39918e-35	ENSG00000287979	CD8_TCM	1
chr10	84455259	84455288	TTTTTC	0.422193	0.0197588	2.69321e-101	ENSG00000107771	CD8_TCM	0.991833
chr10	17703027	17703052	AAAAG	-0.189782	0.0284131	2.39942e-11	ENSG00000136738	CD8_TCM	0.734784
chr10	31833334	31833348	A	-0.13642	0.0194288	2.19476e-12	ENSG00000165322	CD8_TCM	0.85499
chr10	5667422	5667436	TGTTTCC	0.489361	0.0882631	2.9505e-08	ENSG00000196372	CD8_TCM	0.99798
chr10	79758429	79758479	AAGG	0.101	0.00507257	3.26573e-88	ENSG00000225484	CD8_TCM	0.999999
chr10	49894204	49894222	T	0.344143	0.0302349	5.12331e-30	ENSG00000285803	CD8_TCM	0.995346
chr10	3786428	3786437	A	0.192754	0.0280236	6.05901e-12	ENSG00000288755	CD8_TCM	0.890068
chr11	123461931	123461943	T	0.442269	0.0375318	4.72858e-32	ENSG00000023171	CD8_TCM	0.912331
chr11	17268672	17268685	T	-0.188517	0.0170845	2.60698e-28	ENSG00000070081	CD8_TCM	1
chr11	57528483	57528517	AT	0.143813	0.00718079	3.17358e-89	ENSG00000134809	CD8_TCM	1
chr11	18448745	18448755	T	-0.100893	0.0158135	1.76926e-10	ENSG00000166796	CD8_TCM	0.995062
chr11	65894956	65894978	T	-0.679841	0.0298377	6.51054e-115	ENSG00000172543	CD8_TCM	1
chr11	235204	235214	T	0.130311	0.0177781	2.30384e-13	ENSG00000185627	CD8_TCM	0.863283
chr12	123229821	123229839	T	-0.11701	0.0165243	1.43024e-12	ENSG00000051825	CD8_TCM	0.954655
chr12	122498158	122498175	T	-0.35828	0.0270484	4.76575e-40	ENSG00000111011	CD8_TCM	0.989125
chr12	14505106	14505124	T	0.048016	0.00419043	2.13215e-30	ENSG00000121316	CD8_TCM	0.989374
chr12	66293946	66293974	TTTTC	-0.975972	0.0923057	3.96467e-26	ENSG00000127311	CD8_TCM	0.711296
chr12	63712002	63712011	A	-0.363517	0.029908	5.42891e-34	ENSG00000177990	CD8_TCM	0.999989
chr12	75409566	75409578	AT	0.0715767	0.00781578	5.28803e-20	ENSG00000180881	CD8_TCM	0.700715
chr12	56084598	56084613	A	-0.387093	0.00787474	0	ENSG00000197728	CD8_TCM	1
chr12	7108966	7108988	TG	-0.0236	0.00239653	7.02118e-23	ENSG00000205885	CD8_TCM	0.99902
chr12	121807444	121807461	A	-0.225795	0.0352574	1.51184e-10	ENSG00000212694	CD8_TCM	0.999709
chr12	3898007	3898020	A	0.226064	0.0379176	2.492e-09	ENSG00000288729	CD8_TCM	0.831261
chr13	21371789	21371804	T	0.17727	0.0266643	2.96723e-11	ENSG00000180776	CD8_TCM	0.992272
chr13	75480877	75480906	AC	-0.0351839	0.00450366	5.61531e-15	ENSG00000188243	CD8_TCM	0.96219
chr14	34010608	34010626	A	0.157892	0.0153098	6.14408e-25	ENSG00000129521	CD8_TCM	0.990763
chr14	102778597	102778608	TG	-0.143758	0.0123127	1.69989e-31	ENSG00000131323	CD8_TCM	0.848081
chr14	34708524	34708537	T	-0.430844	0.0343627	4.61625e-36	ENSG00000165410	CD8_TCM	1
chr14	49630740	49630756	AC	0.0404403	0.00304935	3.84884e-40	ENSG00000165502	CD8_TCM	0.999987
chr14	105529712	105529732	CCG	0.929763	0.101427	4.87303e-20	ENSG00000184986	CD8_TCM	0.896285
chr14	104695582	104695598	AGTGACCCCTCCTCCC	-0.194657	0.0160499	7.48674e-34	ENSG00000203485	CD8_TCM	0.996484
chr14	85936781	85936795	T	-0.156913	0.0267816	4.65676e-09	ENSG00000258912	CD8_TCM	0.918715
chr15	52164308	52164336	A	0.068362	0.00842892	5.04496e-16	ENSG00000069966	CD8_TCM	0.99694
chr15	48808259	48808271	A	0.656697	0.0845254	7.89671e-15	ENSG00000103995	CD8_TCM	0.783661
chr15	38695450	38695486	AGC	0.042406	0.00692529	9.16285e-10	ENSG00000175779	CD8_TCM	0.990292
chr15	56147578	56147591	T	0.352428	0.0309802	5.51334e-30	ENSG00000181827	CD8_TCM	0.956668
chr15	90240821	90240838	AAAT	-0.266406	0.0234128	5.34236e-30	ENSG00000185043	CD8_TCM	0.996166
chr15	34571615	34571629	A	0.507561	0.0225669	5.03404e-112	ENSG00000215252	CD8_TCM	1
chr15	45358162	45358173	T	0.254261	0.0267589	2.06063e-21	ENSG00000259520	CD8_TCM	0.989959
chr15	40616125	40616140	T	-0.217995	0.0247737	1.37474e-18	ENSG00000259536	CD8_TCM	0.998912
chr15	99809217	99809255	TG	0.0413311	0.00399441	4.30708e-25	ENSG00000290767	CD8_TCM	0.999998
chr16	1824219	1824234	A	0.10011	0.00698747	1.48295e-46	ENSG00000063854	CD8_TCM	0.963114
chr16	4070136	4070144	TG	0.173515	0.0236289	2.08305e-13	ENSG00000162104	CD8_TCM	0.998808
chr16	28881801	28881815	A	0.135284	0.00834022	3.59937e-59	ENSG00000178952	CD8_TCM	1
chr16	68543566	68543579	T	-0.460321	0.0346735	3.19483e-40	ENSG00000184939	CD8_TCM	0.964971
chr16	11254407	11254416	T	0.128028	0.0164884	8.18176e-15	ENSG00000185338	CD8_TCM	0.994928
chr16	30319150	30319163	T	-0.307637	0.030658	1.07522e-23	ENSG00000198064	CD8_TCM	0.931693
chr16	11988293	11988310	A	-0.202593	0.0172551	7.84798e-32	ENSG00000234719	CD8_TCM	0.999994
chr16	11853855	11853885	T	-0.19653	0.00878737	8.60998e-111	ENSG00000261216	CD8_TCM	0.997235
chr17	19597461	19597465	AT	0.223565	0.0336487	3.05087e-11	ENSG00000072210	CD8_TCM	0.988902
chr17	58640612	58640644	TG	0.1093	0.0132145	1.32558e-16	ENSG00000108384	CD8_TCM	0.945072
chr17	63761696	63761709	A	0.155121	0.024354	1.89721e-10	ENSG00000108592	CD8_TCM	0.848352
chr17	46217110	46217131	A	-0.422463	0.0173099	1.47876e-131	ENSG00000120071	CD8_TCM	1
chr17	58781139	58781158	T	-0.123967	0.017691	2.42867e-12	ENSG00000121101	CD8_TCM	0.989293
chr17	705423	705439	A	0.187575	0.0201951	1.56979e-20	ENSG00000141252	CD8_TCM	0.966576
chr17	66164886	66164921	TG	0.06866	0.00775897	8.82249e-19	ENSG00000154240	CD8_TCM	0.823039
chr17	55066195	55066241	TTGTT	-0.192859	0.0194471	3.50738e-23	ENSG00000166263	CD8_TCM	0.998453
chr17	48534121	48534136	A	0.43908	0.0260493	9.52222e-64	ENSG00000173917	CD8_TCM	1
chr17	46217110	46217131	A	-0.202131	0.0205695	8.64043e-23	ENSG00000176681	CD8_TCM	0.999814
chr17	47099954	47099966	CGGCCC	-0.275813	0.0317552	3.76759e-18	ENSG00000262879	CD8_TCM	0.808737
chr18	79464710	79464723	T	0.0445896	0.00314732	1.45617e-45	ENSG00000286186	CD8_TCM	1
chr19	57771300	57771315	A	0.233655	0.0161814	2.91232e-47	ENSG00000083828	CD8_TCM	1
chr19	8295947	8295952	T	0.0385723	0.00363183	2.38997e-26	ENSG00000090661	CD8_TCM	0.997335
chr19	19702504	19702535	TG	-0.0929683	0.00632534	6.66264e-49	ENSG00000105708	CD8_TCM	0.999976
chr19	58347666	58347726	AGGCCACGCCCC	-0.185312	0.0292232	2.27895e-10	ENSG00000121410	CD8_TCM	0.978692
chr19	16301895	16301904	AAC	-0.118664	0.0188881	3.33212e-10	ENSG00000127528	CD8_TCM	0.983337
chr19	17311166	17311178	T	-0.195603	0.0229719	1.66764e-17	ENSG00000130312	CD8_TCM	0.98069
chr19	2898400	2898401	T	0.0593323	0.0108666	4.75963e-08	ENSG00000172009	CD8_TCM	0.998146
chr19	22037673	22037682	T	0.294778	0.025406	3.99283e-31	ENSG00000197134	CD8_TCM	0.997059
chr19	8295947	8295952	T	-0.0210128	0.00327192	1.3435e-10	ENSG00000267855	CD8_TCM	0.910817
chr19	8295947	8295952	T	0.0493388	0.00360142	1.01789e-42	ENSG00000271717	CD8_TCM	0.999979
chr2	15590752	15590767	T	-0.147974	0.0281233	1.42793e-07	ENSG00000079785	CD8_TCM	0.858759
chr2	173064658	173064685	TG	-0.0730527	0.00857694	1.6326e-17	ENSG00000091436	CD8_TCM	0.99567
chr2	25161587	25161605	TGCTGCCGC	0.846068	0.0671088	1.92207e-36	ENSG00000115138	CD8_TCM	1
chr2	190880872	190880920	AGC	-0.0208884	0.00342195	1.03291e-09	ENSG00000115419	CD8_TCM	0.971127
chr2	241081391	241081400	TCC	-0.066018	0.013308	7.02059e-07	ENSG00000115685	CD8_TCM	0.962784
chr2	678424	678442	T	-0.218888	0.0292834	7.7322e-14	ENSG00000151353	CD8_TCM	0.977902
chr2	6910352	6910385	TG	-0.0411751	0.00629747	6.22021e-11	ENSG00000151692	CD8_TCM	0.994285
chr2	55439522	55439535	T	0.191069	0.0268759	1.16645e-12	ENSG00000163001	CD8_TCM	0.872453
chr2	30435807	30435820	A	-0.425512	0.0153965	4.01302e-168	ENSG00000172954	CD8_TCM	1
chr2	131481435	131481453	T	-0.19143	0.0123138	1.69515e-54	ENSG00000173272	CD8_TCM	0.998199
chr2	179236749	179236767	T	-0.310752	0.015164	2.50026e-93	ENSG00000187231	CD8_TCM	0.71356
chr2	190541870	190541881	T	-0.112314	0.019822	1.46058e-08	ENSG00000189362	CD8_TCM	0.953205
chr2	190314271	190314278	A	0.0381259	0.00641795	2.84128e-09	ENSG00000198130	CD8_TCM	0.844374
chr2	165797028	165797062	AC	0.0576692	0.00695707	1.13921e-16	ENSG00000229195	CD8_TCM	0.986789
chr2	43149719	43149746	TG	0.057426	0.0092613	5.62335e-10	ENSG00000230587	CD8_TCM	0.868375
chr2	197288019	197288036	A	0.164614	0.00991444	6.58121e-62	ENSG00000231621	CD8_TCM	1
chr2	105880936	105880968	T	0.0254052	0.0019927	3.15174e-37	ENSG00000234162	CD8_TCM	1
chr2	68253636	68253651	AG	0.0617243	0.00627399	7.71372e-23	ENSG00000289156	CD8_TCM	0.839886
chr20	1668199	1668250	TTTC	0.0550882	0.00485262	7.22757e-30	ENSG00000089012	CD8_TCM	0.978363
chr20	16574082	16574107	T	-0.0957705	0.00396047	3.47486e-129	ENSG00000089177	CD8_TCM	1
chr20	64021988	64022016	TG	0.107287	0.0156937	8.12636e-12	ENSG00000101161	CD8_TCM	0.761196
chr20	63976174	63976196	AAAC	1.0339	0.0354762	1.01185e-186	ENSG00000196421	CD8_TCM	1
chr21	34878169	34878184	A	0.113122	0.0181363	4.45107e-10	ENSG00000286153	CD8_TCM	0.70661
chr22	42964418	42964434	A	-0.286632	0.029436	2.08754e-22	ENSG00000100266	CD8_TCM	0.914499
chr22	22286430	22286460	ATCTC	-0.335619	0.0358157	7.20274e-21	ENSG00000279278	CD8_TCM	0.998055
chr3	33009122	33009157	AAAT	0.0760248	0.00882558	7.04725e-18	ENSG00000170266	CD8_TCM	0.871819
chr3	156909655	156909672	A	-0.115263	0.00889731	2.2065e-38	ENSG00000197980	CD8_TCM	0.967977
chr3	40436587	40436600	A	-0.370716	0.0318877	3.05252e-31	ENSG00000223797	CD8_TCM	0.999993
chr3	193622226	193622247	T	0.0551659	0.00536046	7.71566e-25	ENSG00000224855	CD8_TCM	0.999915
chr3	194644383	194644423	AAAT	-0.0565585	0.0111448	3.87703e-07	ENSG00000229334	CD8_TCM	0.841569
chr3	20184926	20184936	A	0.308793	0.00969929	2.01253e-222	ENSG00000231304	CD8_TCM	1
chr3	15777271	15777288	A	-0.118491	0.0149104	1.91311e-15	ENSG00000287042	CD8_TCM	0.964966
chr4	17640316	17640334	A	0.0995981	0.006848	6.36492e-48	ENSG00000047662	CD8_TCM	0.896516
chr4	128824268	128824282	AT	-0.166916	0.0300007	2.64093e-08	ENSG00000077684	CD8_TCM	0.726062
chr4	119491350	119491368	AT	0.265113	0.0283052	7.51705e-21	ENSG00000138735	CD8_TCM	0.718469
chr4	56760490	56760505	T	0.214612	0.0218502	9.05663e-23	ENSG00000171476	CD8_TCM	0.828149
chr4	118847714	118847736	T	0.0628823	0.00696153	1.67278e-19	ENSG00000172403	CD8_TCM	0.808136
chr4	15509277	15509291	T	-0.173298	0.0282934	9.06536e-10	ENSG00000249252	CD8_TCM	0.961279
chr4	142659243	142659256	A	-0.283013	0.0282514	1.27503e-23	ENSG00000249806	CD8_TCM	0.999975
chr4	118231334	118231343	A	0.108636	0.00768763	2.43612e-45	ENSG00000269893	CD8_TCM	0.999995
chr5	134896651	134896667	T	0.337	0.0369384	7.28712e-20	ENSG00000113621	CD8_TCM	0.923044
chr5	65547390	65547408	A	0.529043	0.0106529	0	ENSG00000123219	CD8_TCM	1
chr5	82258914	82258928	AT	-0.226953	0.0178901	7.07365e-37	ENSG00000152348	CD8_TCM	0.999537
chr5	14878438	14878459	T	0.098082	0.0131197	7.66454e-14	ENSG00000154122	CD8_TCM	0.993503
chr5	96943223	96943237	A	-0.204727	0.00627612	2.13448e-233	ENSG00000164308	CD8_TCM	0.978344
chr5	50534976	50535004	ATA	-0.204707	0.0200507	1.79918e-24	ENSG00000170571	CD8_TCM	0.999995
chr5	113045799	113045816	A	-0.33118	0.0170402	3.88965e-84	ENSG00000171444	CD8_TCM	0.994646
chr5	176336073	176336085	AGGG	-0.26679	0.0385799	4.66994e-12	ENSG00000251414	CD8_TCM	0.875416
chr5	177709360	177709377	T	0.0748119	0.0110733	1.41792e-11	ENSG00000290968	CD8_TCM	0.731153
chr6	166955175	166955185	AC	0.062356	0.00342503	4.62657e-74	ENSG00000026297	CD8_TCM	1
chr6	13328502	13328520	TGCCGC	0.0501717	0.00722034	3.68745e-12	ENSG00000112137	CD8_TCM	0.999996
chr6	37701224	37701229	T	-0.0753526	0.0027155	1.79071e-169	ENSG00000112139	CD8_TCM	0.999984
chr6	41900229	41900243	A	0.231593	0.0290032	1.40417e-15	ENSG00000112578	CD8_TCM	0.999993
chr6	13328502	13328520	TGCCGC	0.0674472	0.00698337	4.53454e-22	ENSG00000145979	CD8_TCM	1
chr6	78888024	78888032	A	-0.354264	0.0408297	4.07677e-18	ENSG00000146243	CD8_TCM	0.999995
chr6	41915789	41915802	AC	-0.0223729	0.0026543	3.48835e-17	ENSG00000164663	CD8_TCM	0.963213
chr6	32635938	32635949	T	-0.125327	0.00721236	1.23829e-67	ENSG00000179344	CD8_TCM	1
chr6	44099206	44099221	A	0.122691	0.0203696	1.70972e-09	ENSG00000180992	CD8_TCM	0.980997
chr6	136864315	136864325	A	-0.2137	0.0166016	6.44671e-38	ENSG00000197442	CD8_TCM	0.9707
chr6	32629310	32629320	A	0.337744	0.0203495	7.30919e-62	ENSG00000198502	CD8_TCM	1
chr6	4119319	4119336	T	0.135576	0.0156748	5.18182e-18	ENSG00000198721	CD8_TCM	0.902638
chr6	30905333	30905359	TCTTT	-0.343109	0.0226625	8.82435e-52	ENSG00000214894	CD8_TCM	0.79389
chr6	139192780	139192792	A	-0.150766	0.023918	2.91057e-10	ENSG00000231329	CD8_TCM	0.99779
chr6	31207873	31207893	A	0.211667	0.0083477	7.64552e-142	ENSG00000272501	CD8_TCM	1
chr6	99475317	99475337	T	-0.217572	0.0182529	9.32654e-33	ENSG00000279170	CD8_TCM	0.998537
chr6	159734375	159734392	A	0.115895	0.0164967	2.13556e-12	ENSG00000291237	CD8_TCM	0.979529
chr7	139984822	139984834	AAGA	-0.383705	0.058113	4.03604e-11	ENSG00000059378	CD8_TCM	0.999736
chr7	38381698	38381710	A	-0.184345	0.0206353	4.12837e-19	ENSG00000078053	CD8_TCM	0.996705
chr7	87628572	87628584	TGCG	0.342597	0.039873	8.53151e-18	ENSG00000105784	CD8_TCM	1
chr7	33033895	33033909	T	0.151586	0.0260006	5.53989e-09	ENSG00000122643	CD8_TCM	0.843754
chr7	100694312	100694383	CCG	0.0249982	0.00487824	2.98453e-07	ENSG00000146830	CD8_TCM	0.976148
chr7	100478322	100478350	AG	0.0912982	0.0138006	3.70204e-11	ENSG00000166925	CD8_TCM	0.99996
chr7	55900467	55900479	A	-0.253979	0.0328518	1.06649e-14	ENSG00000178665	CD8_TCM	0.988628
chr7	6674792	6674815	A	0.118592	0.0168266	1.81623e-12	ENSG00000228010	CD8_TCM	0.996576
chr7	45956202	45956248	AC	-0.0233149	0.00268919	4.32673e-18	ENSG00000229628	CD8_TCM	0.854624
chr7	135992990	135993001	A	-0.151141	0.028657	1.33378e-07	ENSG00000232053	CD8_TCM	0.974372
chr7	141040187	141040202	T	0.136664	0.0191504	9.58465e-13	ENSG00000261115	CD8_TCM	0.921073
chr7	66660347	66660361	A	0.420691	0.0531419	2.44535e-15	ENSG00000272831	CD8_TCM	0.983291
chr7	142340379	142340428	AGGA	-0.100812	0.0105734	1.50605e-21	ENSG00000283063	CD8_TCM	0.752365
chr7	76545201	76545212	A	-0.448219	0.0266245	1.35585e-63	ENSG00000290873	CD8_TCM	0.761574
chr8	133055346	133055356	AC	0.104118	0.0127849	3.82822e-16	ENSG00000042832	CD8_TCM	0.998265
chr8	80106826	80106835	A	-0.225578	0.0231643	2.07299e-22	ENSG00000076554	CD8_TCM	0.99994
chr8	38482152	38482169	A	-0.140349	0.0156946	3.80433e-19	ENSG00000077782	CD8_TCM	0.966477
chr8	100268683	100268704	A	0.165051	0.0137389	3.01945e-33	ENSG00000104450	CD8_TCM	0.972523
chr8	17067430	17067444	T	0.330529	0.0384729	8.60637e-18	ENSG00000155970	CD8_TCM	0.955411
chr8	103298773	103298810	CCG	0.0686209	0.00701708	1.38404e-22	ENSG00000164930	CD8_TCM	0.999987
chr8	142392947	142392962	A	-0.296253	0.0342728	5.4289e-18	ENSG00000171045	CD8_TCM	0.962177
chr9	94732247	94732260	T	-0.965627	0.0592951	1.25905e-59	ENSG00000148120	CD8_TCM	0.834452
chr9	34362393	34362410	A	0.169427	0.0136099	1.41967e-35	ENSG00000164978	CD8_TCM	0.997359
chr9	89491571	89491600	AAC	-0.340351	0.0231564	6.65009e-49	ENSG00000187764	CD8_TCM	0.96407
chr9	127426372	127426391	T	-0.12746	0.0146548	3.39316e-18	ENSG00000197958	CD8_TCM	0.9536
chr9	62856869	62856875	AC	-1.00018	0.0470048	1.8039e-100	ENSG00000234665	CD8_TCM	0.956559
chr1	9251436	9251473	TGT	0.0841862	0.0142829	3.76518e-09	ENSG00000049239	CD4_TEM	0.905935
chr1	210335318	210335330	A	-0.290511	0.0254329	3.22316e-30	ENSG00000054392	CD4_TEM	0.982929
chr1	6032573	6032584	A	-0.228582	0.0216792	5.42496e-26	ENSG00000069424	CD4_TEM	0.995633
chr1	8036083	8036119	ATATATGTATAT	0.121354	0.0124487	1.87475e-22	ENSG00000116288	CD4_TEM	0.986809
chr1	41915136	41915148	A	0.754387	0.0294355	7.35646e-145	ENSG00000127124	CD4_TEM	0.838739
chr1	151925977	151925991	T	-0.767915	0.0467838	1.51557e-60	ENSG00000159445	CD4_TEM	0.999647
chr1	25417148	25417158	A	0.165537	0.0250661	4.0019e-11	ENSG00000183726	CD4_TEM	0.961942
chr1	151918662	151918677	A	0.110957	0.0141991	5.52363e-15	ENSG00000197747	CD4_TEM	0.795902
chr1	117375915	117375929	T	0.18215	0.0193143	4.06867e-21	ENSG00000198162	CD4_TEM	0.834031
chr1	25502572	25502587	A	0.185722	0.0246119	4.4878e-14	ENSG00000204178	CD4_TEM	0.862781
chr1	234383573	234383598	AC	0.109127	0.00847769	6.45281e-38	ENSG00000231663	CD4_TEM	0.996099
chr1	54722129	54722146	T	-0.224236	0.0208629	6.04928e-27	ENSG00000243725	CD4_TEM	0.999932
chr1	120932039	120932050	A	0.332024	0.0228126	5.47624e-48	ENSG00000287979	CD4_TEM	1
chr1	244325756	244325767	T	-1.10479	0.0424022	1.17795e-149	ENSG00000289439	CD4_TEM	1
chr10	27142061	27142076	AT	0.595943	0.0714676	7.51443e-17	ENSG00000120539	CD4_TEM	0.90385
chr10	4878203	4878216	T	-0.100995	0.0128401	3.67499e-15	ENSG00000165568	CD4_TEM	0.773828
chr10	70183595	70183604	AGA	-0.532009	0.0233452	5.92336e-115	ENSG00000180817	CD4_TEM	0.847106
chr10	62209386	62209404	TG	0.135172	0.013221	1.54733e-24	ENSG00000182010	CD4_TEM	0.776606
chr10	30934159	30934172	A	-0.18361	0.0211221	3.53743e-18	ENSG00000183621	CD4_TEM	0.997457
chr10	5667422	5667436	TGTTTCC	0.546398	0.0875705	4.3893e-10	ENSG00000196372	CD4_TEM	0.93656
chr10	50562365	50562377	AC	0.0936677	0.0133822	2.56968e-12	ENSG00000198964	CD4_TEM	0.963479
chr10	124955223	124955243	T	0.614792	0.0294626	1.07104e-96	ENSG00000226899	CD4_TEM	1
chr10	128198084	128198102	T	-0.192872	0.0232268	1.00766e-16	ENSG00000280953	CD4_TEM	0.773526
chr11	17268672	17268685	T	-0.218241	0.0176628	4.52481e-35	ENSG00000070081	CD4_TEM	0.994829
chr11	76933173	76933193	AT	-0.0506269	0.00511245	4.05297e-23	ENSG00000078124	CD4_TEM	0.710342
chr11	57528483	57528517	AT	0.153898	0.0068798	7.78974e-111	ENSG00000134809	CD4_TEM	0.903175
chr11	128525029	128525040	A	-0.192795	0.0297045	8.55766e-11	ENSG00000134954	CD4_TEM	0.863254
chr11	125025129	125025137	AT	0.115464	0.0198981	6.52352e-09	ENSG00000149548	CD4_TEM	0.971224
chr11	118246585	118246602	T	0.224817	0.0157321	2.51501e-46	ENSG00000160593	CD4_TEM	1
chr11	93543216	93543228	CGCC	-0.177068	0.0307375	8.37902e-09	ENSG00000166002	CD4_TEM	0.821614
chr11	65894956	65894978	T	-0.678407	0.0300843	1.33612e-112	ENSG00000172543	CD4_TEM	1
chr11	67426032	67426047	T	-0.520764	0.0251887	5.86971e-95	ENSG00000172725	CD4_TEM	0.999994
chr12	31099068	31099087	TTTC	0.370439	0.0148974	1.73534e-136	ENSG00000013573	CD4_TEM	0.999632
chr12	56532921	56532950	ATTTT	1.74921	0.183553	1.57647e-21	ENSG00000076067	CD4_TEM	0.777283
chr12	122599363	122599375	T	-0.217974	0.015799	2.66824e-43	ENSG00000111011	CD4_TEM	0.998699
chr12	110436695	110436711	AT	0.0394455	0.00759104	2.03269e-07	ENSG00000111229	CD4_TEM	0.95431
chr12	130826846	130826856	A	0.520342	0.0287214	2.34654e-73	ENSG00000111450	CD4_TEM	1
chr12	68690166	68690180	A	0.225704	0.0306771	1.87539e-13	ENSG00000111581	CD4_TEM	0.797142
chr12	25143246	25143266	T	0.0639152	0.0093304	7.37436e-12	ENSG00000118307	CD4_TEM	0.899713
chr12	389552	389562	AGGCGGGGCG	0.095877	0.0109406	1.89451e-18	ENSG00000120647	CD4_TEM	0.903116
chr12	14505106	14505124	T	0.0462515	0.00433338	1.35723e-26	ENSG00000121316	CD4_TEM	0.890413
chr12	66293946	66293974	TTTTC	-1.00013	0.067463	1.01068e-49	ENSG00000127311	CD4_TEM	1
chr12	48919221	48919235	T	0.227145	0.021791	1.93107e-25	ENSG00000134285	CD4_TEM	0.845167
chr12	53578783	53578803	A	-0.121433	0.0175197	4.1728e-12	ENSG00000135390	CD4_TEM	0.717799
chr12	9028149	9028166	T	0.170327	0.00707172	3.53667e-128	ENSG00000175899	CD4_TEM	0.903238
chr12	56084598	56084613	A	-0.378894	0.00761213	0	ENSG00000197728	CD4_TEM	1
chr12	14733994	14734038	TG	-0.0660704	0.00665716	3.25026e-23	ENSG00000214772	CD4_TEM	0.987173
chr12	29308719	29308733	AT	0.0820037	0.00633306	2.39521e-38	ENSG00000257176	CD4_TEM	0.952807
chr12	12539751	12539768	A	-0.0854189	0.00530972	3.13392e-58	ENSG00000290048	CD4_TEM	0.999883
chr12	132107681	132107700	A	0.13085	0.0178563	2.33742e-13	ENSG00000291171	CD4_TEM	0.999963
chr13	42320264	42320269	T	0.0851538	0.00919396	2.00775e-20	ENSG00000023516	CD4_TEM	0.725155
chr13	49690152	49690163	AAC	0.219435	0.0158032	7.75933e-44	ENSG00000123179	CD4_TEM	0.999997
chr13	52446879	52446896	T	-0.152526	0.0243822	3.95894e-10	ENSG00000136108	CD4_TEM	0.956895
chr14	104695582	104695598	AGTGACCCCTCCTCCC	-0.170536	0.0165392	6.27992e-25	ENSG00000203485	CD4_TEM	0.761302
chr15	52164308	52164336	A	0.064404	0.00662866	2.57741e-22	ENSG00000069966	CD4_TEM	1
chr15	48314226	48314242	TC	-0.0904674	0.0149528	1.44659e-09	ENSG00000128951	CD4_TEM	0.883109
chr15	34574303	34574319	T	0.274094	0.0125325	4.93904e-106	ENSG00000215252	CD4_TEM	0.996592
chr15	81967814	81967838	A	-0.116784	0.00866282	2.02145e-41	ENSG00000259692	CD4_TEM	1
chr15	32610719	32610747	AAAT	-0.100551	0.0118415	2.04125e-17	ENSG00000261064	CD4_TEM	0.980445
chr15	99805325	99805339	A	0.218897	0.0165208	4.52591e-40	ENSG00000290767	CD4_TEM	0.92508
chr16	1865574	1865582	AT	0.193397	0.0125184	7.65645e-54	ENSG00000063854	CD4_TEM	0.903659
chr16	70116846	70116856	T	-0.5257	0.0508072	4.32025e-25	ENSG00000090857	CD4_TEM	0.998854
chr16	53477057	53477082	TG	-0.113863	0.0142083	1.11171e-15	ENSG00000103479	CD4_TEM	0.800444
chr16	84665248	84665261	T	0.112206	0.0193003	6.11168e-09	ENSG00000135686	CD4_TEM	0.958417
chr16	78128187	78128196	T	0.123828	0.0153001	5.80949e-16	ENSG00000186153	CD4_TEM	0.858888
chr17	76742501	76742516	T	0.430709	0.0565452	2.5947e-14	ENSG00000092931	CD4_TEM	0.841301
chr17	46217110	46217131	A	-0.450987	0.0168401	5.43682e-158	ENSG00000120071	CD4_TEM	1
chr17	58781139	58781158	T	-0.1422	0.0177885	1.30727e-15	ENSG00000121101	CD4_TEM	0.992153
chr17	75975853	75975874	AG	-0.108787	0.021498	4.18532e-07	ENSG00000132481	CD4_TEM	0.991951
chr17	6759629	6759657	TG	0.195604	0.0385586	3.91809e-07	ENSG00000132530	CD4_TEM	0.979297
chr17	54949203	54949219	T	0.0399311	0.00432548	2.66599e-20	ENSG00000141198	CD4_TEM	0.985514
chr17	76220385	76220404	A	-0.140085	0.0165006	2.07177e-17	ENSG00000141576	CD4_TEM	0.916085
chr17	41875350	41875365	A	-0.329985	0.0173759	2.02627e-80	ENSG00000141698	CD4_TEM	0.739735
chr17	35211558	35211572	T	-0.37676	0.0207051	5.50765e-74	ENSG00000166750	CD4_TEM	1
chr17	46208616	46208637	A	-0.168674	0.0151347	7.59264e-29	ENSG00000176681	CD4_TEM	0.947602
chr17	48521354	48521372	T	-0.1009	0.0142434	1.40076e-12	ENSG00000182742	CD4_TEM	0.951149
chr17	8185214	8185243	AAAAC	-0.952635	0.094017	3.96039e-24	ENSG00000220205	CD4_TEM	0.999988
chr17	81202100	81202114	A	0.183817	0.0267011	5.81033e-12	ENSG00000224877	CD4_TEM	0.977564
chr17	68172135	68172145	A	-0.201745	0.0314051	1.32779e-10	ENSG00000267731	CD4_TEM	0.974054
chr19	57769296	57769312	A	-0.379162	0.0262853	3.60751e-47	ENSG00000083828	CD4_TEM	0.956576
chr19	7416906	7416923	TTG	0.498988	0.0306613	1.50419e-59	ENSG00000104880	CD4_TEM	0.98732
chr19	18902664	18902679	A	-0.131933	0.0217129	1.23038e-09	ENSG00000105669	CD4_TEM	0.872847
chr19	19716275	19716300	ATTTT	0.318834	0.027702	1.18271e-30	ENSG00000105708	CD4_TEM	0.999073
chr19	16329537	16329576	TTTC	0.0626248	0.00889462	1.91209e-12	ENSG00000127528	CD4_TEM	0.889628
chr19	2355782	2355794	A	0.211358	0.0274802	1.45657e-14	ENSG00000130332	CD4_TEM	0.968583
chr19	54215195	54215206	T	-0.194868	0.0179999	2.58961e-27	ENSG00000170889	CD4_TEM	0.891218
chr19	57709211	57709218	C	0.351875	0.0446304	3.16567e-15	ENSG00000179909	CD4_TEM	0.999231
chr19	57391297	57391311	T	-0.253923	0.0210216	1.36191e-33	ENSG00000186230	CD4_TEM	0.893076
chr19	22037673	22037682	T	0.356671	0.0244588	3.62753e-48	ENSG00000197134	CD4_TEM	1
chr19	52401662	52401682	T	-0.103734	0.0162682	1.81239e-10	ENSG00000269834	CD4_TEM	0.964418
chr19	8295947	8295952	T	0.0420221	0.00368941	4.69424e-30	ENSG00000271717	CD4_TEM	0.999998
chr2	37158193	37158211	A	-0.110857	0.0173197	1.54739e-10	ENSG00000055332	CD4_TEM	0.763906
chr2	54033198	54033215	T	0.272137	0.0224991	1.116e-33	ENSG00000068878	CD4_TEM	0.999979
chr2	171772768	171772776	A	0.237467	0.0284213	6.53036e-17	ENSG00000077380	CD4_TEM	0.709501
chr2	173064658	173064685	TG	-0.125448	0.00831114	1.77453e-51	ENSG00000091436	CD4_TEM	0.999959
chr2	25161587	25161605	TGCTGCCGC	0.841004	0.0619655	5.85917e-42	ENSG00000115138	CD4_TEM	1
chr2	190880872	190880920	AGC	-0.029779	0.0033909	1.60532e-18	ENSG00000115419	CD4_TEM	0.999942
chr2	197712775	197712788	A	0.429389	0.0344534	1.19e-35	ENSG00000115896	CD4_TEM	0.863282
chr2	86149879	86149898	A	0.11218	0.00889293	1.75669e-36	ENSG00000132305	CD4_TEM	0.998692
chr2	97139294	97139303	T	0.481644	0.051864	1.59177e-20	ENSG00000135976	CD4_TEM	0.738214
chr2	241038069	241038078	C	0.207807	0.0172301	1.70427e-33	ENSG00000162804	CD4_TEM	0.927357
chr2	222364099	222364112	A	0.256319	0.0389729	4.80514e-11	ENSG00000163082	CD4_TEM	0.999413
chr2	30435807	30435820	A	-0.392145	0.0154866	1.84889e-141	ENSG00000172954	CD4_TEM	1
chr2	131481435	131481453	T	-0.205315	0.0116987	5.93025e-69	ENSG00000173272	CD4_TEM	1
chr2	105880936	105880968	T	0.0267947	0.00189631	2.48581e-45	ENSG00000234162	CD4_TEM	1
chr2	196085148	196085173	ATTTT	0.27771	0.0145217	1.59812e-81	ENSG00000272211	CD4_TEM	1
chr2	239117565	239117587	A	0.0506476	0.00711765	1.11284e-12	ENSG00000286307	CD4_TEM	0.887814
chr2	105799270	105799281	A	-0.203372	0.0343445	3.1895e-09	ENSG00000290119	CD4_TEM	0.988866
chr20	25247993	25248013	AGGCCCCGCCCCGCCCCCCG	0.0461369	0.00554716	9.00568e-17	ENSG00000100994	CD4_TEM	0.978154
chr20	63976174	63976196	AAAC	0.912797	0.0376943	1.51691e-129	ENSG00000196421	CD4_TEM	1
chr20	47656887	47656911	T	0.0288949	0.0016909	1.80851e-65	ENSG00000196562	CD4_TEM	0.991859
chr20	63724673	63724691	T	-0.0643886	0.00656997	1.12097e-22	ENSG00000203896	CD4_TEM	0.851662
chr21	33300441	33300456	A	-0.250522	0.0257748	2.4864e-22	ENSG00000142166	CD4_TEM	0.964716
chr21	36158802	36158818	A	-0.113396	0.017582	1.12178e-10	ENSG00000159231	CD4_TEM	0.970935
chr21	36958240	36958256	A	0.0900405	0.00759883	2.17082e-32	ENSG00000159267	CD4_TEM	1
chr21	43776444	43776479	CGGGG	0.108886	0.00774198	6.29335e-45	ENSG00000160213	CD4_TEM	0.996915
chr21	28726869	28726887	A	0.06711	0.00853885	3.86064e-15	ENSG00000232855	CD4_TEM	0.920434
chr22	37746044	37746068	TCCCGCCG	-0.113242	0.0187689	1.6044e-09	ENSG00000100106	CD4_TEM	0.903042
chr22	31564980	31564995	T	-0.11773	0.0196495	2.07905e-09	ENSG00000198089	CD4_TEM	0.940567
chr22	23678846	23678863	A	0.113546	0.0092753	1.86026e-34	ENSG00000291299	CD4_TEM	0.917317
chr3	48047095	48047134	AAAT	0.115715	0.0179421	1.12321e-10	ENSG00000047849	CD4_TEM	0.981054
chr3	111822317	111822333	AT	0.121412	0.0215792	1.84078e-08	ENSG00000144824	CD4_TEM	0.952354
chr3	45919070	45919085	A	-0.116174	0.0161351	6.01671e-13	ENSG00000163818	CD4_TEM	0.708742
chr3	85489743	85489757	TG	0.325362	0.0316511	8.70599e-25	ENSG00000175161	CD4_TEM	0.992956
chr3	193622226	193622247	T	0.0628549	0.0054309	5.61091e-31	ENSG00000224855	CD4_TEM	1
chr3	15777271	15777288	A	-0.135101	0.0148222	7.88319e-20	ENSG00000287042	CD4_TEM	0.876341
chr3	197075317	197075341	A	0.041662	0.00545894	2.31355e-14	ENSG00000289396	CD4_TEM	0.796441
chr4	159125758	159125772	A	-0.196116	0.0265366	1.46373e-13	ENSG00000109756	CD4_TEM	0.999132
chr4	142638546	142638561	T	0.142768	0.0141382	5.63672e-24	ENSG00000249806	CD4_TEM	0.999925
chr4	151460	151494	TTTTG	-1.74484	0.146063	6.82957e-33	ENSG00000250312	CD4_TEM	1
chr4	9646721	9646736	A	0.139999	0.0185787	4.86666e-14	ENSG00000287117	CD4_TEM	0.934797
chr5	65547390	65547408	A	0.515886	0.0107682	0	ENSG00000123219	CD4_TEM	0.999907
chr5	71090733	71090737	AT	-0.118576	0.00954824	2.07075e-35	ENSG00000145736	CD4_TEM	0.999984
chr5	144159706	144159722	T	-0.103024	0.0162435	2.26072e-10	ENSG00000145817	CD4_TEM	0.962107
chr5	82258914	82258928	AT	-0.242166	0.017482	1.23241e-43	ENSG00000152348	CD4_TEM	0.999694
chr5	146865293	146865329	AC	0.0664141	0.00856138	8.6681e-15	ENSG00000156475	CD4_TEM	0.853466
chr5	73066575	73066594	T	0.17495	0.0187823	1.22386e-20	ENSG00000157107	CD4_TEM	0.978387
chr5	134643451	134643473	T	0.141689	0.0230772	8.26306e-10	ENSG00000164615	CD4_TEM	0.86577
chr5	132369105	132369118	T	0.483597	0.0392814	7.89458e-35	ENSG00000233006	CD4_TEM	0.999987
chr5	88248714	88248731	A	0.268063	0.03143	1.47781e-17	ENSG00000247828	CD4_TEM	0.999997
chr5	70909082	70909096	T	-0.905795	0.0638833	1.23779e-45	ENSG00000249437	CD4_TEM	1
chr5	271024	271044	T	-0.0655233	0.00872914	6.08335e-14	ENSG00000249915	CD4_TEM	0.777038
chr5	147730448	147730460	T	0.196613	0.0311617	2.8006e-10	ENSG00000280780	CD4_TEM	0.734911
chr6	166984590	166984604	T	-0.122337	0.00486661	1.91311e-139	ENSG00000026297	CD4_TEM	0.999862
chr6	34793923	34793938	A	-0.173584	0.0184889	6.08118e-21	ENSG00000065060	CD4_TEM	0.701873
chr6	37698153	37698185	TTTCTC	0.292657	0.00794119	2.6072e-297	ENSG00000112139	CD4_TEM	1
chr6	145770910	145770924	A	0.176344	0.0234526	5.51275e-14	ENSG00000112425	CD4_TEM	0.999528
chr6	150611811	150611827	A	-0.107269	0.00875809	1.72321e-34	ENSG00000120278	CD4_TEM	0.999965
chr6	106678322	106678342	TTTC	-0.185973	0.0312141	2.55376e-09	ENSG00000130348	CD4_TEM	0.722008
chr6	13328502	13328520	TGCCGC	0.0610875	0.00690701	9.21274e-19	ENSG00000145979	CD4_TEM	1
chr6	4119319	4119336	T	0.13437	0.0156144	7.59679e-18	ENSG00000198721	CD4_TEM	0.956681
chr6	32884787	32884792	T	-0.0392496	0.00543506	5.13941e-13	ENSG00000240065	CD4_TEM	0.87435
chr6	30308605	30308623	T	0.0784985	0.00625847	4.35568e-36	ENSG00000270604	CD4_TEM	0.999849
chr6	159663357	159663372	AT	-0.203324	0.0238939	1.74774e-17	ENSG00000286533	CD4_TEM	0.862074
chr6	149136437	149136456	TG	0.413238	0.0298557	1.43896e-43	ENSG00000289359	CD4_TEM	1
chr7	139102728	139102771	AC	0.0450203	0.00379168	1.62619e-32	ENSG00000105939	CD4_TEM	0.944755
chr7	7203092	7203107	T	0.137476	0.0124951	3.72284e-28	ENSG00000106392	CD4_TEM	0.859218
chr7	45077419	45077426	T	-0.1458	0.0283142	2.61389e-07	ENSG00000136286	CD4_TEM	0.912282
chr7	100478322	100478350	AG	0.0656604	0.013931	2.43773e-06	ENSG00000166925	CD4_TEM	0.9618
chr7	66502351	66502360	T	-0.392933	0.0655297	2.01925e-09	ENSG00000179406	CD4_TEM	0.997226
chr7	77061776	77061785	T	-0.348117	0.042624	3.15718e-16	ENSG00000186645	CD4_TEM	0.844589
chr7	77008790	77008809	TCTTTT	0.194304	0.0211526	4.08301e-20	ENSG00000205482	CD4_TEM	0.794653
chr7	101254334	101254347	T	-0.0661626	0.00619537	1.27145e-26	ENSG00000214253	CD4_TEM	0.869587
chr7	141738141	141738189	AAACTTGAAACCTTCT	-0.297467	0.0295687	8.28181e-24	ENSG00000228775	CD4_TEM	0.817134
chr7	151395494	151395538	AC	-0.0416335	0.00329052	1.08306e-36	ENSG00000243836	CD4_TEM	0.701494
chr7	100187392	100187405	T	-0.260095	0.0172167	1.45443e-51	ENSG00000291122	CD4_TEM	0.999999
chr8	80106826	80106835	A	-0.252899	0.0230433	5.04455e-28	ENSG00000076554	CD4_TEM	0.994921
chr8	66876735	66876753	ATTTT	0.906623	0.172575	1.49242e-07	ENSG00000104205	CD4_TEM	0.824284
chr8	97781981	97781997	T	0.0845692	0.00784282	4.14121e-27	ENSG00000104341	CD4_TEM	0.995585
chr8	100169984	100169994	A	0.328321	0.0290782	1.4542e-29	ENSG00000104450	CD4_TEM	0.703416
chr8	94962791	94962803	T	0.162767	0.0144972	2.98791e-29	ENSG00000156170	CD4_TEM	1
chr8	103298773	103298810	CCG	0.0825142	0.00753177	6.25416e-28	ENSG00000164930	CD4_TEM	0.999999
chr8	89748549	89748568	A	0.0686608	0.00792533	4.57632e-18	ENSG00000251136	CD4_TEM	0.995592
chr9	282589	282602	A	-0.712596	0.0385353	2.39495e-76	ENSG00000107099	CD4_TEM	0.865055
chr9	86267835	86267854	A	-0.118341	0.0214804	3.60341e-08	ENSG00000135070	CD4_TEM	0.940395
chr9	127909550	127909570	AT	0.18359	0.0263496	3.2269e-12	ENSG00000160408	CD4_TEM	0.999035
chr9	34271325	34271343	A	-0.0883051	0.0079201	7.20138e-29	ENSG00000164978	CD4_TEM	0.926185
chr9	94582547	94582565	T	-0.21025	0.0293078	7.29072e-13	ENSG00000165140	CD4_TEM	0.83458
chr9	137119948	137119972	AT	0.0418371	0.00729689	9.8354e-09	ENSG00000176978	CD4_TEM	0.979591
chr9	281641	281666	TG	-0.258318	0.028868	3.61104e-19	ENSG00000235880	CD4_TEM	0.998957
chr1	100393963	100393977	AT	-0.191027	0.0220314	4.29667e-18	ENSG00000079335	CD8_Naive	0.998746
chr1	173550873	173550909	AG	-0.0749492	0.00495799	1.25426e-51	ENSG00000117592	CD8_Naive	0.975199
chr1	161860409	161860438	AT	-1.22754	0.101674	1.46251e-33	ENSG00000118217	CD8_Naive	0.986232
chr1	39373473	39373501	A	-0.0404554	0.00285462	1.36724e-45	ENSG00000127603	CD8_Naive	0.994864
chr1	27898544	27898561	T	0.428532	0.0318467	2.83558e-41	ENSG00000130775	CD8_Naive	0.995509
chr1	109742736	109742749	T	-0.288147	0.0156784	1.94879e-75	ENSG00000134202	CD8_Naive	1
chr1	107843365	107843390	AT	-0.130804	0.0142245	3.72561e-20	ENSG00000134215	CD8_Naive	0.950705
chr1	232929049	232929076	ATT	0.506507	0.0242882	1.40138e-96	ENSG00000135778	CD8_Naive	1
chr1	2585382	2585391	G	-0.12982	0.0196219	3.68879e-11	ENSG00000142606	CD8_Naive	0.94092
chr1	1498968	1498983	T	0.190743	0.0324906	4.33928e-09	ENSG00000160072	CD8_Naive	0.982938
chr1	231640528	231640546	T	-0.396495	0.0257837	2.30903e-53	ENSG00000162946	CD8_Naive	0.999938
chr1	152030340	152030367	ATTT	0.553178	0.102111	6.04589e-08	ENSG00000163191	CD8_Naive	0.798062
chr1	26315960	26315977	T	0.105052	0.00838693	5.40601e-36	ENSG00000176092	CD8_Naive	0.999853
chr1	117417690	117417706	AC	0.145149	0.0110781	3.1947e-39	ENSG00000198162	CD8_Naive	0.995429
chr1	167603644	167603668	T	-0.078484	0.00738848	2.34241e-26	ENSG00000198771	CD8_Naive	0.948444
chr1	161002956	161002970	T	0.279831	0.0232702	2.6152e-33	ENSG00000215845	CD8_Naive	0.999999
chr1	120940230	120940243	T	-0.360862	0.0174005	1.55251e-95	ENSG00000226067	CD8_Naive	1
chr1	54720493	54720508	T	-0.153198	0.0156945	1.65052e-22	ENSG00000243725	CD8_Naive	0.86188
chr1	45535233	45535249	T	0.419505	0.0277122	9.10497e-52	ENSG00000280670	CD8_Naive	1
chr1	120940790	120940810	T	0.145842	0.0123736	4.5776e-32	ENSG00000287979	CD8_Naive	0.955423
chr10	1061838	1061853	A	0.163996	0.026427	5.44805e-10	ENSG00000067064	CD8_Naive	0.96918
chr10	17190433	17190448	A	0.293713	0.0316504	1.69593e-20	ENSG00000107614	CD8_Naive	0.863474
chr10	94580185	94580204	T	-0.191608	0.0128395	2.32317e-50	ENSG00000119969	CD8_Naive	0.999873
chr10	102519137	102519155	A	-0.114997	0.0133175	5.87334e-18	ENSG00000138111	CD8_Naive	0.838121
chr10	22639359	22639373	A	-0.166109	0.0238228	3.10937e-12	ENSG00000150867	CD8_Naive	0.933517
chr10	70220253	70220270	T	-0.462435	0.0244877	1.53229e-79	ENSG00000180817	CD8_Naive	0.999928
chr10	124955223	124955243	T	0.56369	0.0301323	4.32658e-78	ENSG00000226899	CD8_Naive	0.999999
chr10	6587643	6587667	AC	0.1086	0.00983281	2.32743e-28	ENSG00000237943	CD8_Naive	0.999999
chr11	32095246	32095261	T	-0.155538	0.0225685	5.50838e-12	ENSG00000049449	CD8_Naive	0.921178
chr11	18512723	18512743	T	0.059355	0.00809543	2.26882e-13	ENSG00000074319	CD8_Naive	0.743993
chr11	130848310	130848319	T	-0.0935283	0.00812733	1.20404e-30	ENSG00000120451	CD8_Naive	0.999843
chr11	57492207	57492217	AT	-0.248756	0.0145317	1.08659e-65	ENSG00000134809	CD8_Naive	1
chr11	113314857	113314881	AGGCTCCGCGCGGGGCTCGGGGGC	0.298056	0.0388462	1.68399e-14	ENSG00000149292	CD8_Naive	0.999254
chr11	108209888	108209913	A	-0.0628526	0.00488866	7.87491e-38	ENSG00000149311	CD8_Naive	0.791095
chr11	74897706	74897734	A	0.443136	0.0191398	1.36733e-118	ENSG00000166435	CD8_Naive	1
chr11	65894956	65894978	T	-0.7385	0.0310215	2.8894e-125	ENSG00000172543	CD8_Naive	1
chr11	62673669	62673684	T	-0.190871	0.0259304	1.82702e-13	ENSG00000185085	CD8_Naive	0.90936
chr11	62673669	62673684	T	-0.152737	0.0257823	3.1401e-09	ENSG00000214756	CD8_Naive	0.989551
chr11	64348049	64348074	A	-0.192427	0.0181832	3.58408e-26	ENSG00000236935	CD8_Naive	0.999855
chr11	45356382	45356392	T	0.41666	0.0392344	2.41118e-26	ENSG00000254427	CD8_Naive	0.871274
chr11	70336505	70336522	A	-0.158126	0.0145127	1.20854e-27	ENSG00000254604	CD8_Naive	0.966185
chr11	689381	689392	T	0.214333	0.0307607	3.22062e-12	ENSG00000255158	CD8_Naive	0.72261
chr12	110436695	110436711	AT	0.0809237	0.0115132	2.08369e-12	ENSG00000111229	CD8_Naive	0.927236
chr12	130826846	130826856	A	0.438963	0.032698	4.3295e-41	ENSG00000111450	CD8_Naive	0.901121
chr12	101823609	101823630	A	0.133209	0.0118466	2.46712e-29	ENSG00000111670	CD8_Naive	1
chr12	25090379	25090395	A	0.1271	0.0156664	4.94377e-16	ENSG00000118307	CD8_Naive	0.986551
chr12	14468493	14468508	A	0.209075	0.0265925	3.77433e-15	ENSG00000121316	CD8_Naive	0.999992
chr12	49135170	49135184	AT	0.0719368	0.0116032	5.65534e-10	ENSG00000123416	CD8_Naive	0.919436
chr12	48958315	48958334	T	-0.100455	0.0109949	6.45133e-20	ENSG00000134285	CD8_Naive	0.977405
chr12	53634068	53634083	T	0.186081	0.0287491	9.63525e-11	ENSG00000135390	CD8_Naive	0.907497
chr12	51333096	51333111	T	-0.324339	0.0251351	4.28238e-38	ENSG00000139610	CD8_Naive	1
chr12	121674682	121674692	AG	0.335974	0.0189652	3.19629e-70	ENSG00000139714	CD8_Naive	0.999325
chr12	27162582	27162609	TTTG	-0.238646	0.0442989	7.15737e-08	ENSG00000152944	CD8_Naive	0.948474
chr12	110376707	110376721	A	-0.80819	0.133304	1.33815e-09	ENSG00000174437	CD8_Naive	0.833166
chr12	76066137	76066157	AAAC	0.111438	0.0161687	5.49378e-12	ENSG00000187109	CD8_Naive	0.990834
chr12	56084598	56084613	A	-0.377426	0.00954462	0	ENSG00000197728	CD8_Naive	1
chr12	93416857	93416877	A	0.0905419	0.00797585	7.24855e-30	ENSG00000198015	CD8_Naive	0.832846
chr12	7108966	7108988	TG	-0.020273	0.00308503	4.9838e-11	ENSG00000205885	CD8_Naive	0.860789
chr12	9028449	9028461	T	0.170536	0.0179687	2.29419e-21	ENSG00000245105	CD8_Naive	0.99306
chr12	46518152	46518167	AG	0.469129	0.0289987	7.26183e-59	ENSG00000257496	CD8_Naive	1
chr12	89531718	89531732	AT	-0.0651885	0.0112272	6.38757e-09	ENSG00000258302	CD8_Naive	0.982109
chr12	8244848	8244857	A	-0.486479	0.0488763	2.44016e-23	ENSG00000286895	CD8_Naive	0.902949
chr13	43879810	43879837	AGGTGGGCG	-0.085056	0.00803189	3.32317e-26	ENSG00000151773	CD8_Naive	0.998336
chr13	114295111	114295128	A	0.317112	0.0227236	2.92583e-44	ENSG00000169062	CD8_Naive	0.999331
chr13	75517173	75517184	A	0.243957	0.0319403	2.20763e-14	ENSG00000188243	CD8_Naive	0.998007
chr13	99417231	99417241	A	0.153946	0.0165167	1.15617e-20	ENSG00000290577	CD8_Naive	0.990623
chr14	23164610	23164623	T	-0.244399	0.0221752	3.01764e-28	ENSG00000092068	CD8_Naive	0.999573
chr14	77700056	77700075	AAAT	0.251408	0.0491594	3.15174e-07	ENSG00000100601	CD8_Naive	0.734805
chr14	75092272	75092284	T	0.251911	0.0262899	9.515e-22	ENSG00000259138	CD8_Naive	0.889143
chr15	73097776	73097798	T	0.0645189	0.00591223	1.00138e-27	ENSG00000067141	CD8_Naive	0.999999
chr15	75033503	75033516	TG	0.810612	0.11469	1.57349e-12	ENSG00000138621	CD8_Naive	0.993873
chr15	64881929	64881941	A	-0.55878	0.0266841	2.28609e-97	ENSG00000166839	CD8_Naive	1
chr15	45380249	45380266	A	-0.0769217	0.0141095	4.98741e-08	ENSG00000171763	CD8_Naive	0.990369
chr15	90240821	90240838	AAAT	-0.328861	0.0281893	1.89775e-31	ENSG00000185043	CD8_Naive	0.847085
chr15	81967814	81967838	A	-0.111652	0.00867498	6.58782e-38	ENSG00000259692	CD8_Naive	0.99998
chr15	28834050	28834069	T	-0.139213	0.0129385	5.3393e-27	ENSG00000291258	CD8_Naive	0.999764
chr16	1821934	1821943	T	-0.0684098	0.00508364	2.80561e-41	ENSG00000063854	CD8_Naive	0.997757
chr16	70116846	70116856	T	-0.4226	0.0499464	2.64955e-17	ENSG00000090857	CD8_Naive	0.952081
chr16	19787819	19787833	A	0.232757	0.0359163	9.14006e-11	ENSG00000103550	CD8_Naive	0.944417
chr16	15613664	15613684	AAAT	-0.0544183	0.00771672	1.76368e-12	ENSG00000133392	CD8_Naive	0.846621
chr16	50341642	50341660	A	0.149354	0.0105959	4.04649e-45	ENSG00000166164	CD8_Naive	0.992567
chr16	10364029	10364038	T	-0.319155	0.0305566	1.54939e-25	ENSG00000166669	CD8_Naive	0.999914
chr16	28807373	28807393	T	-0.0707926	0.00712379	2.85939e-23	ENSG00000178952	CD8_Naive	1
chr16	78120576	78120594	A	-0.244522	0.0301556	5.11749e-16	ENSG00000186153	CD8_Naive	0.999962
chr16	70125379	70125391	AAAC	-0.150603	0.0254326	3.18712e-09	ENSG00000247228	CD8_Naive	0.995575
chr16	11883619	11883632	A	0.383249	0.025071	9.39662e-53	ENSG00000261216	CD8_Naive	0.99978
chr17	58350510	58350536	AAAT	0.0651933	0.0110855	4.07909e-09	ENSG00000108375	CD8_Naive	0.856739
chr17	28330235	28330251	A	-0.144572	0.0296781	1.10843e-06	ENSG00000109084	CD8_Naive	0.824089
chr17	46278401	46278411	T	-0.0860498	0.00433204	8.41132e-88	ENSG00000120071	CD8_Naive	0.999215
chr17	1784956	1784968	T	0.201821	0.0243094	1.02213e-16	ENSG00000132386	CD8_Naive	0.999921
chr17	48458075	48458089	A	-0.137951	0.017357	1.89741e-15	ENSG00000141293	CD8_Naive	0.998402
chr17	67384428	67384443	T	-0.129231	0.0174714	1.39627e-13	ENSG00000154217	CD8_Naive	0.789622
chr17	66287507	66287520	A	0.0384455	0.00552704	3.50331e-12	ENSG00000154229	CD8_Naive	0.905064
chr17	48521354	48521372	T	-0.167962	0.0138547	7.96943e-34	ENSG00000173917	CD8_Naive	1
chr17	76702517	76702538	AGA	-0.775448	0.0571767	6.70067e-42	ENSG00000182534	CD8_Naive	0.997493
chr17	81668882	81668899	T	0.282362	0.0162972	3.00349e-67	ENSG00000214087	CD8_Naive	1
chr17	30690990	30691012	A	0.152943	0.0157807	3.26837e-22	ENSG00000214719	CD8_Naive	0.999832
chr17	48521354	48521372	T	-0.151858	0.0139987	2.0387e-27	ENSG00000230148	CD8_Naive	1
chr17	14019230	14019247	A	-0.15944	0.0159756	1.86054e-23	ENSG00000236088	CD8_Naive	0.958295
chr17	58442912	58442925	T	-0.332516	0.0313979	3.30269e-26	ENSG00000265148	CD8_Naive	0.999731
chr17	75586399	75586422	T	0.132322	0.015006	1.16556e-18	ENSG00000266714	CD8_Naive	0.999997
chr17	18590368	18590387	A	0.117674	0.0145707	6.68919e-16	ENSG00000291090	CD8_Naive	0.999989
chr18	75196632	75196657	A	0.0460694	0.00706278	6.8989e-11	ENSG00000180011	CD8_Naive	0.710278
chr18	45678954	45678970	T	0.103775	0.0142408	3.16668e-13	ENSG00000288545	CD8_Naive	0.975044
chr19	57771300	57771315	A	0.205033	0.0161144	4.36981e-37	ENSG00000083828	CD8_Naive	0.984065
chr19	35003061	35003093	TG	0.128441	0.0105875	7.20725e-34	ENSG00000089351	CD8_Naive	0.989829
chr19	8295947	8295952	T	0.0259387	0.00366952	1.56423e-12	ENSG00000090661	CD8_Naive	0.958211
chr19	7416906	7416923	TTG	0.298388	0.0365834	3.45226e-16	ENSG00000104880	CD8_Naive	0.838805
chr19	20966389	20966410	AAT	-0.121705	0.0190121	1.53912e-10	ENSG00000105750	CD8_Naive	0.965184
chr19	57644830	57644846	T	0.193631	0.0374781	2.38512e-07	ENSG00000121417	CD8_Naive	0.984048
chr19	16329537	16329573	TTTC	0.0918735	0.012401	1.27697e-13	ENSG00000127528	CD8_Naive	0.78698
chr19	49505775	49505787	A	-0.201943	0.0362526	2.54095e-08	ENSG00000142534	CD8_Naive	0.98969
chr19	58403958	58403976	A	-0.0756816	0.0136018	2.63536e-08	ENSG00000171574	CD8_Naive	0.972888
chr19	9396602	9396619	A	-0.179953	0.0147934	4.80664e-34	ENSG00000174652	CD8_Naive	0.966022
chr19	57709211	57709218	C	0.311811	0.03491	4.18942e-19	ENSG00000179909	CD8_Naive	1
chr19	21336796	21336819	TTTTTC	-0.87527	0.117932	1.15506e-13	ENSG00000182141	CD8_Naive	0.88327
chr19	57404720	57404738	T	-0.339548	0.0250777	9.0994e-42	ENSG00000186230	CD8_Naive	0.999864
chr19	21578087	21578109	T	0.211022	0.017296	3.08268e-34	ENSG00000197013	CD8_Naive	0.997432
chr19	53269389	53269405	T	0.297381	0.0314377	3.0972e-21	ENSG00000197928	CD8_Naive	1
chr19	47278158	47278180	T	0.0544555	0.00777984	2.56757e-12	ENSG00000257704	CD8_Naive	0.758173
chr19	5980848	5980868	T	-0.17714	0.0206429	9.39262e-18	ENSG00000267571	CD8_Naive	0.987459
chr19	21552736	21552748	T	-0.588859	0.0285265	1.13937e-94	ENSG00000268081	CD8_Naive	0.990036
chr19	57283145	57283160	T	0.0577605	0.0108329	9.71712e-08	ENSG00000288899	CD8_Naive	0.874111
chr2	25161587	25161605	TGCTGCCGC	0.842635	0.0631709	1.37318e-40	ENSG00000115138	CD8_Naive	1
chr2	54953885	54953902	A	-0.186066	0.036699	3.97711e-07	ENSG00000115310	CD8_Naive	0.959517
chr2	241084134	241084153	T	-0.161748	0.00893336	2.85364e-73	ENSG00000115687	CD8_Naive	0.997081
chr2	73385903	73385942	AGG	-0.127184	0.0100156	6.01832e-37	ENSG00000116127	CD8_Naive	0.707349
chr2	86164689	86164704	A	-0.0386508	0.00359283	5.44788e-27	ENSG00000132305	CD8_Naive	0.855061
chr2	108452691	108452712	T	-0.159009	0.00830354	9.75791e-82	ENSG00000135968	CD8_Naive	1
chr2	113461028	113461044	AT	-0.290549	0.0340941	1.56854e-17	ENSG00000136682	CD8_Naive	1
chr2	99238559	99238589	ATTTTTT	-0.171657	0.0348977	8.70443e-07	ENSG00000144182	CD8_Naive	0.741986
chr2	134850269	134850283	T	-0.189188	0.0285108	3.23044e-11	ENSG00000153086	CD8_Naive	0.960973
chr2	27348270	27348286	A	0.243658	0.0304584	1.2472e-15	ENSG00000157992	CD8_Naive	0.773837
chr2	85521446	85521457	A	-0.282219	0.0320909	1.43865e-18	ENSG00000168899	CD8_Naive	0.985627
chr2	30435807	30435820	A	-0.41319	0.014806	2.19468e-171	ENSG00000172954	CD8_Naive	0.999998
chr2	131481435	131481453	T	-0.219187	0.0149004	5.54969e-49	ENSG00000173272	CD8_Naive	1
chr2	227275942	227275955	A	0.220019	0.0350452	3.4263e-10	ENSG00000236432	CD8_Naive	0.977439
chr2	200978464	200978491	T	0.0612232	0.00868433	1.79105e-12	ENSG00000240344	CD8_Naive	0.99951
chr20	1290211	1290224	A	0.0719302	0.0107547	2.2583e-11	ENSG00000101298	CD8_Naive	0.738505
chr20	31750452	31750495	ATTT	-0.110558	0.0172199	1.35938e-10	ENSG00000171552	CD8_Naive	0.878598
chr20	63976174	63976196	AAAC	1.21835	0.0327256	2.29814e-303	ENSG00000196421	CD8_Naive	1
chr20	47656887	47656911	T	0.0277701	0.00174306	3.81301e-57	ENSG00000196562	CD8_Naive	1
chr21	36115228	36115245	T	-0.324221	0.0194129	1.28287e-62	ENSG00000159231	CD8_Naive	0.950364
chr21	46171428	46171445	A	0.214216	0.0134846	7.92754e-57	ENSG00000160284	CD8_Naive	1
chr21	29457517	29457567	TC	0.0375588	0.00315473	1.10716e-32	ENSG00000171189	CD8_Naive	0.996266
chr21	36114245	36114265	T	0.0828575	0.0101617	3.52256e-16	ENSG00000230212	CD8_Naive	0.997591
chr21	34878344	34878361	A	0.0790691	0.0127111	4.95609e-10	ENSG00000286153	CD8_Naive	0.809392
chr22	46740223	46740233	A	0.215599	0.0327261	4.45852e-11	ENSG00000100422	CD8_Naive	0.768776
chr22	31964769	31964784	TTTG	0.182718	0.0167746	1.25061e-27	ENSG00000128245	CD8_Naive	1
chr22	42069619	42069640	A	-0.444992	0.0108681	0	ENSG00000183172	CD8_Naive	1
chr22	26673634	26673697	AACACAGGTTTGAACTTGGCT	-0.420519	0.0357209	5.41957e-32	ENSG00000225783	CD8_Naive	0.993516
chr22	46759957	46759975	T	-0.252629	0.0128946	1.81382e-85	ENSG00000260708	CD8_Naive	1
chr22	16599197	16599219	AT	0.14149	0.016202	2.48274e-18	ENSG00000290418	CD8_Naive	0.913505
chr3	20051199	20051214	A	-0.108882	0.0152552	9.51139e-13	ENSG00000114166	CD8_Naive	0.994511
chr3	123168891	123168920	AAAAC	1.30611	0.178494	2.52802e-13	ENSG00000121542	CD8_Naive	0.837554
chr3	58103265	58103294	TG	-0.0489517	0.00617313	2.1951e-15	ENSG00000136068	CD8_Naive	0.921
chr3	170917295	170917328	TG	0.0723059	0.0113405	1.81925e-10	ENSG00000163584	CD8_Naive	0.994346
chr3	41907301	41907312	T	-0.369534	0.0366577	6.72592e-24	ENSG00000168038	CD8_Naive	0.962599
chr3	99745832	99745844	A	-0.210063	0.0344351	1.05894e-09	ENSG00000168386	CD8_Naive	0.990458
chr3	78700764	78700780	T	0.0451611	0.00374057	1.46125e-33	ENSG00000169855	CD8_Naive	0.734638
chr3	170031164	170031178	A	0.345997	0.0197082	5.3535e-69	ENSG00000173890	CD8_Naive	1
chr3	156927407	156927419	T	-0.409616	0.0369397	1.42212e-28	ENSG00000197980	CD8_Naive	0.999994
chr3	42603025	42603040	A	-0.235363	0.0286551	2.14582e-16	ENSG00000230084	CD8_Naive	0.998285
chr3	20175795	20175809	A	0.490343	0.014572	3.14063e-248	ENSG00000231304	CD8_Naive	0.979929
chr3	10274989	10275007	T	0.125402	0.0220235	1.24097e-08	ENSG00000240288	CD8_Naive	0.90641
chr3	126060439	126060461	AC	0.0363777	0.00365741	2.61729e-23	ENSG00000291096	CD8_Naive	0.916387
chr4	74400990	74401002	TTTC	0.0376139	0.00625629	1.83043e-09	ENSG00000109321	CD8_Naive	0.979138
chr4	165230569	165230582	T	0.267853	0.0333884	1.0376e-15	ENSG00000109466	CD8_Naive	0.980725
chr4	10070049	10070060	A	0.303287	0.0242457	6.67513e-36	ENSG00000109667	CD8_Naive	1
chr4	87979330	87979348	ATTTTT	-0.5177	0.0446188	3.99076e-31	ENSG00000118762	CD8_Naive	0.779112
chr4	75678296	75678341	TG	0.0366942	0.00617728	2.84701e-09	ENSG00000138757	CD8_Naive	0.971084
chr4	103116251	103116277	AC	0.0571304	0.00530908	5.26592e-27	ENSG00000164039	CD8_Naive	0.754349
chr4	7895852	7895875	T	0.269345	0.0143582	1.63314e-78	ENSG00000196526	CD8_Naive	0.996794
chr4	108119993	108120029	TG	0.0570865	0.0107015	9.58522e-08	ENSG00000232021	CD8_Naive	0.897809
chr4	118322549	118322565	A	0.427655	0.0247475	6.57247e-67	ENSG00000269893	CD8_Naive	1
chr5	6611448	6611465	A	-0.0179427	0.00214677	6.3789e-17	ENSG00000037474	CD8_Naive	0.854906
chr5	136137017	136137037	T	-0.215287	0.0141454	2.62285e-52	ENSG00000113658	CD8_Naive	1
chr5	175920491	175920511	T	0.207839	0.0171198	6.45741e-34	ENSG00000145920	CD8_Naive	0.999996
chr5	96713133	96713150	T	-0.214069	0.0246423	3.72047e-18	ENSG00000153113	CD8_Naive	1
chr5	96833792	96833816	AAAAAG	-0.231644	0.0294028	3.31843e-15	ENSG00000164307	CD8_Naive	0.887114
chr5	74834999	74835016	A	0.287104	0.0190598	2.82226e-51	ENSG00000164346	CD8_Naive	1
chr5	77786471	77786482	C	-0.0768202	0.00925311	1.02292e-16	ENSG00000171530	CD8_Naive	0.999655
chr5	70909082	70909096	T	-0.879424	0.0515021	2.25885e-65	ENSG00000249437	CD8_Naive	1
chr6	167016979	167016993	ATTT	-0.360346	0.0202137	4.38079e-71	ENSG00000026297	CD8_Naive	1
chr6	108956534	108956551	A	0.231059	0.0211696	9.8136e-28	ENSG00000080546	CD8_Naive	0.997785
chr6	148769750	148769783	TG	-0.16422	0.0151294	1.9012e-27	ENSG00000111962	CD8_Naive	0.99935
chr6	34776081	34776098	T	-0.137208	0.0185509	1.40033e-13	ENSG00000124562	CD8_Naive	0.924367
chr6	42949325	42949337	A	-0.280288	0.0262694	1.41011e-26	ENSG00000124587	CD8_Naive	0.995818
chr6	34400511	34400531	T	-0.164379	0.0155125	3.09302e-26	ENSG00000124614	CD8_Naive	0.999996
chr6	135352811	135352825	T	-0.421621	0.0261315	1.45844e-58	ENSG00000135541	CD8_Naive	0.999965
chr6	13328502	13328520	TGCCGC	0.0537965	0.00689447	6.05302e-15	ENSG00000145979	CD8_Naive	0.999999
chr6	44981869	44981885	A	-0.395286	0.0255199	4.09716e-54	ENSG00000196284	CD8_Naive	0.830774
chr6	85602861	85602884	A	-0.232343	0.00735311	3.93746e-219	ENSG00000203875	CD8_Naive	1
chr6	31830996	31831009	T	-0.259839	0.0382244	1.06274e-11	ENSG00000204387	CD8_Naive	0.990286
chr6	29698510	29698527	T	0.0312819	0.00435286	6.64724e-13	ENSG00000214922	CD8_Naive	0.995007
chr6	6658920	6658938	A	0.298202	0.015938	4.0971e-78	ENSG00000216863	CD8_Naive	0.994492
chr6	139192780	139192792	A	-0.17773	0.0249586	1.0715e-12	ENSG00000231329	CD8_Naive	0.985335
chr6	31207873	31207893	A	0.199693	0.00852931	3.18405e-121	ENSG00000272501	CD8_Naive	1
chr6	159654564	159654588	AAAC	0.248641	0.0319858	7.63617e-15	ENSG00000286533	CD8_Naive	0.999486
chr6	33344083	33344104	T	0.178044	0.0222985	1.41045e-15	ENSG00000289100	CD8_Naive	0.999817
chr6	131434889	131434913	A	-0.349685	0.037927	2.9725e-20	ENSG00000290067	CD8_Naive	0.824527
chr7	26867572	26867576	AC	0.166754	0.0182326	5.91287e-20	ENSG00000005020	CD8_Naive	0.984769
chr7	87628572	87628584	TGCG	0.538498	0.0673713	1.31709e-15	ENSG00000105784	CD8_Naive	0.999948
chr7	100371117	100371132	A	-0.362737	0.0336286	3.98406e-27	ENSG00000121716	CD8_Naive	0.994525
chr7	44037453	44037470	A	-0.15102	0.0207331	3.24075e-13	ENSG00000122678	CD8_Naive	0.987618
chr7	150510022	150510037	T	0.174372	0.0204583	1.55131e-17	ENSG00000133574	CD8_Naive	0.891782
chr7	44081744	44081763	T	-0.0651408	0.0091812	1.29334e-12	ENSG00000136279	CD8_Naive	0.790907
chr7	76603827	76603844	T	-0.0425641	0.00413987	8.5384e-25	ENSG00000146707	CD8_Naive	0.994469
chr7	149872075	149872097	T	0.0925952	0.00764064	8.39977e-34	ENSG00000171130	CD8_Naive	0.769052
chr7	111277566	111277584	A	-0.23981	0.0289799	1.28395e-16	ENSG00000184903	CD8_Naive	0.992484
chr7	100152404	100152421	AAAC	-0.241078	0.031806	3.46492e-14	ENSG00000188186	CD8_Naive	0.999969
chr7	144829695	144829711	A	0.198804	0.020294	1.16897e-22	ENSG00000196511	CD8_Naive	0.976735
chr7	22825352	22825367	T	0.165106	0.0250072	4.04729e-11	ENSG00000196683	CD8_Naive	0.999236
chr7	64328955	64328968	T	-0.164932	0.0145083	6.03019e-30	ENSG00000234444	CD8_Naive	0.946389
chr7	66803888	66803903	A	-0.12898	0.0172757	8.26829e-14	ENSG00000272831	CD8_Naive	0.957478
chr7	66918977	66918998	T	0.152098	0.0212894	9.0439e-13	ENSG00000289177	CD8_Naive	0.925097
chr7	100199899	100199916	A	0.209617	0.0167709	7.57249e-36	ENSG00000291122	CD8_Naive	0.999929
chr8	65580218	65580226	T	0.248617	0.0358928	4.30932e-12	ENSG00000066855	CD8_Naive	0.991043
chr8	89729449	89729468	T	-0.341124	0.0282558	1.47251e-33	ENSG00000104312	CD8_Naive	0.947506
chr8	23214485	23214497	A	-0.172732	0.0325486	1.11502e-07	ENSG00000104689	CD8_Naive	0.707213
chr8	27489349	27489361	T	0.332643	0.0440421	4.25876e-14	ENSG00000120915	CD8_Naive	0.883261
chr8	119906297	119906309	A	0.116189	0.0146182	1.89169e-15	ENSG00000155792	CD8_Naive	0.969985
chr8	144784458	144784477	A	0.254854	0.0210781	1.17944e-33	ENSG00000161016	CD8_Naive	0.999481
chr8	103298773	103298810	CCG	0.069943	0.00718384	2.11422e-22	ENSG00000164930	CD8_Naive	0.987758
chr8	1764357	1764375	AGGCGG	0.245812	0.0341251	5.87941e-13	ENSG00000182372	CD8_Naive	0.985901
chr8	91053976	91053998	AT	-0.156386	0.0151265	4.71411e-25	ENSG00000253738	CD8_Naive	0.975573
chr8	143878350	143878362	ACCCGC	-0.0216695	0.00365347	3.00727e-09	ENSG00000261150	CD8_Naive	0.738037
chr8	22113842	22113871	T	0.0378044	0.00463375	3.39239e-16	ENSG00000275074	CD8_Naive	0.991649
chr8	12406304	12406322	AT	0.151144	0.0149202	4.0589e-24	ENSG00000283674	CD8_Naive	0.802779
chr9	127821713	127821724	A	-0.0816885	0.0138447	3.62759e-09	ENSG00000095370	CD8_Naive	0.945293
chr9	97925337	97925357	A	-0.0975057	0.0129535	5.17685e-14	ENSG00000136932	CD8_Naive	0.998306
chr9	34264267	34264280	A	0.335347	0.0269618	1.62785e-35	ENSG00000164978	CD8_Naive	1
chr9	125753285	125753296	T	-0.497807	0.028112	3.63867e-70	ENSG00000167081	CD8_Naive	1
chr9	128812690	128812717	ATTT	0.133954	0.0171339	5.36477e-15	ENSG00000167136	CD8_Naive	0.991473
chr9	95830747	95830767	AAC	-0.218192	0.0187547	2.76956e-31	ENSG00000175611	CD8_Naive	0.995091
chr9	92457748	92457762	TC	-0.772574	0.0444223	9.55847e-68	ENSG00000188312	CD8_Naive	0.953191
chr9	127458389	127458419	AAAAC	-0.323943	0.0322888	1.09524e-23	ENSG00000197958	CD8_Naive	0.98974
chr9	121505046	121505058	A	-0.0948286	0.0116182	3.29411e-16	ENSG00000227355	CD8_Naive	0.982074
chr9	7169049	7169068	A	-0.253028	0.0286838	1.1315e-18	ENSG00000285688	CD8_Naive	0.980617
chr1	9255267	9255275	ATTT	-0.254177	0.013554	1.83493e-78	ENSG00000049239	NK	1
chr1	243269302	243269321	T	0.342352	0.0228129	6.6145e-51	ENSG00000054282	NK	0.824842
chr1	10331094	10331109	A	-0.140278	0.0139615	9.4251e-24	ENSG00000054523	NK	0.93479
chr1	234488789	234488802	T	0.11379	0.0125044	9.03401e-20	ENSG00000059588	NK	0.99958
chr1	111757061	111757073	T	0.27958	0.0327294	1.31739e-17	ENSG00000064703	NK	0.999998
chr1	212210694	212210715	T	-0.108289	0.00688343	9.15819e-56	ENSG00000066027	NK	0.790685
chr1	160591365	160591382	T	-0.0319872	0.00392184	3.45833e-16	ENSG00000066294	NK	0.999993
chr1	205690886	205690900	A	-0.18896	0.0209829	2.14847e-19	ENSG00000069275	NK	0.986791
chr1	20978677	20978696	A	-0.358578	0.0104239	2.55638e-259	ENSG00000075151	NK	1
chr1	100435823	100435847	A	0.469645	0.0129747	6.8214e-287	ENSG00000079335	NK	1
chr1	63550636	63550649	A	0.256479	0.044971	1.17563e-08	ENSG00000079739	NK	0.739397
chr1	52959198	52959212	T	0.238475	0.018883	1.45963e-36	ENSG00000116171	NK	0.964686
chr1	62709616	62709633	T	-0.445012	0.0295765	3.66021e-51	ENSG00000116641	NK	0.971403
[truncated: 3,427 more rows]

## Sheet: README
Supplementary Table 3: List of candidate causal sc-eTRs (posterior inclusion probability (susie_pip) >= 0.7)
Candidate causal sc-eTRs are a subset of all sc-eTRs (FDR <5%) identified (Table S1).
The details for each column are:
chromosome: chromosome of the single-cell eTR (hg38)
start coordinate (hg38): start coordinate of the single-cell eTR
end coordinate (hg38): end coordinate of the single-cell eTR
motif: motif of the single-cell eTR
cell_type: cell type of the single-cell eTR
egene: eGene associated with the single-cell eTR
nominal p-value: nominal (uncorrected) p-value of the single-cell eTR
effect size: effect size of the single-cell eTR
standard error: standard error of the single-cell eTR
susie_pip: posterior inclusion probability as calculated by SuSiE
