# Supplementary material for: Polymorphic tandem repeats influence cell type-specific gene expression across the human immune landscape
Source: bioRxiv. 2025 Apr 9:2024.11.02.621562. Preprint. [Version 2] doi: 10.1101/2024.11.02.621562 (PMC12026411; doi:10.1101/2024.11.02.621562)
Supplement: Supplement 2 [file media-2.zip › Supplementary Tables - final freeze/TableS7v1.0.xlsx]

## Sheet: TableS7
chromosome (hg38)	start coordinate (hg38)	end coordinate (hg38)	motif	cell_type	egene	effect size	standard error	p-value	p-value post-conditioning on lead SNV
chr1	23728769	23728779	T	B_intermediate	ENSG00000011007	-0.315117	0.030094	1.17272e-25	5.75315e-10
chr1	46382606	46382621	T	B_intermediate	ENSG00000117481	0.309508	0.0147263	4.55248e-98	1.69642e-09
chr1	165551979	165551995	A	B_intermediate	ENSG00000143198	-0.286159	0.0241274	1.90261e-32	5.03053e-19
chr1	25386842	25386879	AC	B_intermediate	ENSG00000187010	0.21439	0.00871042	9.1471e-134	1.37294e-13
chr1	120833365	120833419	TC	B_intermediate	ENSG00000287979	0.12612	0.0103338	2.93673e-34	1.4695e-28
chr10	32920982	32921007	AAAAAC	B_intermediate	ENSG00000216937	0.340283	0.0300253	8.98488e-30	3.7554e-11
chr11	57528483	57528517	AT	B_intermediate	ENSG00000134809	0.141284	0.00786238	3.3731e-72	1.38201e-10
chr11	111352965	111352989	AAGG	B_intermediate	ENSG00000196167	-0.0292225	0.00292454	1.64929e-23	7.49106e-09
chr11	62561510	62561530	A	B_intermediate	ENSG00000254772	0.227881	0.0234704	2.75187e-22	9.6648e-11
chr11	14307236	14307245	A	B_intermediate	ENSG00000262655	-0.26605	0.0253194	7.95435e-26	8.76956e-11
chr14	100336275	100336291	A	B_intermediate	ENSG00000140105	-0.287332	0.00926576	3.94209e-211	6.36254e-17
chr14	49630740	49630756	AC	B_intermediate	ENSG00000165502	0.047203	0.00491092	7.12622e-22	1.14397e-12
chr14	100336275	100336291	A	B_intermediate	ENSG00000258666	-0.211864	0.0103291	1.70796e-93	5.49272e-32
chr15	40608745	40608761	A	B_intermediate	ENSG00000128891	-0.299207	0.0240334	1.40523e-35	1.04829e-12
chr17	46217110	46217131	A	B_intermediate	ENSG00000120071	-0.341037	0.0177167	1.42818e-82	1.83755e-11
chr17	64933175	64933185	A	B_intermediate	ENSG00000290457	0.839718	0.0463384	2.15882e-73	5.52495e-09
chr18	79464710	79464723	T	B_intermediate	ENSG00000286186	0.0473087	0.00314082	2.85652e-51	3.21369e-16
chr19	48110531	48110558	AATCCGGTGCGGAGGCTTGGGCTCCGG	B_intermediate	ENSG00000105499	0.606864	0.0254978	3.28977e-125	4.07474e-111
chr19	2363780	2363788	TG	B_intermediate	ENSG00000130332	-0.0333986	0.0031851	1.00302e-25	3.54925e-09
chr2	25161587	25161605	TGCTGCCGC	B_intermediate	ENSG00000115138	0.762049	0.0639548	9.8351e-33	1.80746e-14
chr2	131481435	131481453	T	B_intermediate	ENSG00000173272	-0.198014	0.0143455	2.43726e-43	1.9355e-19
chr2	69697978	69697997	A	B_intermediate	ENSG00000196975	0.205739	0.0168177	2.05851e-34	1.18206e-18
chr2	190880872	190880920	AGC	B_intermediate	ENSG00000228509	0.0376479	0.00377093	1.79609e-23	2.18405e-09
chr20	51680225	51680246	A	B_intermediate	ENSG00000054793	0.201266	0.0101859	6.67326e-87	7.97639e-29
chr3	193622226	193622247	T	B_intermediate	ENSG00000224855	0.0621073	0.00551684	2.12076e-29	8.90902e-11
chr4	25919505	25919517	T	B_intermediate	ENSG00000091490	-0.462224	0.0293	4.58338e-56	2.01136e-30
chr4	87979330	87979339	T	B_intermediate	ENSG00000118762	-0.291454	0.0183409	7.31832e-57	1.87843e-08
chr4	39021401	39021413	AATA	B_intermediate	ENSG00000121895	-0.326135	0.0268013	4.56647e-34	8.28545e-12
chr4	176019740	176019758	T	B_intermediate	ENSG00000150625	-0.368126	0.0109327	1.48148e-248	5.50695e-40
chr5	71090733	71090737	AT	B_intermediate	ENSG00000145736	-0.103085	0.00975524	4.23032e-26	2.90034e-16
chr5	50412939	50412950	A	B_intermediate	ENSG00000170571	0.168321	0.0145574	6.37711e-31	1.20768e-08
chr5	70909082	70909096	T	B_intermediate	ENSG00000249437	-0.718657	0.0535748	5.00081e-41	7.23585e-10
chr6	13328502	13328520	TGCCGC	B_intermediate	ENSG00000145979	0.0509375	0.00730923	3.19379e-12	4.58102e-09
chr6	32256987	32257001	T	B_intermediate	ENSG00000204296	0.226128	0.015058	5.67126e-51	1.30805e-13
chr7	2846979	2847006	A	B_intermediate	ENSG00000146535	-0.0622826	0.00538656	6.37562e-31	3.44057e-21
chr9	92750453	92750464	A	B_intermediate	ENSG00000185963	-0.538968	0.0293086	1.59635e-75	4.63379e-25
chr9	127426372	127426391	T	B_intermediate	ENSG00000197958	-0.164723	0.0214157	1.45172e-14	1.27952e-09
chr1	120940230	120940243	T	Plasmablast	ENSG00000287979	-0.221008	0.0242385	7.64822e-20	1.07802e-19
chr12	55978774	55978790	T	Plasmablast	ENSG00000197728	-0.320115	0.0262235	2.84676e-34	4.11913e-24
chr2	33621434	33621446	A	Plasmablast	ENSG00000228262	-0.278793	0.0292985	1.80623e-21	1.20186e-12
chr22	49652155	49652171	A	Plasmablast	ENSG00000235111	0.208782	0.0325769	1.46575e-10	2.21037e-08
chr6	85768320	85768337	T	Plasmablast	ENSG00000203875	0.341765	0.0335097	2.00387e-24	1.32917e-12
chr8	69929834	69929851	A	Plasmablast	ENSG00000137571	0.263926	0.03224	2.69419e-16	3.26526e-09
chr7	44174805	44174816	TTC	ASDC	ENSG00000122678	-0.0975465	0.0170689	1.09787e-08	1.41813e-08
chr17	46496918	46496931	A	cDC1	ENSG00000185829	-0.315176	0.0466612	1.43264e-11	4.11916e-08
chr6	35365498	35365510	T	cDC1	ENSG00000112039	0.089739	0.0138505	9.22455e-11	2.446e-10
chr6	32619696	32619713	A	cDC1	ENSG00000196735	0.107279	0.00895429	4.48355e-33	3.46344e-11
chr7	27070329	27070344	A	cDC1	ENSG00000253187	0.140086	0.0205539	9.39092e-12	6.68399e-12
chr11	74917976	74917988	A	pDC	ENSG00000166435	0.353883	0.0256887	3.56206e-43	3.10121e-10
chr12	31184078	31184086	TCTT	pDC	ENSG00000291250	-0.638547	0.0373422	1.48692e-65	4.63067e-08
chr5	9554871	9554881	A	pDC	ENSG00000250786	0.127263	0.012193	1.67241e-25	1.01618e-12
chr6	32549157	32549173	TTGT	pDC	ENSG00000196126	0.14773	0.00880471	3.50204e-63	4.89097e-12
chr8	61719282	61719294	AG	pDC	ENSG00000198363	0.222156	0.0184124	1.6048e-33	5.77441e-14
chr1	7925302	7925315	A	NK_CD56bright	ENSG00000049247	0.453648	0.0324726	2.3713e-44	2.39554e-09
chr1	27898544	27898561	T	NK_CD56bright	ENSG00000130775	0.513016	0.028142	3.00775e-74	1.85326e-19
chr1	25386842	25386879	AC	NK_CD56bright	ENSG00000187010	0.155439	0.00957878	3.22805e-59	1.49924e-20
chr1	205738440	205738457	T	NK_CD56bright	ENSG00000286619	0.449881	0.0227843	8.81448e-87	7.99985e-40
chr10	1275515	1275524	T	NK_CD56bright	ENSG00000185736	0.431198	0.0305799	3.76042e-45	1.35636e-11
chr10	32477214	32477227	T	NK_CD56bright	ENSG00000216937	0.247361	0.0267688	2.45002e-20	7.19368e-09
chr10	42375171	42375181	AT	NK_CD56bright	ENSG00000291065	-0.16417	0.015147	2.26426e-27	4.85958e-08
chr11	57563735	57563752	A	NK_CD56bright	ENSG00000134809	0.210351	0.0268495	4.70938e-15	2.77395e-21
chr11	74897706	74897734	A	NK_CD56bright	ENSG00000166435	0.337895	0.0149075	9.68317e-114	8.89688e-18
chr12	66263027	66263035	TCTT	NK_CD56bright	ENSG00000127311	0.190924	0.021971	3.62994e-18	6.03049e-09
chr12	10479494	10479502	A	NK_CD56bright	ENSG00000205809	-0.520494	0.0222362	3.57887e-121	3.54802e-36
chr12	68475934	68475953	T	NK_CD56bright	ENSG00000251301	-0.338188	0.0132504	1.10061e-143	4.13795e-44
chr12	46518152	46518167	AG	NK_CD56bright	ENSG00000257496	0.27703	0.0307608	2.13785e-19	7.02323e-11
chr14	97029251	97029263	TCCC	NK_CD56bright	ENSG00000100749	-0.0559828	0.0103035	5.52934e-08	4.9419e-08
chr14	52174387	52174396	A	NK_CD56bright	ENSG00000168229	-0.360175	0.0403713	4.59822e-19	1.18541e-13
chr15	34571615	34571629	A	NK_CD56bright	ENSG00000215252	0.28685	0.0247264	4.07638e-31	3.09269e-11
chr16	3084607	3084625	A	NK_CD56bright	ENSG00000262370	0.107036	0.0129701	1.55107e-16	4.83787e-08
chr22	42069619	42069640	A	NK_CD56bright	ENSG00000183172	-0.27666	0.014934	1.28562e-76	1.10054e-23
chr22	49652155	49652171	A	NK_CD56bright	ENSG00000188511	0.54686	0.0257756	6.76933e-100	9.01626e-40
chr5	82123524	82123537	A	NK_CD56bright	ENSG00000152348	0.262507	0.0303542	5.235e-18	1.57298e-09
chr5	74650925	74650946	A	NK_CD56bright	ENSG00000171617	-0.102334	0.0161818	2.54824e-10	8.83476e-20
chr6	85672126	85672142	A	NK_CD56bright	ENSG00000203875	-0.617762	0.0218339	4.12827e-176	3.05046e-33
chr9	28979505	28979518	AC	NK_CD56bright	ENSG00000174482	-0.325056	0.024916	6.68721e-39	1.2967e-14
chr1	89042933	89042993	TTCTCTCCTTCTCTC	MAIT	ENSG00000117226	-0.188756	0.0167611	2.0312e-29	9.6136e-09
chr1	63468862	63468904	AAAT	MAIT	ENSG00000142856	-0.090292	0.00834022	2.58969e-27	1.08958e-13
chr12	9009237	9009254	A	MAIT	ENSG00000175899	0.0906185	0.00569751	5.85627e-57	3.25047e-19
chr12	63712002	63712011	A	MAIT	ENSG00000177990	-0.320694	0.0311154	6.57894e-25	1.06676e-18
chr13	42990175	42990192	A	MAIT	ENSG00000133106	-0.632231	0.0329742	6.16058e-82	3.9314e-11
chr2	102445820	102445832	A	MAIT	ENSG00000234389	-0.275179	0.0270586	2.70618e-24	1.21177e-10
chr21	29446396	29446422	AATT	MAIT	ENSG00000156273	-1.24277	0.0871029	3.47255e-46	1.59865e-10
chr4	77145817	77145832	A	MAIT	ENSG00000138764	-0.270741	0.0146029	9.78414e-77	7.6414e-22
chr4	118231349	118231365	AAT	MAIT	ENSG00000269893	0.205591	0.00957797	3.31004e-102	9.67749e-11
chr6	25369379	25369397	T	MAIT	ENSG00000079691	-0.0990962	0.00523836	8.19797e-80	3.66039e-13
chr6	13328502	13328520	TGCCGC	MAIT	ENSG00000145979	0.0488722	0.00719944	1.13438e-11	4.76474e-08
chr6	30308605	30308623	T	MAIT	ENSG00000270604	0.0552872	0.00780906	1.44279e-12	1.56793e-09
chr6	114959269	114959282	TC	MAIT	ENSG00000287097	0.17316	0.0157496	4.05791e-28	1.13232e-09
chr1	100435823	100435847	A	B_memory	ENSG00000079335	0.230503	0.014144	1.03996e-59	3.35486e-09
chr1	159075574	159075584	AT	B_memory	ENSG00000163568	-0.180407	0.027548	5.79963e-11	1.24861e-10
chr1	42949067	42949084	A	B_memory	ENSG00000227533	-0.150954	0.017168	1.45917e-18	3.21559e-09
chr1	205824729	205824744	T	B_memory	ENSG00000286619	-0.481645	0.0148333	2.78435e-231	3.479e-36
chr11	8557359	8557383	AAGG	B_memory	ENSG00000130413	-0.408889	0.0395662	4.93076e-25	2.25589e-09
chr11	62619175	62619187	A	B_memory	ENSG00000254772	0.248468	0.0271952	6.45238e-20	3.06476e-12
chr12	122450182	122450196	T	B_memory	ENSG00000111011	0.261313	0.0259429	7.299e-24	3.85896e-12
chr12	66263027	66263035	TCTT	B_memory	ENSG00000127311	0.22718	0.021774	1.74276e-25	1.15682e-17
chr12	56084598	56084613	A	B_memory	ENSG00000197728	-0.39299	0.00924616	0	5.13661e-85
chr13	112885078	112885090	AC	B_memory	ENSG00000068650	-0.700407	0.111212	3.01645e-10	2.20351e-09
chr13	31966338	31966355	T	B_memory	ENSG00000073910	-0.222281	0.0222068	1.38302e-23	2.35752e-13
chr14	100336275	100336291	A	B_memory	ENSG00000140105	-0.26992	0.00918588	8.75151e-190	1.3099e-61
chr14	100201492	100201504	A	B_memory	ENSG00000197119	0.316478	0.029648	1.33948e-26	7.91792e-12
chr14	100336275	100336291	A	B_memory	ENSG00000258666	-0.183504	0.0103838	6.86619e-70	4.43001e-14
chr15	40616125	40616140	T	B_memory	ENSG00000128891	-0.356775	0.0217824	2.70066e-60	1.29283e-14
chr15	77040697	77040710	A	B_memory	ENSG00000140391	0.473716	0.0327975	2.74771e-47	1.94622e-09
chr15	45380249	45380266	A	B_memory	ENSG00000171763	-0.10026	0.0138321	4.21726e-13	6.48682e-11
chr15	57309368	57309388	T	B_memory	ENSG00000247982	0.196811	0.0115674	6.4447e-65	1.46542e-15
chr15	40583471	40583491	T	B_memory	ENSG00000259536	0.0381031	0.0036486	1.57373e-25	6.40055e-09
chr16	74625199	74625213	A	B_memory	ENSG00000168411	0.19438	0.0216283	2.53406e-19	5.30789e-09
chr17	46217110	46217131	A	B_memory	ENSG00000120071	-0.368539	0.0180797	2.31188e-92	2.8562e-08
chr17	41862439	41862453	T	B_memory	ENSG00000141698	-0.232852	0.0233832	2.32522e-23	2.45206e-09
chr17	78386940	78387012	ATGGTGATG	B_memory	ENSG00000187775	-0.324151	0.0435147	9.38957e-14	1.43077e-10
chr17	43369463	43369477	A	B_memory	ENSG00000188825	-0.363398	0.0337005	4.13439e-27	2.39763e-09
chr19	21411719	21411732	A	B_memory	ENSG00000182141	0.294512	0.0302353	2.02201e-22	2.53519e-08
chr19	57709211	57709218	C	B_memory	ENSG00000204519	0.252216	0.0357194	1.65262e-12	2.17139e-08
chr2	173099272	173099292	TTCC	B_memory	ENSG00000091436	0.545037	0.039037	2.65611e-44	3.80885e-13
chr2	196121689	196121713	T	B_memory	ENSG00000272211	-0.119711	0.00997377	3.44556e-33	9.57085e-17
chr22	42092093	42092111	T	B_memory	ENSG00000183172	-0.878421	0.0223212	0	7.08294e-48
chr3	14651063	14651075	T	B_memory	ENSG00000154781	-0.278066	0.0312844	6.20493e-19	4.95361e-08
chr3	20184926	20184936	A	B_memory	ENSG00000231304	0.223269	0.0109433	1.59753e-92	4.62096e-18
chr4	40178158	40178176	AACA	B_memory	ENSG00000168421	0.470767	0.0430275	7.33278e-28	1.07599e-16
chr5	82123524	82123537	A	B_memory	ENSG00000152348	0.306865	0.0302853	3.96571e-24	3.87909e-12
chr5	96943223	96943237	A	B_memory	ENSG00000164308	-0.159191	0.00687514	1.30648e-118	1.78585e-29
chr5	70909082	70909096	T	B_memory	ENSG00000249437	-0.841493	0.0522043	1.86943e-58	5.26987e-10
chr6	37698153	37698185	TTTCTC	B_memory	ENSG00000112139	0.289695	0.00802939	4.78166e-285	2.88899e-12
chr6	32549157	32549173	TTGT	B_memory	ENSG00000196126	0.236619	0.00672753	5.40843e-271	1.74991e-56
chr6	85672126	85672142	A	B_memory	ENSG00000203875	-0.704145	0.0203097	2.20974e-263	1.63797e-38
chr6	30278718	30278741	T	B_memory	ENSG00000291097	-0.0929824	0.00799332	2.81671e-31	3.3696e-09
chr7	156889363	156889376	AT	B_memory	ENSG00000105983	0.294861	0.0250565	5.71801e-32	2.41679e-11
chr7	2315726	2315740	ATTC	B_memory	ENSG00000106263	-0.172631	0.0303178	1.24068e-08	1.18283e-08
chr7	6830711	6830739	AC	B_memory	ENSG00000146574	-0.0680801	0.00580969	1.02626e-31	8.06224e-13
chr8	144765134	144765150	T	B_memory	ENSG00000161016	-0.409515	0.025809	1.06972e-56	6.78057e-12
chr8	103298773	103298810	CCG	B_memory	ENSG00000164930	0.076361	0.00727289	8.69334e-26	1.12574e-08
chr1	27902286	27902300	T	CD4_CTL	ENSG00000130775	-0.436435	0.0293762	6.28954e-50	8.61067e-20
chr1	205824729	205824744	T	CD4_CTL	ENSG00000286619	-0.298838	0.0183637	1.52598e-59	1.74221e-11
chr11	74897706	74897734	A	CD4_CTL	ENSG00000166435	0.242896	0.0165368	7.66677e-49	9.74317e-25
chr12	56084598	56084613	A	CD4_CTL	ENSG00000197728	-0.336479	0.0106984	4.01638e-217	3.23148e-45
chr17	46278401	46278411	T	CD4_CTL	ENSG00000120071	-0.0572354	0.00494865	6.13666e-31	6.07814e-13
chr20	16574082	16574107	T	CD4_CTL	ENSG00000089177	-0.0615549	0.00455353	1.22338e-41	2.54747e-25
chr20	50051801	50051832	AAAT	CD4_CTL	ENSG00000244687	0.33342	0.0595459	2.15116e-08	2.30754e-08
chr11	66654684	66654700	T	HSPC	ENSG00000173992	0.155586	0.0201651	1.20421e-14	5.18048e-10
chr12	56053950	56053966	T	HSPC	ENSG00000197728	-0.679848	0.0275847	4.07311e-134	1.08025e-86
chr22	49662098	49662107	A	HSPC	ENSG00000188511	0.244689	0.0385734	2.24663e-10	8.20116e-09
chr6	85672126	85672142	A	HSPC	ENSG00000203875	-0.36174	0.0278499	1.41367e-38	7.89167e-16
chr8	119644625	119644648	AC	HSPC	ENSG00000136960	0.108087	0.0121497	5.77311e-19	4.69279e-14
chr9	133267114	133267131	T	HSPC	ENSG00000175164	-0.297442	0.0211546	6.6494e-45	1.63412e-24
chr1	7925302	7925315	A	NK_Proliferating	ENSG00000049247	0.302046	0.034211	1.05698e-18	2.73195e-08
chr21	46536903	46536918	A	NK_Proliferating	ENSG00000160307	-0.368928	0.0297964	3.28644e-35	4.34093e-13
chr1	46360439	46360453	A	cDC2	ENSG00000117481	-0.214911	0.0276963	8.52221e-15	3.22355e-10
chr1	212745199	212745220	ATATGC	cDC2	ENSG00000123685	0.646483	0.0794869	4.181e-16	3.25946e-12
chr1	26327481	26327492	A	cDC2	ENSG00000169442	-0.634534	0.0298737	4.02864e-100	9.90671e-37
chr1	120935572	120935579	T	cDC2	ENSG00000273136	-0.0716368	0.00641461	5.86429e-29	2.7086e-08
chr1	16862947	16862970	A	cDC2	ENSG00000290122	-0.376718	0.0260231	1.71104e-47	8.44219e-15
chr10	124949450	124949460	AT	cDC2	ENSG00000226899	-0.332594	0.0315824	6.21911e-26	8.20717e-11
chr11	101622377	101622391	AAAG	cDC2	ENSG00000137672	0.0354498	0.0041723	1.95462e-17	4.0263e-11
chr11	75035357	75035370	A	cDC2	ENSG00000166435	0.0708976	0.00514025	2.82262e-43	2.71607e-15
chr11	1894224	1894254	TG	cDC2	ENSG00000214026	0.131542	0.0101982	4.58775e-38	3.9817e-27
chr12	31099068	31099080	TTTC	cDC2	ENSG00000013573	0.315002	0.0267504	5.21438e-32	2.40085e-13
chr12	41922567	41922573	T	cDC2	ENSG00000257239	0.474665	0.0413331	1.5892e-30	6.37379e-21
chr14	76684050	76684060	AT	cDC2	ENSG00000071246	0.46169	0.0494957	1.08024e-20	2.53798e-15
chr14	92498500	92498516	T	cDC2	ENSG00000100599	0.175631	0.0237696	1.48068e-13	3.17512e-09
chr15	89826099	89826114	A	cDC2	ENSG00000166825	0.403891	0.0341916	3.36081e-32	1.98162e-26
chr15	50362529	50362538	A	cDC2	ENSG00000244879	0.454572	0.0197694	5.38485e-117	8.73805e-62
chr15	30535562	30535578	TTTC	cDC2	ENSG00000290723	-0.125995	0.0180547	2.98317e-12	9.27124e-09
chr16	395482	395499	T	cDC2	ENSG00000103202	-0.0944529	0.00858429	3.69646e-28	6.70495e-18
chr17	45937599	45937610	A	cDC2	ENSG00000120071	-0.194057	0.0167828	6.36008e-31	2.1573e-21
chr17	41843125	41843141	A	cDC2	ENSG00000141698	-0.378512	0.0354675	1.37534e-26	2.63276e-19
chr17	7275812	7275827	A	cDC2	ENSG00000170291	-0.110163	0.00938856	8.55768e-32	3.78951e-11
chr17	41791642	41791653	T	cDC2	ENSG00000173801	0.832234	0.0484247	3.37248e-66	5.99894e-32
chr19	12747009	12747022	A	cDC2	ENSG00000167815	-0.0647042	0.00725591	4.77112e-19	1.81882e-09
chr2	102356207	102356222	T	cDC2	ENSG00000115604	0.244479	0.0288861	2.59331e-17	5.51522e-09
chr2	198033915	198033928	TG	cDC2	ENSG00000115896	-0.265819	0.0260257	1.72157e-24	1.3096e-16
chr2	166524695	166524705	A	cDC2	ENSG00000136546	0.33464	0.0420021	1.62297e-15	9.04319e-13
chr2	55150918	55150937	A	cDC2	ENSG00000162994	-0.0741576	0.00896951	1.3652e-16	4.73988e-11
chr2	131502726	131502742	AC	cDC2	ENSG00000173272	0.0437288	0.00475699	3.83673e-20	9.15566e-17
chr20	3771817	3771846	AC	cDC2	ENSG00000101220	0.157855	0.013713	1.15752e-30	2.31668e-11
chr20	1527449	1527468	ATAC	cDC2	ENSG00000101307	2.1153	0.183259	8.04172e-31	1.55905e-16
chr21	33681616	33681660	ATTTT	cDC2	ENSG00000205726	-0.114574	0.00998364	1.73844e-30	1.41176e-11
chr4	67683572	67683587	T	cDC2	ENSG00000248049	-0.318596	0.0453899	2.23321e-12	9.38907e-11
chr5	65486122	65486142	T	cDC2	ENSG00000123219	-0.0505377	0.00829671	1.12002e-09	1.40034e-09
chr5	128342731	128342745	T	cDC2	ENSG00000138829	0.581103	0.0485601	5.31146e-33	3.17521e-27
chr6	10523431	10523448	A	cDC2	ENSG00000111846	0.237936	0.0224005	2.35631e-26	5.28522e-12
chr6	62355020	62355030	A	cDC2	ENSG00000112232	0.231713	0.0347546	2.60879e-11	3.73557e-09
chr6	32643137	32643147	T	cDC2	ENSG00000179344	0.218092	0.0129484	1.17842e-63	1.17067e-30
chr6	32629310	32629320	A	cDC2	ENSG00000198502	0.696119	0.0154936	0	3.37503e-82
chr7	24685647	24685668	T	cDC2	ENSG00000105928	-0.187171	0.0192333	2.21073e-22	1.25484e-13
chr9	121411156	121411180	AC	cDC2	ENSG00000204136	-0.0731839	0.0078848	1.66891e-20	3.82677e-11
chr1	167064311	167064336	AAAG	CD16_Mono	ENSG00000143167	-0.335012	0.0394101	1.88516e-17	1.06621e-10
chr1	161220994	161221015	TTG	CD16_Mono	ENSG00000158869	0.157943	0.0146496	4.21513e-27	6.76034e-10
chr1	26245187	26245201	T	CD16_Mono	ENSG00000169442	0.409754	0.0136759	3.08481e-197	1.01607e-08
chr1	28434324	28434338	T	CD16_Mono	ENSG00000204138	0.285056	0.0270559	5.9068e-26	4.0579e-16
chr1	222039713	222039725	AAGA	CD16_Mono	ENSG00000238042	-0.262126	0.0332001	2.89526e-15	4.36051e-08
chr10	133177905	133177916	TG	CD16_Mono	ENSG00000171798	-0.342202	0.0228704	1.28753e-50	1.69389e-37
chr10	101024835	101024864	TG	CD16_Mono	ENSG00000186862	-0.0895935	0.013406	2.33965e-11	1.62747e-09
chr10	124949449	124949460	AT	CD16_Mono	ENSG00000226899	-0.337043	0.0269686	7.69303e-36	2.30118e-13
chr11	88316477	88316501	AATA	CD16_Mono	ENSG00000109861	0.162795	0.0095247	1.70513e-65	8.27841e-24
chr11	62454412	62454428	A	CD16_Mono	ENSG00000124942	0.106329	0.0136544	6.85357e-15	8.15825e-09
chr11	66321317	66321330	ATA	CD16_Mono	ENSG00000174791	0.578688	0.0578708	1.52927e-23	7.30432e-17
chr12	31108879	31108887	TG	CD16_Mono	ENSG00000013573	0.305061	0.0255618	7.84738e-33	4.30589e-24
chr12	24899777	24899790	A	CD16_Mono	ENSG00000060982	-0.266231	0.0165324	2.40549e-58	2.35657e-09
chr12	69372537	69372552	T	CD16_Mono	ENSG00000257764	0.0818767	0.00491701	2.93985e-62	3.25322e-22
chr13	20655441	20655454	A	CD16_Mono	ENSG00000032742	0.303526	0.0261348	3.50441e-31	4.51309e-17
chr13	52446879	52446896	T	CD16_Mono	ENSG00000136108	-0.267945	0.0253142	3.50566e-26	7.08765e-22
chr15	55869862	55869894	ATAA	CD16_Mono	ENSG00000069869	-0.164293	0.0129789	1.00427e-36	1.7633e-13
chr15	78479919	78479936	A	CD16_Mono	ENSG00000136381	0.249167	0.0194493	1.42154e-37	3.24173e-12
chr15	45370407	45370418	A	CD16_Mono	ENSG00000171763	-0.216785	0.0295855	2.34649e-13	6.18026e-09
chr15	34323940	34323950	A	CD16_Mono	ENSG00000182117	0.0306007	0.00178421	6.18947e-66	4.17012e-17
chr15	50382853	50382868	T	CD16_Mono	ENSG00000244879	-0.139981	0.0139185	8.53694e-24	8.09039e-16
chr16	395482	395499	T	CD16_Mono	ENSG00000103202	-0.12717	0.00808077	8.38559e-56	3.21176e-45
chr16	11614298	11614314	T	CD16_Mono	ENSG00000189067	0.358132	0.0156521	7.23102e-116	6.03605e-53
chr17	29805863	29805877	A	CD16_Mono	ENSG00000141298	-0.189533	0.0196357	4.79812e-22	1.41348e-08
chr17	78188595	78188609	T	CD16_Mono	ENSG00000183077	-0.371596	0.0291992	4.22616e-37	2.13096e-16
chr17	81702857	81702866	AAG	CD16_Mono	ENSG00000214087	0.480469	0.0491614	1.46592e-22	4.66692e-08
chr17	46567710	46567727	A	CD16_Mono	ENSG00000238083	-0.229952	0.0229334	1.16083e-23	1.54487e-10
chr17	64932000	64932013	A	CD16_Mono	ENSG00000290457	0.199849	0.0156914	3.71797e-37	9.69805e-20
chr18	36125350	36125365	A	CD16_Mono	ENSG00000134759	0.264946	0.0162696	1.26714e-59	6.90945e-42
chr18	79464710	79464723	T	CD16_Mono	ENSG00000286186	0.0401583	0.00326751	1.02287e-34	2.28779e-19
chr19	57741591	57741608	A	CD16_Mono	ENSG00000083828	-0.256713	0.0224076	2.18111e-30	2.36407e-28
chr19	8476566	8476579	A	CD16_Mono	ENSG00000099785	0.134772	0.0163411	1.61843e-16	2.10134e-08
chr19	43799095	43799111	TCCC	CD16_Mono	ENSG00000104783	0.237581	0.0147119	1.15727e-58	1.43091e-37
chr19	11322345	11322356	AAG	CD16_Mono	ENSG00000105514	0.25147	0.0408627	7.55457e-10	1.11624e-08
chr19	37568317	37568326	C	CD16_Mono	ENSG00000120784	-0.257201	0.0263036	1.3971e-22	4.23093e-09
chr19	12747009	12747022	A	CD16_Mono	ENSG00000167815	-0.0737348	0.00640512	1.14973e-30	6.21097e-11
chr19	41803417	41803425	TG	CD16_Mono	ENSG00000170956	-0.0672318	0.00202469	8.81822e-242	2.87324e-158
chr19	6900311	6900327	A	CD16_Mono	ENSG00000174837	-0.17141	0.0258153	3.14e-11	4.20254e-14
chr19	21533570	21533581	T	CD16_Mono	ENSG00000197013	0.30041	0.0342261	1.67586e-18	4.7653e-10
chr19	7003904	7003916	AT	CD16_Mono	ENSG00000290427	-0.0531341	0.00514805	5.65093e-25	2.97294e-18
chr2	55135208	55135225	T	CD16_Mono	ENSG00000162994	-0.0853917	0.00977675	2.45465e-18	3.71064e-11
chr2	241392949	241392960	A	CD16_Mono	ENSG00000168385	0.579565	0.044106	1.93471e-39	2.64697e-14
chr20	16569970	16569995	TG	CD16_Mono	ENSG00000089177	0.67037	0.0655455	1.4925e-24	1.30481e-16
chr20	1527449	1527468	ATAC	CD16_Mono	ENSG00000101307	2.73763	0.143628	5.36518e-81	4.25747e-20
chr21	44381952	44381995	ATAG	CD16_Mono	ENSG00000142185	0.0727156	0.00920364	2.77252e-15	7.99667e-10
chr21	29159825	29159835	A	CD16_Mono	ENSG00000156265	0.34738	0.0228362	2.95263e-52	1.0379e-35
chr22	37574499	37574520	A	CD16_Mono	ENSG00000100079	0.178464	0.0137344	1.32432e-38	7.13e-23
chr22	45128786	45128797	T	CD16_Mono	ENSG00000226328	-0.228948	0.0294399	7.43775e-15	9.95904e-11
chr22	22286948	22286987	ATTTCATCTCATC	CD16_Mono	ENSG00000274422	-0.14218	0.0175628	5.70312e-16	1.04068e-12
chr3	71772559	71772574	A	CD16_Mono	ENSG00000170837	0.497805	0.0617504	7.53164e-16	3.55324e-08
chr3	121848878	121848887	C	CD16_Mono	ENSG00000173226	-0.137734	0.0170485	6.53295e-16	1.27025e-09
chr3	48925418	48925433	T	CD16_Mono	ENSG00000178252	0.326693	0.0295473	2.03596e-28	1.20213e-11
chr3	40422134	40422159	AC	CD16_Mono	ENSG00000223797	0.403596	0.0510528	2.66948e-15	2.13044e-08
chr4	177507271	177507282	T	CD16_Mono	ENSG00000038002	0.207946	0.0281676	1.55393e-13	1.62395e-09
chr4	156692499	156692512	AC	CD16_Mono	ENSG00000145431	0.841915	0.0603427	3.04969e-44	1.27006e-23
chr5	150480226	150480237	A	CD16_Mono	ENSG00000070614	-0.496578	0.0576621	7.18804e-18	4.42165e-11
chr5	112499391	112499402	A	CD16_Mono	ENSG00000129595	0.278545	0.0340817	3.01169e-16	4.46957e-13
chr5	16624234	16624354	ACACACACGCAT	CD16_Mono	ENSG00000154153	0.116138	0.00739646	1.46958e-55	4.37699e-29
chr5	73004636	73004644	A	CD16_Mono	ENSG00000157107	0.423859	0.034659	2.16433e-34	5.16776e-11
chr5	96891536	96891564	AC	CD16_Mono	ENSG00000164308	0.272292	0.0109739	6.53868e-136	2.94388e-23
chr5	70909082	70909096	T	CD16_Mono	ENSG00000249437	-0.415342	0.0532833	6.44168e-15	6.44023e-12
chr6	10523431	10523448	A	CD16_Mono	ENSG00000111846	0.371352	0.0224023	1.03014e-61	5.5415e-23
chr6	151507918	151507930	A	CD16_Mono	ENSG00000120262	0.522769	0.0465149	2.63126e-29	4.69e-18
chr6	30784817	30784831	A	CD16_Mono	ENSG00000137312	-0.163713	0.0135707	1.64165e-33	2.71143e-21
chr6	122703916	122703922	TG	CD16_Mono	ENSG00000172594	-0.467601	0.0719493	8.0834e-11	3.86071e-08
chr6	32635938	32635949	T	CD16_Mono	ENSG00000196126	0.0913692	0.00579396	5.02765e-56	3.21076e-09
chr6	32611479	32611503	TTTC	CD16_Mono	ENSG00000196735	-0.115461	0.00556293	1.09704e-95	6.3724e-89
chr7	96345428	96345448	AG	CD16_Mono	ENSG00000004864	0.0988198	0.009032	7.33261e-28	1.03431e-23
chr7	90594519	90594534	A	CD16_Mono	ENSG00000058091	0.582023	0.0589054	5.05118e-23	1.06971e-09
chr7	121014559	121014574	AAT	CD16_Mono	ENSG00000106034	-0.0832082	0.0125745	3.65976e-11	6.87341e-09
chr7	143336330	143336344	A	CD16_Mono	ENSG00000188037	-0.258088	0.0193016	8.8943e-41	7.854e-13
chr7	76509032	76509047	A	CD16_Mono	ENSG00000188372	0.158158	0.0135691	2.1447e-31	7.41818e-13
chr8	21901148	21901162	A	CD16_Mono	ENSG00000168546	0.243971	0.0305871	1.50817e-15	1.78309e-12
chr8	144077069	144077085	A	CD16_Mono	ENSG00000179632	-0.169965	0.0242941	2.63115e-12	1.65528e-08
chr9	75142942	75142957	T	CD16_Mono	ENSG00000106733	-0.137968	0.0172025	1.05534e-15	2.3718e-09
chr9	121293697	121293715	A	CD16_Mono	ENSG00000148180	-0.142494	0.0140389	3.31575e-24	1.71699e-13
chr9	34327846	34327863	AAT	CD16_Mono	ENSG00000164978	0.190301	0.014974	5.28759e-37	6.27995e-20
chr9	133001719	133001738	A	CD16_Mono	ENSG00000165702	-0.384218	0.0229158	4.29045e-63	6.57957e-29
chr9	133267564	133267580	T	CD16_Mono	ENSG00000175164	0.271329	0.0310129	2.15431e-18	2.42664e-14
chr1	88999586	88999622	TTCC	Treg	ENSG00000117226	-0.246095	0.0394842	4.58297e-10	5.00622e-09
chr1	96800395	96800414	T	Treg	ENSG00000117569	-0.17793	0.0103154	1.14053e-66	4.52436e-30
chr1	173521477	173521498	AT	Treg	ENSG00000117592	-0.0569617	0.00483717	5.20051e-32	1.02353e-09
chr1	58582331	58582339	T	Treg	ENSG00000173406	-0.578596	0.0408352	1.42386e-45	2.08428e-25
chr1	37995726	37995740	A	Treg	ENSG00000183386	-0.0769193	0.00838718	4.68365e-20	2.60958e-09
chr1	28381008	28381024	T	Treg	ENSG00000204138	0.145598	0.013623	1.16283e-26	2.15233e-09
chr1	205762038	205762057	A	Treg	ENSG00000286619	0.687783	0.025015	2.02653e-166	1.83486e-40
chr1	146391941	146391957	AT	Treg	ENSG00000287978	-0.0495627	0.00295875	5.54773e-63	6.22841e-11
chr1	120940790	120940810	T	Treg	ENSG00000287979	0.157848	0.0119888	1.37066e-39	7.2436e-34
chr10	26431191	26431205	T	Treg	ENSG00000077420	0.110548	0.0115333	9.23795e-22	1.56607e-11
chr10	125907995	125908012	T	Treg	ENSG00000089876	-0.38488	0.0281238	1.24408e-42	1.63024e-13
chr10	17173772	17173792	T	Treg	ENSG00000107611	0.217207	0.0218354	2.58638e-23	3.11443e-12
chr10	119102824	119102843	A	Treg	ENSG00000119979	-0.183267	0.0144078	4.57906e-37	6.61068e-11
chr10	70220253	70220270	T	Treg	ENSG00000180817	-0.345617	0.0219882	1.13242e-55	2.35272e-15
chr10	62242013	62242029	T	Treg	ENSG00000182010	0.340018	0.0195448	8.71679e-68	2.35184e-11
chr10	1262287	1262321	ATA	Treg	ENSG00000185736	0.101871	0.00935676	1.32354e-27	5.31108e-10
chr10	32920982	32921007	AAAAAC	Treg	ENSG00000216937	0.404032	0.0290844	7.11307e-44	7.67129e-20
chr10	124955223	124955243	T	Treg	ENSG00000226899	0.529903	0.0303578	3.1404e-68	2.22295e-13
chr11	67560615	67560633	A	Treg	ENSG00000084207	-0.1142	0.01164	1.00992e-22	5.21979e-11
chr11	30347717	30347737	T	Treg	ENSG00000152219	0.314648	0.0254954	5.42186e-35	3.27404e-19
chr11	118223094	118223115	A	Treg	ENSG00000160593	-0.121538	0.010753	1.27127e-29	2.50326e-15
chr11	65886169	65886190	A	Treg	ENSG00000172543	0.257497	0.0271196	2.20493e-21	4.3037e-14
chr11	71455008	71455019	T	Treg	ENSG00000254682	0.270558	0.0362049	7.84158e-14	1.05083e-08
chr12	122586792	122586821	ATTT	Treg	ENSG00000111011	-0.130581	0.0114636	4.64212e-30	5.11182e-18
chr12	130834356	130834377	A	Treg	ENSG00000111450	-0.33396	0.0229455	5.47057e-48	1.75896e-10
chr12	66263027	66263035	TCTT	Treg	ENSG00000127311	0.180115	0.0210571	1.19277e-17	3.59784e-09
chr12	62215680	62215734	AACTTGTTTCTCTTGCTTAAGAGAAAC	Treg	ENSG00000135655	0.335828	0.0293575	2.66199e-30	1.07529e-19
chr12	670216	670227	A	Treg	ENSG00000177406	-0.295801	0.020743	3.86968e-46	4.79208e-10
chr12	50889785	50889808	T	Treg	ENSG00000185432	0.134164	0.0141912	3.26085e-21	6.66494e-10
chr12	56084598	56084613	A	Treg	ENSG00000197728	-0.365892	0.00785762	0	5.14673e-109
chr12	62215680	62215734	AACTTGTTTCTCTTGCTTAAGAGAAAC	Treg	ENSG00000198673	0.556882	0.0247743	6.78635e-112	1.0836e-68
chr14	34708833	34708855	A	Treg	ENSG00000165410	0.206097	0.0232402	7.43951e-19	5.44894e-11
chr14	49630740	49630756	AC	Treg	ENSG00000165502	0.034403	0.00336871	1.74251e-24	1.06432e-11
chr15	85022426	85022443	T	Treg	ENSG00000073417	0.160468	0.0139566	1.35599e-30	6.8043e-13
chr15	64872745	64872765	A	Treg	ENSG00000166839	0.490891	0.0256676	1.56608e-81	1.55237e-33
chr15	50375394	50375406	T	Treg	ENSG00000259715	0.334546	0.0306742	1.07384e-27	4.32861e-08
chr16	50341642	50341660	A	Treg	ENSG00000166164	0.131502	0.00990148	2.98072e-40	7.47896e-18
chr16	11853855	11853885	T	Treg	ENSG00000261216	-0.155205	0.00963856	2.45081e-58	9.72909e-16
chr17	63179973	63179993	A	Treg	ENSG00000170921	-0.172408	0.0171879	1.11636e-23	8.60289e-11
chr17	48521354	48521372	T	Treg	ENSG00000173917	-0.207657	0.0131026	1.43854e-56	2.15345e-33
chr17	81668882	81668899	T	Treg	ENSG00000214087	0.275907	0.0166404	9.63043e-62	2.56066e-31
chr17	18590368	18590387	A	Treg	ENSG00000291090	0.125217	0.0150075	7.20562e-17	2.32248e-10
chr19	48597337	48597357	T	Treg	ENSG00000088002	-0.159451	0.020882	2.24474e-14	3.31387e-11
chr19	8295947	8295952	T	Treg	ENSG00000090661	0.0488976	0.00355222	4.11854e-43	1.10286e-15
chr19	21354843	21354865	T	Treg	ENSG00000182141	-0.0841457	0.00839108	1.14815e-23	1.88362e-14
chr19	28356637	28356652	A	Treg	ENSG00000267320	-0.318684	0.0158955	2.07483e-89	3.54411e-26
chr19	8295947	8295952	T	Treg	ENSG00000271717	0.0575002	0.00343887	9.26899e-63	4.14903e-20
chr2	73358008	73358028	A	Treg	ENSG00000116127	0.155623	0.0110993	1.15959e-44	1.44461e-19
chr2	113455722	113455738	T	Treg	ENSG00000136682	0.325422	0.0352093	2.40812e-20	1.29946e-08
chr2	151269503	151269522	T	Treg	ENSG00000184898	-0.169233	0.0134882	4.13975e-36	1.58451e-12
chr2	179249212	179249229	A	Treg	ENSG00000187231	0.33394	0.0145103	3.38028e-117	1.58356e-22
chr2	105880936	105880968	T	Treg	ENSG00000234162	0.0250514	0.00203055	5.70525e-35	6.33008e-14
chr2	196147736	196147750	T	Treg	ENSG00000272211	0.2618	0.0232328	1.87675e-29	1.73213e-19
chr2	37609641	37609649	AT	Treg	ENSG00000289545	-0.101828	0.0139872	3.33534e-13	3.55014e-11
chr20	16574082	16574107	T	Treg	ENSG00000089177	-0.076198	0.00421454	4.59787e-73	1.45422e-08
chr22	42069619	42069640	A	Treg	ENSG00000183172	-0.374733	0.0105495	2.30692e-276	2.68009e-73
chr3	32293077	32293098	AT	Treg	ENSG00000170293	-0.175545	0.0145923	2.47171e-33	7.23496e-09
chr3	20184926	20184936	A	Treg	ENSG00000231304	0.30089	0.0121321	8.72364e-136	5.37076e-54
chr5	65550174	65550199	A	Treg	ENSG00000123219	-0.10689	0.00245346	0	2.33213e-59
chr5	96912200	96912219	AAAAG	Treg	ENSG00000164308	2.60559	0.127655	1.33201e-92	7.93783e-34
chr5	70909082	70909096	T	Treg	ENSG00000249437	-0.743191	0.0644094	8.43307e-31	4.27027e-12
chr6	37698153	37698185	TTTCTC	Treg	ENSG00000112139	0.245558	0.00879381	1.36437e-171	3.90458e-18
chr6	36943514	36943529	A	Treg	ENSG00000164530	0.166571	0.0111708	2.77918e-50	3.27981e-08
chr6	32643137	32643147	T	Treg	ENSG00000179344	0.240166	0.0108024	1.66364e-109	1.80632e-22
chr6	44877468	44877487	A	Treg	ENSG00000196284	-0.329963	0.0139935	6.21246e-123	7.16286e-11
chr6	85672126	85672142	A	Treg	ENSG00000203875	-0.564014	0.0176132	5.34978e-225	1.72296e-65
chr8	11836152	11836167	A	Treg	ENSG00000079459	-0.242983	0.0131748	5.93054e-76	1.28208e-25
chr8	1747487	1747498	T	Treg	ENSG00000253982	0.34775	0.0329861	5.51132e-26	7.39126e-11
chr9	37157197	37157212	A	Treg	ENSG00000147905	0.298292	0.0268374	1.06304e-28	1.30031e-10
chr1	192554570	192554585	A	CD14_Mono	ENSG00000090104	0.655587	0.0355932	9.27096e-76	9.13625e-34
chr1	62568683	62568689	ACC	CD14_Mono	ENSG00000116641	0.365017	0.0305819	7.70709e-33	4.40074e-14
chr1	74729134	74729147	T	CD14_Mono	ENSG00000116791	0.405295	0.0558924	4.12615e-13	1.03746e-11
chr1	89012858	89012868	T	CD14_Mono	ENSG00000117226	-0.0174155	0.00215091	5.64316e-16	6.09833e-11
chr1	233339291	233339327	TCTTCTTCTTCC	CD14_Mono	ENSG00000143674	-0.0254833	0.00397455	1.43974e-10	5.04782e-09
chr1	39007206	39007218	A	CD14_Mono	ENSG00000168653	-0.438708	0.0209491	2.23866e-97	8.74304e-28
chr1	109642569	109642599	AC	CD14_Mono	ENSG00000168765	-0.0840668	0.0116336	4.96639e-13	5.53692e-13
chr1	89818072	89818091	T	CD14_Mono	ENSG00000171492	-0.166376	0.0140888	3.50399e-32	2.83555e-09
chr1	15173676	15173689	A	CD14_Mono	ENSG00000171729	-0.0716502	0.0108509	4.02563e-11	1.03547e-11
chr1	25386842	25386879	AC	CD14_Mono	ENSG00000183726	0.124181	0.0074252	8.71804e-63	2.00621e-21
chr1	16418571	16418583	T	CD14_Mono	ENSG00000187144	0.205237	0.0376952	5.19097e-08	4.52648e-08
chr1	156275131	156275150	A	CD14_Mono	ENSG00000198715	-0.295978	0.0189899	9.04745e-55	3.23128e-44
chr1	161023863	161023877	TC	CD14_Mono	ENSG00000215845	-0.403591	0.0364623	1.77907e-28	2.89934e-08
chr1	16447062	16447078	A	CD14_Mono	ENSG00000226029	0.312261	0.0428729	3.25485e-13	3.82609e-12
chr1	113023250	113023260	T	CD14_Mono	ENSG00000226419	-0.268386	0.0394774	1.05734e-11	1.32283e-11
chr1	221933986	221934033	ATAA	CD14_Mono	ENSG00000227925	0.0648264	0.00913334	1.26778e-12	8.24102e-11
chr1	120935444	120935458	A	CD14_Mono	ENSG00000273136	-0.294891	0.0128685	3.24032e-116	9.90814e-48
chr1	146391870	146391966	ATATATATGTATGTAT	CD14_Mono	ENSG00000287978	-0.163419	0.0174518	7.67243e-21	6.52548e-10
chr10	97425926	97426014	TCCGCCC	CD14_Mono	ENSG00000171314	-0.0306947	0.00388267	2.6669e-15	1.18273e-12
chr10	112328315	112328327	A	CD14_Mono	ENSG00000197142	-0.291188	0.0182472	2.50752e-57	1.75281e-18
chr10	102858190	102858202	AG	CD14_Mono	ENSG00000214435	0.168009	0.0223137	5.09833e-14	1.48803e-08
chr11	72137489	72137503	T	CD14_Mono	ENSG00000110203	1.45701	0.0554493	3.5665e-152	5.12375e-34
chr11	130903716	130903750	AC	CD14_Mono	ENSG00000120451	0.199947	0.0176747	1.13673e-29	5.3214e-32
chr11	61846422	61846442	TC	CD14_Mono	ENSG00000134824	-0.249027	0.0270993	3.94978e-20	6.26438e-09
chr11	79373330	79373354	ATGG	CD14_Mono	ENSG00000149256	-0.266588	0.0210206	7.41725e-37	3.38105e-38
chr11	125024959	125024967	T	CD14_Mono	ENSG00000149548	0.355638	0.0334125	1.86267e-26	2.49276e-12
chr11	74920006	74920023	A	CD14_Mono	ENSG00000166435	0.606108	0.0326783	8.50427e-77	3.86743e-39
chr11	1894224	1894254	TG	CD14_Mono	ENSG00000214026	0.123439	0.00876996	5.39383e-45	2.95813e-35
chr12	78941394	78941435	AC	CD14_Mono	ENSG00000067715	0.0367829	0.00456238	7.49183e-16	2.33159e-09
chr12	69379583	69379620	T	CD14_Mono	ENSG00000090382	0.0305693	0.00169869	2.10249e-72	5.44862e-20
chr12	62215680	62215734	AACTTGTTTCTCTTGCTTAAGAGAAAC	CD14_Mono	ENSG00000135655	0.228239	0.0215913	4.06558e-26	8.69345e-11
chr12	9957490	9957504	A	CD14_Mono	ENSG00000172322	0.532718	0.0217143	6.572e-133	1.68529e-55
chr12	55982244	55982261	A	CD14_Mono	ENSG00000197728	-0.417584	0.00948521	0	2.91438e-08
chr12	8475320	8475326	TC	CD14_Mono	ENSG00000205846	0.324429	0.0355727	7.50007e-20	5.73328e-12
chr12	69353497	69353508	T	CD14_Mono	ENSG00000257764	0.0553274	0.00177208	5.41676e-214	1.67086e-28
chr13	52446879	52446896	T	CD14_Mono	ENSG00000136108	-0.262019	0.0234591	5.77074e-29	8.86519e-13
chr14	77733781	77733790	A	CD14_Mono	ENSG00000063761	0.0790441	0.0090215	1.92262e-18	5.24102e-10
chr14	76749590	76749647	ATGGTCTCCCTCTCCCC	CD14_Mono	ENSG00000071246	0.468799	0.0436409	6.44937e-27	8.64784e-26
chr14	35042874	35042894	AC	CD14_Mono	ENSG00000092020	-0.185144	0.0131621	6.10342e-45	2.01282e-11
chr14	34733202	34733218	A	CD14_Mono	ENSG00000165410	0.140817	0.0195827	6.43882e-13	1.14844e-08
chr14	20675073	20675086	T	CD14_Mono	ENSG00000258818	-0.48895	0.0590375	1.21094e-16	3.99824e-16
chr15	78938368	78938381	A	CD14_Mono	ENSG00000103811	-0.310061	0.0273663	9.3168e-30	2.11073e-17
chr15	45370407	45370418	A	CD14_Mono	ENSG00000171763	-0.257589	0.0287958	3.70758e-19	2.30595e-10
chr16	55448602	55448614	AGGA	CD14_Mono	ENSG00000087245	0.132824	0.0122182	1.58414e-27	2.03847e-15
chr16	15691647	15691658	T	CD14_Mono	ENSG00000133392	-0.262378	0.0246973	2.31099e-26	5.68398e-17
chr16	31328792	31328804	TG	CD14_Mono	ENSG00000140678	-0.198022	0.0253095	5.11686e-15	5.24588e-09
chr16	53303182	53303198	T	CD14_Mono	ENSG00000177200	-0.14589	0.0198998	2.27997e-13	5.04748e-10
chr16	30380778	30380787	AG	CD14_Mono	ENSG00000180096	0.250461	0.0210833	1.51107e-32	6.25079e-23
chr16	55811210	55811222	A	CD14_Mono	ENSG00000198848	0.281495	0.0363032	8.90382e-15	1.26018e-13
chr16	29074167	29074185	T	CD14_Mono	ENSG00000291188	-0.289971	0.0296163	1.23168e-22	9.69084e-09
chr17	58782405	58782419	T	CD14_Mono	ENSG00000108384	0.326259	0.0268726	6.40846e-34	3.17463e-20
chr17	58896114	58896124	A	CD14_Mono	ENSG00000108395	0.0388922	0.00551969	1.84034e-12	4.65351e-08
chr17	45937599	45937610	A	CD14_Mono	ENSG00000120071	-0.178175	0.0145421	1.63176e-34	1.11294e-19
chr17	80127643	80127684	AC	CD14_Mono	ENSG00000171298	-0.115926	0.0113548	1.79909e-24	4.58959e-14
chr17	407255	407289	AT	CD14_Mono	ENSG00000187624	0.0878907	0.00726363	1.05476e-33	8.43781e-10
chr17	48611623	48611639	AAAG	CD14_Mono	ENSG00000230148	-0.155952	0.0212303	2.0464e-13	3.74439e-10
chr17	14014027	14014036	C	CD14_Mono	ENSG00000236088	0.130888	0.0172696	3.47961e-14	8.85469e-10
chr17	80222928	80222937	TG	CD14_Mono	ENSG00000262580	0.159902	0.0155608	9.04211e-25	1.7915e-08
chr17	18628788	18628800	A	CD14_Mono	ENSG00000273018	0.312315	0.022547	1.2414e-43	5.62125e-17
chr17	37521033	37521049	T	CD14_Mono	ENSG00000276023	0.278496	0.0349602	1.63773e-15	4.6526e-13
chr17	7134831	7134847	ATAA	CD14_Mono	ENSG00000289977	0.169801	0.0186189	7.52521e-20	7.34686e-12
chr17	68064059	68064071	T	CD14_Mono	ENSG00000291214	-0.450361	0.025985	2.71917e-67	3.80008e-38
chr18	12566035	12566046	A	CD14_Mono	ENSG00000134278	-0.0636328	0.00747521	1.70207e-17	5.36099e-09
chr18	36125350	36125365	A	CD14_Mono	ENSG00000134759	0.25428	0.0150605	5.90928e-64	3.93948e-41
chr19	46389360	46389460	AC	CD14_Mono	ENSG00000011485	0.0342259	0.00427428	1.17169e-15	1.52198e-14
chr19	38351607	38351622	A	CD14_Mono	ENSG00000099338	1.02557	0.0782918	3.32036e-39	4.02185e-15
chr19	11587555	11587575	AG	CD14_Mono	ENSG00000102575	-0.231765	0.022089	9.36627e-26	6.18914e-15
chr19	21382066	21382083	T	CD14_Mono	ENSG00000182141	-0.0797818	0.00728371	6.39565e-28	3.00878e-12
chr19	21542900	21542911	T	CD14_Mono	ENSG00000268081	0.409324	0.032248	6.46531e-37	4.96845e-32
chr2	118960105	118960147	AAAAAT	CD14_Mono	ENSG00000019169	-0.387612	0.0239119	4.28351e-59	4.91188e-37
chr2	9926804	9926822	A	CD14_Mono	ENSG00000115750	-0.15657	0.0160226	1.4879e-22	9.06339e-09
chr2	218773454	218773472	TTTTC	CD14_Mono	ENSG00000135929	-0.719819	0.0452427	5.3866e-57	1.64764e-45
chr2	108550512	108550521	A	CD14_Mono	ENSG00000135968	-0.0914537	0.0071918	4.79534e-37	3.61425e-20
chr2	241392949	241392960	A	CD14_Mono	ENSG00000168385	0.664348	0.0412436	2.24458e-58	1.46809e-13
chr2	131503433	131503444	T	CD14_Mono	ENSG00000173272	0.136373	0.011202	4.28154e-34	1.13517e-13
chr2	131791218	131791324	ATATACATATGTGTATATGTATATATACACAT	CD14_Mono	ENSG00000287151	0.0572376	0.00669297	1.21085e-17	1.06469e-18
chr20	16569970	16569995	TG	CD14_Mono	ENSG00000089177	0.900375	0.0617019	3.14221e-48	4.97022e-30
chr20	25381626	25381641	T	CD14_Mono	ENSG00000100994	-0.231602	0.0271334	1.39333e-17	1.90188e-10
chr20	13715177	13715189	A	CD14_Mono	ENSG00000101247	0.302203	0.0330115	5.46317e-20	3.90626e-12
chr21	28996018	28996034	A	CD14_Mono	ENSG00000156261	-0.212081	0.0173717	2.80264e-34	5.77671e-16
chr21	29159825	29159835	A	CD14_Mono	ENSG00000156265	0.414784	0.0344632	2.31129e-33	4.52499e-38
chr21	31444997	31445007	A	CD14_Mono	ENSG00000156299	-0.398949	0.0312535	2.57367e-37	3.75818e-18
chr21	39374704	39374722	A	CD14_Mono	ENSG00000182093	-0.0824836	0.00924795	4.69975e-19	1.00559e-11
chr22	17151727	17151750	A	CD14_Mono	ENSG00000069998	-0.0533357	0.00405336	1.52307e-39	9.50299e-17
chr22	37574499	37574520	A	CD14_Mono	ENSG00000128283	0.161731	0.0110826	3.09738e-48	1.21226e-42
chr3	37193461	37193483	T	CD14_Mono	ENSG00000093167	0.158008	0.0132074	5.50953e-33	2.23033e-09
chr3	112838476	112838492	AAAC	CD14_Mono	ENSG00000163606	-0.188233	0.0236049	1.53217e-15	1.95786e-09
chr3	128690489	128690505	T	CD14_Mono	ENSG00000163902	0.195022	0.0246134	2.31052e-15	2.2137e-10
chr3	121801810	121801831	T	CD14_Mono	ENSG00000173226	0.147596	0.0107147	3.60193e-43	1.92054e-11
chr3	49041339	49041362	TG	CD14_Mono	ENSG00000178252	0.502398	0.0483533	2.74925e-25	5.89282e-17
chr3	56658916	56658927	AG	CD14_Mono	ENSG00000180376	0.15255	0.0142364	8.6073e-27	2.33205e-18
chr4	151680278	151680292	A	CD14_Mono	ENSG00000164142	-0.2531	0.0316093	1.17392e-15	9.37434e-11
chr4	52736313	52736324	AT	CD14_Mono	ENSG00000226950	0.233652	0.0359865	8.42727e-11	1.49141e-09
chr4	189972666	189972689	A	CD14_Mono	ENSG00000245685	0.0546553	0.00783041	2.95446e-12	1.18468e-08
chr4	67696412	67696424	AT	CD14_Mono	ENSG00000248049	-0.176564	0.0207697	1.87875e-17	1.06901e-15
chr5	138698252	138698276	AAAAC	CD14_Mono	ENSG00000044115	-0.386256	0.064761	2.45639e-09	3.03499e-09
chr5	150480226	150480237	A	CD14_Mono	ENSG00000070614	-0.692105	0.0529867	5.43857e-39	4.73567e-23
chr5	60210754	60210769	T	CD14_Mono	ENSG00000113448	0.190353	0.015394	4.02249e-35	3.9938e-19
chr5	102745389	102745397	AT	CD14_Mono	ENSG00000145730	0.140148	0.00872698	4.9304e-58	1.16519e-34
chr5	82124074	82124090	T	CD14_Mono	ENSG00000152348	0.283445	0.0225813	3.86806e-36	2.27476e-18
chr5	79165284	79165307	A	CD14_Mono	ENSG00000152409	-0.0624423	0.00683028	6.13181e-20	4.35882e-12
chr5	72939265	72939276	A	CD14_Mono	ENSG00000157107	0.258411	0.0254072	2.67702e-24	2.82682e-26
chr5	80122197	80122213	AT	CD14_Mono	ENSG00000164300	0.0416272	0.00346159	2.61233e-33	1.02558e-17
chr5	151240288	151240301	A	CD14_Mono	ENSG00000196743	-0.294599	0.0280058	7.04579e-26	3.48397e-18
chr5	177640235	177640241	AT	CD14_Mono	ENSG00000290968	0.0363151	0.00607806	2.30399e-09	3.39878e-08
chr6	34711672	34711688	TTTC	CD14_Mono	ENSG00000065060	0.33541	0.0228164	6.41103e-49	2.66953e-30
chr6	10523431	10523448	A	CD14_Mono	ENSG00000111846	0.359197	0.0308619	2.61501e-31	3.65536e-26
chr6	132707226	132707240	A	CD14_Mono	ENSG00000112299	0.224118	0.0165123	5.80341e-42	4.0126e-29
chr6	131143738	131143751	T	CD14_Mono	ENSG00000118507	0.0824738	0.00670227	8.47657e-35	9.02295e-09
chr6	42881737	42881747	T	CD14_Mono	ENSG00000124587	0.245167	0.0296183	1.25747e-16	8.91314e-10
chr6	3022715	3022730	AAAT	CD14_Mono	ENSG00000124588	3.00518	0.157565	4.26456e-81	1.01162e-43
chr6	10891418	10891438	T	CD14_Mono	ENSG00000153157	0.293596	0.0138065	2.39459e-100	2.27877e-50
chr6	117460557	117460573	T	CD14_Mono	ENSG00000164465	-0.286601	0.041379	4.32137e-12	8.08753e-13
chr6	157473988	157474006	T	CD14_Mono	ENSG00000175048	0.234508	0.0268061	2.16624e-18	1.2609e-12
chr6	45297077	45297091	A	CD14_Mono	ENSG00000196284	-0.189249	0.0232158	3.58735e-16	1.08113e-09
chr6	32629310	32629320	A	CD14_Mono	ENSG00000198502	0.666767	0.0154596	0	1.50443e-24
chr6	88422656	88422672	A	CD14_Mono	ENSG00000234426	0.111325	0.0115761	6.79279e-22	2.03723e-13
chr7	44949723	44949732	T	CD14_Mono	ENSG00000136286	0.355977	0.0360556	5.45108e-23	8.13449e-09
chr7	74733768	74733782	A	CD14_Mono	ENSG00000158517	-0.316208	0.0387139	3.14023e-16	2.49044e-09
chr7	102411938	102411958	TTGT	CD14_Mono	ENSG00000160991	-0.228946	0.0254666	2.47096e-19	3.86337e-08
chr7	66502351	66502360	T	CD14_Mono	ENSG00000179406	-0.470746	0.0523417	2.3904e-19	1.08349e-19
chr7	143410440	143410452	T	CD14_Mono	ENSG00000229153	-0.531228	0.0307217	5.43785e-67	1.16166e-45
chr7	38381698	38381710	A	CD14_Mono	ENSG00000281103	-0.365831	0.0187921	2.08015e-84	3.29762e-17
chr7	65076973	65076991	T	CD14_Mono	ENSG00000290860	-0.233616	0.0227638	1.03847e-24	4.41592e-10
chr8	132693448	132693471	TG	CD14_Mono	ENSG00000129295	0.249663	0.0237318	6.97314e-26	2.20749e-16
chr8	63088766	63088778	T	CD14_Mono	ENSG00000137563	-0.0313668	0.00326255	6.9647e-22	1.63043e-09
chr8	127441147	127441156	T	CD14_Mono	ENSG00000246228	-0.358041	0.0183901	2.0039e-84	3.35838e-22
chr8	23232126	23232144	A	CD14_Mono	ENSG00000246582	-0.216206	0.0266179	4.56443e-16	2.51766e-10
chr8	39939698	39939712	A	CD14_Mono	ENSG00000253939	-0.203961	0.0219015	1.24672e-20	3.95314e-10
chr9	76630231	76630241	T	CD14_Mono	ENSG00000106772	0.399577	0.0324483	7.5894e-35	9.91864e-31
chr9	133267564	133267580	T	CD14_Mono	ENSG00000175164	0.288306	0.0291441	4.49023e-23	1.35331e-20
chr9	95864266	95864272	A	CD14_Mono	ENSG00000175611	0.0754057	0.0087176	5.15789e-18	2.9858e-14
chr9	92374119	92374140	A	CD14_Mono	ENSG00000188312	-0.231233	0.0277399	7.70048e-17	9.67792e-18
chr1	6032573	6032584	A	CD8_TCM	ENSG00000069424	-0.282845	0.0217469	1.12821e-38	5.45831e-15
chr1	161887247	161887259	T	CD8_TCM	ENSG00000118217	-0.609117	0.0483807	2.39417e-36	2.7288e-21
chr1	232929049	232929076	ATT	CD8_TCM	ENSG00000135778	0.398738	0.0260317	5.84875e-53	9.51093e-24
chr1	227400504	227400523	T	CD8_TCM	ENSG00000143776	-0.130878	0.0119898	9.69684e-28	1.95095e-08
chr1	226397153	226397174	A	CD8_TCM	ENSG00000143799	-0.0828967	0.0128962	1.29294e-10	1.7212e-10
chr1	156301567	156301580	T	CD8_TCM	ENSG00000163468	0.265248	0.0280961	3.70163e-21	1.05355e-13
chr1	120932039	120932050	A	CD8_TCM	ENSG00000287979	0.283658	0.022863	2.39918e-35	1.37018e-31
chr10	84455259	84455288	TTTTTC	CD8_TCM	ENSG00000107771	0.422193	0.0197588	2.69321e-101	8.14696e-09
chr10	49894204	49894222	T	CD8_TCM	ENSG00000285803	0.344143	0.0302349	5.12331e-30	2.52763e-13
chr11	17268672	17268685	T	CD8_TCM	ENSG00000070081	-0.188517	0.0170845	2.60698e-28	1.82581e-14
chr11	65894956	65894978	T	CD8_TCM	ENSG00000172543	-0.679841	0.0298377	6.51054e-115	8.16889e-42
chr12	56084598	56084613	A	CD8_TCM	ENSG00000197728	-0.387093	0.00787474	0	2.38045e-120
chr14	34010608	34010626	A	CD8_TCM	ENSG00000129521	0.157892	0.0153098	6.14408e-25	3.11316e-11
chr14	34708524	34708537	T	CD8_TCM	ENSG00000165410	-0.430844	0.0343627	4.61625e-36	4.17357e-17
chr14	49630740	49630756	AC	CD8_TCM	ENSG00000165502	0.0404403	0.00304935	3.84884e-40	1.92936e-26
chr15	52164308	52164336	A	CD8_TCM	ENSG00000069966	0.068362	0.00842892	5.04496e-16	8.90596e-16
chr15	34571615	34571629	A	CD8_TCM	ENSG00000215252	0.507561	0.0225669	5.03404e-112	6.37485e-27
chr15	40616125	40616140	T	CD8_TCM	ENSG00000259536	-0.217995	0.0247737	1.37474e-18	7.81723e-12
chr15	99809217	99809255	TG	CD8_TCM	ENSG00000290767	0.0413311	0.00399441	4.30708e-25	9.24268e-09
chr16	28881801	28881815	A	CD8_TCM	ENSG00000178952	0.135284	0.00834022	3.59937e-59	1.84508e-14
chr16	11988293	11988310	A	CD8_TCM	ENSG00000234719	-0.202593	0.0172551	7.84798e-32	8.17981e-10
chr16	11853855	11853885	T	CD8_TCM	ENSG00000261216	-0.19653	0.00878737	8.60998e-111	1.27702e-48
chr17	46217110	46217131	A	CD8_TCM	ENSG00000120071	-0.422463	0.0173099	1.47876e-131	5.93185e-30
chr17	46217110	46217131	A	CD8_TCM	ENSG00000176681	-0.202131	0.0205695	8.64043e-23	6.63342e-17
chr18	79464710	79464723	T	CD8_TCM	ENSG00000286186	0.0445896	0.00314732	1.45617e-45	2.78555e-21
chr2	25161587	25161605	TGCTGCCGC	CD8_TCM	ENSG00000115138	0.846068	0.0671088	1.92207e-36	1.41005e-15
chr2	30435807	30435820	A	CD8_TCM	ENSG00000172954	-0.425512	0.0153965	4.01302e-168	2.00906e-67
chr2	131481435	131481453	T	CD8_TCM	ENSG00000173272	-0.19143	0.0123138	1.69515e-54	2.58325e-27
chr2	179236749	179236767	T	CD8_TCM	ENSG00000187231	-0.310752	0.015164	2.50026e-93	3.23763e-15
chr2	197288019	197288036	A	CD8_TCM	ENSG00000231621	0.164614	0.00991444	6.58121e-62	1.68822e-22
chr2	105880936	105880968	T	CD8_TCM	ENSG00000234162	0.0254052	0.0019927	3.15174e-37	8.65116e-20
chr20	1668199	1668250	TTTC	CD8_TCM	ENSG00000089012	0.0550882	0.00485262	7.22757e-30	1.51939e-09
chr20	63976174	63976196	AAAC	CD8_TCM	ENSG00000196421	1.0339	0.0354762	1.01185e-186	6.47328e-22
chr3	20184926	20184936	A	CD8_TCM	ENSG00000231304	0.308793	0.00969929	2.01253e-222	1.79542e-42
chr3	15777271	15777288	A	CD8_TCM	ENSG00000287042	-0.118491	0.0149104	1.91311e-15	1.17716e-08
chr4	17640316	17640334	A	CD8_TCM	ENSG00000047662	0.0995981	0.006848	6.36492e-48	1.3548e-11
chr4	142659243	142659256	A	CD8_TCM	ENSG00000249806	-0.283013	0.0282514	1.27503e-23	2.8539e-08
chr4	118231334	118231343	A	CD8_TCM	ENSG00000269893	0.108636	0.00768763	2.43612e-45	9.01209e-09
chr5	96943223	96943237	A	CD8_TCM	ENSG00000164308	-0.204727	0.00627612	2.13448e-233	2.71739e-46
chr5	50534976	50535004	ATA	CD8_TCM	ENSG00000170571	-0.204707	0.0200507	1.79918e-24	4.25682e-09
chr5	113045799	113045816	A	CD8_TCM	ENSG00000171444	-0.33118	0.0170402	3.88965e-84	2.77042e-24
chr6	166955175	166955185	AC	CD8_TCM	ENSG00000026297	0.062356	0.00342503	4.62657e-74	7.02658e-27
chr6	41900229	41900243	A	CD8_TCM	ENSG00000112578	0.231593	0.0290032	1.40417e-15	6.5812e-12
chr6	13328502	13328520	TGCCGC	CD8_TCM	ENSG00000145979	0.0674472	0.00698337	4.53454e-22	2.25366e-14
chr6	32635938	32635949	T	CD8_TCM	ENSG00000179344	-0.125327	0.00721236	1.23829e-67	1.79698e-18
chr6	32629310	32629320	A	CD8_TCM	ENSG00000198502	0.337744	0.0203495	7.30919e-62	1.01105e-20
chr6	30905333	30905359	TCTTT	CD8_TCM	ENSG00000214894	-0.343109	0.0226625	8.82435e-52	7.75304e-15
chr6	139192780	139192792	A	CD8_TCM	ENSG00000231329	-0.150766	0.023918	2.91057e-10	2.38201e-08
chr7	139984822	139984834	AAGA	CD8_TCM	ENSG00000059378	-0.383705	0.058113	4.03604e-11	2.18777e-12
chr7	87628572	87628584	TGCG	CD8_TCM	ENSG00000105784	0.342597	0.039873	8.53151e-18	1.14382e-13
chr7	100478322	100478350	AG	CD8_TCM	ENSG00000166925	0.0912982	0.0138006	3.70204e-11	3.7847e-08
chr8	100268683	100268704	A	CD8_TCM	ENSG00000104450	0.165051	0.0137389	3.01945e-33	1.58008e-08
chr9	34362393	34362410	A	CD8_TCM	ENSG00000164978	0.169427	0.0136099	1.41967e-35	9.20381e-17
chr9	89491571	89491600	AAC	CD8_TCM	ENSG00000187764	-0.340351	0.0231564	6.65009e-49	6.82196e-20
chr1	210335318	210335330	A	CD4_TEM	ENSG00000054392	-0.290511	0.0254329	3.22316e-30	1.4667e-08
chr1	6032573	6032584	A	CD4_TEM	ENSG00000069424	-0.228582	0.0216792	5.42496e-26	1.98503e-10
chr1	41915136	41915148	A	CD4_TEM	ENSG00000127124	0.754387	0.0294355	7.35646e-145	5.70701e-11
chr1	234383573	234383598	AC	CD4_TEM	ENSG00000231663	0.109127	0.00847769	6.45281e-38	3.90911e-08
chr1	120932039	120932050	A	CD4_TEM	ENSG00000287979	0.332024	0.0228126	5.47624e-48	3.55896e-43
chr1	244325756	244325767	T	CD4_TEM	ENSG00000289439	-1.10479	0.0424022	1.17795e-149	2.51643e-16
chr10	124955223	124955243	T	CD4_TEM	ENSG00000226899	0.614792	0.0294626	1.07104e-96	1.91959e-19
chr11	125025129	125025137	AT	CD4_TEM	ENSG00000149548	0.115464	0.0198981	6.52352e-09	1.18494e-08
chr11	65894956	65894978	T	CD4_TEM	ENSG00000172543	-0.678407	0.0300843	1.33612e-112	1.8869e-46
chr11	67426032	67426047	T	CD4_TEM	ENSG00000172725	-0.520764	0.0251887	5.86971e-95	2.43631e-11
chr12	130826846	130826856	A	CD4_TEM	ENSG00000111450	0.520342	0.0287214	2.34654e-73	5.47124e-45
chr12	66293946	66293974	TTTTC	CD4_TEM	ENSG00000127311	-1.00013	0.067463	1.01068e-49	2.44481e-10
chr12	56084598	56084613	A	CD4_TEM	ENSG00000197728	-0.378894	0.00761213	0	8.57757e-182
chr12	12539751	12539768	A	CD4_TEM	ENSG00000290048	-0.0854189	0.00530972	3.13392e-58	1.63524e-14
chr13	49690152	49690163	AAC	CD4_TEM	ENSG00000123179	0.219435	0.0158032	7.75933e-44	2.10126e-25
chr15	52164308	52164336	A	CD4_TEM	ENSG00000069966	0.064404	0.00662866	2.57741e-22	1.80884e-11
chr15	34574303	34574319	T	CD4_TEM	ENSG00000215252	0.274094	0.0125325	4.93904e-106	8.77886e-22
chr15	81967814	81967838	A	CD4_TEM	ENSG00000259692	-0.116784	0.00866282	2.02145e-41	6.51331e-18
chr16	70116846	70116856	T	CD4_TEM	ENSG00000090857	-0.5257	0.0508072	4.32025e-25	3.91457e-20
chr16	78128187	78128196	T	CD4_TEM	ENSG00000186153	0.123828	0.0153001	5.80949e-16	3.53452e-09
chr17	46217110	46217131	A	CD4_TEM	ENSG00000120071	-0.450987	0.0168401	5.43682e-158	1.14839e-43
chr17	35211558	35211572	T	CD4_TEM	ENSG00000166750	-0.37676	0.0207051	5.50765e-74	1.72313e-17
chr17	46208616	46208637	A	CD4_TEM	ENSG00000176681	-0.168674	0.0151347	7.59264e-29	3.60731e-08
chr17	8185214	8185243	AAAAC	CD4_TEM	ENSG00000220205	-0.952635	0.094017	3.96039e-24	2.75359e-11
chr19	57769296	57769312	A	CD4_TEM	ENSG00000083828	-0.379162	0.0262853	3.60751e-47	1.11621e-17
chr19	54215195	54215206	T	CD4_TEM	ENSG00000170889	-0.194868	0.0179999	2.58961e-27	4.64842e-08
chr19	57709211	57709218	C	CD4_TEM	ENSG00000179909	0.351875	0.0446304	3.16567e-15	6.30851e-15
chr19	22037673	22037682	T	CD4_TEM	ENSG00000197134	0.356671	0.0244588	3.62753e-48	1.01256e-15
chr19	8295947	8295952	T	CD4_TEM	ENSG00000271717	0.0420221	0.00368941	4.69424e-30	4.32321e-08
chr2	54033198	54033215	T	CD4_TEM	ENSG00000068878	0.272137	0.0224991	1.116e-33	2.53677e-10
chr2	173064658	173064685	TG	CD4_TEM	ENSG00000091436	-0.125448	0.00831114	1.77453e-51	1.24526e-14
chr2	25161587	25161605	TGCTGCCGC	CD4_TEM	ENSG00000115138	0.841004	0.0619655	5.85917e-42	8.99163e-16
chr2	30435807	30435820	A	CD4_TEM	ENSG00000172954	-0.392145	0.0154866	1.84889e-141	3.59772e-13
chr2	131481435	131481453	T	CD4_TEM	ENSG00000173272	-0.205315	0.0116987	5.93025e-69	1.23826e-33
chr2	105880936	105880968	T	CD4_TEM	ENSG00000234162	0.0267947	0.00189631	2.48581e-45	3.46916e-19
chr2	196085148	196085173	ATTTT	CD4_TEM	ENSG00000272211	0.27771	0.0145217	1.59812e-81	1.12073e-16
chr20	63976174	63976196	AAAC	CD4_TEM	ENSG00000196421	0.912797	0.0376943	1.51691e-129	5.51096e-14
chr20	47656887	47656911	T	CD4_TEM	ENSG00000196562	0.0288949	0.0016909	1.80851e-65	3.03109e-11
chr21	33300441	33300456	A	CD4_TEM	ENSG00000142166	-0.250522	0.0257748	2.4864e-22	1.27403e-15
chr21	36958240	36958256	A	CD4_TEM	ENSG00000159267	0.0900405	0.00759883	2.17082e-32	9.85203e-10
chr3	193622226	193622247	T	CD4_TEM	ENSG00000224855	0.0628549	0.0054309	5.61091e-31	4.2357e-12
chr4	142638546	142638561	T	CD4_TEM	ENSG00000249806	0.142768	0.0141382	5.63672e-24	1.59334e-33
chr4	151460	151494	TTTTG	CD4_TEM	ENSG00000250312	-1.74484	0.146063	6.82957e-33	8.19096e-15
chr5	65547390	65547408	A	CD4_TEM	ENSG00000123219	0.515886	0.0107682	0	1.62814e-123
chr5	82258914	82258928	AT	CD4_TEM	ENSG00000152348	-0.242166	0.017482	1.23241e-43	6.63797e-12
chr5	134643451	134643473	T	CD4_TEM	ENSG00000164615	0.141689	0.0230772	8.26306e-10	8.06185e-10
chr5	132369105	132369118	T	CD4_TEM	ENSG00000233006	0.483597	0.0392814	7.89458e-35	3.25464e-08
chr5	70909082	70909096	T	CD4_TEM	ENSG00000249437	-0.905795	0.0638833	1.23779e-45	3.6594e-45
chr6	166984590	166984604	T	CD4_TEM	ENSG00000026297	-0.122337	0.00486661	1.91311e-139	4.24192e-17
chr6	37698153	37698185	TTTCTC	CD4_TEM	ENSG00000112139	0.292657	0.00794119	2.6072e-297	1.34946e-19
chr6	145770910	145770924	A	CD4_TEM	ENSG00000112425	0.176344	0.0234526	5.51275e-14	7.09733e-09
chr6	150611811	150611827	A	CD4_TEM	ENSG00000120278	-0.107269	0.00875809	1.72321e-34	1.02291e-14
chr6	13328502	13328520	TGCCGC	CD4_TEM	ENSG00000145979	0.0610875	0.00690701	9.21274e-19	2.78738e-11
chr6	149136437	149136456	TG	CD4_TEM	ENSG00000289359	0.413238	0.0298557	1.43896e-43	9.22569e-16
chr7	77008790	77008809	TCTTTT	CD4_TEM	ENSG00000205482	0.194304	0.0211526	4.08301e-20	7.03171e-11
chr8	100169984	100169994	A	CD4_TEM	ENSG00000104450	0.328321	0.0290782	1.4542e-29	1.31653e-12
chr8	94962791	94962803	T	CD4_TEM	ENSG00000156170	0.162767	0.0144972	2.98791e-29	1.34814e-14
chr8	103298773	103298810	CCG	CD4_TEM	ENSG00000164930	0.0825142	0.00753177	6.25416e-28	8.36325e-10
chr1	173550873	173550909	AG	CD8_Naive	ENSG00000117592	-0.0749492	0.00495799	1.25426e-51	3.86288e-25
chr1	161860409	161860438	AT	CD8_Naive	ENSG00000118217	-1.22754	0.101674	1.46251e-33	5.46032e-14
chr1	27898544	27898561	T	CD8_Naive	ENSG00000130775	0.428532	0.0318467	2.83558e-41	1.74209e-22
chr1	109742736	109742749	T	CD8_Naive	ENSG00000134202	-0.288147	0.0156784	1.94879e-75	2.9141e-19
chr1	232929049	232929076	ATT	CD8_Naive	ENSG00000135778	0.506507	0.0242882	1.40138e-96	7.27287e-45
chr1	231640528	231640546	T	CD8_Naive	ENSG00000162946	-0.396495	0.0257837	2.30903e-53	3.23409e-17
chr1	26315960	26315977	T	CD8_Naive	ENSG00000176092	0.105052	0.00838693	5.40601e-36	9.47928e-11
chr1	117417690	117417706	AC	CD8_Naive	ENSG00000198162	0.145149	0.0110781	3.1947e-39	8.85125e-15
chr1	161002956	161002970	T	CD8_Naive	ENSG00000215845	0.279831	0.0232702	2.6152e-33	3.54405e-14
chr1	120940230	120940243	T	CD8_Naive	ENSG00000226067	-0.360862	0.0174005	1.55251e-95	1.17044e-22
chr1	45535233	45535249	T	CD8_Naive	ENSG00000280670	0.419505	0.0277122	9.10497e-52	8.60875e-27
chr1	120940790	120940810	T	CD8_Naive	ENSG00000287979	0.145842	0.0123736	4.5776e-32	8.56521e-19
chr10	94580185	94580204	T	CD8_Naive	ENSG00000119969	-0.191608	0.0128395	2.32317e-50	6.03264e-28
chr10	70220253	70220270	T	CD8_Naive	ENSG00000180817	-0.462435	0.0244877	1.53229e-79	1.38821e-21
chr10	124955223	124955243	T	CD8_Naive	ENSG00000226899	0.56369	0.0301323	4.32658e-78	5.39206e-11
chr10	6587643	6587667	AC	CD8_Naive	ENSG00000237943	0.1086	0.00983281	2.32743e-28	1.47955e-25
chr11	18512723	18512743	T	CD8_Naive	ENSG00000074319	0.059355	0.00809543	2.26882e-13	7.52163e-10
chr11	57492207	57492217	AT	CD8_Naive	ENSG00000134809	-0.248756	0.0145317	1.08659e-65	2.10452e-37
chr11	113314857	113314881	AGGCTCCGCGCGGGGCTCGGGGGC	CD8_Naive	ENSG00000149292	0.298056	0.0388462	1.68399e-14	8.79176e-17
chr11	74897706	74897734	A	CD8_Naive	ENSG00000166435	0.443136	0.0191398	1.36733e-118	3.89008e-20
chr11	65894956	65894978	T	CD8_Naive	ENSG00000172543	-0.7385	0.0310215	2.8894e-125	1.91549e-58
chr11	64348049	64348074	A	CD8_Naive	ENSG00000236935	-0.192427	0.0181832	3.58408e-26	6.32306e-18
chr12	130826846	130826856	A	CD8_Naive	ENSG00000111450	0.438963	0.032698	4.3295e-41	1.22497e-12
chr12	51333096	51333111	T	CD8_Naive	ENSG00000139610	-0.324339	0.0251351	4.28238e-38	1.02437e-18
chr12	56084598	56084613	A	CD8_Naive	ENSG00000197728	-0.377426	0.00954462	0	1.43066e-73
chr13	114295111	114295128	A	CD8_Naive	ENSG00000169062	0.317112	0.0227236	2.92583e-44	1.36635e-21
chr14	75092272	75092284	T	CD8_Naive	ENSG00000259138	0.251911	0.0262899	9.515e-22	3.30624e-16
chr15	73097776	73097798	T	CD8_Naive	ENSG00000067141	0.0645189	0.00591223	1.00138e-27	5.60532e-13
chr15	64881929	64881941	A	CD8_Naive	ENSG00000166839	-0.55878	0.0266841	2.28609e-97	6.76031e-56
chr15	81967814	81967838	A	CD8_Naive	ENSG00000259692	-0.111652	0.00867498	6.58782e-38	1.89325e-10
chr16	70116846	70116856	T	CD8_Naive	ENSG00000090857	-0.4226	0.0499464	2.64955e-17	1.26032e-13
chr16	50341642	50341660	A	CD8_Naive	ENSG00000166164	0.149354	0.0105959	4.04649e-45	3.42258e-20
chr16	28807373	28807393	T	CD8_Naive	ENSG00000178952	-0.0707926	0.00712379	2.85939e-23	3.68537e-16
chr16	78120576	78120594	A	CD8_Naive	ENSG00000186153	-0.244522	0.0301556	5.11749e-16	4.6251e-08
chr16	11883619	11883632	A	CD8_Naive	ENSG00000261216	0.383249	0.025071	9.39662e-53	2.03719e-31
chr17	46278401	46278411	T	CD8_Naive	ENSG00000120071	-0.0860498	0.00433204	8.41132e-88	4.71013e-31
chr17	48521354	48521372	T	CD8_Naive	ENSG00000173917	-0.167962	0.0138547	7.96943e-34	1.42798e-14
chr17	48521354	48521372	T	CD8_Naive	ENSG00000230148	-0.151858	0.0139987	2.0387e-27	3.78592e-19
chr17	14019230	14019247	A	CD8_Naive	ENSG00000236088	-0.15944	0.0159756	1.86054e-23	6.73496e-09
chr17	58442912	58442925	T	CD8_Naive	ENSG00000265148	-0.332516	0.0313979	3.30269e-26	4.21175e-10
chr17	75586399	75586422	T	CD8_Naive	ENSG00000266714	0.132322	0.015006	1.16556e-18	1.35208e-11
chr17	18590368	18590387	A	CD8_Naive	ENSG00000291090	0.117674	0.0145707	6.68919e-16	3.68198e-10
chr19	57771300	57771315	A	CD8_Naive	ENSG00000083828	0.205033	0.0161144	4.36981e-37	7.65329e-16
chr19	9396602	9396619	A	CD8_Naive	ENSG00000174652	-0.179953	0.0147934	4.80664e-34	2.50821e-10
chr19	57709211	57709218	C	CD8_Naive	ENSG00000179909	0.311811	0.03491	4.18942e-19	8.48656e-11
chr19	57404720	57404738	T	CD8_Naive	ENSG00000186230	-0.339548	0.0250777	9.0994e-42	1.00766e-30
chr19	21578087	21578109	T	CD8_Naive	ENSG00000197013	0.211022	0.017296	3.08268e-34	3.22515e-21
chr19	53269389	53269405	T	CD8_Naive	ENSG00000197928	0.297381	0.0314377	3.0972e-21	1.05403e-13
chr2	25161587	25161605	TGCTGCCGC	CD8_Naive	ENSG00000115138	0.842635	0.0631709	1.37318e-40	6.05492e-14
chr2	108452691	108452712	T	CD8_Naive	ENSG00000135968	-0.159009	0.00830354	9.75791e-82	4.54625e-14
chr2	113461028	113461044	AT	CD8_Naive	ENSG00000136682	-0.290549	0.0340941	1.56854e-17	2.98492e-12
chr2	30435807	30435820	A	CD8_Naive	ENSG00000172954	-0.41319	0.014806	2.19468e-171	3.08474e-21
chr2	131481435	131481453	T	CD8_Naive	ENSG00000173272	-0.219187	0.0149004	5.54969e-49	1.07077e-11
chr2	200978464	200978491	T	CD8_Naive	ENSG00000240344	0.0612232	0.00868433	1.79105e-12	6.46441e-11
chr20	63976174	63976196	AAAC	CD8_Naive	ENSG00000196421	1.21835	0.0327256	2.29814e-303	1.3038e-41
chr20	47656887	47656911	T	CD8_Naive	ENSG00000196562	0.0277701	0.00174306	3.81301e-57	3.92296e-17
chr21	36115228	36115245	T	CD8_Naive	ENSG00000159231	-0.324221	0.0194129	1.28287e-62	1.17173e-13
chr21	46171428	46171445	A	CD8_Naive	ENSG00000160284	0.214216	0.0134846	7.92754e-57	3.65492e-35
chr21	29457517	29457567	TC	CD8_Naive	ENSG00000171189	0.0375588	0.00315473	1.10716e-32	2.12108e-10
chr22	42069619	42069640	A	CD8_Naive	ENSG00000183172	-0.444992	0.0108681	0	6.00312e-139
chr22	46759957	46759975	T	CD8_Naive	ENSG00000260708	-0.252629	0.0128946	1.81382e-85	5.8342e-51
chr3	170917295	170917328	TG	CD8_Naive	ENSG00000163584	0.0723059	0.0113405	1.81925e-10	2.91456e-10
chr3	170031164	170031178	A	CD8_Naive	ENSG00000173890	0.345997	0.0197082	5.3535e-69	1.31858e-36
chr3	20175795	20175809	A	CD8_Naive	ENSG00000231304	0.490343	0.014572	3.14063e-248	4.98125e-16
chr4	10070049	10070060	A	CD8_Naive	ENSG00000109667	0.303287	0.0242457	6.67513e-36	2.09123e-18
chr4	7895852	7895875	T	CD8_Naive	ENSG00000196526	0.269345	0.0143582	1.63314e-78	1.24287e-18
chr4	118322549	118322565	A	CD8_Naive	ENSG00000269893	0.427655	0.0247475	6.57247e-67	4.25121e-14
chr5	136137017	136137037	T	CD8_Naive	ENSG00000113658	-0.215287	0.0141454	2.62285e-52	5.89946e-15
chr5	96713133	96713150	T	CD8_Naive	ENSG00000153113	-0.214069	0.0246423	3.72047e-18	2.00164e-13
chr5	74834999	74835016	A	CD8_Naive	ENSG00000164346	0.287104	0.0190598	2.82226e-51	7.40513e-21
chr5	70909082	70909096	T	CD8_Naive	ENSG00000249437	-0.879424	0.0515021	2.25885e-65	1.32047e-29
chr6	167016979	167016993	ATTT	CD8_Naive	ENSG00000026297	-0.360346	0.0202137	4.38079e-71	1.5357e-53
chr6	108956534	108956551	A	CD8_Naive	ENSG00000080546	0.231059	0.0211696	9.8136e-28	4.34212e-10
chr6	42949325	42949337	A	CD8_Naive	ENSG00000124587	-0.280288	0.0262694	1.41011e-26	2.22289e-11
chr6	34400511	34400531	T	CD8_Naive	ENSG00000124614	-0.164379	0.0155125	3.09302e-26	2.67917e-08
chr6	44981869	44981885	A	CD8_Naive	ENSG00000196284	-0.395286	0.0255199	4.09716e-54	1.55879e-10
chr6	85602861	85602884	A	CD8_Naive	ENSG00000203875	-0.232343	0.00735311	3.93746e-219	2.83559e-86
chr6	139192780	139192792	A	CD8_Naive	ENSG00000231329	-0.17773	0.0249586	1.0715e-12	3.98098e-10
chr6	33344083	33344104	T	CD8_Naive	ENSG00000289100	0.178044	0.0222985	1.41045e-15	1.07631e-11
chr7	87628572	87628584	TGCG	CD8_Naive	ENSG00000105784	0.538498	0.0673713	1.31709e-15	2.35644e-16
chr7	100371117	100371132	A	CD8_Naive	ENSG00000121716	-0.362737	0.0336286	3.98406e-27	5.67439e-12
chr7	76603827	76603844	T	CD8_Naive	ENSG00000146707	-0.0425641	0.00413987	8.5384e-25	6.51938e-09
chr7	149872075	149872097	T	CD8_Naive	ENSG00000171130	0.0925952	0.00764064	8.39977e-34	4.83799e-11
chr8	89729449	89729468	T	CD8_Naive	ENSG00000104312	-0.341124	0.0282558	1.47251e-33	5.71556e-13
chr8	119906297	119906309	A	CD8_Naive	ENSG00000155792	0.116189	0.0146182	1.89169e-15	2.37021e-08
chr8	144784458	144784477	A	CD8_Naive	ENSG00000161016	0.254854	0.0210781	1.17944e-33	1.4521e-09
chr8	91053976	91053998	AT	CD8_Naive	ENSG00000253738	-0.156386	0.0151265	4.71411e-25	4.2704e-09
chr9	34264267	34264280	A	CD8_Naive	ENSG00000164978	0.335347	0.0269618	1.62785e-35	8.53493e-26
chr9	95830747	95830767	AAC	CD8_Naive	ENSG00000175611	-0.218192	0.0187547	2.76956e-31	3.82682e-20
chr9	92457748	92457762	TC	CD8_Naive	ENSG00000188312	-0.772574	0.0444223	9.55847e-68	1.16438e-18
chr9	7169049	7169068	A	CD8_Naive	ENSG00000285688	-0.253028	0.0286838	1.1315e-18	1.80203e-10
chr1	9255267	9255275	ATTT	NK	ENSG00000049239	-0.254177	0.013554	1.83493e-78	4.64559e-36
chr1	243269302	243269321	T	NK	ENSG00000054282	0.342352	0.0228129	6.6145e-51	6.35758e-13
chr1	10331094	10331109	A	NK	ENSG00000054523	-0.140278	0.0139615	9.4251e-24	1.48385e-16
chr1	111757061	111757073	T	NK	ENSG00000064703	0.27958	0.0327294	1.31739e-17	5.44177e-14
chr1	212210694	212210715	T	NK	ENSG00000066027	-0.108289	0.00688343	9.15819e-56	1.32012e-22
chr1	20978677	20978696	A	NK	ENSG00000075151	-0.358578	0.0104239	2.55638e-259	2.26948e-27
chr1	100435823	100435847	A	NK	ENSG00000079335	0.469645	0.0129747	6.8214e-287	2.52335e-127
chr1	85724054	85724066	T	NK	ENSG00000117174	-0.37375	0.0257909	1.36985e-47	6.7249e-33
chr1	46367763	46367785	T	NK	ENSG00000117481	-0.240229	0.00878174	9.27516e-165	9.44568e-27
chr1	96800395	96800414	T	NK	ENSG00000117569	-0.180323	0.0080447	2.80254e-111	1.90794e-10
chr1	52959190	52959198	A	NK	ENSG00000121310	-0.470354	0.026939	2.89009e-68	6.05995e-12
chr1	27898544	27898561	T	NK	ENSG00000130775	0.837879	0.0193464	0	1.13822e-169
chr1	21474210	21474221	T	NK	ENSG00000142794	-0.503574	0.025352	8.45955e-88	1.25267e-48
chr1	63468862	63468904	AAAT	NK	ENSG00000142856	-0.122822	0.00625195	6.32279e-86	4.22101e-10
chr1	150862577	150862587	A	NK	ENSG00000143387	0.273218	0.0288096	2.45709e-21	4.49356e-11
chr1	161010973	161010996	A	NK	ENSG00000158769	0.0964729	0.00733084	1.49327e-39	9.88153e-14
chr1	161028889	161028919	AC	NK	ENSG00000158773	-0.267355	0.0251075	1.77375e-26	6.20193e-12
chr1	150774934	150774943	G	NK	ENSG00000163131	-0.28923	0.0174224	6.84756e-62	3.71001e-08
chr1	151092593	151092605	T	NK	ENSG00000163141	-0.277085	0.0350413	2.62805e-15	1.56889e-08
chr1	152030340	152030367	ATTT	NK	ENSG00000163191	0.517764	0.0355134	3.80005e-48	4.39477e-18
chr1	116017368	116017384	A	NK	ENSG00000163393	0.285312	0.0121241	1.88977e-122	3.2124e-09
chr1	234390681	234390701	T	NK	ENSG00000168275	-0.08512	0.00788148	3.44196e-27	9.61214e-16
chr1	109644304	109644319	T	NK	ENSG00000168765	0.737329	0.026117	2.38595e-175	2.93349e-17
chr1	26262306	26262315	A	NK	ENSG00000169442	-0.502036	0.0324784	6.71371e-54	3.35599e-24
chr1	101269227	101269253	T	NK	ENSG00000170989	0.0779258	0.00765169	2.33441e-24	1.98838e-12
chr1	58582331	58582339	T	NK	ENSG00000173406	-1.0611	0.0334457	6.77782e-221	6.30661e-31
chr1	66289704	66289723	AT	NK	ENSG00000184588	-0.697735	0.0481599	1.44506e-47	1.01404e-20
chr1	25402178	25402206	TCTG	NK	ENSG00000187010	-0.40027	0.0183195	7.87891e-106	6.83639e-44
chr1	207310746	207310765	T	NK	ENSG00000196352	0.281271	0.0216749	1.65688e-38	3.47988e-21
chr1	25504516	25504540	A	NK	ENSG00000204178	-0.0530278	0.00617072	8.4394e-18	1.48222e-11
chr1	22020900	22020915	A	NK	ENSG00000218510	0.377225	0.0266614	1.90151e-45	7.89753e-37
chr1	120924166	120924177	A	NK	ENSG00000226067	-1.04777	0.0237419	0	8.42144e-26
chr1	186601365	186601377	A	NK	ENSG00000229739	0.664403	0.0389445	2.93346e-65	3.85917e-74
chr1	119056186	119056208	T	NK	ENSG00000231365	0.211512	0.0187006	1.16511e-29	6.73616e-11
chr1	144361736	144361755	AC	NK	ENSG00000237343	0.0718799	0.0122066	3.89461e-09	5.25502e-09
chr1	40551304	40551321	A	NK	ENSG00000238287	0.180142	0.0205527	1.86968e-18	5.16483e-10
chr1	28426220	28426231	A	NK	ENSG00000242125	0.126358	0.0198474	1.93443e-10	3.40912e-08
chr1	74174548	74174565	T	NK	ENSG00000254685	-0.237592	0.0188159	1.49562e-36	8.68874e-33
chr1	110890581	110890601	AGAGAA	NK	ENSG00000261654	0.411705	0.049511	9.14206e-17	3.29069e-09
chr1	147000771	147000783	A	NK	ENSG00000268043	-0.683315	0.0272093	3.56106e-139	1.30087e-24
chr1	120472418	120472429	A	NK	ENSG00000270231	0.895296	0.023684	0	2.73439e-171
chr1	149561429	149561462	ATTT	NK	ENSG00000286219	-0.218715	0.0168982	2.5721e-38	6.76738e-28
chr1	120932039	120932050	A	NK	ENSG00000287979	0.376255	0.0296862	8.19968e-37	3.62601e-48
chr10	125907995	125908012	T	NK	ENSG00000089876	-0.644758	0.0233827	2.2716e-167	9.20402e-15
chr10	70629930	70629946	TGTTT	NK	ENSG00000107719	-0.296226	0.0290971	2.42076e-24	2.99582e-15
chr10	92140071	92140088	A	NK	ENSG00000107864	-0.302458	0.0122971	1.40021e-133	1.05689e-44
chr10	27232325	27232344	T	NK	ENSG00000107897	-0.143821	0.0146599	1.01437e-22	1.46154e-11
chr10	109890594	109890624	AG	NK	ENSG00000108039	-0.158179	0.0143707	3.53305e-28	8.77727e-13
chr10	94580185	94580204	T	NK	ENSG00000119969	-0.214956	0.0124287	5.12419e-67	2.82345e-40
chr10	27109650	27109671	A	NK	ENSG00000120539	-0.206276	0.0161115	1.57627e-37	9.59317e-10
chr10	87033520	87033538	AT	NK	ENSG00000122376	0.0211883	0.00208166	2.47281e-24	2.15776e-13
chr10	27095000	27095016	A	NK	ENSG00000136758	-0.113872	0.0160762	1.40775e-12	1.03616e-09
chr10	95879787	95879810	A	NK	ENSG00000138185	-0.158135	0.0109537	3.0456e-47	5.04219e-11
chr10	93702522	93702548	CCG	NK	ENSG00000148690	0.0494417	0.00520322	2.05637e-21	1.75781e-24
chr10	119516251	119516268	A	NK	ENSG00000148908	0.147364	0.00913827	1.67375e-58	2.80731e-13
chr10	31907473	31907482	T	NK	ENSG00000165322	0.676369	0.0255836	5.07039e-154	3.5658e-26
chr10	45498485	45498496	T	NK	ENSG00000165406	-0.38181	0.0265545	7.07921e-47	3.46956e-17
chr10	117291857	117291869	A	NK	ENSG00000165650	0.371821	0.0268762	1.57681e-43	5.90209e-29
chr10	30934159	30934172	A	NK	ENSG00000183621	-0.296623	0.019888	2.6436e-50	1.0952e-18
chr10	1275515	1275524	T	NK	ENSG00000185736	0.644425	0.0272104	5.39462e-124	4.35008e-12
chr10	119295189	119295213	A	NK	ENSG00000198873	-0.203391	0.0202544	9.98092e-24	7.98355e-21
chr10	43232485	43232503	T	NK	ENSG00000198915	0.137231	0.0111422	7.40661e-35	7.09629e-10
chr10	49192238	49192286	AT	NK	ENSG00000204161	-0.0788162	0.00390134	9.33468e-91	9.74656e-52
chr10	124955223	124955243	T	NK	ENSG00000226899	0.86096	0.0335604	3.81138e-145	2.27864e-54
chr10	35295230	35295242	T	NK	ENSG00000271335	-0.354158	0.0277666	2.9311e-37	7.4645e-10
chr10	7049009	7049022	A	NK	ENSG00000287277	0.750813	0.0267395	1.77898e-173	9.2394e-49
chr10	42375171	42375181	AT	NK	ENSG00000291065	-0.40612	0.0118022	1.75174e-259	1.21619e-38
chr11	73598517	73598553	TCTCTCCC	NK	ENSG00000054965	-0.162906	0.0201472	6.17658e-16	2.01818e-10
chr11	67554446	67554498	AC	NK	ENSG00000084207	-0.213869	0.0158294	1.34822e-41	1.07617e-09
chr11	68096042	68096056	A	NK	ENSG00000110721	0.13262	0.014667	1.53724e-19	4.80303e-17
chr11	130848310	130848319	T	NK	ENSG00000120451	-0.161804	0.00705439	2.00261e-116	7.88367e-09
chr11	70336505	70336522	A	NK	ENSG00000131626	-0.179252	0.0143053	5.08676e-36	1.17672e-24
chr11	57528483	57528517	AT	NK	ENSG00000134809	0.193422	0.00569742	1.25804e-252	8.62811e-20
chr11	108153891	108153908	A	NK	ENSG00000149311	-0.158989	0.00967458	1.09786e-60	4.022e-15
chr11	78094065	78094082	A	NK	ENSG00000151366	0.0558238	0.0046672	5.69519e-33	1.21603e-10
chr11	30246767	30246791	AT	NK	ENSG00000152219	-0.0278889	0.00191686	5.90309e-48	3.9324e-29
chr11	118223094	118223115	A	NK	ENSG00000160593	-0.190887	0.0107716	2.86617e-70	6.66705e-39
chr11	68278678	68278694	T	NK	ENSG00000171067	0.414245	0.0237737	5.38104e-68	5.14664e-25
chr11	235204	235214	T	NK	ENSG00000177963	0.220364	0.0171933	1.31938e-37	1.03702e-29
chr11	953618	953650	TCCGTCTGCC	NK	ENSG00000183020	-0.482239	0.0245385	5.52326e-86	3.01494e-13
chr11	64364736	64364755	T	NK	ENSG00000236935	-0.556429	0.0231687	1.8718e-127	4.30605e-53
chr11	112221088	112221101	T	NK	ENSG00000250303	0.250736	0.0300509	7.19971e-17	1.34615e-10
chr11	70336505	70336522	A	NK	ENSG00000254604	-0.289607	0.0122986	1.31629e-122	2.56512e-47
chr11	71455008	71455019	T	NK	ENSG00000254682	0.486472	0.0259215	1.40299e-78	6.37508e-18
chr11	8965630	8965643	T	NK	ENSG00000254860	0.151101	0.00675264	6.65309e-111	8.08614e-57
chr11	112579043	112579068	TG	NK	ENSG00000254968	0.142214	0.0167767	2.31399e-17	9.0155e-11
chr12	42215927	42215978	AAAT	NK	ENSG00000015153	0.0785243	0.00713728	3.73772e-28	3.36525e-11
chr12	50735446	50735485	T	NK	ENSG00000066084	0.063189	0.00348395	1.62066e-73	9.05376e-18
chr12	56550845	56550867	AAAT	NK	ENSG00000076067	0.31395	0.0127545	8.78214e-134	2.03202e-81
chr12	6736830	6736847	A	NK	ENSG00000089693	-0.133381	0.0118554	2.29885e-29	5.25407e-09
chr12	122458533	122458547	T	NK	ENSG00000111011	-0.226399	0.00907801	2.79183e-137	1.103e-23
chr12	130826846	130826856	A	NK	ENSG00000111450	0.579938	0.02653	6.28854e-106	4.08566e-19
chr12	66263027	66263035	TCTT	NK	ENSG00000127311	0.356742	0.0194799	6.47849e-75	3.04263e-63
chr12	69393574	69393586	A	NK	ENSG00000127337	0.534826	0.0213725	3.34663e-138	9.68502e-81
chr12	109048739	109048753	A	NK	ENSG00000135093	-0.0614519	0.00971111	2.48361e-10	6.58515e-09
chr12	122167818	122167832	T	NK	ENSG00000158113	0.273682	0.023896	2.27018e-30	8.24885e-19
chr12	656362	656385	AAAAT	NK	ENSG00000177406	-1.2162	0.0803118	8.35831e-52	4.50438e-13
chr12	56084598	56084613	A	NK	ENSG00000197728	-0.398051	0.00751115	0	3.80216e-148
chr12	111847344	111847361	A	NK	ENSG00000198270	0.106744	0.0100939	3.8898e-26	3.82025e-08
chr12	10376810	10376834	ATTT	NK	ENSG00000213809	0.324322	0.0200268	5.51926e-59	2.97353e-23
chr12	53019675	53019692	T	NK	ENSG00000257337	0.110842	0.0151486	2.53523e-13	3.795e-08
chr12	75485533	75485564	ATTT	NK	ENSG00000257497	-0.114347	0.0113391	6.48331e-24	2.8254e-09
chr12	68475934	68475953	T	NK	ENSG00000273824	-0.336191	0.0130349	1.10172e-146	2.31625e-48
chr12	11182837	11182850	A	NK	ENSG00000275119	-0.241463	0.00783771	2.05579e-208	3.68712e-41
chr12	121644589	121644602	T	NK	ENSG00000276045	0.342018	0.0292955	1.71562e-31	1.5283e-17
chr12	276732	276751	A	NK	ENSG00000290285	0.134857	0.0150188	2.72722e-19	2.76468e-12
chr12	132101307	132101326	T	NK	ENSG00000291171	0.276366	0.0191135	2.19261e-47	1.57161e-16
chr13	36954063	36954073	A	NK	ENSG00000102710	0.482849	0.0343858	8.61069e-45	6.33375e-15
chr13	41784685	41784697	ATATAC	NK	ENSG00000102763	0.089683	0.00647307	1.19002e-43	1.55583e-10
chr13	114295111	114295128	A	NK	ENSG00000130177	0.282303	0.0208874	1.26679e-41	1.46077e-09
chr13	21019493	21019506	T	NK	ENSG00000150457	0.0593925	0.00419247	1.47742e-45	7.99145e-24
chr13	27133626	27133647	A	NK	ENSG00000232162	0.179991	0.0242491	1.14872e-13	1.08254e-14
chr14	76119120	76119141	ATT	NK	ENSG00000089916	-0.149799	0.0130561	1.79323e-30	8.05666e-15
chr14	30632046	30632071	A	NK	ENSG00000092108	0.0939004	0.00577014	1.522e-59	5.95092e-16
chr14	22923494	22923531	ATTT	NK	ENSG00000100461	-0.186981	0.0156102	4.62517e-33	1.3088e-08
chr14	92545582	92545598	T	NK	ENSG00000100599	0.184008	0.014895	4.65194e-35	1.13133e-08
chr14	70924231	70924249	A	NK	ENSG00000100731	-0.407831	0.0199579	8.23261e-93	1.79678e-59
chr14	74983362	74983375	A	NK	ENSG00000119718	-0.244306	0.0251211	2.35633e-22	2.24413e-09
chr14	91858140	91858154	TTC	NK	ENSG00000133962	-1.92617	0.0747304	1.69195e-146	8.73817e-21
chr14	56104297	56104320	AGTGTG	NK	ENSG00000139946	-2.69245	0.117016	3.76847e-117	4.35514e-47
chr14	95520888	95520899	AC	NK	ENSG00000176438	0.561383	0.0613387	5.57943e-20	1.42661e-12
chr14	105258488	105258501	A	NK	ENSG00000185024	-0.200914	0.0254618	3.00206e-15	2.36326e-08
chr14	50108191	50108210	A	NK	ENSG00000214900	-0.122498	0.0112141	8.8974e-28	1.33536e-13
chr14	22968417	22968445	ATTTTTTTT	NK	ENSG00000257285	0.315915	0.0229315	3.53139e-43	8.30542e-17
chr14	75166939	75166959	T	NK	ENSG00000259138	-0.434087	0.0311017	2.85106e-44	1.49623e-38
chr14	91858140	91858154	TTC	NK	ENSG00000260711	-1.45179	0.0784604	1.93426e-76	5.3019e-11
chr15	72974510	72974526	T	NK	ENSG00000067141	-0.529264	0.0237119	2.3315e-110	8.55498e-47
chr15	55278475	55278484	ATT	NK	ENSG00000069943	0.596639	0.0320487	2.35409e-77	6.73947e-18
chr15	39931269	39931286	A	NK	ENSG00000128829	-0.36254	0.0281855	7.30312e-38	6.1445e-17
chr15	45154595	45154611	T	NK	ENSG00000137857	-0.228063	0.0161404	2.48325e-45	5.3272e-17
chr15	98647915	98647925	G	NK	ENSG00000140443	-0.204682	0.0155433	1.33281e-39	6.57833e-32
chr15	45380249	45380266	A	NK	ENSG00000171763	-0.119009	0.0131529	1.45385e-19	3.95589e-17
chr15	60398993	60399021	AG	NK	ENSG00000182718	-0.0401118	0.00303349	6.46417e-40	1.07354e-10
chr15	52410588	52410605	T	NK	ENSG00000197535	0.161887	0.00834689	8.52446e-84	2.86967e-19
chr15	85589593	85589610	A	NK	ENSG00000259367	0.246937	0.0194484	6.14461e-37	1.81413e-23
chr15	84592205	84592224	T	NK	ENSG00000291027	-0.198808	0.0173394	1.96255e-30	3.7938e-12
chr15	28778986	28778997	T	NK	ENSG00000291258	-0.7395	0.0272352	2.37473e-162	7.52625e-16
chr15	28710083	28710092	T	NK	ENSG00000291259	-0.364791	0.0328908	1.38748e-28	1.42305e-14
chr16	74590621	74590640	A	NK	ENSG00000090863	0.278338	0.021816	2.79676e-37	4.98227e-17
chr16	50313417	50313435	AAC	NK	ENSG00000121274	-0.121643	0.0139283	2.46862e-18	2.15125e-08
chr16	50313417	50313435	AAC	NK	ENSG00000121281	-0.298477	0.0189759	9.52424e-56	5.94845e-40
chr16	15760105	15760124	AAAC	NK	ENSG00000133392	-2.40601	0.122932	2.69075e-85	2.8593e-10
chr16	88696524	88696534	T	NK	ENSG00000158717	0.316267	0.0149134	8.24715e-100	4.04615e-13
chr16	23682524	23682542	T	NK	ENSG00000166847	-0.367495	0.0225417	9.40895e-60	6.85863e-18
chr16	74625199	74625213	A	NK	ENSG00000168411	0.356298	0.0268197	2.83116e-40	1.0065e-38
chr16	68551415	68551438	T	NK	ENSG00000184939	-0.303561	0.00847502	5.71876e-281	1.84276e-116
chr16	28856110	28856124	A	NK	ENSG00000196296	0.226469	0.0149171	4.66482e-52	1.13133e-17
chr16	30325886	30325900	T	NK	ENSG00000198064	-0.194862	0.00808643	2.66132e-128	1.85715e-09
chr16	58183215	58183227	A	NK	ENSG00000260927	-0.765854	0.0361757	1.7904e-99	3.67773e-45
chr16	11853855	11853885	T	NK	ENSG00000261216	-0.239894	0.00813884	5.98732e-191	1.28673e-40
chr16	21894272	21894282	A	NK	ENSG00000291066	-0.0616511	0.0084347	2.68698e-13	3.49724e-16
chr17	39907727	39907731	A	NK	ENSG00000073605	0.677853	0.0226549	1.05354e-196	8.1134e-26
chr17	3713938	3713947	T	NK	ENSG00000083454	0.402259	0.02829	6.97285e-46	2.9568e-08
chr17	3716170	3716182	A	NK	ENSG00000083457	-0.255037	0.0204802	1.34925e-35	6.75637e-09
chr17	45980506	45980523	A	NK	ENSG00000120071	-0.75268	0.025221	1.07043e-195	9.2888e-92
chr17	31396193	31396221	AAAAG	NK	ENSG00000126860	-1.13659	0.059016	1.18479e-82	9.60668e-16
chr17	47833750	47833766	T	NK	ENSG00000159111	-0.212992	0.00676812	2.24173e-217	1.50324e-89
chr17	39098205	39098231	A	NK	ENSG00000161381	-0.107004	0.00395375	2.61795e-161	8.4513e-108
chr17	54959616	54959634	T	NK	ENSG00000166263	0.215226	0.0138807	3.19101e-54	5.73227e-19
chr17	8503300	8503319	AAAAT	NK	ENSG00000166579	-0.189768	0.0186244	2.21556e-24	3.73149e-14
chr17	16337044	16337062	T	NK	ENSG00000166582	-0.218336	0.0243714	3.28599e-19	3.33733e-11
chr17	35211558	35211572	T	NK	ENSG00000166750	-0.431901	0.0169309	1.54302e-143	1.25137e-113
chr17	7258448	7258464	A	NK	ENSG00000170291	-0.814001	0.027618	6.28882e-191	6.59655e-244
chr17	39907727	39907731	A	NK	ENSG00000172057	0.792199	0.0226565	7.46925e-268	1.40306e-15
chr17	15551265	15551287	T	NK	ENSG00000175106	-0.191971	0.0236684	5.02533e-16	1.4545e-09
chr17	83041065	83041083	A	NK	ENSG00000175711	-0.124417	0.0075842	1.76704e-60	2.82038e-40
chr17	30797940	30797959	T	NK	ENSG00000176390	0.218655	0.0153294	3.68075e-46	8.30006e-12
chr17	46285241	46285258	T	NK	ENSG00000176681	-0.468915	0.0263512	7.75566e-71	9.47345e-18
chr17	64059848	64059873	T	NK	ENSG00000178607	-0.406075	0.0148048	1.25337e-165	1.99954e-86
chr17	8260100	8260113	A	NK	ENSG00000178971	-0.576126	0.0296569	4.61971e-84	1.20918e-24
chr17	67206598	67206615	T	NK	ENSG00000198265	-0.345241	0.0261176	6.8406e-40	6.22058e-12
chr17	35632088	35632102	T	NK	ENSG00000205045	-0.211236	0.0176943	7.49212e-33	4.25678e-11
chr17	30690990	30691012	A	NK	ENSG00000214719	0.178955	0.0155985	1.8117e-30	1.5404e-09
chr17	48521354	48521372	T	NK	ENSG00000230148	-0.167966	0.012872	6.43821e-39	3.46468e-24
chr17	14019230	14019247	A	NK	ENSG00000236088	-0.246498	0.014355	4.33986e-66	4.416e-28
chr17	47099954	47099966	CGGCCC	NK	ENSG00000262879	-0.415176	0.0257943	2.73749e-58	3.11267e-08
chr17	62017219	62017237	A	NK	ENSG00000285879	0.230879	0.022092	1.45279e-25	1.01874e-13
chr18	56583865	56583879	A	NK	ENSG00000091157	0.237039	0.0172279	4.49821e-43	1.10466e-22
chr18	23428684	23428700	T	NK	ENSG00000101782	-0.430027	0.0186639	1.83139e-117	1.65072e-42
chr18	754712	754730	A	NK	ENSG00000132199	0.267329	0.020513	8.02722e-39	6.73236e-21
chr18	23571653	23571668	A	NK	ENSG00000141458	0.255997	0.0146505	2.27997e-68	2.80338e-34
chr18	45683093	45683107	A	NK	ENSG00000141469	0.44286	0.0264646	7.40491e-63	2.58349e-21
chr18	45979154	45979166	TCT	NK	ENSG00000152229	-0.350976	0.0275463	3.48621e-37	1.16614e-09
chr18	80212884	80212896	A	NK	ENSG00000178184	-0.318996	0.0273719	2.18619e-31	7.1059e-13
chr18	9159599	9159612	T	NK	ENSG00000263847	-0.36432	0.0230419	2.60364e-56	4.64173e-24
chr19	3029558	3029569	G	NK	ENSG00000065717	0.149077	0.00867401	3.34717e-66	1.00001e-15
chr19	10006453	10006464	T	NK	ENSG00000080573	-0.985636	0.0541505	4.99283e-74	2.63174e-48
chr19	34689438	34689453	A	NK	ENSG00000089335	0.431015	0.0308642	2.55203e-44	2.36457e-30
chr19	19598307	19598314	T	NK	ENSG00000089639	0.288105	0.026194	3.8689e-28	4.74266e-13
chr19	18154916	18154931	A	NK	ENSG00000099308	-0.20678	0.0200835	7.34621e-25	1.45209e-15
chr19	49379217	49379231	T	NK	ENSG00000104894	-0.112795	0.00661837	3.96279e-65	9.00703e-15
chr19	41336953	41336968	T	NK	ENSG00000105323	0.244726	0.0287019	1.50883e-17	2.7103e-12
chr19	19716275	19716300	ATTTT	NK	ENSG00000105708	0.511645	0.0241579	1.48515e-99	6.33045e-66
chr19	19619873	19619896	A	NK	ENSG00000105717	0.165524	0.0120367	4.9773e-43	4.76187e-18
chr19	17499651	17499665	A	NK	ENSG00000130304	0.817578	0.0380364	1.74804e-102	7.41435e-13
chr19	17323311	17323344	TG	NK	ENSG00000130312	0.0451536	0.00323058	2.15603e-44	2.53805e-17
chr19	17510984	17511004	A	NK	ENSG00000130313	-0.260909	0.017823	1.58776e-48	1.73302e-16
chr19	6245257	6245272	T	NK	ENSG00000130382	-0.405022	0.0319156	6.68521e-37	9.42964e-36
chr19	10122524	10122543	A	NK	ENSG00000130811	0.057105	0.00239149	5.1321e-126	2.37236e-22
chr19	23412987	23412997	T	NK	ENSG00000167232	0.280627	0.0275226	2.06079e-24	3.52337e-13
chr19	57370957	57370970	T	NK	ENSG00000186230	-0.547532	0.0266669	1.10851e-93	1.07694e-11
chr19	22037673	22037682	T	NK	ENSG00000197134	0.521435	0.0228215	1.51712e-115	7.40135e-28
chr19	43950534	43950551	A	NK	ENSG00000204920	0.109168	0.0126735	7.0626e-18	5.67898e-09
chr19	35169062	35169079	A	NK	ENSG00000221946	-0.225984	0.0152201	7.19254e-50	1.41349e-08
chr19	22763392	22763404	A	NK	ENSG00000229676	0.619054	0.0422972	1.66032e-48	2.38391e-29
chr19	36367154	36367168	A	NK	ENSG00000232677	0.433769	0.0328515	8.32728e-40	5.28755e-11
chr19	54798386	54798409	AC	NK	ENSG00000240403	-0.554716	0.0243771	1.26262e-114	1.90421e-51
chr19	36322391	36322405	A	NK	ENSG00000267053	0.313799	0.0260888	2.52917e-33	2.2873e-17
chr19	54968701	54968713	T	NK	ENSG00000267265	0.0192508	0.00119734	3.63612e-58	3.82923e-30
chr19	8295947	8295952	T	NK	ENSG00000271717	0.0413506	0.00355829	3.22699e-31	2.39139e-09
chr19	42164291	42164308	A	NK	ENSG00000289115	0.348782	0.0319103	8.27783e-28	2.86304e-11
chr19	41510028	41510037	TCC	NK	ENSG00000289298	-0.369787	0.0498425	1.17914e-13	6.44189e-10
chr19	20410657	20410670	T	NK	ENSG00000291130	-0.443019	0.0488323	1.16579e-19	3.92741e-16
chr2	241410433	241410447	T	NK	ENSG00000006607	0.327283	0.0242158	1.27145e-41	2.04149e-38
chr2	54033198	54033215	T	NK	ENSG00000068878	0.241753	0.0156858	1.35497e-53	6.89848e-15
chr2	173099272	173099292	TTCC	NK	ENSG00000091436	0.626363	0.0348946	4.78977e-72	4.20808e-18
chr2	120142113	120142134	A	NK	ENSG00000115109	-0.105753	0.00914433	6.20424e-31	4.80293e-09
chr2	74454155	74454172	T	NK	ENSG00000115274	-0.401796	0.0390221	7.29793e-25	5.32474e-10
chr2	197946515	197946523	T	NK	ENSG00000115896	-0.728314	0.024729	1.19377e-190	2.21556e-36
chr2	64989243	64989269	TCCCGGCGGCGGC	NK	ENSG00000115902	-0.472879	0.0257504	2.55532e-75	4.9567e-33
chr2	73358008	73358028	A	NK	ENSG00000116127	0.241257	0.0101807	3.83105e-124	8.80959e-83
chr2	169720733	169720757	T	NK	ENSG00000138398	0.0623206	0.00476428	4.2396e-39	1.10537e-09
chr2	218472036	218472052	A	NK	ENSG00000144580	-0.213592	0.0234116	7.28272e-20	1.45703e-10
chr2	112503805	112503825	T	NK	ENSG00000169629	0.122385	0.00546616	4.96533e-111	3.5261e-63
chr2	53903869	53903877	A	NK	ENSG00000170634	0.222984	0.0184906	1.73333e-33	4.04158e-08
chr2	131502792	131502807	ATTTT	NK	ENSG00000173272	-0.620334	0.0235688	1.129e-152	2.86015e-57
chr2	17714092	17714106	T	NK	ENSG00000178295	-0.181943	0.0193619	5.61605e-21	4.84762e-08
chr2	151238370	151238384	T	NK	ENSG00000184898	-0.243604	0.00598935	0	7.5502e-110
chr2	190541870	190541881	T	NK	ENSG00000189362	-0.373749	0.0164108	8.20554e-115	2.57759e-11
chr2	69399876	69399891	T	NK	ENSG00000198380	0.159096	0.0165159	5.80539e-22	3.40425e-09
chr2	96361829	96361843	T	NK	ENSG00000198885	-0.0740842	0.00783015	3.03855e-21	3.55548e-09
chr2	234448445	234448458	T	NK	ENSG00000231682	0.293838	0.0210835	3.78224e-44	5.08493e-15
chr2	37609629	37609650	AT	NK	ENSG00000236213	-0.133416	0.0103862	9.12002e-38	8.53709e-55
chr2	200930506	200930526	T	NK	ENSG00000240344	0.279222	0.0161108	2.7273e-67	5.56244e-14
chr2	37609641	37609649	AT	NK	ENSG00000289545	-0.189876	0.0129605	1.34077e-48	4.70233e-29
chr20	37091358	37091369	A	NK	ENSG00000080839	-0.256151	0.0301586	2.00562e-17	2.4684e-10
chr20	16574082	16574107	T	NK	ENSG00000089177	-0.142786	0.00310912	0	3.82501e-86
chr20	37033018	37033035	T	NK	ENSG00000101347	-0.290624	0.0204387	6.9531e-46	5.9731e-19
chr20	26060098	26060110	TC	NK	ENSG00000125804	-0.289521	0.0154167	1.10595e-78	2.48885e-08
chr20	18538249	18538267	T	NK	ENSG00000125821	0.134107	0.0122868	9.80209e-28	2.89423e-10
chr20	17670441	17670454	A	NK	ENSG00000125844	-0.170411	0.0224748	3.3937e-14	6.86801e-09
chr20	2890062	2890078	T	NK	ENSG00000132670	0.579376	0.0246178	1.79447e-122	1.86797e-14
chr20	49206719	49206749	AT	NK	ENSG00000177410	-0.0230235	0.00263764	2.5735e-18	1.24894e-12
chr20	47656887	47656911	T	NK	ENSG00000196562	0.0355631	0.00154973	1.54775e-116	6.84015e-09
chr20	35756271	35756281	A	NK	ENSG00000214078	-0.44416	0.0173298	7.09691e-145	5.39626e-09
chr21	33296953	33296973	A	NK	ENSG00000142166	-0.254272	0.01273	9.22532e-89	6.01234e-18
chr21	33447143	33447159	A	NK	ENSG00000142188	-0.661915	0.024104	5.15855e-166	1.33875e-16
chr21	14577232	14577238	TG	NK	ENSG00000155307	-0.287956	0.0142194	3.48769e-91	2.23981e-30
chr21	46171428	46171445	A	NK	ENSG00000160284	0.256585	0.0127249	2.0238e-90	2.85868e-39
chr21	45074598	45074622	CGG	NK	ENSG00000197381	-0.0636647	0.00473104	2.80736e-41	2.39692e-22
chr22	20860194	20860209	A	NK	ENSG00000099940	0.551869	0.0206353	1.45121e-157	2.89077e-19
chr22	42962183	42962196	T	NK	ENSG00000100266	-0.278748	0.0111073	5.51858e-139	1.01839e-31
chr22	23175000	23175014	T	NK	ENSG00000186716	0.201045	0.019406	3.77163e-25	4.43792e-15
chr22	25075778	25075793	T	NK	ENSG00000197077	-0.275234	0.0203236	8.76475e-42	5.9081e-17
chr22	28776587	28776601	T	NK	ENSG00000226471	0.599403	0.0333434	2.97019e-72	1.60761e-19
chr22	25382278	25382291	A	NK	ENSG00000290796	0.130306	0.0115378	1.40797e-29	1.84778e-18
chr22	23658422	23658433	T	NK	ENSG00000291299	-0.557784	0.025125	3.40352e-109	5.68238e-60
chr3	27380314	27380333	A	NK	ENSG00000033867	0.220535	0.0237415	1.5568e-20	5.1454e-09
chr3	183458295	183458312	A	NK	ENSG00000053524	0.144945	0.00678149	2.35157e-101	3.06413e-27
chr3	182899150	182899171	T	NK	ENSG00000058063	-0.195038	0.0141332	2.5489e-43	3.08522e-35
chr3	128025436	128025448	A	NK	ENSG00000074416	-0.224815	0.030404	1.42194e-13	9.19894e-09
chr3	123176467	123176491	ATTTT	NK	ENSG00000121542	-0.197717	0.0150855	3.02488e-39	1.11066e-10
chr3	16507808	16507824	ACAT	NK	ENSG00000131378	-0.541964	0.0315117	2.71048e-66	7.0734e-12
chr3	14651063	14651075	T	NK	ENSG00000154781	-0.327302	0.0333741	1.04994e-22	3.8051e-21
chr3	47084426	47084442	T	NK	ENSG00000160796	-0.641782	0.0267755	5.85583e-127	9.33392e-09
chr3	119435676	119435693	A	NK	ENSG00000163389	0.316247	0.0248358	3.85268e-37	2.41878e-09
chr3	124976179	124976182	T	NK	ENSG00000173706	0.0630765	0.00409898	1.96004e-53	2.41133e-29
chr3	158618082	158618094	T	NK	ENSG00000178053	0.191817	0.0159376	2.31191e-33	4.35156e-10
chr3	108173808	108173814	AT	NK	ENSG00000196776	0.236811	0.0154336	3.89425e-53	2.89087e-39
chr3	123607806	123607816	ATATG	NK	ENSG00000206527	-0.277584	0.0335997	1.43865e-16	4.15975e-10
chr3	45734113	45734130	T	NK	ENSG00000211456	0.172586	0.00671539	1.16516e-145	5.46518e-23
chr3	194644368	194644380	A	NK	ENSG00000229334	0.0505734	0.00497577	2.87258e-24	6.2061e-09
chr3	20184926	20184936	A	NK	ENSG00000231304	0.277442	0.0101149	1.23506e-165	2.15878e-31
chr3	196626697	196626708	A	NK	ENSG00000288990	-0.26543	0.0345587	1.58413e-14	3.26325e-10
chr3	126060439	126060461	AC	NK	ENSG00000291096	0.0839455	0.00324902	3.38962e-147	4.5506e-16
chr4	15580637	15580659	A	NK	ENSG00000048342	0.17854	0.010802	2.28956e-61	1.86322e-09
chr4	88230307	88230318	T	NK	ENSG00000118777	0.216388	0.00990682	9.19175e-106	1.52295e-57
chr4	105714637	105714648	T	NK	ENSG00000138780	-0.353986	0.0262487	1.8938e-41	1.90092e-20
chr4	969612	969627	T	NK	ENSG00000145214	0.408118	0.0301182	7.86391e-42	2.23551e-62
chr4	184708222	184708244	A	NK	ENSG00000164306	0.0262774	0.00254573	5.59444e-25	6.16549e-09
chr4	110158635	110158658	AT	NK	ENSG00000170522	-0.050336	0.00407931	5.56155e-35	3.70825e-13
chr4	86919119	86919149	AG	NK	ENSG00000172493	-0.0659217	0.00645544	1.75548e-24	7.64575e-09
chr4	108699698	108699726	TG	NK	ENSG00000234492	-0.251716	0.0140663	1.29206e-71	1.60854e-20
chr4	15509277	15509291	T	NK	ENSG00000249252	-0.271	0.0224394	1.3976e-33	1.05457e-08
chr4	3032318	3032328	A	NK	ENSG00000251075	0.244048	0.0140275	8.57111e-68	8.95159e-18
chr4	6648219	6648231	T	NK	ENSG00000251580	-0.413193	0.037058	7.16899e-29	8.33746e-17
chr5	141989692	141989712	A	NK	ENSG00000013561	0.12202	0.0107652	8.83248e-30	2.20003e-15
chr5	157102934	157102949	A	NK	ENSG00000113249	0.184854	0.0142004	9.72731e-39	1.3204e-09
chr5	132482219	132482236	T	NK	ENSG00000113522	-0.446122	0.0229313	2.65817e-84	5.32657e-73
chr5	146102040	146102056	T	NK	ENSG00000133706	0.121628	0.00795877	1.00352e-52	3.43499e-15
chr5	71067124	71067135	A	NK	ENSG00000145736	-0.523915	0.0245423	4.11931e-101	1.13552e-34
chr5	50709922	50709956	AT	NK	ENSG00000151883	-0.054102	0.00437092	3.45041e-35	9.03751e-09
chr5	35653946	35653966	A	NK	ENSG00000152582	0.254233	0.0181255	1.07693e-44	2.3246e-42
chr5	141878412	141878453	CGG	NK	ENSG00000156453	-0.104474	0.0112696	1.8543e-20	9.21053e-09
chr5	72922898	72922945	ATTTT	NK	ENSG00000157107	-0.174086	0.0100703	5.88891e-67	8.62503e-22
chr5	96939216	96939231	T	NK	ENSG00000164308	0.961733	0.0204	0	1.78584e-135
chr5	179633923	179633954	AAATA	NK	ENSG00000169045	0.0733848	0.00748565	1.08872e-22	1.51978e-10
chr5	133098478	133098492	T	NK	ENSG00000170606	0.528287	0.030213	1.85037e-68	2.68083e-26
chr5	74569117	74569126	TC	NK	ENSG00000171617	0.584293	0.0255689	1.4042e-115	7.9489e-57
chr5	170972175	170972198	T	NK	ENSG00000204764	-0.105461	0.00891937	2.94194e-32	1.08452e-17
chr5	141562624	141562633	A	NK	ENSG00000246422	0.0954326	0.00674953	2.17899e-45	9.77055e-52
chr5	70909082	70909096	T	NK	ENSG00000249437	-1.00359	0.0521649	1.75364e-82	2.1401e-74
chr5	176335096	176335107	A	NK	ENSG00000251414	0.158354	0.0112627	6.67643e-45	1.857e-28
chr5	141964780	141964798	T	NK	ENSG00000254099	0.298917	0.0123379	1.14263e-129	1.20045e-31
chr6	166982379	166982399	T	NK	ENSG00000026297	0.177084	0.00621289	1.0864e-178	7.68143e-83
chr6	149622132	149622146	T	NK	ENSG00000055211	0.259321	0.0182063	4.92212e-46	1.71705e-10
chr6	37701155	37701163	A	NK	ENSG00000112139	-0.19576	0.00723322	2.61075e-161	1.16359e-122
chr6	70681113	70681125	A	NK	ENSG00000112305	0.444683	0.0253629	8.04535e-69	1.08631e-10
chr6	135045838	135045851	A	NK	ENSG00000118514	-0.301173	0.0269693	5.89785e-29	4.05252e-10
chr6	157915656	157915670	AC	NK	ENSG00000130340	0.306954	0.0223329	5.49667e-43	9.09937e-34
chr6	167859781	167859794	T	NK	ENSG00000130396	-0.176567	0.0125894	1.09524e-44	2.82515e-35
chr6	149520581	149520602	AC	NK	ENSG00000131013	0.394367	0.0466122	2.66011e-17	1.13231e-12
chr6	152586655	152586683	AC	NK	ENSG00000131018	-0.198594	0.012987	8.68282e-53	2.37447e-16
chr6	13328502	13328520	TGCCGC	NK	ENSG00000145979	0.141409	0.00596895	4.48607e-124	1.10616e-58
chr6	42889441	42889460	A	NK	ENSG00000146223	0.13308	0.0197728	1.69089e-11	2.05292e-10
chr6	43320925	43320935	ATAAA	NK	ENSG00000171467	-0.301224	0.0249632	1.58388e-33	2.07465e-10
chr6	26605218	26605232	T	NK	ENSG00000182952	-0.180386	0.0141813	4.57698e-37	2.2201e-18
chr6	136789675	136789704	T	NK	ENSG00000197442	-0.238095	0.00784208	1.78988e-202	4.84089e-88
chr6	32629310	32629320	A	NK	ENSG00000198502	0.441951	0.0179562	9.23139e-134	7.35414e-16
chr6	130055478	130055502	TCTCCCTCCCTC	NK	ENSG00000198945	-0.246116	0.0181771	9.08921e-42	5.19184e-18
chr6	85672126	85672142	A	NK	ENSG00000203875	-0.753799	0.0204175	2.26699e-298	8.17509e-116
chr6	29701557	29701567	A	NK	ENSG00000204681	-0.339203	0.0335903	5.62469e-24	2.93043e-13
chr6	29687668	29687682	T	NK	ENSG00000214922	0.360418	0.0232944	5.3365e-54	1.51144e-17
chr6	30308605	30308623	T	NK	ENSG00000270604	0.0882966	0.00480031	1.46902e-75	3.79606e-21
chr6	99536410	99536427	T	NK	ENSG00000279170	0.30519	0.0146583	2.83299e-96	1.28178e-30
chr6	8451934	8451946	AT	NK	ENSG00000285219	-0.212133	0.0112347	1.60827e-79	3.85051e-10
chr6	30278718	30278741	T	NK	ENSG00000291097	-0.12188	0.0077426	7.86139e-56	5.83509e-30
chr6	159734375	159734392	A	NK	ENSG00000291237	0.137362	0.0117491	1.4122e-31	5.1852e-15
chr7	87628572	87628584	TGCG	NK	ENSG00000105784	0.607463	0.0372519	8.81606e-60	1.06103e-47
chr7	90240280	90240294	A	NK	ENSG00000105793	0.460542	0.0322391	2.70663e-46	1.94684e-13
chr7	156783998	156784012	T	NK	ENSG00000105983	-0.262272	0.0168395	1.07985e-54	6.357e-40
chr7	100418790	100418803	A	NK	ENSG00000121716	0.868396	0.0445792	1.62798e-84	1.29607e-106
chr7	44037453	44037470	A	NK	ENSG00000122678	-0.232284	0.0200244	4.11767e-31	6.57051e-12
chr7	56097618	56097638	A	NK	ENSG00000129103	0.320918	0.0296864	3.0775e-27	1.06395e-26
chr7	50478039	50478054	A	NK	ENSG00000132436	-0.263562	0.0166266	1.36581e-56	2.69809e-08
chr7	135076883	135076899	ACA	NK	ENSG00000146859	0.508606	0.0278279	1.26526e-74	6.99855e-30
chr7	95091826	95091840	T	NK	ENSG00000158528	-0.612107	0.026675	1.58593e-116	1.0779e-28
chr7	77008424	77008452	T	NK	ENSG00000205482	-0.0946527	0.00672697	5.75516e-45	1.04633e-29
chr7	101249018	101249035	T	NK	ENSG00000214253	0.157361	0.00939091	5.05861e-63	1.77327e-08
chr7	66688085	66688107	A	NK	ENSG00000226824	0.113487	0.00741002	6.03987e-53	2.2065e-36
chr7	66229117	66229128	T	NK	ENSG00000234185	-0.331099	0.0166384	4.09388e-88	1.97657e-54
chr7	64366938	64366945	G	NK	ENSG00000234444	0.254322	0.0161465	6.77154e-56	1.146e-17
chr7	95091826	95091840	T	NK	ENSG00000236197	-0.549498	0.0272809	3.15033e-90	1.01428e-84
chr7	66229117	66229128	T	NK	ENSG00000241258	-0.292941	0.0165588	4.92443e-70	8.8738e-38
chr7	44038351	44038362	T	NK	ENSG00000290758	-0.290182	0.0288835	9.50573e-24	1.14474e-08
chr7	100187392	100187405	T	NK	ENSG00000291122	-0.346344	0.0155959	2.91299e-109	1.57409e-11
chr7	75432184	75432204	A	NK	ENSG00000291151	0.161147	0.0146451	3.67689e-28	3.65893e-10
chr7	67296509	67296523	AT	NK	ENSG00000291154	-0.0281871	0.00215074	3.05138e-39	1.79877e-08
chr7	45678714	45678734	A	NK	ENSG00000291207	0.110501	0.0153406	5.88288e-13	2.92763e-08
chr8	80105729	80105749	T	NK	ENSG00000076554	-0.207483	0.00800434	3.835e-148	6.7614e-62
chr8	38476379	38476394	T	NK	ENSG00000077782	-0.418776	0.0271762	1.40985e-53	7.46277e-25
chr8	132728013	132728049	TG	NK	ENSG00000129295	0.237694	0.0117889	2.08804e-90	7.51106e-51
chr8	33478109	33478119	A	NK	ENSG00000172728	-0.817448	0.0246299	1.53646e-241	3.66136e-18
chr8	89748549	89748568	A	NK	ENSG00000251136	0.117646	0.00714204	5.79484e-61	5.53092e-11
chr8	127673962	127673975	A	NK	ENSG00000286010	0.466606	0.0324424	6.65459e-47	7.44503e-09
chr9	92551993	92552001	AT	NK	ENSG00000106823	-0.34561	0.0158591	2.73458e-105	5.45383e-11
chr9	100373631	100373653	A	NK	ENSG00000119509	-0.122267	0.0121087	5.67067e-24	2.24753e-15
chr9	93141587	93141610	A	NK	ENSG00000131669	-0.158012	0.01937	3.41873e-16	2.39764e-18
chr9	34271325	34271343	A	NK	ENSG00000164978	-0.117505	0.00742265	1.91437e-56	1.58491e-26
chr9	114892516	114892529	T	NK	ENSG00000173077	0.732341	0.025744	5.30234e-178	1.9309e-08
chr9	96723630	96723642	T	NK	ENSG00000224848	0.387678	0.0418155	1.84137e-20	1.05507e-12
chr9	91143233	91143248	A	NK	ENSG00000229694	-0.379266	0.016737	1.10282e-113	1.22999e-41
chr9	91143233	91143248	A	NK	ENSG00000230537	-0.306723	0.0176127	6.3623e-68	1.155e-16
chr9	7170918	7170937	A	NK	ENSG00000285688	0.306884	0.0151176	1.28899e-91	1.69725e-44
chr1	6032573	6032584	A	CD8_TEM	ENSG00000069424	-0.285658	0.0185643	1.98648e-53	5.61276e-12
chr1	8036083	8036119	ATATATGTATAT	CD8_TEM	ENSG00000116288	0.183941	0.0105759	9.41147e-68	2.94978e-14
chr1	109118900	109118915	T	CD8_TEM	ENSG00000116299	0.041865	0.00362402	7.20432e-31	5.91234e-17
chr1	162518988	162519002	A	CD8_TEM	ENSG00000117143	0.209708	0.0183638	3.33445e-30	4.2944e-14
chr1	89021499	89021511	CG	CD8_TEM	ENSG00000117226	-0.268237	0.011721	6.52948e-116	5.33549e-25
chr1	161805810	161805823	A	CD8_TEM	ENSG00000118217	-0.478785	0.0394186	6.01189e-34	2.5701e-12
chr1	27898544	27898561	T	CD8_TEM	ENSG00000130775	0.816338	0.0211334	0	7.5225e-105
chr1	74066187	74066204	A	CD8_TEM	ENSG00000162620	0.417835	0.0242941	2.69938e-66	1.20634e-16
chr1	23938798	23938814	A	CD8_TEM	ENSG00000188529	0.130623	0.0179941	3.8925e-13	1.21062e-11
chr1	207310746	207310765	T	CD8_TEM	ENSG00000196352	0.308956	0.0218472	2.10299e-45	4.18708e-34
chr1	245035866	245035879	A	CD8_TEM	ENSG00000203666	0.218061	0.0227066	7.73321e-22	2.88886e-15
chr1	25504516	25504540	A	CD8_TEM	ENSG00000204178	-0.0699994	0.00683628	1.3205e-24	1.69829e-09
chr1	234383573	234383598	AC	CD8_TEM	ENSG00000231663	0.142605	0.00754036	9.03662e-80	9.35985e-16
chr1	110901150	110901159	T	CD8_TEM	ENSG00000232811	-0.310784	0.0249954	1.71612e-35	1.63178e-35
chr1	150384639	150384682	TG	CD8_TEM	ENSG00000266472	-0.0354872	0.00364818	2.30446e-22	9.98575e-10
chr1	39802472	39802490	A	CD8_TEM	ENSG00000284719	0.138253	0.0133329	3.42002e-25	3.92324e-10
chr1	149561429	149561462	ATTT	CD8_TEM	ENSG00000286219	-0.200453	0.0166122	1.58521e-33	6.2272e-30
chr1	146400332	146400358	AG	CD8_TEM	ENSG00000287978	-0.399263	0.0133767	9.43947e-196	1.82308e-25
chr1	120940790	120940810	T	CD8_TEM	ENSG00000287979	0.171667	0.0111728	2.81813e-53	2.89421e-43
chr1	41288942	41288956	T	CD8_TEM	ENSG00000291157	0.921547	0.0325204	1.19398e-176	1.05525e-09
chr10	94598606	94598625	T	CD8_TEM	ENSG00000119969	-0.232421	0.0142963	1.98075e-59	5.59965e-13
chr10	27109650	27109671	A	CD8_TEM	ENSG00000120539	-0.178289	0.0153951	5.15077e-31	9.08233e-09
chr10	95826571	95826593	A	CD8_TEM	ENSG00000138185	-0.158436	0.00756128	1.74195e-97	1.69677e-21
chr10	7800486	7800512	T	CD8_TEM	ENSG00000165629	0.121972	0.0204415	2.41794e-09	6.1823e-09
chr10	117291857	117291869	A	CD8_TEM	ENSG00000165650	0.60549	0.0298343	1.4215e-91	2.41891e-55
chr10	1275515	1275524	T	CD8_TEM	ENSG00000185736	0.546713	0.0285239	6.99905e-82	1.43973e-21
chr10	112419102	112419131	TG	CD8_TEM	ENSG00000197142	-0.0566367	0.00635207	4.82305e-19	6.71682e-14
chr11	76969957	76969967	A	CD8_TEM	ENSG00000078124	-0.337363	0.0296734	5.95257e-30	1.55698e-13
chr11	57528483	57528517	AT	CD8_TEM	ENSG00000134809	0.20091	0.00590955	2.41747e-253	1.80326e-22
chr11	124978818	124978829	T	CD8_TEM	ENSG00000149548	-0.246783	0.0196669	4.07228e-36	2.04285e-11
chr11	73695379	73695390	T	CD8_TEM	ENSG00000175582	0.34853	0.0318546	7.3162e-28	1.15965e-10
chr11	118990984	118990997	T	CD8_TEM	ENSG00000196655	0.109024	0.00925882	5.24216e-32	5.68922e-15
chr11	112312810	112312843	AC	CD8_TEM	ENSG00000250303	0.188214	0.0184041	1.50494e-24	3.15316e-20
chr12	56532921	56532950	ATTTT	CD8_TEM	ENSG00000076067	3.36719	0.124659	1.08813e-160	1.62052e-28
chr12	9865180	9865201	A	CD8_TEM	ENSG00000110852	0.049674	0.00632746	4.1428e-15	1.01802e-14
chr12	122556917	122556940	T	CD8_TEM	ENSG00000111011	-0.179712	0.0104573	3.41885e-66	4.20048e-40
chr12	130826846	130826856	A	CD8_TEM	ENSG00000111450	0.646616	0.026217	2.60212e-134	2.05509e-64
chr12	69250655	69250664	T	CD8_TEM	ENSG00000111605	0.208136	0.0256327	4.66358e-16	8.34582e-11
chr12	9158757	9158774	T	CD8_TEM	ENSG00000126838	0.0725748	0.00316659	3.0109e-116	5.83308e-09
chr12	66334461	66334488	A	CD8_TEM	ENSG00000127311	0.221732	0.0174042	3.53586e-37	6.54351e-21
chr12	7108966	7108988	TG	CD8_TEM	ENSG00000139194	-0.0291049	0.00231261	2.54314e-36	1.68511e-11
chr12	121686514	121686525	AG	CD8_TEM	ENSG00000139714	-0.626341	0.0583701	7.31785e-27	1.06536e-10
chr12	56084598	56084613	A	CD8_TEM	ENSG00000197728	-0.402578	0.00814738	0	7.29791e-178
chr12	68475934	68475953	T	CD8_TEM	ENSG00000251301	-0.35033	0.00978328	7.98648e-281	1.70849e-97
chr12	126739677	126739687	A	CD8_TEM	ENSG00000255998	0.336107	0.0196669	1.76365e-65	2.66688e-08
chr13	114267327	114267352	AAAAC	CD8_TEM	ENSG00000130177	0.700891	0.0399621	7.23064e-69	2.08765e-63
chr13	30705726	30705739	A	CD8_TEM	ENSG00000132965	0.284511	0.0350166	4.4723e-16	4.68021e-10
chr13	21077195	21077205	A	CD8_TEM	ENSG00000150457	-0.381998	0.0204052	3.36442e-78	4.29545e-14
chr13	21371789	21371804	T	CD8_TEM	ENSG00000180776	0.26707	0.0224524	1.25763e-32	1.1616e-12
chr13	75517173	75517184	A	CD8_TEM	ENSG00000188243	0.175718	0.017744	4.04041e-23	8.08418e-15
chr14	60650584	60650629	TG	CD8_TEM	ENSG00000020426	-0.263145	0.0177517	1.02956e-49	1.2702e-11
chr14	76150170	76150187	T	CD8_TEM	ENSG00000089916	0.470652	0.0268898	1.35993e-68	4.06065e-21
chr14	88792946	88792971	AGCCG	CD8_TEM	ENSG00000165521	0.581383	0.0613972	2.81957e-21	4.425e-16
chr14	91857965	91857977	TTTG	CD8_TEM	ENSG00000165929	-0.78583	0.0327161	1.73331e-127	1.00442e-125
chr14	92119311	92119325	A	CD8_TEM	ENSG00000165934	-0.105254	0.0132433	1.90009e-15	1.4604e-10
chr14	22913413	22913431	A	CD8_TEM	ENSG00000257285	-0.409049	0.0258751	2.71378e-56	1.50206e-22
chr14	64904727	64904729	AT	CD8_TEM	ENSG00000258289	-0.107469	0.0098729	1.35548e-27	6.04794e-10
chr14	64519459	64519474	A	CD8_TEM	ENSG00000259116	0.148388	0.0186474	1.75476e-15	6.74401e-09
chr14	75062659	75062681	A	CD8_TEM	ENSG00000259138	-0.147917	0.00803013	9.04588e-76	1.78098e-49
chr14	91858140	91858152	TTC	CD8_TEM	ENSG00000260711	-0.415675	0.0251517	2.35721e-61	7.03425e-24
chr15	85022426	85022443	T	CD8_TEM	ENSG00000073417	0.102336	0.0125789	4.10094e-16	2.64899e-08
chr15	40616125	40616140	T	CD8_TEM	ENSG00000128891	-0.308402	0.0220138	1.36468e-44	6.48267e-14
chr15	78467208	78467225	A	CD8_TEM	ENSG00000136381	-0.393359	0.0235132	8.01904e-63	1.91829e-11
chr15	50745548	50745567	T	CD8_TEM	ENSG00000138600	-0.125319	0.0132362	2.85647e-21	4.84233e-15
chr15	64833920	64833936	T	CD8_TEM	ENSG00000140451	-0.227786	0.0278836	3.10476e-16	1.31193e-12
chr15	85663309	85663324	A	CD8_TEM	ENSG00000170776	-0.265618	0.0213883	2.06622e-35	3.64167e-13
chr15	45380249	45380266	A	CD8_TEM	ENSG00000171763	-0.139409	0.0133207	1.24354e-25	5.64273e-11
chr15	56214714	56214733	A	CD8_TEM	ENSG00000181827	-0.0899268	0.00874201	8.08615e-25	1.23724e-11
chr15	34574303	34574319	T	CD8_TEM	ENSG00000215252	0.380353	0.0113332	6.24583e-247	7.1031e-40
chr15	40616125	40616140	T	CD8_TEM	ENSG00000259536	-0.406278	0.023442	2.73533e-67	1.05984e-28
chr15	84592221	84592224	T	CD8_TEM	ENSG00000291027	-0.200102	0.0160938	1.71982e-35	1.23339e-14
chr16	50341642	50341660	A	CD8_TEM	ENSG00000121281	0.155113	0.0082114	1.38031e-79	4.34945e-38
chr16	11751903	11751921	T	CD8_TEM	ENSG00000122299	0.131309	0.0124061	3.52463e-26	7.8736e-10
chr16	56382509	56382534	A	CD8_TEM	ENSG00000125124	0.130438	0.0103924	3.91182e-36	1.63423e-20
chr16	74625199	74625213	A	CD8_TEM	ENSG00000168411	0.260722	0.0191199	2.44036e-42	5.3513e-11
chr16	12009459	12009479	TG	CD8_TEM	ENSG00000234719	-0.216689	0.0194591	8.41394e-29	4.6574e-11
chr16	66394564	66394574	T	CD8_TEM	ENSG00000246898	0.776844	0.0299391	1.93917e-148	1.44802e-11
chr16	11902089	11902101	A	CD8_TEM	ENSG00000261216	-0.736862	0.0245803	1.91486e-197	3.25621e-108
chr17	39907727	39907731	A	CD8_TEM	ENSG00000073605	0.712035	0.0230437	1.2185e-209	3.34663e-10
chr17	6759629	6759657	TG	CD8_TEM	ENSG00000132530	0.293344	0.0358561	2.81164e-16	1.42135e-09
chr17	54949203	54949219	T	CD8_TEM	ENSG00000141198	0.0575588	0.00404838	7.10992e-46	2.41206e-38
chr17	82619561	82619574	A	CD8_TEM	ENSG00000141580	0.30436	0.0227664	9.19959e-41	3.88293e-18
chr17	35211558	35211572	T	CD8_TEM	ENSG00000166750	-0.438227	0.018675	9.09366e-122	4.91132e-61
chr17	7258448	7258464	A	CD8_TEM	ENSG00000170291	-0.724974	0.0235038	6.54571e-209	3.25184e-31
chr17	48521354	48521372	T	CD8_TEM	ENSG00000173917	-0.285192	0.0124433	2.98483e-116	1.69948e-70
chr17	46285241	46285258	T	CD8_TEM	ENSG00000176681	-0.428097	0.0267722	1.49208e-57	8.08356e-17
chr17	64059848	64059873	T	CD8_TEM	ENSG00000178607	-0.36741	0.0156041	1.39123e-122	2.1458e-43
chr17	47901149	47901163	T	CD8_TEM	ENSG00000264920	0.404322	0.0283851	4.87494e-46	3.52211e-10
chr18	54263576	54263594	A	CD8_TEM	ENSG00000101751	-0.213914	0.0137444	1.28428e-54	2.02964e-14
chr18	12655026	12655037	A	CD8_TEM	ENSG00000134278	0.279642	0.0290253	5.72177e-22	1.1205e-13
chr18	35716925	35716938	A	CD8_TEM	ENSG00000141429	-0.154807	0.0169962	8.36248e-20	2.82185e-08
chr18	23571653	23571668	A	CD8_TEM	ENSG00000141458	0.188216	0.0134638	2.08096e-44	3.96651e-29
chr18	45707850	45707892	TGG	CD8_TEM	ENSG00000141469	-0.143996	0.0103445	4.78689e-44	1.40587e-29
chr18	79189344	79189354	A	CD8_TEM	ENSG00000166377	-0.214095	0.0224893	1.73444e-21	5.76353e-19
chr18	80212884	80212896	A	CD8_TEM	ENSG00000178184	-0.33347	0.0226288	3.75804e-49	2.33867e-29
chr18	49822118	49822134	A	CD8_TEM	ENSG00000267322	0.277908	0.022066	2.26617e-36	1.61053e-16
chr18	13697681	13697702	A	CD8_TEM	ENSG00000288839	-0.119853	0.0135805	1.09092e-18	4.10386e-13
chr19	55002358	55002367	A	CD8_TEM	ENSG00000088053	0.306671	0.0162395	1.53896e-79	6.53952e-28
chr19	8295947	8295952	T	CD8_TEM	ENSG00000090661	0.0602537	0.00302593	3.17512e-88	2.48356e-27
chr19	29679265	29679271	T	CD8_TEM	ENSG00000131943	0.0934972	0.00998549	7.72805e-21	4.65364e-14
chr19	10871589	10871649	CGG	CD8_TEM	ENSG00000142453	-0.0391891	0.00520353	5.02566e-14	2.3903e-14
chr19	23412987	23412997	T	CD8_TEM	ENSG00000167232	0.310347	0.0275005	1.5542e-29	3.38644e-09
chr19	9396602	9396619	A	CD8_TEM	ENSG00000174652	-0.26296	0.0131473	5.39363e-89	9.94446e-41
chr19	57370957	57370970	T	CD8_TEM	ENSG00000186230	-0.505559	0.0272813	1.15371e-76	2.79492e-11
chr19	22037673	22037682	T	CD8_TEM	ENSG00000197134	0.469045	0.0235496	2.87935e-88	3.87685e-23
chr19	8295947	8295952	T	CD8_TEM	ENSG00000271717	0.0674412	0.00293525	8.0408e-117	5.88559e-29
chr19	41990675	41990695	AT	CD8_TEM	ENSG00000289115	-0.443732	0.0407843	1.43616e-27	5.93934e-12
chr19	15332501	15332531	CCG	CD8_TEM	ENSG00000290008	0.0745641	0.0131882	1.56902e-08	4.66999e-08
chr19	52600524	52600537	A	CD8_TEM	ENSG00000290073	-0.0849552	0.0105177	6.61895e-16	2.1451e-08
chr2	25161587	25161605	TGCTGCCGC	CD8_TEM	ENSG00000115138	1.14461	0.0586571	8.40368e-85	7.26812e-24
chr2	151303482	151303496	T	CD8_TEM	ENSG00000123609	0.266384	0.011725	2.88059e-114	1.10855e-24
chr2	113184377	113184396	T	CD8_TEM	ENSG00000125637	-0.22824	0.0132665	2.47011e-66	3.67406e-08
chr2	218653575	218653590	A	CD8_TEM	ENSG00000135913	0.28223	0.0256248	3.27289e-28	9.70686e-10
chr2	169567114	169567127	A	CD8_TEM	ENSG00000138399	0.599812	0.0527606	5.9972e-30	5.21958e-25
chr2	112050689	112050712	TTTG	CD8_TEM	ENSG00000153214	-0.266059	0.0290001	4.54002e-20	5.36336e-09
chr2	30435807	30435820	A	CD8_TEM	ENSG00000172954	-0.388724	0.0149036	5.76067e-150	3.97283e-62
chr2	131502792	131502807	ATTTT	CD8_TEM	ENSG00000173272	-0.507367	0.0231102	7.88452e-107	1.45388e-39
chr2	84871485	84871499	T	CD8_TEM	ENSG00000186854	-0.412231	0.0373739	2.74127e-28	2.81376e-12
chr2	69430217	69430230	T	CD8_TEM	ENSG00000198380	0.245623	0.0203406	1.42264e-33	1.74226e-15
chr2	156262496	156262511	A	CD8_TEM	ENSG00000226383	0.0598805	0.00236692	3.28825e-141	1.81354e-41
chr2	197288019	197288036	A	CD8_TEM	ENSG00000231621	0.144773	0.0089702	1.34911e-58	9.86455e-16
chr2	196129747	196129763	A	CD8_TEM	ENSG00000272211	-0.409653	0.0272596	4.82391e-51	4.73493e-38
chr2	105799270	105799281	A	CD8_TEM	ENSG00000290119	-0.29988	0.0306137	1.17594e-22	5.39792e-10
chr20	34470421	34470439	AT	CD8_TEM	ENSG00000078747	0.602289	0.0211809	7.36429e-178	3.77261e-15
chr20	16574082	16574107	T	CD8_TEM	ENSG00000089177	-0.128183	0.00370731	5.88241e-262	4.77034e-32
chr20	45066181	45066214	AC	CD8_TEM	ENSG00000101109	0.0833132	0.00764994	1.27657e-27	2.27284e-15
chr20	13785298	13785323	CGGGGCGG	CD8_TEM	ENSG00000101247	0.211499	0.0132654	3.15125e-57	2.54277e-09
chr20	53567844	53567850	T	CD8_TEM	ENSG00000197670	0.376344	0.0334625	2.40331e-29	1.62375e-12
chr21	43115202	43115215	T	CD8_TEM	ENSG00000160201	-0.316455	0.0332599	1.82367e-21	2.05949e-10
chr21	46476242	46476256	A	CD8_TEM	ENSG00000160305	-0.607154	0.0206654	9.8348e-190	6.42295e-12
chr22	21648588	21648607	T	CD8_TEM	ENSG00000100023	0.132103	0.0115749	3.60666e-30	2.64476e-16
chr22	39329317	39329336	T	CD8_TEM	ENSG00000100321	0.200052	0.0127148	8.87085e-56	1.97315e-31
chr22	26667427	26667433	CG	CD8_TEM	ENSG00000244625	-0.30656	0.025009	1.52245e-34	4.3795e-10
chr22	23678846	23678863	A	CD8_TEM	ENSG00000291299	0.186626	0.00841447	5.4495e-109	8.21663e-15
chr3	16282367	16282382	A	CD8_TEM	ENSG00000154814	-0.370568	0.0200695	4.00615e-76	5.03819e-51
chr3	58380434	58380448	A	CD8_TEM	ENSG00000163686	-0.203647	0.023607	6.32361e-18	2.24079e-10
chr3	127590821	127590835	A	CD8_TEM	ENSG00000163870	0.280243	0.0268837	1.92183e-25	7.26654e-14
chr3	39395410	39395417	A	CD8_TEM	ENSG00000168028	0.064455	0.0058199	1.66003e-28	1.89008e-11
chr3	156909655	156909672	A	CD8_TEM	ENSG00000197980	-0.159113	0.00809186	4.45064e-86	1.9347e-10
chr3	14980317	14980333	A	CD8_TEM	ENSG00000225733	0.415244	0.0453466	5.33072e-20	2.30196e-10
chr3	194644368	194644380	A	CD8_TEM	ENSG00000229334	0.0383431	0.00421174	8.71791e-20	3.29833e-15
chr4	112269093	112269111	AT	CD8_TEM	ENSG00000145365	-0.154606	0.0120595	1.26299e-37	1.4263e-22
chr4	118820661	118820672	T	CD8_TEM	ENSG00000172403	0.367257	0.019647	5.66867e-78	1.04599e-22
chr4	15509277	15509291	T	CD8_TEM	ENSG00000249252	-0.2159	0.0213144	4.09445e-24	4.1854e-09
chr4	188959	188971	T	CD8_TEM	ENSG00000290382	0.455215	0.026759	6.72786e-65	7.84226e-23
chr5	132482219	132482236	T	CD8_TEM	ENSG00000113522	-0.263667	0.0244629	4.36101e-27	2.9948e-18
chr5	112875372	112875386	T	CD8_TEM	ENSG00000129625	0.285156	0.0225094	8.86028e-37	8.99449e-10
chr5	71067124	71067135	A	CD8_TEM	ENSG00000145736	-0.473079	0.0247821	3.08436e-81	2.43316e-31
chr5	96939216	96939231	T	CD8_TEM	ENSG00000164308	0.935662	0.0204737	0	8.59898e-125
chr5	133092985	133093001	T	CD8_TEM	ENSG00000170606	0.195997	0.0153277	1.93566e-37	2.50539e-26
chr5	132369105	132369118	T	CD8_TEM	ENSG00000233006	0.708647	0.035594	3.39054e-88	5.07123e-23
chr5	70909082	70909096	T	CD8_TEM	ENSG00000249437	-1.14454	0.0756757	1.1198e-51	5.56784e-37
chr5	177616774	177616785	T	CD8_TEM	ENSG00000291283	-0.203362	0.0234558	4.32056e-18	3.75309e-09
chr6	26462029	26462038	T	CD8_TEM	ENSG00000026950	-0.442469	0.0308921	1.57127e-46	1.03235e-10
chr6	149569337	149569354	T	CD8_TEM	ENSG00000055211	-0.141983	0.0112299	1.21704e-36	4.64658e-11
chr6	166982379	166982399	T	CD8_TEM	ENSG00000071242	0.131986	0.0076095	2.15386e-67	1.13649e-11
chr6	12024249	12024268	T	CD8_TEM	ENSG00000095951	0.128651	0.0141964	1.27815e-19	3.01209e-08
chr6	37701155	37701164	A	CD8_TEM	ENSG00000112139	-0.19124	0.00728308	5.77645e-152	8.27364e-111
chr6	70652449	70652465	T	CD8_TEM	ENSG00000112305	0.290552	0.0246898	5.69966e-32	9.55868e-12
chr6	149793162	149793177	A	CD8_TEM	ENSG00000131023	0.110647	0.0126705	2.48708e-18	8.28313e-11
chr6	13328502	13328520	TGCCGC	CD8_TEM	ENSG00000145979	0.111129	0.00631757	2.91729e-69	1.17005e-40
chr6	2937004	2937020	T	CD8_TEM	ENSG00000170542	0.166808	0.0118442	4.79562e-45	7.09897e-10
chr6	32637093	32637102	A	CD8_TEM	ENSG00000179344	-0.121575	0.00595858	1.56122e-92	1.02079e-32
chr6	32629310	32629320	A	CD8_TEM	ENSG00000198502	0.587421	0.016954	4.79102e-263	4.55824e-64
chr6	85711268	85711293	AC	CD8_TEM	ENSG00000203875	0.151486	0.00355297	0	1.65243e-52
chr6	33343407	33343426	T	CD8_TEM	ENSG00000289100	0.132962	0.0104933	8.54174e-37	3.56558e-21
chr6	30322881	30322894	A	CD8_TEM	ENSG00000291097	-0.390874	0.0281737	9.14171e-44	1.38713e-27
chr7	87628572	87628584	TGCG	CD8_TEM	ENSG00000105784	0.555678	0.0378309	7.64414e-49	8.60681e-41
chr7	100299262	100299277	A	CD8_TEM	ENSG00000121716	-0.769654	0.0302469	7.87776e-143	2.03771e-14
chr7	6389203	6389218	A	CD8_TEM	ENSG00000136238	-0.136329	0.00980525	6.02039e-44	1.33828e-18
chr7	45042265	45042275	A	CD8_TEM	ENSG00000136286	-0.013214	0.00229701	8.78426e-09	9.30826e-09
chr7	100694312	100694383	CCG	CD8_TEM	ENSG00000146830	0.0434417	0.00467821	1.60249e-20	5.52078e-09
chr7	98076265	98076281	A	CD8_TEM	ENSG00000164715	-0.355064	0.0364879	2.22394e-22	1.25865e-15
chr7	100478322	100478350	AG	CD8_TEM	ENSG00000166925	0.124258	0.0127646	2.14711e-22	3.48094e-18
chr7	77040254	77040266	AAT	CD8_TEM	ENSG00000186645	0.690067	0.0382542	9.62934e-73	2.66066e-15
chr7	77008424	77008452	T	CD8_TEM	ENSG00000205482	-0.0855699	0.00533099	5.58731e-58	1.55679e-10
chr7	66634113	66634137	AT	CD8_TEM	ENSG00000226824	0.113863	0.00732976	2.03194e-54	2.00279e-22
chr7	44035211	44035223	ATTT	CD8_TEM	ENSG00000228434	0.401657	0.063755	2.97655e-10	9.68355e-09
chr7	128568338	128568352	A	CD8_TEM	ENSG00000273270	0.149354	0.0162902	4.80418e-20	4.2222e-08
chr7	38266313	38266325	TTG	CD8_TEM	ENSG00000281103	-0.437887	0.0316164	1.27248e-43	9.66633e-26
chr7	135096414	135096432	AAAG	CD8_TEM	ENSG00000287733	-0.710977	0.0597935	1.32546e-32	6.42666e-13
chr7	100225613	100225626	T	CD8_TEM	ENSG00000291122	0.538775	0.0281048	6.56417e-82	2.86947e-27
chr8	100268683	100268704	A	CD8_TEM	ENSG00000104450	0.265365	0.0127725	7.09894e-96	2.31404e-15
chr8	81809439	81809450	A	CD8_TEM	ENSG00000104497	-0.456471	0.0313637	5.49846e-48	2.61341e-11
chr8	141139915	141139927	T	CD8_TEM	ENSG00000105339	0.254882	0.0216355	4.90815e-32	5.80236e-22
chr8	73957172	73957187	A	CD8_TEM	ENSG00000154582	-0.125836	0.0161937	7.8058e-15	3.56073e-12
chr8	142422730	142422746	A	CD8_TEM	ENSG00000171045	-0.19168	0.0156858	2.43196e-34	2.00554e-09
chr8	89748549	89748568	A	CD8_TEM	ENSG00000251136	0.105448	0.00741391	6.59802e-46	4.83819e-18
chr8	133057774	133057787	A	CD8_TEM	ENSG00000287736	0.195806	0.0131542	4.09546e-50	1.47097e-10
chr9	75088216	75088241	CGGGG	CD8_TEM	ENSG00000106733	-0.274489	0.0188451	4.65397e-48	8.93085e-33
chr9	100163186	100163205	T	CD8_TEM	ENSG00000119509	0.217331	0.0173141	3.8614e-36	2.54236e-12
chr9	129807845	129807861	A	CD8_TEM	ENSG00000136819	0.178816	0.0100086	2.15916e-71	2.76187e-29
chr9	97955522	97955532	T	CD8_TEM	ENSG00000136932	-0.213373	0.0168047	6.12805e-37	1.98205e-13
chr9	133116132	133116144	TGTCCG	CD8_TEM	ENSG00000160271	0.321261	0.0286085	2.91864e-29	1.71266e-09
chr9	34271325	34271343	A	CD8_TEM	ENSG00000164978	-0.123725	0.00741037	1.39718e-62	2.5074e-08
chr9	128828495	128828510	A	CD8_TEM	ENSG00000167136	0.204717	0.0164437	1.40508e-35	1.70109e-16
chr9	127411673	127411687	TG	CD8_TEM	ENSG00000197958	-0.198477	0.0146546	8.63845e-42	2.15601e-18
chr9	74935389	74935406	A	CD8_TEM	ENSG00000203321	-0.183486	0.0212926	6.85029e-18	7.37473e-10
chr9	91173135	91173144	AT	CD8_TEM	ENSG00000229694	0.322594	0.0216146	2.27132e-50	4.47055e-24
chr9	3482230	3482240	A	CD8_TEM	ENSG00000232104	-0.669427	0.0469684	4.31179e-46	3.10702e-28
chr9	91143233	91143248	A	CD8_TEM	ENSG00000237422	-0.302764	0.0156357	1.56347e-83	8.01403e-32
chr1	69623549	69623567	T	CD4_Naive	ENSG00000033122	-0.36834	0.0107698	2.32293e-256	1.18129e-74
chr1	186341972	186341987	T	CD4_Naive	ENSG00000047410	0.336772	0.0361935	1.34311e-20	1.47135e-09
chr1	111230252	111230261	T	CD4_Naive	ENSG00000064886	0.793511	0.028341	1.68738e-172	3.78224e-53
chr1	160586725	160586744	T	CD4_Naive	ENSG00000066294	0.433754	0.0238433	5.989e-74	7.47496e-45
chr1	192804565	192804579	A	CD4_Naive	ENSG00000116741	-0.242961	0.0326802	1.04944e-13	9.54366e-10
chr1	205771312	205771320	AAAG	CD4_Naive	ENSG00000117280	0.261723	0.0259418	6.18826e-24	1.50241e-13
chr1	46367763	46367785	T	CD4_Naive	ENSG00000117481	-0.15009	0.0103064	4.84312e-48	2.03145e-16
chr1	96800395	96800414	T	CD4_Naive	ENSG00000117569	-0.246932	0.0130421	6.04405e-80	2.52379e-77
chr1	209827240	209827254	T	CD4_Naive	ENSG00000117597	0.710903	0.0354551	1.98588e-89	2.0189e-09
chr1	27902286	27902300	T	CD4_Naive	ENSG00000117748	-0.248855	0.0195491	4.04372e-37	9.45605e-19
chr1	160821151	160821169	A	CD4_Naive	ENSG00000122223	-0.0265007	0.00292698	1.37916e-19	2.04937e-18
chr1	39475468	39475485	A	CD4_Naive	ENSG00000127603	0.187944	0.00852528	1.0562e-107	7.54233e-45
chr1	27931765	27931785	A	CD4_Naive	ENSG00000130775	-0.328163	0.0220824	5.91976e-50	4.44076e-12
chr1	232981715	232981735	T	CD4_Naive	ENSG00000135778	-0.251242	0.0108276	4.15752e-119	2.20637e-54
chr1	100247697	100247717	A	CD4_Naive	ENSG00000137996	-0.186111	0.00933514	1.95771e-88	4.10568e-20
chr1	63562445	63562493	ATTTAT	CD4_Naive	ENSG00000142856	0.169527	0.00699467	9.15575e-130	9.58918e-42
chr1	44816938	44816947	AT	CD4_Naive	ENSG00000142937	0.342842	0.0353217	2.8351e-22	4.44704e-19
chr1	227412393	227412407	A	CD4_Naive	ENSG00000143776	0.284687	0.0215531	7.8217e-40	1.51829e-37
chr1	19567785	19567800	A	CD4_Naive	ENSG00000158747	-0.242526	0.0193368	4.38392e-36	1.85595e-32
chr1	160997969	160997980	T	CD4_Naive	ENSG00000158769	-0.305638	0.0252953	1.30223e-33	4.15649e-11
chr1	161028889	161028919	AC	CD4_Naive	ENSG00000158773	-0.238238	0.0279311	1.46994e-17	8.64783e-15
chr1	17323859	17323867	A	CD4_Naive	ENSG00000159339	-0.215567	0.0141239	1.35898e-52	2.26177e-13
chr1	151941389	151941429	AC	CD4_Naive	ENSG00000159445	-0.105725	0.0117313	2.01879e-19	2.62473e-09
chr1	1498968	1498983	T	CD4_Naive	ENSG00000160072	0.357992	0.0312459	2.16338e-30	1.47784e-16
chr1	6553849	6553864	AAAG	CD4_Naive	ENSG00000162408	-3.90629	0.149267	5.86593e-151	2.20492e-97
chr1	74105257	74105271	T	CD4_Naive	ENSG00000162620	0.308791	0.0363897	2.14468e-17	2.035e-15
chr1	206920454	206920471	A	CD4_Naive	ENSG00000162892	-0.249988	0.0209297	6.9629e-33	6.31522e-19
chr1	156301567	156301580	T	CD4_Naive	ENSG00000163468	0.511686	0.0203846	4.78057e-139	1.2982e-116
chr1	39049056	39049076	T	CD4_Naive	ENSG00000168653	0.251824	0.0200547	3.64559e-36	1.84189e-24
chr1	26334938	26334961	AAAC	CD4_Naive	ENSG00000169442	1.20144	0.0892213	2.48387e-41	5.58809e-23
chr1	6549265	6549291	AACC	CD4_Naive	ENSG00000171680	1.02371	0.0841209	4.51749e-34	1.2948e-15
chr1	169842174	169842189	A	CD4_Naive	ENSG00000171806	-0.628139	0.0413641	4.40419e-52	5.03859e-11
chr1	121210317	121210332	A	CD4_Naive	ENSG00000171943	0.713535	0.0258504	1.04033e-167	2.91491e-26
chr1	58473541	58473548	A	CD4_Naive	ENSG00000173406	-0.199184	0.00987021	1.4575e-90	9.14197e-23
chr1	46389156	46389174	T	CD4_Naive	ENSG00000173660	-0.236617	0.0217302	1.30214e-27	4.69928e-09
chr1	213002917	213002936	A	CD4_Naive	ENSG00000174606	-0.263754	0.0268144	7.85468e-23	3.4408e-14
chr1	26315960	26315977	T	CD4_Naive	ENSG00000176092	0.203931	0.00704011	1.71048e-184	1.92232e-76
chr1	117350494	117350506	T	CD4_Naive	ENSG00000198162	-0.697176	0.0353487	1.37427e-86	8.97179e-33
chr1	167603644	167603668	T	CD4_Naive	ENSG00000198771	-0.117219	0.00601643	1.52538e-84	4.21428e-24
chr1	167465327	167465345	T	CD4_Naive	ENSG00000198821	0.168474	0.0132305	3.83894e-37	2.88884e-30
chr1	28363964	28363973	T	CD4_Naive	ENSG00000204138	0.827486	0.0239489	1.32365e-261	9.1794e-132
chr1	93297600	93297608	A	CD4_Naive	ENSG00000223745	0.633578	0.0274155	3.65598e-118	6.68753e-22
chr1	120940230	120940243	T	CD4_Naive	ENSG00000226067	-0.485736	0.0120634	0	1.24792e-190
chr1	186590952	186590974	A	CD4_Naive	ENSG00000229739	0.212928	0.00966302	1.32063e-107	2.56671e-105
chr1	234383080	234383095	AAGGG	CD4_Naive	ENSG00000231663	0.153068	0.00653028	1.68151e-121	1.22731e-19
chr1	110901150	110901159	T	CD4_Naive	ENSG00000232811	-0.337737	0.0271543	1.63128e-35	6.03612e-09
chr1	40518176	40518193	A	CD4_Naive	ENSG00000238287	0.368156	0.0243669	1.41558e-51	6.66796e-30
chr1	150379118	150379127	A	CD4_Naive	ENSG00000266472	-0.176365	0.0213819	1.60642e-16	3.32877e-10
chr1	146940555	146940571	A	CD4_Naive	ENSG00000268043	-0.593305	0.0404863	1.26185e-48	3.34487e-19
chr1	120940790	120940810	T	CD4_Naive	ENSG00000273136	0.227097	0.0126456	4.10992e-72	3.4359e-49
chr1	205762038	205762057	A	CD4_Naive	ENSG00000286619	0.787062	0.0267715	5.60881e-190	7.80772e-35
chr1	146382775	146382790	A	CD4_Naive	ENSG00000287978	0.383563	0.014884	1.91612e-146	3.2942e-23
chr1	120932039	120932050	A	CD4_Naive	ENSG00000287979	0.352183	0.0243254	1.66994e-47	1.03818e-43
chr1	16456024	16456040	T	CD4_Naive	ENSG00000290842	-0.320843	0.0256514	6.76473e-36	4.53969e-17
chr10	103044551	103044565	A	CD4_Naive	ENSG00000076685	-0.206895	0.0237258	2.7762e-18	8.03701e-10
chr10	125780944	125780962	T	CD4_Naive	ENSG00000089876	-0.442837	0.0217363	2.89398e-92	1.48491e-44
chr10	98451227	98451269	ATCT	CD4_Naive	ENSG00000107521	0.120751	0.0110095	5.45497e-28	1.12684e-24
chr10	17173772	17173792	T	CD4_Naive	ENSG00000107614	0.490537	0.0260616	4.96991e-79	3.62422e-17
chr10	122366237	122366252	T	CD4_Naive	ENSG00000107679	-0.247686	0.0144092	3.18812e-66	1.39834e-10
chr10	94580185	94580204	T	CD4_Naive	ENSG00000119969	-0.298222	0.0116619	3.0959e-144	1.81298e-110
chr10	119095796	119095812	T	CD4_Naive	ENSG00000119979	-0.482287	0.0250765	1.97368e-82	2.55555e-14
chr10	102566764	102566784	A	CD4_Naive	ENSG00000138111	-0.155278	0.0123924	5.11279e-36	4.09507e-28
chr10	104306020	104306054	TG	CD4_Naive	ENSG00000148834	-0.08259	0.00546563	1.37436e-51	3.43861e-15
chr10	62189058	62189076	T	CD4_Naive	ENSG00000150347	0.128415	0.0107502	6.86212e-33	1.23344e-09
chr10	4878203	4878216	T	CD4_Naive	ENSG00000165568	-0.180973	0.0123267	8.47943e-49	9.69725e-09
chr10	75172025	75172041	A	CD4_Naive	ENSG00000165644	-0.753248	0.0511208	3.8606e-49	5.98413e-34
chr10	70220253	70220270	T	CD4_Naive	ENSG00000180817	-0.658627	0.0203763	3.29474e-229	1.108e-26
chr10	119161412	119161427	AAC	CD4_Naive	ENSG00000183605	0.370755	0.0217919	6.52383e-65	9.8146e-29
chr10	102851322	102851339	T	CD4_Naive	ENSG00000214435	0.413595	0.0281941	1.01028e-48	4.82605e-21
chr10	32738473	32738494	T	CD4_Naive	ENSG00000216937	-0.166092	0.00856582	9.35889e-84	3.14221e-44
chr10	6581549	6581561	A	CD4_Naive	ENSG00000225948	-0.0657266	0.00672183	1.39846e-22	3.98486e-16
chr10	18524654	18524675	A	CD4_Naive	ENSG00000241058	-0.135569	0.0153685	1.13217e-18	1.88313e-10
chr10	28628000	28628015	A	CD4_Naive	ENSG00000254635	-0.330611	0.0283397	1.9015e-31	5.28802e-21
chr10	35289878	35289897	A	CD4_Naive	ENSG00000271335	-0.182432	0.0212363	8.65556e-18	4.75545e-15
chr10	49975569	49975583	TG	CD4_Naive	ENSG00000285803	-0.312951	0.0202689	8.81037e-54	1.51351e-42
chr11	76954611	76954620	T	CD4_Naive	ENSG00000078124	-0.353208	0.0275397	1.18178e-37	6.32128e-32
chr11	67599684	67599699	A	CD4_Naive	ENSG00000084207	-0.612109	0.0256803	1.42404e-125	1.92917e-80
chr11	130848310	130848319	T	CD4_Naive	ENSG00000120451	-0.168264	0.00824141	1.18304e-92	3.04829e-11
chr11	70336505	70336522	A	CD4_Naive	ENSG00000131626	-0.181932	0.0119939	5.70045e-52	1.08143e-14
chr11	69020788	69020808	T	CD4_Naive	ENSG00000132740	0.292751	0.0250944	1.90247e-31	8.86213e-25
chr11	57492207	57492217	AT	CD4_Naive	ENSG00000134809	-0.353611	0.011553	9.68637e-206	6.37169e-153
chr11	61798163	61798181	T	CD4_Naive	ENSG00000134825	0.415037	0.0217265	2.39169e-81	3.85323e-25
chr11	85789324	85789340	TG	CD4_Naive	ENSG00000137501	-0.304327	0.0160471	3.3468e-80	1.08776e-28
chr11	78563851	78563869	AT	CD4_Naive	ENSG00000137513	-0.0971662	0.00819543	1.99968e-32	2.96929e-09
chr11	108149160	108149172	T	CD4_Naive	ENSG00000149308	-0.370026	0.0204428	3.15545e-73	5.52668e-21
chr11	108153891	108153908	A	CD4_Naive	ENSG00000149311	0.219313	0.010287	7.51012e-101	1.91362e-19
chr11	30246767	30246791	AT	CD4_Naive	ENSG00000152219	-0.0386647	0.0019288	2.18936e-89	2.85965e-45
chr11	57720134	57720153	A	CD4_Naive	ENSG00000156603	-0.062765	0.00610826	9.09273e-25	3.98545e-12
chr11	75499394	75499417	T	CD4_Naive	ENSG00000158555	0.128121	0.00889027	4.38979e-47	1.83958e-22
chr11	74897706	74897734	A	CD4_Naive	ENSG00000166439	0.404353	0.013765	1.12696e-189	4.38798e-103
chr11	8915819	8915838	T	CD4_Naive	ENSG00000166452	-0.212669	0.0174893	5.08044e-34	7.84447e-25
chr11	9310655	9310679	T	CD4_Naive	ENSG00000166471	-0.294284	0.0139544	1.00483e-98	2.34563e-37
chr11	686291	686309	A	CD4_Naive	ENSG00000177030	-0.328275	0.0232353	2.54244e-45	1.45264e-34
chr11	686127	686145	A	CD4_Naive	ENSG00000177042	0.290619	0.0252004	9.06697e-31	4.21182e-21
chr11	64364736	64364755	T	CD4_Naive	ENSG00000236935	-0.510037	0.0252589	1.14189e-90	2.32287e-91
chr11	121411158	121411180	A	CD4_Naive	ENSG00000246790	0.146141	0.0242971	1.80157e-09	1.13323e-08
chr11	9392946	9392965	A	CD4_Naive	ENSG00000254397	-0.267992	0.0267531	1.28046e-23	1.28634e-11
chr11	70369949	70369962	T	CD4_Naive	ENSG00000254604	0.478165	0.0256521	1.51121e-77	1.43683e-34
chr11	71455008	71455019	T	CD4_Naive	ENSG00000254682	0.631886	0.0272432	5.20615e-119	1.03693e-49
chr11	8965630	8965643	T	CD4_Naive	ENSG00000254860	0.170531	0.00659267	1.57667e-147	9.50355e-56
chr11	108149160	108149172	T	CD4_Naive	ENSG00000285696	-0.318312	0.0214409	7.38762e-50	2.98727e-32
chr11	65483132	65483148	A	CD4_Naive	ENSG00000289339	0.274437	0.0259241	3.4539e-26	4.21511e-21
chr12	398443	398457	T	CD4_Naive	ENSG00000073614	-0.350046	0.0295843	2.66304e-32	2.3857e-10
chr12	56550845	56550867	AAAT	CD4_Naive	ENSG00000076067	0.247769	0.0154026	3.19004e-58	2.00946e-40
chr12	92887000	92887028	AAAC	CD4_Naive	ENSG00000102189	-0.603655	0.0244728	2.45528e-134	1.63722e-62
chr12	122450182	122450196	T	CD4_Naive	ENSG00000111011	0.421888	0.0276973	2.16562e-52	1.11805e-45
chr12	130834356	130834377	A	CD4_Naive	ENSG00000111450	-0.51157	0.0211761	6.17077e-129	3.23332e-105
chr12	6878844	6878900	AT	CD4_Naive	ENSG00000111669	0.0223677	0.00192618	3.56204e-31	2.46328e-09
chr12	101823609	101823630	A	CD4_Naive	ENSG00000111670	0.1963	0.0130306	2.77193e-51	1.96692e-20
chr12	21447981	21447995	A	CD4_Naive	ENSG00000121350	-0.487637	0.0267012	1.63853e-74	2.01395e-28
chr12	26847887	26847903	T	CD4_Naive	ENSG00000123104	-0.243303	0.0201986	2.0475e-33	7.73346e-14
chr12	66308043	66308065	A	CD4_Naive	ENSG00000127311	0.116038	0.014814	4.76482e-15	3.00217e-13
chr12	48873014	48873028	A	CD4_Naive	ENSG00000134285	-0.272127	0.0226676	3.33972e-33	4.2847e-14
chr12	105086350	105086363	A	CD4_Naive	ENSG00000136044	-0.320968	0.028935	1.36101e-28	9.75545e-11
chr12	14923487	14923495	AATC	CD4_Naive	ENSG00000139055	-0.377712	0.028145	4.60252e-41	2.5357e-12
chr12	96955112	96955125	T	CD4_Naive	ENSG00000139350	-0.222476	0.0274843	5.74306e-16	7.31775e-11
chr12	51295392	51295413	A	CD4_Naive	ENSG00000139610	-0.102339	0.00651826	1.50314e-55	7.3793e-37
chr12	48663913	48663935	T	CD4_Naive	ENSG00000139620	0.0704541	0.00997733	1.64815e-12	1.7292e-08
chr12	121674572	121674593	A	CD4_Naive	ENSG00000139714	-0.296266	0.010373	2.0339e-179	7.03106e-109
chr12	122951008	122951027	T	CD4_Naive	ENSG00000150967	-0.253556	0.0296737	1.28753e-17	7.55783e-12
chr12	32120968	32120986	T	CD4_Naive	ENSG00000151746	0.254421	0.0228957	1.09433e-28	6.1157e-17
chr12	98618625	98618642	A	CD4_Naive	ENSG00000166130	0.117851	0.0137307	9.23973e-18	6.76906e-10
chr12	57937731	57937758	AAAAAACA	CD4_Naive	ENSG00000166896	-0.454255	0.0259115	8.30576e-69	7.20507e-51
chr12	656362	656385	AAAAT	CD4_Naive	ENSG00000171840	-1.20821	0.0885717	2.28386e-42	8.70899e-34
chr12	9028449	9028461	T	CD4_Naive	ENSG00000175899	0.346764	0.0158082	1.18689e-106	2.41482e-69
chr12	656362	656385	AAAAT	CD4_Naive	ENSG00000177406	-1.76925	0.0851571	7.08582e-96	9.6791e-64
chr12	75409566	75409578	AT	CD4_Naive	ENSG00000180481	-0.184689	0.00867463	1.38434e-100	2.18442e-11
chr12	94990271	94990283	A	CD4_Naive	ENSG00000184752	0.236783	0.0123382	4.39269e-82	8.2938e-29
chr12	56084598	56084613	A	CD4_Naive	ENSG00000197728	-0.390799	0.00896332	0	4.251e-91
chr12	133078630	133078643	T	CD4_Naive	ENSG00000198040	-0.341152	0.0301959	1.34298e-29	4.32336e-10
chr12	62215680	62215734	AACTTGTTTCTCTTGCTTAAGAGAAAC	CD4_Naive	ENSG00000198673	0.232544	0.026043	4.2898e-19	3.13114e-10
chr12	9028449	9028461	T	CD4_Naive	ENSG00000245105	0.325507	0.0162912	8.13306e-89	8.82315e-57
chr12	9659400	9659415	T	CD4_Naive	ENSG00000257027	0.409733	0.0391189	1.13691e-25	3.42757e-14
chr12	53002418	53002439	T	CD4_Naive	ENSG00000257337	-0.150605	0.0186936	7.85147e-16	7.43126e-09
chr12	46518152	46518167	AG	CD4_Naive	ENSG00000257496	0.65954	0.0372262	3.09492e-70	4.84337e-34
chr12	47221338	47221361	T	CD4_Naive	ENSG00000258181	0.110127	0.00820758	4.76164e-41	5.23342e-33
chr13	49690152	49690161	AAC	CD4_Naive	ENSG00000123179	0.508807	0.0236614	1.43837e-102	3.09402e-35
chr13	99248388	99248408	T	CD4_Naive	ENSG00000125245	-0.303169	0.0256835	3.72017e-32	1.8484e-19
chr13	114295111	114295128	A	CD4_Naive	ENSG00000130177	0.359555	0.0229495	2.53282e-55	6.2543e-27
chr13	39653924	39653941	T	CD4_Naive	ENSG00000133103	-0.384047	0.0254769	2.38946e-51	7.87129e-15
chr13	52392190	52392211	A	CD4_Naive	ENSG00000136108	-0.0780233	0.00561689	7.19831e-44	2.09194e-25
chr13	94587998	94588018	A	CD4_Naive	ENSG00000152749	-0.133606	0.00977366	1.5331e-42	2.45896e-13
chr13	114295111	114295128	A	CD4_Naive	ENSG00000169062	0.41845	0.0214087	4.48339e-85	4.28194e-39
chr13	21371789	21371804	T	CD4_Naive	ENSG00000180776	0.216698	0.0195311	1.32591e-28	2.16679e-08
chr13	27593735	27593755	TG	CD4_Naive	ENSG00000186184	-0.272376	0.0173257	1.08731e-55	3.34388e-32
chr13	30380354	30380367	A	CD4_Naive	ENSG00000238121	-0.308787	0.030927	1.78368e-23	5.52013e-09
chr13	41483853	41483868	A	CD4_Naive	ENSG00000288600	0.302384	0.00958888	2.89231e-218	8.68129e-111
chr13	99417231	99417241	A	CD4_Naive	ENSG00000290577	0.15847	0.0150885	8.3963e-26	1.19009e-09
chr14	103387478	103387498	ATTT	CD4_Naive	ENSG00000075413	0.38829	0.025802	3.51336e-51	4.83755e-08
chr14	30710332	30710355	A	CD4_Naive	ENSG00000092108	-0.192632	0.0206015	8.73063e-21	2.82429e-10
chr14	60081428	60081439	T	CD4_Naive	ENSG00000100612	0.332388	0.033023	7.86013e-24	3.40049e-18
chr14	80677508	80677527	A	CD4_Naive	ENSG00000100629	0.0809438	0.00473454	1.57752e-65	6.65193e-26
chr14	74447586	74447603	A	CD4_Naive	ENSG00000119655	0.249055	0.0133813	2.56014e-77	2.7981e-10
chr14	100336275	100336291	A	CD4_Naive	ENSG00000140105	-0.161734	0.0155454	2.37743e-25	3.46915e-20
chr14	39227408	39227420	A	CD4_Naive	ENSG00000150527	0.296803	0.0371041	1.25225e-15	5.51091e-11
chr14	49596778	49596795	T	CD4_Naive	ENSG00000165502	-0.171864	0.0135411	6.55314e-37	4.6249e-32
chr14	88792946	88792971	AGCCG	CD4_Naive	ENSG00000165521	0.459014	0.0599778	1.96252e-14	2.36357e-09
chr14	59502750	59502773	T	CD4_Naive	ENSG00000181619	0.0514698	0.00366152	6.98446e-45	1.91279e-08
chr14	95543341	95543355	A	CD4_Naive	ENSG00000182512	0.15592	0.0150126	2.87151e-25	1.23459e-17
chr14	105519878	105519901	A	CD4_Naive	ENSG00000184986	0.12074	0.00816998	2.0157e-49	4.69997e-22
chr14	104763899	104763910	T	CD4_Naive	ENSG00000184990	0.0896449	0.00983862	8.12249e-20	4.72133e-09
chr14	52731433	52731454	T	CD4_Naive	ENSG00000198252	0.107328	0.00851428	1.96528e-36	9.91294e-14
chr14	103694250	103694269	T	CD4_Naive	ENSG00000246451	-0.318872	0.0282537	1.53861e-29	8.16867e-24
chr14	22913413	22913431	A	CD4_Naive	ENSG00000257285	-0.543819	0.024547	9.51317e-109	1.57784e-56
chr14	58357614	58357631	T	CD4_Naive	ENSG00000258658	0.381259	0.0240779	1.80207e-56	9.03704e-32
chr14	85937554	85937569	A	CD4_Naive	ENSG00000258733	-0.409654	0.0283864	3.28516e-47	3.715e-16
chr14	65337801	65337819	T	CD4_Naive	ENSG00000258760	0.118291	0.0134674	1.58479e-18	2.25462e-12
chr14	73870032	73870044	A	CD4_Naive	ENSG00000259065	-0.414119	0.0256903	1.8569e-58	2.92044e-14
chr14	64519459	64519474	A	CD4_Naive	ENSG00000259116	0.233477	0.0245673	2.02821e-21	1.98526e-08
chr14	75104167	75104182	T	CD4_Naive	ENSG00000259138	0.562261	0.0267514	4.4895e-98	3.4083e-75
chr14	52731433	52731454	T	CD4_Naive	ENSG00000285664	-0.191869	0.00870477	1.14515e-107	1.25588e-17
chr15	73164019	73164033	T	CD4_Naive	ENSG00000067141	-0.187901	0.0162539	6.542e-31	2.52965e-12
chr15	52152635	52152648	T	CD4_Naive	ENSG00000069966	-0.28533	0.0255362	5.49336e-29	5.42333e-28
chr15	24972255	24972271	A	CD4_Naive	ENSG00000128739	0.196576	0.0212041	1.85024e-20	1.19275e-11
chr15	51801217	51801237	TC	CD4_Naive	ENSG00000128872	0.0991213	0.0111183	4.87303e-19	2.9893e-11
chr15	40384373	40384384	A	CD4_Naive	ENSG00000128928	0.383219	0.0406954	4.65204e-21	2.92046e-13
chr15	48314226	48314242	TC	CD4_Naive	ENSG00000128951	-0.240593	0.0136278	9.38222e-70	1.37853e-33
chr15	45154595	45154611	T	CD4_Naive	ENSG00000137857	-0.257613	0.0185201	5.51233e-44	3.95996e-21
chr15	50471902	50471918	T	CD4_Naive	ENSG00000138592	0.309092	0.0299446	5.5964e-25	4.7493e-18
chr15	77132695	77132713	A	CD4_Naive	ENSG00000140368	0.181316	0.0152948	2.03354e-32	1.52435e-22
chr15	76840417	76840435	A	CD4_Naive	ENSG00000140386	-0.467223	0.0260518	6.35638e-72	7.18926e-16
chr15	100549182	100549201	TTTTG	CD4_Naive	ENSG00000140471	0.541606	0.0305839	3.58372e-70	6.52111e-31
chr15	72729247	72729266	T	CD4_Naive	ENSG00000159322	0.223617	0.0236146	2.81309e-21	2.04027e-16
chr15	83183766	83183781	A	CD4_Naive	ENSG00000166503	-0.334086	0.0230912	1.92796e-47	3.82161e-20
chr15	64872745	64872765	A	CD4_Naive	ENSG00000166839	0.707015	0.0229241	7.28225e-209	1.89338e-125
chr15	66468641	66468650	T	CD4_Naive	ENSG00000169032	0.432317	0.0244614	6.71701e-70	2.08673e-40
chr15	45327545	45327567	T	CD4_Naive	ENSG00000171763	-0.0647791	0.00915744	1.50607e-12	8.07452e-12
chr15	42494395	42494412	T	CD4_Naive	ENSG00000180979	0.270952	0.0233572	4.10419e-31	1.25935e-22
chr15	56147578	56147591	T	CD4_Naive	ENSG00000181827	0.36818	0.0303432	6.98968e-34	5.29772e-11
chr15	99190181	99190208	AAAG	CD4_Naive	ENSG00000182253	0.519353	0.0268174	1.4875e-83	6.82871e-19
chr15	82563503	82563521	T	CD4_Naive	ENSG00000182774	-0.228637	0.0191989	1.06399e-32	6.2894e-16
chr15	84689029	84689043	A	CD4_Naive	ENSG00000197696	0.115142	0.0131257	1.75101e-18	2.16014e-10
chr15	50367153	50367169	A	CD4_Naive	ENSG00000244879	-0.51754	0.0134817	0	1.32598e-68
chr15	45354421	45354437	T	CD4_Naive	ENSG00000259520	-0.492239	0.0310849	1.77603e-56	5.71936e-46
chr15	52152635	52152648	T	CD4_Naive	ENSG00000259577	-0.296179	0.0269902	5.11951e-28	2.52858e-26
chr15	81967814	81967838	A	CD4_Naive	ENSG00000259692	-0.149365	0.008305	2.55665e-72	3.62033e-24
chr15	50375394	50375406	T	CD4_Naive	ENSG00000259715	0.68225	0.0272178	1.15913e-138	1.93978e-74
chr15	32617471	32617489	T	CD4_Naive	ENSG00000261064	-0.113008	0.0121716	1.62417e-20	1.77774e-15
chr15	100573116	100573135	TC	CD4_Naive	ENSG00000270127	-0.763237	0.0400918	8.38391e-81	1.35817e-53
chr15	99788498	99788510	TTCC	CD4_Naive	ENSG00000290767	0.407128	0.0245455	8.7065e-62	3.23316e-09
chr15	84638936	84638954	T	CD4_Naive	ENSG00000291159	0.427104	0.0234463	3.83307e-74	6.5803e-57
chr15	28834050	28834069	T	CD4_Naive	ENSG00000291258	-0.266152	0.0116072	2.34429e-116	2.50892e-36
chr16	2945485	2945506	A	CD4_Naive	ENSG00000059122	-0.102143	0.011333	2.00714e-19	2.11937e-09
chr16	1821934	1821943	T	CD4_Naive	ENSG00000063854	-0.114007	0.00501443	1.98757e-114	9.12056e-44
chr16	69468139	69468155	T	CD4_Naive	ENSG00000102908	0.139566	0.0202173	5.08106e-12	4.34568e-10
chr16	19721587	19721603	T	CD4_Naive	ENSG00000103550	-0.354623	0.0303824	1.77289e-31	7.73887e-21
chr16	50341642	50341660	A	CD4_Naive	ENSG00000121281	0.153048	0.00923362	1.05512e-61	2.34479e-29
chr16	3465266	3465283	A	CD4_Naive	ENSG00000122390	-0.241271	0.0266685	1.46923e-19	3.60613e-16
chr16	22287988	22288007	T	CD4_Naive	ENSG00000140743	0.146359	0.0155695	5.43556e-21	4.7905e-09
chr16	66655518	66655546	TG	CD4_Naive	ENSG00000140931	0.176797	0.0208169	2.01398e-17	2.7306e-11
chr16	50074981	50074991	A	CD4_Naive	ENSG00000155393	0.2924	0.0229703	4.05707e-37	9.92178e-26
chr16	24837842	24837850	A	CD4_Naive	ENSG00000158865	0.477182	0.0280328	5.6135e-65	4.69169e-39
chr16	53781	53789	C	CD4_Naive	ENSG00000161980	0.0274113	0.00319543	9.63064e-18	3.78354e-10
chr16	23648857	23648872	TTTG	CD4_Naive	ENSG00000166847	0.474013	0.033878	1.74996e-44	1.92417e-34
chr16	50686380	50686396	A	CD4_Naive	ENSG00000167208	0.0854021	0.0103536	1.60366e-16	2.25616e-15
chr16	29579529	29579547	T	CD4_Naive	ENSG00000169203	0.446123	0.0267214	1.41626e-62	2.7177e-41
chr16	28856110	28856124	A	CD4_Naive	ENSG00000178952	0.323423	0.012895	7.98354e-139	1.28104e-110
chr16	31778570	31778584	T	CD4_Naive	ENSG00000197302	0.593594	0.0292426	1.3134e-91	3.62833e-25
chr16	30317919	30317935	A	CD4_Naive	ENSG00000198064	0.481916	0.0262452	2.6432e-75	7.6483e-31
chr16	56624129	56624164	AT	CD4_Naive	ENSG00000198417	0.0483678	0.00354137	1.81044e-42	2.18244e-27
chr16	58183215	58183227	A	CD4_Naive	ENSG00000260927	-0.793586	0.03356	1.27455e-123	1.27939e-97
chr16	1297373	1297387	A	CD4_Naive	ENSG00000261505	-0.281498	0.0251928	5.48238e-29	1.03869e-13
chr16	24819517	24819533	TTTTTTTG	CD4_Naive	ENSG00000261669	-0.326465	0.0353505	2.58052e-20	1.39693e-08
chr16	30319283	30319301	T	CD4_Naive	ENSG00000291047	-0.269484	0.0268867	1.20832e-23	4.31984e-13
chr17	43657173	43657188	T	CD4_Naive	ENSG00000005102	0.137437	0.00985774	3.51726e-44	4.36045e-19
chr17	76630888	76630906	T	CD4_Naive	ENSG00000070526	-0.312537	0.0250991	1.36137e-35	2.40553e-47
chr17	40140317	40140349	AC	CD4_Naive	ENSG00000108349	0.0323987	0.00424798	2.40563e-14	1.71421e-10
chr17	58613653	58613672	TTTTC	CD4_Naive	ENSG00000108384	2.66411	0.213673	1.11387e-35	7.951e-19
chr17	30329028	30329036	A	CD4_Naive	ENSG00000108578	0.4748	0.0272966	9.14577e-68	3.0658e-10
chr17	45980506	45980523	A	CD4_Naive	ENSG00000120071	-0.692152	0.0237552	1.22435e-186	2.31395e-94
chr17	48521354	48521372	T	CD4_Naive	ENSG00000120093	-0.231305	0.0135098	1.03131e-65	2.92213e-11
chr17	32142451	32142501	CCG	CD4_Naive	ENSG00000126858	0.0260693	0.00337954	1.2207e-14	6.21452e-11
chr17	6759629	6759657	TG	CD4_Naive	ENSG00000132530	0.269971	0.0293237	3.36656e-20	4.2782e-10
chr17	58154266	58154286	T	CD4_Naive	ENSG00000141194	0.166381	0.0129154	5.65499e-38	5.4339e-25
chr17	669592	669608	A	CD4_Naive	ENSG00000141252	-0.0280275	0.00214674	5.88536e-39	9.60887e-12
chr17	76230859	76230879	AG	CD4_Naive	ENSG00000141576	-0.0493446	0.00591605	7.37885e-17	3.16642e-15
chr17	41862439	41862453	T	CD4_Naive	ENSG00000141698	-0.395945	0.0215445	1.97221e-75	5.25261e-40
chr17	66164886	66164921	TG	CD4_Naive	ENSG00000154240	0.0615932	0.00795671	9.86089e-15	3.65519e-08
chr17	35211558	35211572	T	CD4_Naive	ENSG00000166750	-0.339141	0.0173713	6.98938e-85	1.60839e-18
chr17	10727193	10727201	G	CD4_Naive	ENSG00000170222	-0.645891	0.0277492	7.76042e-120	2.71902e-18
chr17	64059848	64059873	T	CD4_Naive	ENSG00000178607	-0.215312	0.0224015	7.14994e-22	4.08572e-11
chr17	47235292	47235303	A	CD4_Naive	ENSG00000178852	-1.10835	0.0603269	2.18418e-75	5.94685e-20
chr17	48521354	48521372	T	CD4_Naive	ENSG00000182742	-0.21439	0.0132697	1.02482e-58	6.12558e-35
chr17	40818851	40818881	ATCCGCCGCCGGAGCTGCTGCCGCCGCCGT	CD4_Naive	ENSG00000186395	0.30715	0.0205187	1.16601e-50	1.43329e-09
chr17	81668882	81668899	T	CD4_Naive	ENSG00000214087	0.42705	0.0154787	1.48556e-167	9.13079e-113
chr17	8149218	8149223	A	CD4_Naive	ENSG00000220205	-0.578254	0.0227803	3.78761e-142	1.22255e-19
chr17	15690818	15690838	A	CD4_Naive	ENSG00000221926	-0.174776	0.017738	6.64155e-23	2.30641e-22
chr17	81247663	81247691	A	CD4_Naive	ENSG00000224877	-0.30733	0.0298623	7.69144e-25	2.57572e-21
chr17	48521354	48521372	T	CD4_Naive	ENSG00000230148	-0.290046	0.0128798	2.67961e-112	1.81957e-71
chr17	14019230	14019247	A	CD4_Naive	ENSG00000236088	-0.256121	0.0191289	6.99147e-41	1.50423e-36
chr17	43219732	43219751	A	CD4_Naive	ENSG00000236383	0.189551	0.0144327	2.11815e-39	2.06723e-10
chr17	76026242	76026262	T	CD4_Naive	ENSG00000257949	-0.18493	0.0207608	5.21176e-19	4.14308e-14
chr17	5423991	5424005	T	CD4_Naive	ENSG00000263272	-0.525469	0.0275847	6.65818e-81	2.38423e-56
chr17	47901149	47901163	T	CD4_Naive	ENSG00000264920	0.448529	0.0291226	1.60213e-53	1.68336e-37
chr17	58293828	58293841	T	CD4_Naive	ENSG00000265148	-0.351963	0.0183902	1.20373e-81	9.53003e-10
chr17	75586399	75586422	T	CD4_Naive	ENSG00000266714	0.25584	0.0135693	2.71168e-79	2.44841e-52
chr17	62017219	62017237	A	CD4_Naive	ENSG00000285879	0.195707	0.0221955	1.17125e-18	3.77669e-20
chr17	68029449	68029467	AAAGAA	CD4_Naive	ENSG00000290646	-0.550394	0.0308083	2.20469e-71	2.63345e-36
chr17	64803820	64803839	A	CD4_Naive	ENSG00000291117	-0.403334	0.0321806	4.89752e-36	9.93053e-09
chr17	64977939	64977952	T	CD4_Naive	ENSG00000291140	-0.624793	0.0202306	1.98019e-209	1.13481e-11
chr18	11984967	11984985	A	CD4_Naive	ENSG00000141401	0.0707508	0.00957722	1.49726e-13	1.60127e-11
chr18	45979154	45979166	TCT	CD4_Naive	ENSG00000152229	-0.596271	0.0253119	1.0651e-122	3.62906e-19
chr18	9156137	9156155	A	CD4_Naive	ENSG00000263847	-0.121554	0.00818461	6.79956e-50	6.42614e-13
chr19	57771300	57771315	A	CD4_Naive	ENSG00000083828	0.363575	0.014678	1.88548e-135	4.89063e-75
chr19	48839945	48839958	A	CD4_Naive	ENSG00000087076	-0.259336	0.025958	1.67594e-23	1.28684e-24
chr19	34689438	34689453	A	CD4_Naive	ENSG00000089335	0.671476	0.0335666	5.05721e-89	6.46485e-70
chr19	8489490	8489508	A	CD4_Naive	ENSG00000099785	-0.267123	0.0200064	1.15526e-40	2.70301e-28
chr19	2406319	2406337	ATTTT	CD4_Naive	ENSG00000099800	0.36798	0.0292722	3.04849e-36	2.53992e-13
chr19	49078318	49078327	A	CD4_Naive	ENSG00000104852	-0.367702	0.0375772	1.30285e-22	3.40932e-16
chr19	49964397	49964409	T	CD4_Naive	ENSG00000105053	0.385114	0.035283	9.77458e-28	3.51749e-08
chr19	41961258	41961279	T	CD4_Naive	ENSG00000105404	-0.133957	0.0136175	7.79291e-23	1.73603e-12
chr19	5909484	5909497	T	CD4_Naive	ENSG00000105519	-0.227725	0.0248023	4.24666e-20	6.48785e-17
chr19	19721962	19721980	A	CD4_Naive	ENSG00000105708	0.264666	0.0215944	1.55535e-34	1.30344e-40
chr19	35652610	35652625	T	CD4_Naive	ENSG00000126246	-0.204007	0.016858	1.03719e-33	5.71702e-21
chr19	17381308	17381324	T	CD4_Naive	ENSG00000130303	-0.204223	0.0149543	1.84599e-42	8.64464e-23
chr19	17311166	17311178	T	CD4_Naive	ENSG00000130312	-0.291426	0.0217378	5.54339e-41	7.46346e-62
chr19	18345725	18345745	A	CD4_Naive	ENSG00000130517	0.13962	0.0154934	2.03137e-19	3.60346e-17
chr19	49505775	49505787	A	CD4_Naive	ENSG00000142534	-0.319968	0.0301678	2.78615e-26	4.09962e-21
chr19	46595778	46595794	A	CD4_Naive	ENSG00000160014	-0.291038	0.0233439	1.12419e-35	7.75251e-11
chr19	46596220	46596239	T	CD4_Naive	ENSG00000167414	-0.243106	0.0181266	5.17069e-41	1.29541e-30
chr19	4426167	4426185	T	CD4_Naive	ENSG00000167670	-0.266726	0.0249196	9.80608e-27	9.2486e-16
chr19	52658136	52658153	A	CD4_Naive	ENSG00000167766	0.516072	0.0285295	3.88485e-73	1.49279e-56
chr19	54230832	54230868	TG	CD4_Naive	ENSG00000170889	-0.0586238	0.00692979	2.68093e-17	3.18249e-09
chr19	9383314	9383332	A	CD4_Naive	ENSG00000174652	-0.464462	0.0250552	1.02843e-76	6.87999e-34
chr19	2406319	2406337	ATTTT	CD4_Naive	ENSG00000178297	0.374982	0.0360136	2.18013e-25	2.8117e-18
chr19	36421080	36421092	A	CD4_Naive	ENSG00000181007	-0.379386	0.0461118	1.91138e-16	1.73964e-12
chr19	21411719	21411732	A	CD4_Naive	ENSG00000182141	0.617236	0.0259928	1.19561e-124	5.33377e-101
chr19	52953392	52953403	A	CD4_Naive	ENSG00000182986	0.201629	0.0148741	7.33416e-42	1.17529e-21
chr19	3760746	3760763	A	CD4_Naive	ENSG00000183617	0.4766	0.0222512	8.87761e-102	4.95863e-36
chr19	45761129	45761142	T	CD4_Naive	ENSG00000185800	-0.25008	0.0260969	9.449e-22	7.53754e-13
chr19	57370957	57370970	T	CD4_Naive	ENSG00000186230	-0.636604	0.0258206	3.26079e-134	6.13099e-80
chr19	52781157	52781172	T	CD4_Naive	ENSG00000189190	-0.416078	0.0362428	1.65695e-30	2.70684e-28
chr19	865119	865133	A	CD4_Naive	ENSG00000197766	0.446221	0.0276645	1.57736e-58	1.08878e-39
chr19	12251329	12251344	A	CD4_Naive	ENSG00000197857	0.250491	0.0157056	2.88817e-57	1.36578e-35
chr19	53269389	53269405	T	CD4_Naive	ENSG00000197928	0.54818	0.0292888	3.64349e-78	1.15994e-46
chr19	22737060	22737096	AAAG	CD4_Naive	ENSG00000229676	0.514755	0.032412	8.49848e-57	1.71926e-27
chr19	18183031	18183048	T	CD4_Naive	ENSG00000254858	-0.128604	0.0178716	6.20145e-13	1.21134e-09
chr19	47262210	47262231	T	CD4_Naive	ENSG00000257704	-0.101966	0.0118296	6.72057e-18	5.89864e-10
chr19	54968701	54968713	T	CD4_Naive	ENSG00000267265	0.0344909	0.00178103	1.50139e-83	2.09107e-36
chr19	5873386	5873397	A	CD4_Naive	ENSG00000267571	-0.39212	0.0295738	4e-40	2.24773e-17
chr19	34869810	34869842	AGGG	CD4_Naive	ENSG00000269086	-0.0636706	0.0110943	9.52151e-09	3.66753e-08
chr19	8275761	8275774	T	CD4_Naive	ENSG00000271717	0.118742	0.00662859	9.23453e-72	2.78417e-22
chr19	58287337	58287355	T	CD4_Naive	ENSG00000278129	0.126458	0.00894367	2.17232e-45	1.03978e-08
chr19	17381308	17381324	T	CD4_Naive	ENSG00000282851	-0.201843	0.0176919	3.78154e-30	1.66445e-16
chr19	56571775	56571796	T	CD4_Naive	ENSG00000286125	-0.15224	0.0237228	1.38595e-10	3.28246e-08
chr19	57309296	57309309	A	CD4_Naive	ENSG00000288899	0.376671	0.0301044	6.40738e-36	7.71493e-25
chr19	42136186	42136204	T	CD4_Naive	ENSG00000289115	-0.246598	0.0269911	6.46451e-20	4.8406e-12
chr19	37573668	37573685	A	CD4_Naive	ENSG00000290988	-0.254644	0.0258105	5.851e-23	3.1658e-13
chr2	37158193	37158211	A	CD4_Naive	ENSG00000055332	-0.167021	0.0134726	2.71091e-35	3.10786e-09
chr2	189835906	189835928	A	CD4_Naive	ENSG00000064933	0.181958	0.0137868	9.01612e-40	1.66659e-14
chr2	53953487	53953507	A	CD4_Naive	ENSG00000068878	0.230259	0.020207	4.42745e-30	1.82297e-17
chr2	70657006	70657023	AT	CD4_Naive	ENSG00000075340	-0.224356	0.0200563	4.75962e-29	1.15689e-11
chr2	178192725	178192740	T	CD4_Naive	ENSG00000079156	-0.12452	0.00721967	1.17237e-66	3.24592e-30
chr2	119895916	119895931	A	CD4_Naive	ENSG00000088179	-0.310558	0.0138372	1.47161e-111	5.45969e-30
chr2	190880872	190880920	AGC	CD4_Naive	ENSG00000115419	-0.0443671	0.00352079	2.07258e-36	1.61354e-10
chr2	61875582	61875601	A	CD4_Naive	ENSG00000115484	0.128192	0.0158549	6.20012e-16	4.68314e-08
chr2	42323771	42323784	A	CD4_Naive	ENSG00000115944	-0.364801	0.0215229	1.94283e-64	2.94684e-63
chr2	47874867	47874887	T	CD4_Naive	ENSG00000116062	-0.163476	0.018018	1.15846e-19	1.19188e-11
chr2	73358008	73358028	A	CD4_Naive	ENSG00000116127	0.225398	0.0124264	1.57916e-73	6.72925e-23
chr2	151280848	151280861	T	CD4_Naive	ENSG00000123609	0.490482	0.0249614	5.82239e-86	1.06877e-22
chr2	86161512	86161531	T	CD4_Naive	ENSG00000132305	0.291901	0.0187012	6.35353e-55	2.50839e-45
chr2	225053895	225053906	T	CD4_Naive	ENSG00000135905	-0.0681601	0.00404316	9.1415e-64	1.07848e-10
chr2	218484623	218484649	AAC	CD4_Naive	ENSG00000135913	0.665721	0.0636916	1.43061e-25	5.79847e-20
chr2	99056204	99056215	A	CD4_Naive	ENSG00000135951	0.528341	0.0282126	2.97571e-78	1.98185e-08
chr2	108603495	108603516	T	CD4_Naive	ENSG00000135968	0.286169	0.00845514	4.20878e-251	4.80995e-100
chr2	97097406	97097415	C	CD4_Naive	ENSG00000135976	-0.458168	0.0323793	1.8665e-45	1.57996e-13
chr2	113461028	113461044	AT	CD4_Naive	ENSG00000136682	-0.565108	0.0322838	1.32609e-68	7.14023e-14
chr2	24910661	24910677	T	CD4_Naive	ENSG00000138031	0.193168	0.0142845	1.14568e-41	4.42945e-08
chr2	65232997	65233013	T	CD4_Naive	ENSG00000138071	-0.230056	0.0245386	6.90194e-21	1.40944e-17
chr2	169564952	169564970	T	CD4_Naive	ENSG00000138399	-0.0902208	0.00975845	2.34353e-20	3.34684e-17
chr2	240533718	240533756	AC	CD4_Naive	ENSG00000144504	0.120055	0.0098149	2.10068e-34	7.34423e-32
chr2	218603843	218603854	T	CD4_Naive	ENSG00000144580	-0.37207	0.0237373	2.25951e-55	3.65762e-25
chr2	662134	662151	A	CD4_Naive	ENSG00000151353	-0.190597	0.0151205	1.97551e-36	3.01399e-20
chr2	43632578	43632594	T	CD4_Naive	ENSG00000152527	0.532035	0.0239973	6.60382e-109	1.83721e-32
chr2	111994785	111994799	A	CD4_Naive	ENSG00000153214	-0.640865	0.0252111	1.51674e-142	9.44285e-122
chr2	160399525	160399538	T	CD4_Naive	ENSG00000153250	-0.508257	0.0275582	5.93597e-76	3.82493e-18
chr2	27382829	27382842	T	CD4_Naive	ENSG00000157992	0.589929	0.0269587	3.79706e-106	1.10895e-76
chr2	202958903	202958924	A	CD4_Naive	ENSG00000163596	0.227123	0.0155671	3.25754e-48	5.88684e-17
chr2	241710103	241710120	ATT	CD4_Naive	ENSG00000168395	0.324882	0.0264376	1.04254e-34	2.01829e-20
chr2	112503805	112503825	T	CD4_Naive	ENSG00000169629	0.100217	0.0062189	2.00644e-58	3.10447e-39
chr2	968142	968151	T	CD4_Naive	ENSG00000172554	-0.264355	0.0271767	2.30645e-22	4.6174e-18
chr2	30435807	30435820	A	CD4_Naive	ENSG00000172954	-0.501001	0.0133227	0	3.56346e-126
chr2	131481435	131481453	T	CD4_Naive	ENSG00000173272	-0.337085	0.0175924	7.85436e-82	4.30493e-89
chr2	237800727	237800743	T	CD4_Naive	ENSG00000177483	0.391199	0.0384041	2.28063e-24	4.2712e-10
chr2	151280848	151280861	T	CD4_Naive	ENSG00000184898	-0.612784	0.0263864	2.63919e-119	5.24227e-34
chr2	74117757	74117763	T	CD4_Naive	ENSG00000217702	-0.549658	0.0361616	3.53369e-52	2.38536e-25
chr2	197746899	197746918	A	CD4_Naive	ENSG00000222017	-0.535659	0.0249986	7.39894e-102	2.5007e-23
chr2	195449829	195449844	A	CD4_Naive	ENSG00000223466	0.103562	0.00665893	1.53345e-54	6.29468e-28
chr2	197288019	197288036	A	CD4_Naive	ENSG00000231621	0.255908	0.0116626	1.01718e-106	3.24525e-202
chr2	95876853	95876875	A	CD4_Naive	ENSG00000232931	-0.0440161	0.00527267	6.94437e-17	5.94645e-13
chr2	241828903	241828925	ATA	CD4_Naive	ENSG00000233806	-0.6169	0.0467126	8.07107e-40	1.22747e-23
chr2	61146837	61146848	A	CD4_Naive	ENSG00000237651	-0.657223	0.0226514	4.29091e-185	2.40825e-88
chr2	200978464	200978491	T	CD4_Naive	ENSG00000240344	0.107876	0.00576284	3.45272e-78	2.23206e-42
chr2	61715319	61715341	T	CD4_Naive	ENSG00000289410	-0.0877482	0.0115333	2.77828e-14	1.34849e-09
chr2	73576624	73576637	T	CD4_Naive	ENSG00000290727	-0.531074	0.0326012	1.16237e-59	1.61239e-32
chr20	4989236	4989250	A	CD4_Naive	ENSG00000089057	-0.23503	0.0297542	2.81078e-15	2.36566e-08
chr20	5050779	5050824	ATTT	CD4_Naive	ENSG00000089063	0.124114	0.0113331	6.54064e-28	1.89898e-33
chr20	63990649	63990662	T	CD4_Naive	ENSG00000101161	0.371275	0.0179479	4.60779e-95	9.13638e-54
chr20	3966469	3966507	TG	CD4_Naive	ENSG00000101236	-0.0333195	0.0036043	2.36591e-20	6.54489e-09
chr20	25653146	25653161	T	CD4_Naive	ENSG00000130684	-0.199142	0.0305626	7.22692e-11	6.22098e-09
chr20	49251842	49251858	T	CD4_Naive	ENSG00000177410	-0.180274	0.0218749	1.70631e-16	3.13218e-08
chr20	38530891	38530906	T	CD4_Naive	ENSG00000196756	-0.614368	0.0291555	1.43371e-98	9.77805e-24
chr20	63597164	63597179	T	CD4_Naive	ENSG00000197457	0.164287	0.00870943	2.29371e-79	4.3569e-27
chr20	35756271	35756281	A	CD4_Naive	ENSG00000214078	-0.367813	0.0189767	1.08806e-83	7.02991e-32
chr20	3809879	3809889	T	CD4_Naive	ENSG00000275491	-0.255166	0.0266338	9.65547e-22	3.27349e-19
chr21	33296953	33296973	A	CD4_Naive	ENSG00000142166	-0.241478	0.0152044	8.43155e-57	1.06176e-08
chr21	29448350	29448359	T	CD4_Naive	ENSG00000156273	-0.582091	0.027397	3.54781e-100	2.84593e-32
chr21	36106712	36106722	G	CD4_Naive	ENSG00000159231	-0.286156	0.0114871	5.64035e-137	3.30079e-38
chr21	36965918	36965938	TGTTT	CD4_Naive	ENSG00000159267	-0.552301	0.0289347	3.18597e-81	1.52463e-18
chr21	46171428	46171445	A	CD4_Naive	ENSG00000160284	0.312377	0.0123817	1.92714e-140	8.33956e-75
chr21	46632746	46632759	A	CD4_Naive	ENSG00000160310	-0.710034	0.02703	4.40356e-152	4.3312e-16
chr21	29448350	29448359	T	CD4_Naive	ENSG00000171189	-0.595027	0.0276274	6.92165e-103	4.46309e-82
chr21	46271326	46271344	T	CD4_Naive	ENSG00000182362	0.491804	0.0287438	1.25193e-65	3.8683e-60
chr21	37081865	37081882	T	CD4_Naive	ENSG00000182670	-0.235582	0.0197303	7.31087e-33	1.2093e-23
chr21	33263854	33263872	T	CD4_Naive	ENSG00000223799	0.182364	0.0272599	2.23447e-11	6.47638e-09
chr21	33908169	33908190	A	CD4_Naive	ENSG00000237945	0.17841	0.00954764	6.39765e-78	3.20926e-63
chr21	34878169	34878182	A	CD4_Naive	ENSG00000286153	0.178462	0.02084	1.09527e-17	1.21218e-13
chr22	23991004	23991027	AAT	CD4_Naive	ENSG00000099977	0.130093	0.00815481	2.71744e-57	4.54305e-18
chr22	26521097	26521110	T	CD4_Naive	ENSG00000100109	-0.163785	0.0227873	6.59709e-13	6.6924e-11
chr22	28776587	28776601	T	CD4_Naive	ENSG00000100219	-0.754086	0.0334428	1.38738e-112	1.99033e-09
chr22	46759957	46759975	T	CD4_Naive	ENSG00000100422	-0.151154	0.0136939	2.50282e-28	2.85365e-08
chr22	31964769	31964784	TTTG	CD4_Naive	ENSG00000128245	0.326333	0.0144574	8.17717e-113	1.14579e-43
chr22	42064476	42064495	A	CD4_Naive	ENSG00000183172	0.872905	0.0258604	9.1601e-250	4.58845e-62
chr22	44029917	44029935	AAAAG	CD4_Naive	ENSG00000188677	1.17362	0.0679789	8.71801e-67	2.03364e-14
chr22	31109544	31109562	T	CD4_Naive	ENSG00000198832	0.176831	0.0185294	1.38411e-21	7.28953e-13
chr22	49652155	49652171	A	CD4_Naive	ENSG00000212939	0.533104	0.0259387	7.30926e-94	2.03586e-78
chr22	49652155	49652171	A	CD4_Naive	ENSG00000235111	0.565775	0.0239905	5.71816e-123	4.5248e-89
chr22	30960808	30960827	A	CD4_Naive	ENSG00000235989	0.104279	0.0126166	1.39446e-16	1.84297e-19
chr22	46759957	46759975	T	CD4_Naive	ENSG00000260708	-0.366049	0.0107223	1.95153e-255	7.2507e-205
chr22	40704415	40704424	T	CD4_Naive	ENSG00000289292	-0.0667338	0.00279625	6.99306e-126	6.40612e-58
chr22	23658422	23658433	T	CD4_Naive	ENSG00000291299	-0.588593	0.0244801	9.71424e-128	1.93769e-95
chr3	50028064	50028077	T	CD4_Naive	ENSG00000004534	-0.193689	0.015791	1.38316e-34	4.15974e-11
chr3	150037606	150037614	AGAA	CD4_Naive	ENSG00000070087	0.22128	0.0244375	1.3666e-19	2.96572e-12
chr3	38419579	38419603	AT	CD4_Naive	ENSG00000093217	-0.116531	0.00423168	6.21422e-167	5.10004e-25
chr3	122348793	122348813	A	CD4_Naive	ENSG00000114030	-0.355155	0.0277928	2.15767e-37	9.42977e-21
chr3	130961250	130961263	T	CD4_Naive	ENSG00000114670	-0.281862	0.0268392	8.46637e-26	4.23843e-12
chr3	123176467	123176491	ATTTT	CD4_Naive	ENSG00000121542	-0.212074	0.0153595	2.30198e-43	9.82996e-10
chr3	193684446	193684468	T	CD4_Naive	ENSG00000127249	0.146675	0.0135239	2.09174e-27	4.50061e-15
chr3	134471035	134471047	A	CD4_Naive	ENSG00000129055	0.343955	0.0249212	2.48983e-43	4.32317e-08
chr3	16357114	16357128	A	CD4_Naive	ENSG00000131378	0.0899073	0.0111895	9.36047e-16	3.25754e-17
chr3	150559498	150559518	T	CD4_Naive	ENSG00000144895	0.183347	0.0128786	5.43554e-46	1.0548e-32
chr3	32429296	32429311	T	CD4_Naive	ENSG00000153551	0.268745	0.0210276	2.10504e-37	2.53623e-15
chr3	141253692	141253705	A	CD4_Naive	ENSG00000155893	-0.37696	0.0203569	1.49041e-76	5.51689e-10
chr3	10282109	10282130	T	CD4_Naive	ENSG00000157017	-0.228547	0.0315868	4.63777e-13	1.31758e-08
chr3	136803660	136803677	T	CD4_Naive	ENSG00000158092	0.0732184	0.00948468	1.16644e-14	3.93808e-08
chr3	128673031	128673052	T	CD4_Naive	ENSG00000163902	-0.260265	0.0226435	1.41352e-30	7.98595e-09
chr3	41858509	41858529	T	CD4_Naive	ENSG00000168038	-0.335078	0.0153431	9.8757e-106	1.98705e-49
chr3	122663010	122663028	T	CD4_Naive	ENSG00000173193	0.129439	0.0100674	7.83486e-38	6.74853e-17
chr3	170026817	170026833	A	CD4_Naive	ENSG00000173890	0.781791	0.027999	1.4378e-171	5.39687e-111
chr3	11339309	11339328	AAAAG	CD4_Naive	ENSG00000197548	-2.76372	0.135428	1.43899e-92	4.30255e-09
chr3	123607806	123607816	ATATG	CD4_Naive	ENSG00000206527	-0.328392	0.0346694	2.74226e-21	2.46962e-09
chr3	45723950	45723984	AC	CD4_Naive	ENSG00000211456	0.271088	0.0215238	2.25518e-36	3.99045e-28
chr3	40344985	40345008	AAAC	CD4_Naive	ENSG00000223797	2.91828	0.107926	5.0737e-161	1.06771e-08
chr3	42603025	42603040	A	CD4_Naive	ENSG00000230084	-0.371769	0.0256047	9.11145e-48	7.09407e-13
chr3	113589529	113589551	T	CD4_Naive	ENSG00000239453	0.0940502	0.0111457	3.22124e-17	6.58266e-13
chr3	10261365	10261380	T	CD4_Naive	ENSG00000240288	-0.119356	0.0178465	2.26357e-11	3.31593e-08
chr3	139388626	139388645	T	CD4_Naive	ENSG00000248932	-0.259589	0.0266458	1.99221e-22	7.5884e-10
chr3	122438390	122438403	T	CD4_Naive	ENSG00000272758	-0.404985	0.033395	7.58885e-34	5.16464e-20
chr3	40365241	40365258	T	CD4_Naive	ENSG00000280739	-0.217916	0.0134941	1.15409e-58	5.493e-30
chr4	109657218	109657239	A	CD4_Naive	ENSG00000005059	0.106843	0.00774131	2.49065e-43	3.55434e-29
chr4	177440455	177440466	AT	CD4_Naive	ENSG00000038002	-0.875049	0.0706076	2.84762e-35	1.69633e-18
chr4	15666023	15666036	A	CD4_Naive	ENSG00000048342	-0.246665	0.0206195	5.57435e-33	3.18603e-27
chr4	128836737	128836754	T	CD4_Naive	ENSG00000077684	0.226495	0.0228433	3.57752e-23	1.78913e-12
chr4	40073597	40073612	T	CD4_Naive	ENSG00000078177	-0.346302	0.02173	3.53154e-57	6.21894e-30
chr4	10070049	10070060	A	CD4_Naive	ENSG00000109667	0.466297	0.0223941	2.71969e-96	1.11247e-80
chr4	151109898	151109916	A	CD4_Naive	ENSG00000109686	-0.171594	0.0149304	1.43116e-30	6.60925e-22
chr4	27029168	27029181	T	CD4_Naive	ENSG00000109689	-0.117506	0.00909688	3.60063e-38	2.51706e-12
chr4	185264995	185265005	T	CD4_Naive	ENSG00000109762	-0.980102	0.0214259	0	2.9316e-14
chr4	185264995	185265005	T	CD4_Naive	ENSG00000109771	-0.414653	0.0252238	1.00633e-60	2.12497e-23
chr4	88230308	88230318	T	CD4_Naive	ENSG00000118777	0.243018	0.00980123	1.02307e-135	1.65656e-52
chr4	40036690	40036706	A	CD4_Naive	ENSG00000121892	0.183755	0.0173373	3.01763e-26	2.15406e-09
chr4	55390792	55390809	T	CD4_Naive	ENSG00000134852	0.191704	0.0132633	2.37451e-47	9.41993e-19
chr4	75595203	75595219	T	CD4_Naive	ENSG00000138757	0.0936397	0.0109452	1.17515e-17	8.74517e-14
chr4	105701233	105701251	T	CD4_Naive	ENSG00000138780	-0.305548	0.0197051	3.15788e-54	2.80071e-10
chr4	106124998	106125015	A	CD4_Naive	ENSG00000145348	0.168864	0.0149488	1.37084e-29	4.22588e-09
chr4	151109898	151109916	A	CD4_Naive	ENSG00000145425	-0.255365	0.0217623	8.50479e-32	1.21338e-23
chr4	153814367	153814383	T	CD4_Naive	ENSG00000145428	0.244181	0.0140899	2.78337e-67	5.69323e-39
chr4	118641287	118641302	A	CD4_Naive	ENSG00000150961	0.288925	0.041649	4.00092e-12	2.5444e-10
chr4	2406371	2406376	A	CD4_Naive	ENSG00000159733	0.325552	0.0269714	1.51589e-33	2.39442e-23
chr4	152889500	152889536	AT	CD4_Naive	ENSG00000164144	-0.095207	0.00718422	4.38027e-40	1.61757e-17
chr4	185197102	185197123	A	CD4_Naive	ENSG00000164323	-0.24266	0.0240224	5.44574e-24	2.95439e-08
chr4	87064878	87064892	A	CD4_Naive	ENSG00000172493	0.172639	0.0190675	1.37702e-19	1.2079e-14
chr4	112160404	112160419	A	CD4_Naive	ENSG00000174749	-0.684545	0.0308751	6.4827e-109	2.98079e-83
chr4	7895852	7895875	T	CD4_Naive	ENSG00000196526	0.362053	0.0128386	5.80709e-175	8.9119e-84
chr4	38677878	38677916	TG	CD4_Naive	ENSG00000231160	-0.140451	0.0080888	1.55546e-67	2.07747e-31
chr4	1632163	1632181	A	CD4_Naive	ENSG00000244459	0.339738	0.0201262	6.26934e-64	6.912e-47
chr4	189946311	189946326	A	CD4_Naive	ENSG00000245685	0.267683	0.00807677	7.31574e-241	3.37126e-39
chr4	73213031	73213047	A	CD4_Naive	ENSG00000250220	-0.375209	0.02732	6.36748e-43	1.27883e-28
chr4	146188985	146189004	T	CD4_Naive	ENSG00000250673	-0.240424	0.0149825	6.00276e-58	1.13205e-13
chr4	118322549	118322565	A	CD4_Naive	ENSG00000269893	0.515893	0.02132	2.35725e-129	3.81224e-113
chr4	7895852	7895875	T	CD4_Naive	ENSG00000287164	0.265732	0.0144274	9.31458e-76	1.63713e-35
chr4	119360177	119360186	T	CD4_Naive	ENSG00000291203	0.626194	0.0273109	2.42116e-116	7.52986e-27
chr5	6622847	6622861	A	CD4_Naive	ENSG00000037474	-0.278844	0.0164788	3.13343e-64	2.46081e-38
chr5	65565807	65565826	A	CD4_Naive	ENSG00000049192	0.387946	0.0112359	3.12621e-261	3.7246e-32
chr5	137910795	137910806	A	CD4_Naive	ENSG00000078795	0.297283	0.0275505	3.81801e-27	8.56845e-18
chr5	65634736	65634750	A	CD4_Naive	ENSG00000113593	-0.628612	0.0250944	1.75226e-138	2.15602e-54
chr5	134853360	134853380	A	CD4_Naive	ENSG00000113621	0.307148	0.0223242	4.52853e-43	5.57431e-17
chr5	168548035	168548067	AC	CD4_Naive	ENSG00000113643	-0.0732348	0.00587057	1.02336e-35	4.58061e-19
chr5	136137017	136137037	T	CD4_Naive	ENSG00000113658	-0.384016	0.0147479	1.80263e-149	8.12421e-128
chr5	65550174	65550199	A	CD4_Naive	ENSG00000123219	-0.122291	0.00208159	0	1.24809e-263
chr5	112866116	112866131	T	CD4_Naive	ENSG00000129625	0.441567	0.0264248	1.10267e-62	2.99166e-22
chr5	71067124	71067135	A	CD4_Naive	ENSG00000145736	-0.464293	0.0250504	1.09027e-76	6.45176e-23
chr5	176378892	176378912	A	CD4_Naive	ENSG00000146066	-0.0976501	0.00924385	4.38534e-26	1.53377e-19
chr5	36213618	36213632	AT	CD4_Naive	ENSG00000152620	-0.0643163	0.00640299	9.6903e-24	3.59527e-12
chr5	56897456	56897488	T	CD4_Naive	ENSG00000155542	0.173456	0.0144057	2.16877e-33	1.09913e-19
chr5	126954199	126954222	T	CD4_Naive	ENSG00000164241	0.245585	0.0197692	1.97055e-35	3.34945e-24
chr5	96939216	96939231	T	CD4_Naive	ENSG00000164308	0.93537	0.0209282	0	1.65795e-118
chr5	74839522	74839541	T	CD4_Naive	ENSG00000164346	-0.429362	0.0237454	4.42819e-73	9.7845e-37
chr5	177313281	177313295	T	CD4_Naive	ENSG00000169230	-0.275611	0.0201988	2.1656e-42	9.33382e-28
chr5	77786471	77786482	C	CD4_Naive	ENSG00000171530	-0.110503	0.00802451	3.82229e-43	9.66532e-18
chr5	74569117	74569126	TC	CD4_Naive	ENSG00000171617	0.669785	0.0417501	6.42829e-58	3.47233e-14
chr5	151159329	151159340	T	CD4_Naive	ENSG00000197043	0.443772	0.0232299	2.36041e-81	3.78036e-17
chr5	132339475	132339503	AC	CD4_Naive	ENSG00000197208	0.0872159	0.0066716	4.71568e-39	6.36536e-21
chr5	109392560	109392578	A	CD4_Naive	ENSG00000198961	-0.107093	0.014273	6.22988e-14	7.91753e-09
chr5	128098477	128098485	T	CD4_Naive	ENSG00000245937	0.173206	0.0197323	1.66695e-18	2.0661e-15
chr5	88384330	88384351	T	CD4_Naive	ENSG00000247828	-0.207996	0.0121071	3.77032e-66	8.72922e-44
chr5	70909082	70909096	T	CD4_Naive	ENSG00000249437	-1.3633	0.0463594	4.44085e-190	1.13986e-14
chr5	109392560	109392578	A	CD4_Naive	ENSG00000249476	-0.168209	0.0147329	3.42765e-30	3.01848e-08
chr5	176293747	176293763	A	CD4_Naive	ENSG00000250909	-0.231725	0.0307634	4.97826e-14	1.00394e-10
chr5	141989692	141989712	A	CD4_Naive	ENSG00000254099	0.144301	0.0118969	7.39159e-34	1.35659e-08
chr5	36925272	36925285	T	CD4_Naive	ENSG00000285967	0.279709	0.0278062	8.36356e-24	8.93798e-16
chr6	53263481	53263497	A	CD4_Naive	ENSG00000012660	0.177484	0.0281374	2.83089e-10	2.31675e-09
chr6	166955175	166955185	AC	CD4_Naive	ENSG00000026297	0.102545	0.00331184	1.69003e-210	3.57484e-62
chr6	26462029	26462038	T	CD4_Naive	ENSG00000026950	-0.444879	0.0344176	3.21386e-38	3.10385e-11
chr6	138371559	138371577	A	CD4_Naive	ENSG00000051620	-0.610169	0.0502705	6.66672e-34	1.31822e-40
chr6	149622132	149622146	T	CD4_Naive	ENSG00000055211	0.354686	0.0218118	1.86064e-59	4.47641e-25
chr6	34755484	34755502	A	CD4_Naive	ENSG00000065060	0.405743	0.0280652	2.25976e-47	3.7983e-36
chr6	166982379	166982399	T	CD4_Naive	ENSG00000071242	0.161045	0.00873731	7.29006e-76	8.78307e-22
chr6	108956534	108956551	A	CD4_Naive	ENSG00000080546	0.418212	0.0194208	7.44452e-103	8.90737e-37
chr6	116594116	116594131	T	CD4_Naive	ENSG00000111832	0.56814	0.0547808	3.35493e-25	2.77711e-20
chr6	13328502	13328520	TGCCGC	CD4_Naive	ENSG00000112137	0.0660631	0.00850568	8.04015e-15	3.00186e-12
chr6	134865345	134865363	T	CD4_Naive	ENSG00000112339	-0.219077	0.0293424	8.25141e-14	2.66286e-14
chr6	145732236	145732242	CG	CD4_Naive	ENSG00000112425	0.244627	0.018715	4.81545e-39	4.22878e-46
chr6	41912352	41912373	T	CD4_Naive	ENSG00000112578	0.29785	0.0168729	9.72354e-70	3.05053e-19
chr6	34767875	34767892	T	CD4_Naive	ENSG00000124562	-0.259304	0.0218693	1.97963e-32	2.68155e-09
chr6	167947175	167947192	T	CD4_Naive	ENSG00000130396	-0.285871	0.0153161	9.59725e-78	4.11451e-18
chr6	135352811	135352825	T	CD4_Naive	ENSG00000135541	-0.599687	0.0244809	1.6237e-132	4.52159e-20
chr6	5304656	5304660	TG	CD4_Naive	ENSG00000145982	0.216306	0.0181702	1.1215e-32	2.09141e-30
chr6	159784307	159784322	T	CD4_Naive	ENSG00000146457	-0.292215	0.0273926	1.44211e-26	1.15814e-16
chr6	2864506	2864530	A	CD4_Naive	ENSG00000170542	0.101722	0.00492458	8.61649e-95	4.83445e-50
chr6	32618784	32618796	AAAC	CD4_Naive	ENSG00000179344	0.643873	0.0363152	2.45502e-70	1.70346e-42
chr6	72552319	72552349	ATT	CD4_Naive	ENSG00000185760	-0.168612	0.00772457	1.25651e-105	6.9919e-124
chr6	44802324	44802330	AT	CD4_Naive	ENSG00000196284	-0.608181	0.0251596	4.28937e-129	1.08823e-30
chr6	37448210	37448230	A	CD4_Naive	ENSG00000198937	0.275178	0.0122323	4.53534e-112	3.83868e-57
chr6	130061082	130061102	T	CD4_Naive	ENSG00000198945	0.26022	0.0136463	4.57513e-81	1.25524e-58
chr6	85602861	85602884	A	CD4_Naive	ENSG00000203875	-0.26474	0.00677214	0	2.47217e-197
chr6	29687668	29687682	T	CD4_Naive	ENSG00000214922	0.383413	0.024562	6.2226e-55	3.68163e-34
chr6	2864506	2864530	A	CD4_Naive	ENSG00000230438	0.0977375	0.00492001	8.12342e-88	5.15757e-72
chr6	139192780	139192792	A	CD4_Naive	ENSG00000231329	-0.200723	0.0202201	3.17908e-23	3.73392e-21
chr6	30278718	30278741	T	CD4_Naive	ENSG00000270604	-0.116905	0.0082051	4.62573e-46	3.36101e-38
chr6	31399532	31399553	AAAAACA	CD4_Naive	ENSG00000272221	0.366099	0.0279161	2.72867e-39	5.33886e-20
chr6	156387228	156387237	T	CD4_Naive	ENSG00000285797	-0.575362	0.0268262	4.78847e-102	5.23401e-28
chr6	44877468	44877487	A	CD4_Naive	ENSG00000286417	-0.355729	0.0134402	2.29167e-154	1.03217e-16
chr6	159663357	159663372	AT	CD4_Naive	ENSG00000286533	-0.390417	0.0218769	3.09968e-71	1.50211e-19
chr6	156387228	156387237	T	CD4_Naive	ENSG00000287092	-0.711248	0.0261974	2.5635e-162	7.70974e-45
chr6	149115110	149115127	A	CD4_Naive	ENSG00000289359	0.154558	0.0234572	4.4294e-11	1.01931e-08
chr6	57975416	57975444	ATATCT	CD4_Naive	ENSG00000290555	0.922213	0.0731736	2.03069e-36	6.15917e-19
chr7	157148731	157148749	T	CD4_Naive	ENSG00000009335	0.296149	0.0185624	2.66114e-57	1.1283e-11
chr7	87628572	87628584	TGCG	CD4_Naive	ENSG00000105784	0.714847	0.0517385	2.02549e-43	1.4612e-36
chr7	156783998	156784012	T	CD4_Naive	ENSG00000105983	-0.326031	0.0213036	7.18388e-53	4.3525e-31
chr7	50742257	50742273	ACGC	CD4_Naive	ENSG00000106070	-0.418295	0.0175319	8.14367e-126	6.93512e-20
chr7	43677800	43677825	A	CD4_Naive	ENSG00000106605	-0.0956871	0.00910713	8.03473e-26	5.00904e-12
chr7	100442787	100442805	A	CD4_Naive	ENSG00000121716	0.498552	0.0330565	2.13302e-51	6.35501e-41
chr7	33033895	33033909	T	CD4_Naive	ENSG00000122643	0.323257	0.0245232	1.11906e-39	3.10407e-09
chr7	66147341	66147356	A	CD4_Naive	ENSG00000126522	-0.229798	0.0269072	1.3374e-17	4.28725e-09
chr7	91900568	91900585	T	CD4_Naive	ENSG00000127989	0.0981504	0.00947709	3.90627e-25	1.68572e-09
chr7	50436705	50436720	T	CD4_Naive	ENSG00000132436	0.441997	0.0230674	7.82463e-82	7.83173e-37
chr7	150510022	150510037	T	CD4_Naive	ENSG00000133574	0.250887	0.0147271	4.46532e-65	2.31654e-51
chr7	77230494	77230519	TG	CD4_Naive	ENSG00000135205	-0.486753	0.0304694	1.90455e-57	1.35955e-75
chr7	28218625	28218641	A	CD4_Naive	ENSG00000153814	0.464164	0.0206424	5.69161e-112	3.97034e-19
chr7	66839260	66839284	ATATCTAT	CD4_Naive	ENSG00000154710	-0.216786	0.0275322	3.43755e-15	4.70406e-08
chr7	98100994	98101013	T	CD4_Naive	ENSG00000164715	-0.264728	0.022966	9.64813e-31	2.05542e-16
chr7	149872075	149872097	T	CD4_Naive	ENSG00000171130	0.138744	0.00752554	6.7016e-76	5.35153e-27
chr7	111277566	111277584	A	CD4_Naive	ENSG00000184903	-0.465123	0.0254014	6.76747e-75	4.35464e-15
chr7	64688257	64688274	T	CD4_Naive	ENSG00000196247	-0.31516	0.0239806	1.88429e-39	1.89357e-22
chr7	44809474	44809490	T	CD4_Naive	ENSG00000196262	0.228143	0.0136564	1.1863e-62	1.44341e-11
chr7	22825352	22825367	T	CD4_Naive	ENSG00000196683	0.355467	0.0209182	9.2194e-65	1.6024e-59
chr7	112288951	112288979	A	CD4_Naive	ENSG00000198839	0.0654076	0.00747263	2.07834e-18	1.17686e-14
chr7	154944982	154945003	T	CD4_Naive	ENSG00000214106	-0.146469	0.0160004	5.4812e-20	5.38613e-14
chr7	66607828	66607847	A	CD4_Naive	ENSG00000226824	-0.123645	0.0160305	1.22768e-14	3.35768e-12
chr7	38192944	38192953	T	CD4_Naive	ENSG00000227191	-0.458437	0.0445056	6.99916e-25	3.04385e-16
chr7	6700289	6700301	A	CD4_Naive	ENSG00000228010	-0.392144	0.0344903	5.92112e-30	2.75445e-11
chr7	44982515	44982530	A	CD4_Naive	ENSG00000232956	0.109122	0.0117977	2.2556e-20	4.38551e-10
chr7	64405231	64405250	T	CD4_Naive	ENSG00000234444	-0.284865	0.0128823	2.37588e-108	3.06795e-62
chr7	5128214	5128235	A	CD4_Naive	ENSG00000290673	-0.569847	0.0177274	1.03634e-226	1.52889e-90
chr7	44038351	44038362	T	CD4_Naive	ENSG00000290758	-0.327863	0.0324587	5.4714e-24	3.14486e-14
chr7	64960454	64960468	A	CD4_Naive	ENSG00000290860	-0.275386	0.0210435	3.93169e-39	3.34779e-16
chr7	5128214	5128235	A	CD4_Naive	ENSG00000291037	-0.571095	0.0176158	1.45623e-230	5.75875e-39
chr7	100199899	100199916	A	CD4_Naive	ENSG00000291122	0.3761	0.0150231	2.56055e-138	6.82146e-46
chr7	65732580	65732595	A	CD4_Naive	ENSG00000291124	-0.363334	0.0421271	6.42615e-18	9.41817e-15
chr8	144383886	144383910	T	CD4_Naive	ENSG00000071894	0.148106	0.0135019	5.37074e-28	6.81553e-15
chr8	17877613	17877625	A	CD4_Naive	ENSG00000078674	0.539087	0.0286701	7.12569e-79	9.54808e-09
chr8	11839486	11839500	A	CD4_Naive	ENSG00000079459	0.7266	0.0273391	1.24055e-155	1.05207e-104
chr8	26592462	26592489	T	CD4_Naive	ENSG00000092964	-0.186605	0.0149432	8.72509e-36	2.89712e-11
chr8	100311717	100311739	A	CD4_Naive	ENSG00000104450	0.159712	0.0124297	8.69125e-38	4.74669e-19
chr8	81866076	81866095	T	CD4_Naive	ENSG00000104497	-0.107036	0.00817113	3.32549e-39	9.06567e-09
chr8	23214485	23214497	A	CD4_Naive	ENSG00000104689	-0.397259	0.0328629	1.21662e-33	6.50521e-12
chr8	27489349	27489361	T	CD4_Naive	ENSG00000120915	0.489995	0.0576844	1.98921e-17	1.09577e-13
chr8	132718398	132718415	T	CD4_Naive	ENSG00000129295	-0.236384	0.0159574	1.19933e-49	1.51517e-64
chr8	85144444	85144474	AT	CD4_Naive	ENSG00000133740	0.0678517	0.00902475	5.54486e-14	1.3511e-09
chr8	11532178	11532185	A	CD4_Naive	ENSG00000136573	-0.463658	0.0315497	6.82745e-49	2.1316e-09
chr8	119906297	119906309	A	CD4_Naive	ENSG00000155792	0.2219	0.0141368	1.59431e-55	1.80186e-19
chr8	17054741	17054757	T	CD4_Naive	ENSG00000155970	-0.147646	0.0135314	1.01753e-27	8.63166e-09
chr8	123423870	123423890	ATT	CD4_Naive	ENSG00000156795	-0.270809	0.027949	3.34485e-22	1.82703e-10
chr8	144422014	144422027	A	CD4_Naive	ENSG00000160948	0.205104	0.0135337	7.01711e-52	1.36852e-21
chr8	144784458	144784477	A	CD4_Naive	ENSG00000161016	0.316426	0.0189264	9.56313e-63	1.58416e-67
chr8	42551311	42551329	A	CD4_Naive	ENSG00000168575	0.283723	0.0254119	6.04988e-29	9.06897e-22
chr8	142422730	142422746	A	CD4_Naive	ENSG00000171045	-0.233753	0.0150108	1.12247e-54	9.084e-36
chr8	33487428	33487442	T	CD4_Naive	ENSG00000172728	0.656299	0.0260352	3.26608e-140	1.33025e-53
chr8	42531985	42532000	T	CD4_Naive	ENSG00000176209	0.269885	0.0281284	8.41052e-22	4.19381e-22
chr8	144120230	144120250	T	CD4_Naive	ENSG00000179632	-0.124719	0.014194	1.53995e-18	4.32395e-09
chr8	143878356	143878394	ACCCGCCGCACCTGCCCGC	CD4_Naive	ENSG00000261150	-0.112449	0.010497	8.89207e-27	1.52206e-21
chr8	94413827	94413853	T	CD4_Naive	ENSG00000265817	-0.246692	0.0143781	5.52659e-66	4.00915e-10
chr8	77063058	77063076	T	CD4_Naive	ENSG00000288756	-0.389927	0.0226294	1.55562e-66	5.05953e-24
chr9	137549569	137549588	A	CD4_Naive	ENSG00000130653	0.540243	0.0347417	1.58448e-54	1.76339e-49
chr9	129892366	129892414	AC	CD4_Naive	ENSG00000136819	0.0661706	0.00672071	7.14906e-23	2.59028e-20
chr9	97955522	97955523	T	CD4_Naive	ENSG00000136932	-0.212773	0.0145256	1.38477e-48	8.61723e-18
chr9	37499506	37499509	T	CD4_Naive	ENSG00000137054	0.0326062	0.00335691	2.65047e-22	2.71732e-08
chr9	37262216	37262229	T	CD4_Naive	ENSG00000147905	0.285491	0.0170407	5.3449e-63	3.36001e-17
chr9	34359406	34359421	T	CD4_Naive	ENSG00000164978	0.334508	0.0165865	1.88927e-90	1.92335e-89
chr9	94611590	94611598	A	CD4_Naive	ENSG00000165140	0.419857	0.033013	4.70124e-37	2.62484e-09
chr9	111674979	111674991	T	CD4_Naive	ENSG00000165181	0.335181	0.0218045	2.51756e-53	2.81047e-36
chr9	125830845	125830850	T	CD4_Naive	ENSG00000167081	0.169072	0.00738054	3.88188e-116	3.09233e-49
chr9	95948791	95948808	A	CD4_Naive	ENSG00000182150	0.100477	0.00607768	2.15501e-61	2.54048e-12
chr9	95468642	95468655	T	CD4_Naive	ENSG00000185920	-0.322781	0.0285177	1.0615e-29	1.98641e-09
chr9	97255566	97255638	ATATATAATATACATTTTATGTATATTATATATTGT	CD4_Naive	ENSG00000197816	0.0297848	0.0043027	4.44231e-12	1.05888e-09
chr9	127432151	127432169	T	CD4_Naive	ENSG00000197958	0.23903	0.0331277	5.37684e-13	1.19186e-12
chr9	96693973	96693987	A	CD4_Naive	ENSG00000224848	0.284273	0.0366292	8.43779e-15	9.55381e-11
chr9	7170918	7170937	A	CD4_Naive	ENSG00000285688	0.278208	0.0155895	3.11228e-71	1.13707e-22
chr1	192554570	192554585	A	B_naive	ENSG00000090104	0.576504	0.031683	5.54918e-74	4.21966e-24
chr1	46356014	46356029	A	B_naive	ENSG00000117481	-0.547033	0.0236987	6.89206e-118	4.24215e-54
chr1	209827220	209827239	TCTTT	B_naive	ENSG00000117597	1.93793	0.142907	6.84016e-42	4.68402e-22
chr1	52881904	52881917	T	B_naive	ENSG00000121310	-0.277738	0.0142411	1.04429e-84	1.11969e-34
chr1	62870706	62870723	T	B_naive	ENSG00000125703	0.151766	0.0135381	3.62976e-29	3.80771e-10
chr1	63492775	63492794	AAAAC	B_naive	ENSG00000142856	0.728329	0.0265165	4.35438e-166	1.05549e-19
chr1	157569877	157569919	AC	B_naive	ENSG00000143297	-0.232496	0.00566608	0	2.84648e-121
chr1	28144366	28144396	ATGG	B_naive	ENSG00000169403	0.887735	0.150882	4.01303e-09	2.52755e-09
chr1	26315960	26315977	T	B_naive	ENSG00000176092	0.211568	0.00869958	1.22348e-130	1.83172e-105
chr1	25386842	25386878	AC	B_naive	ENSG00000187010	0.260172	0.00806037	1.42948e-228	4.40655e-09
chr1	207310746	207310765	T	B_naive	ENSG00000196352	0.26968	0.0235565	2.40066e-30	2.94046e-10
chr1	234383573	234383598	AC	B_naive	ENSG00000231663	0.12458	0.00838632	6.44594e-50	4.29378e-14
chr1	120940230	120940243	T	B_naive	ENSG00000287979	-0.427393	0.0236505	5.36922e-73	9.62288e-62
chr10	58400374	58400397	A	B_naive	ENSG00000072401	0.13264	0.0168179	3.09935e-15	2.73868e-10
chr10	17206194	17206200	A	B_naive	ENSG00000107611	0.0551486	0.00422983	7.43638e-39	1.50195e-21
chr10	27119821	27119833	A	B_naive	ENSG00000136758	0.174011	0.024085	5.01591e-13	2.36772e-09
chr10	119161412	119161427	AAC	B_naive	ENSG00000183605	0.161768	0.0238057	1.08055e-11	3.76072e-08
chr11	78435513	78435536	T	B_naive	ENSG00000033327	-0.216376	0.0127078	5.17844e-65	5.67836e-33
chr11	57528483	57528517	AT	B_naive	ENSG00000134809	0.191799	0.00651678	2.16929e-190	6.37256e-28
chr11	59106681	59106698	AGCGCGCGGCTCCCGCC	B_naive	ENSG00000189057	-0.0906866	0.00665294	2.61752e-42	8.49616e-09
chr11	78504434	78504456	T	B_naive	ENSG00000254420	-0.0752272	0.00678302	1.39466e-28	6.94633e-10
chr11	62561510	62561530	A	B_naive	ENSG00000254772	0.300283	0.0228774	2.34501e-39	2.51786e-24
chr11	14323980	14323993	A	B_naive	ENSG00000262655	-0.427282	0.0294732	1.25985e-47	1.95581e-13
chr12	27540064	27540079	T	B_naive	ENSG00000110841	0.440227	0.0286637	3.11304e-53	1.0576e-32
chr12	122586792	122586821	ATTT	B_naive	ENSG00000111011	-0.186549	0.0104389	1.9964e-71	1.37971e-42
chr12	96037856	96037865	TG	B_naive	ENSG00000111144	1.44924	0.10321	8.67292e-45	2.92082e-23
chr12	6880245	6880260	A	B_naive	ENSG00000111678	-0.391935	0.0273831	1.81503e-46	1.17292e-22
chr12	66293946	66293974	TTTTC	B_naive	ENSG00000127311	-1.18837	0.070167	2.42959e-64	3.94967e-13
chr12	31411040	31411057	T	B_naive	ENSG00000170456	0.292376	0.0157248	3.64039e-77	5.16991e-13
chr12	47079341	47079365	TTG	B_naive	ENSG00000179715	-0.1839	0.013162	2.30748e-44	1.4537e-16
chr12	56070304	56070314	T	B_naive	ENSG00000197728	-0.79566	0.0173383	0	8.37494e-88
chr13	99067870	99067886	T	B_naive	ENSG00000088387	-0.283793	0.0194932	5.14973e-48	1.63139e-10
chr13	50751908	50751915	T	B_naive	ENSG00000186047	0.159623	0.00765302	1.30414e-96	1.08396e-35
chr13	75539969	75539988	T	B_naive	ENSG00000188243	-0.167102	0.0167494	1.92908e-23	9.93479e-19
chr14	103411951	103411965	T	B_naive	ENSG00000075413	-0.140637	0.00989455	7.54393e-46	4.85171e-08
chr14	50113915	50113927	AAAACA	B_naive	ENSG00000100483	-0.288189	0.0144972	6.19367e-88	1.48693e-11
chr14	91820703	91820715	A	B_naive	ENSG00000133962	-0.445628	0.0265738	4.08594e-63	3.29996e-40
chr14	22968417	22968445	ATTTTTTTT	B_naive	ENSG00000257285	0.262859	0.0252952	2.70682e-25	6.52699e-11
chr15	80002655	80002679	A	B_naive	ENSG00000086666	-0.167236	0.0084768	1.22246e-86	1.67335e-08
chr15	40651296	40651312	A	B_naive	ENSG00000128891	-0.322937	0.0119998	1.59826e-159	3.53362e-63
chr15	80005782	80005816	AG	B_naive	ENSG00000140379	-0.0842857	0.00480714	7.95753e-69	1.28672e-21
chr15	98637264	98637285	T	B_naive	ENSG00000140443	0.119779	0.013084	5.45781e-20	4.93905e-10
chr15	85312197	85312212	T	B_naive	ENSG00000170776	-0.862319	0.02199	0	1.62327e-52
chr15	56214714	56214733	A	B_naive	ENSG00000181827	-0.0929187	0.00875361	2.54052e-26	2.38627e-26
chr15	90278231	90278251	T	B_naive	ENSG00000182768	-0.19989	0.0129787	1.60291e-53	7.74224e-44
chr15	63148201	63148215	A	B_naive	ENSG00000185088	0.290358	0.0453966	1.59468e-10	1.17556e-10
chr15	50367153	50367169	A	B_naive	ENSG00000244879	-0.470805	0.0142909	5.11202e-238	8.73933e-74
chr15	41389249	41389271	T	B_naive	ENSG00000247556	-0.294382	0.0255053	8.09945e-31	2.45773e-08
chr15	99812150	99812173	AT	B_naive	ENSG00000259363	0.0626258	0.0031671	5.00042e-87	2.85175e-16
chr16	12019581	12019591	AT	B_naive	ENSG00000234719	0.0899284	0.009181	1.18228e-22	5.36734e-14
chr17	10114696	10114733	AC	B_naive	ENSG00000007237	0.170255	0.0126551	2.93769e-41	7.54202e-12
chr17	46217110	46217131	A	B_naive	ENSG00000176681	-0.234808	0.0203769	1.00742e-30	7.13351e-09
chr17	36093837	36093866	AC	B_naive	ENSG00000275302	0.789793	0.0316149	9.67761e-138	5.40065e-09
chr17	36100994	36101007	T	B_naive	ENSG00000277632	-0.114473	0.00880275	1.15681e-38	8.43511e-13
chr19	41565563	41565571	ACAG	B_naive	ENSG00000007129	-0.210081	0.0243283	5.86013e-18	1.61561e-11
chr19	55002358	55002367	A	B_naive	ENSG00000088053	0.338584	0.0169042	3.03941e-89	5.33141e-11
chr19	39444555	39444576	T	B_naive	ENSG00000105193	-0.161109	0.0214857	6.45867e-14	1.19378e-08
chr19	48110531	48110558	AATCCGGTGCGGAGGCTTGGGCTCCGG	B_naive	ENSG00000105499	0.689667	0.0202087	2.90768e-255	2.12368e-141
chr19	49505775	49505787	A	B_naive	ENSG00000142534	-0.256984	0.0349435	1.91975e-13	4.52257e-09
chr19	49452713	49452722	T	B_naive	ENSG00000161618	-0.23353	0.0299164	5.89949e-15	2.49107e-09
chr19	21411719	21411732	A	B_naive	ENSG00000182141	0.456176	0.0317854	1.03892e-46	1.12266e-34
chr19	22037673	22037682	T	B_naive	ENSG00000197134	0.389847	0.0264052	2.49983e-49	2.15751e-15
chr19	9580488	9580501	A	B_naive	ENSG00000197961	-0.200157	0.0215693	1.69898e-20	9.80996e-12
chr19	37100994	37101010	T	B_naive	ENSG00000198453	-0.149688	0.0140597	1.80758e-26	1.05608e-17
chr19	27775881	27775893	T	B_naive	ENSG00000266977	-0.223145	0.020524	1.56068e-27	4.11637e-23
chr2	171812799	171812816	T	B_naive	ENSG00000077380	-0.169533	0.0141655	5.22435e-33	3.37884e-15
chr2	208293675	208293690	T	B_naive	ENSG00000115020	-0.38519	0.0358163	5.63706e-27	3.38513e-09
chr2	55381552	55381573	A	B_naive	ENSG00000115355	-0.199252	0.0137026	6.64051e-48	1.92828e-32
chr2	113425883	113425895	AT	B_naive	ENSG00000136682	-0.476521	0.030001	8.24435e-57	3.86492e-10
chr2	174396796	174396808	A	B_naive	ENSG00000144306	0.0915511	0.00710632	5.60742e-38	9.91483e-09
chr2	223818422	223818434	A	B_naive	ENSG00000152056	0.414812	0.00971311	0	1.30356e-226
chr2	134847855	134847868	T	B_naive	ENSG00000153086	-0.328723	0.0315423	1.97473e-25	5.28477e-09
chr2	131481435	131481453	T	B_naive	ENSG00000173272	-0.274163	0.013774	3.72917e-88	4.33021e-45
chr2	87091768	87091801	TTCC	B_naive	ENSG00000183281	-0.586749	0.0405412	1.79739e-47	1.24705e-11
chr2	190880872	190880920	AGC	B_naive	ENSG00000228509	0.0585427	0.00352886	8.27155e-62	1.30848e-17
chr2	196121689	196121713	T	B_naive	ENSG00000272211	-0.149756	0.00711999	3.26364e-98	3.09783e-49
chr20	47656887	47656911	T	B_naive	ENSG00000196562	0.0405719	0.00157501	2.50717e-146	4.25626e-70
chr22	23815534	23815542	AAAC	B_naive	ENSG00000099956	-0.231156	0.0306891	4.99033e-14	2.66676e-08
chr22	39868350	39868367	A	B_naive	ENSG00000100351	0.187073	0.020134	1.52222e-20	1.08801e-08
chr22	45364824	45364855	T	B_naive	ENSG00000100376	0.0938086	0.00319782	3.69587e-189	3.25896e-36
chr22	22308187	22308205	T	B_naive	ENSG00000274422	-0.0937208	0.00791415	2.36239e-32	9.20742e-10
chr22	23678846	23678863	A	B_naive	ENSG00000291299	0.15846	0.0089411	2.80096e-70	3.55977e-14
chr3	122389048	122389062	A	B_naive	ENSG00000114030	0.390874	0.0306978	3.87828e-37	1.20287e-22
chr3	179107271	179107292	A	B_naive	ENSG00000121879	-0.112188	0.0132971	3.25521e-17	5.81291e-09
chr3	58237472	58237504	CGGGGG	B_naive	ENSG00000163686	-0.134774	0.0116578	6.50437e-31	8.8772e-12
chr3	121782684	121782697	T	B_naive	ENSG00000173226	-0.526549	0.029265	2.23403e-72	5.12939e-42
chr3	40436587	40436600	A	B_naive	ENSG00000223797	-0.531626	0.0294518	7.78906e-73	8.52441e-39
chr3	193622226	193622247	T	B_naive	ENSG00000224855	0.0771773	0.00486466	1.10887e-56	7.05532e-14
chr3	156799741	156799767	A	B_naive	ENSG00000240875	-0.165673	0.0125887	1.4825e-39	8.90395e-18
chr3	152515362	152515366	CG	B_naive	ENSG00000243305	-0.356916	0.0198588	3.18695e-72	2.61783e-14
chr4	26881465	26881480	A	B_naive	ENSG00000109689	0.313278	0.014951	1.73613e-97	1.81435e-11
chr4	3039698	3039717	A	B_naive	ENSG00000251075	0.192467	0.0137025	8.14132e-45	3.74614e-14
chr5	71067124	71067135	A	B_naive	ENSG00000145736	-0.389064	0.0256026	3.74309e-52	7.35133e-14
chr5	73066575	73066594	T	B_naive	ENSG00000157107	0.239193	0.0179415	1.51126e-40	1.35007e-12
chr5	96898572	96898592	A	B_naive	ENSG00000164308	-0.17659	0.00780263	2.09441e-113	6.64248e-22
chr5	70909082	70909096	T	B_naive	ENSG00000249437	-1.14094	0.0485583	4.44225e-122	8.35653e-78
chr6	149600770	149600792	A	B_naive	ENSG00000055211	-0.223809	0.0127049	1.85665e-69	9.52431e-15
chr6	25396169	25396180	T	B_naive	ENSG00000079691	0.470981	0.0216012	2.15198e-105	1.96182e-53
chr6	7443553	7443559	TC	B_naive	ENSG00000096696	-0.534276	0.0121189	0	1.92716e-42
chr6	37698153	37698185	TTTCTC	B_naive	ENSG00000112139	0.321218	0.00730085	0	1.40307e-21
chr6	131306026	131306037	AC	B_naive	ENSG00000118507	0.135432	0.00946548	1.94917e-46	6.65895e-10
chr6	85428198	85428209	AAG	B_naive	ENSG00000135318	3.06683	0.131125	5.57886e-121	1.69026e-46
chr6	85672126	85672142	A	B_naive	ENSG00000203875	-0.75193	0.0189985	0	6.36062e-93
chr6	31553039	31553057	T	B_naive	ENSG00000204482	-0.439031	0.0287613	1.31517e-52	1.15078e-08
chr6	29934778	29934787	T	B_naive	ENSG00000206503	0.0601479	0.00275401	9.65111e-106	4.2136e-58
chr6	29701557	29701567	A	B_naive	ENSG00000214922	-0.464888	0.0326881	6.69646e-46	1.79848e-28
chr6	32327955	32327964	ATT	B_naive	ENSG00000225914	0.333431	0.0151082	6.20794e-108	1.87045e-19
chr6	30278718	30278741	T	B_naive	ENSG00000270604	-0.115921	0.00726481	2.56819e-57	1.72364e-21
chr6	99577296	99577307	T	B_naive	ENSG00000279170	0.616785	0.030422	2.16794e-91	6.66983e-23
chr6	30318765	30318784	A	B_naive	ENSG00000291097	-0.150678	0.0113427	2.86255e-40	6.52144e-15
chr7	30002896	30002914	T	B_naive	ENSG00000136193	-0.511233	0.0381005	4.74129e-41	1.17523e-12
chr7	45066901	45066918	T	B_naive	ENSG00000136280	0.207422	0.016806	5.37402e-35	2.88494e-20
chr7	2818759	2818775	A	B_naive	ENSG00000146535	0.213068	0.0124055	4.07102e-66	8.54634e-23
chr7	70212691	70212702	A	B_naive	ENSG00000158321	-0.371527	0.0358277	3.40147e-25	1.2613e-09
chr7	100227255	100227265	T	B_naive	ENSG00000213413	-0.21484	0.0135094	6.04058e-57	8.38266e-10
chr7	100227255	100227265	T	B_naive	ENSG00000291122	-0.325491	0.0131507	3.03752e-135	3.13482e-32
chr8	103298773	103298810	CCG	B_naive	ENSG00000164930	0.0963956	0.00678927	9.39548e-46	6.52952e-19
chr8	109492125	109492138	T	B_naive	ENSG00000205038	0.808333	0.0257618	4.148e-216	1.94755e-10
chr9	97916869	97916885	T	B_naive	ENSG00000136932	0.414696	0.0286752	2.11021e-47	8.17487e-20
chr9	112767756	112767761	T	B_naive	ENSG00000148158	-0.0615808	0.00659446	9.79373e-21	6.61737e-09
chr9	92750453	92750464	A	B_naive	ENSG00000185963	-0.776561	0.0254605	2.55369e-204	6.7641e-36
chr9	127457971	127457982	T	B_naive	ENSG00000197958	0.212026	0.0243549	3.15756e-18	2.22531e-11
chr1	11005935	11005949	T	CD4_TCM	ENSG00000009724	-0.493088	0.0338255	3.91248e-48	1.83244e-18
chr1	69713321	69713330	A	CD4_TCM	ENSG00000033122	0.647829	0.0319919	3.56981e-91	6.45512e-63
chr1	160586725	160586744	T	CD4_TCM	ENSG00000066294	0.197336	0.0210254	6.25711e-21	1.1877e-12
chr1	172524903	172524940	ATT	CD4_TCM	ENSG00000094975	-0.0368445	0.00393726	8.13313e-21	4.12774e-10
chr1	85235265	85235303	AAC	CD4_TCM	ENSG00000097096	0.314829	0.0283125	1.00527e-28	8.91393e-16
chr1	8029739	8029765	AC	CD4_TCM	ENSG00000116288	-0.250971	0.0120535	2.77038e-96	9.54049e-47
chr1	35183225	35183238	T	CD4_TCM	ENSG00000116560	0.084647	0.0102519	1.49716e-16	9.50225e-09
chr1	183611716	183611733	T	CD4_TCM	ENSG00000116701	-0.387937	0.0119406	1.53001e-231	1.69117e-09
chr1	119107671	119107698	AG	CD4_TCM	ENSG00000116874	-0.0314552	0.0025446	4.21983e-35	3.441e-09
chr1	85724054	85724066	T	CD4_TCM	ENSG00000117174	-0.430614	0.0290169	8.06374e-50	3.18466e-28
chr1	171688814	171688826	T	CD4_TCM	ENSG00000117533	-0.312138	0.0219186	5.1164e-46	3.76656e-26
chr1	96800395	96800414	T	CD4_TCM	ENSG00000117569	-0.211642	0.00822089	3.71784e-146	2.65585e-40
chr1	173522221	173522234	A	CD4_TCM	ENSG00000117592	-0.148682	0.00932081	2.77425e-57	1.63711e-23
chr1	209827240	209827254	T	CD4_TCM	ENSG00000117597	0.773013	0.0241518	8.8521e-225	5.1135e-55
chr1	25980611	25980632	AT	CD4_TCM	ENSG00000117632	-0.244493	0.0144008	1.20036e-64	4.74394e-29
chr1	27898544	27898561	T	CD4_TCM	ENSG00000130775	0.837502	0.0209205	0	3.37168e-126
chr1	109742736	109742749	T	CD4_TCM	ENSG00000134202	-0.413031	0.0134782	3.13528e-206	2.93138e-84
chr1	232981715	232981735	T	CD4_TCM	ENSG00000135778	-0.267854	0.00996037	2.72708e-159	3.75543e-32
chr1	150185753	150185762	T	CD4_TCM	ENSG00000136631	0.217532	0.0197219	2.73931e-28	2.0792e-08
chr1	21446446	21446494	TTCC	CD4_TCM	ENSG00000142794	-0.127035	0.00674436	3.8495e-79	7.05808e-29
chr1	63594960	63594975	A	CD4_TCM	ENSG00000142856	-0.190377	0.00501694	0	9.4755e-56
chr1	44719025	44719047	A	CD4_TCM	ENSG00000142937	-0.0939032	0.00678598	1.50668e-43	3.15874e-14
chr1	224427104	224427127	A	CD4_TCM	ENSG00000143771	-0.0419339	0.00340307	6.86641e-35	4.52168e-08
chr1	74105257	74105271	T	CD4_TCM	ENSG00000162620	0.350276	0.0220044	4.71547e-57	1.13709e-15
chr1	206920454	206920471	A	CD4_TCM	ENSG00000162892	-0.204238	0.0148544	5.13982e-43	9.45331e-17
chr1	231634921	231634931	A	CD4_TCM	ENSG00000162946	-0.916336	0.0225236	0	6.72583e-16
chr1	156319115	156319130	T	CD4_TCM	ENSG00000163468	-0.383017	0.0152479	3.05668e-139	2.74538e-77
chr1	39005307	39005323	A	CD4_TCM	ENSG00000168653	0.110013	0.00445611	1.43434e-134	1.47427e-34
chr1	109644304	109644319	T	CD4_TCM	ENSG00000168765	0.831517	0.0261235	2.47358e-222	1.2018e-131
chr1	6553849	6553864	AAAG	CD4_TCM	ENSG00000171680	-3.28675	0.169877	2.12383e-83	1.05036e-28
chr1	58473541	58473548	A	CD4_TCM	ENSG00000173406	-0.192811	0.00660862	3.94372e-187	5.97296e-42
chr1	235114439	235114456	T	CD4_TCM	ENSG00000173726	-0.0806528	0.00730556	2.45249e-28	2.08187e-10
chr1	169698470	169698495	TC	CD4_TCM	ENSG00000174175	0.158079	0.0174205	1.14369e-19	1.59263e-10
chr1	205634386	205634418	TTTTGTT	CD4_TCM	ENSG00000174514	0.203523	0.0227284	3.41081e-19	4.02825e-12
chr1	26315960	26315977	T	CD4_TCM	ENSG00000176092	0.195009	0.0076658	9.3846e-143	1.0603e-74
chr1	15887276	15887298	T	CD4_TCM	ENSG00000179743	-0.067318	0.0106777	2.89072e-10	4.98114e-08
chr1	25386842	25386879	AC	CD4_TCM	ENSG00000183726	0.104058	0.00540803	1.66436e-82	4.91888e-15
chr1	117464356	117464366	A	CD4_TCM	ENSG00000198162	0.10041	0.00333634	5.46689e-199	7.18312e-17
chr1	43455965	43455975	T	CD4_TCM	ENSG00000198198	-0.0751336	0.00486041	6.63623e-54	5.64793e-11
chr1	167584571	167584594	AAC	CD4_TCM	ENSG00000198771	-0.145165	0.00901915	2.75676e-58	7.26846e-19
chr1	25454402	25454417	TG	CD4_TCM	ENSG00000204178	0.261449	0.0152215	3.99265e-66	5.10108e-23
chr1	161002956	161002970	T	CD4_TCM	ENSG00000215845	0.32259	0.0123846	1.43184e-149	1.91153e-131
chr1	93338144	93338158	T	CD4_TCM	ENSG00000223745	0.194211	0.00921388	1.26432e-98	3.24667e-19
chr1	47370782	47370801	A	CD4_TCM	ENSG00000225762	-0.206858	0.0156568	7.47593e-40	5.24119e-11
chr1	46731580	46731597	A	CD4_TCM	ENSG00000228237	-0.103391	0.0139975	1.5087e-13	9.05201e-09
chr1	22064189	22064211	A	CD4_TCM	ENSG00000230068	0.136607	0.025995	1.47932e-07	3.55762e-08
chr1	110890581	110890601	AGAGAA	CD4_TCM	ENSG00000232811	0.634197	0.0391398	4.77261e-59	1.32071e-22
chr1	146053449	146053468	TTTG	CD4_TCM	ENSG00000233396	-1.92907	0.265917	4.03469e-13	4.56797e-11
chr1	25633535	25633549	T	CD4_TCM	ENSG00000233478	-0.357086	0.0331253	4.28564e-27	1.81008e-19
chr1	40518176	40518193	A	CD4_TCM	ENSG00000238287	0.297021	0.0234938	1.2299e-36	7.80784e-16
chr1	74174548	74174565	T	CD4_TCM	ENSG00000254685	-0.238593	0.0168801	2.32695e-45	7.66676e-40
chr1	206494986	206495006	A	CD4_TCM	ENSG00000261000	-0.233336	0.0112403	1.01925e-95	3.62148e-15
[truncated: 462 more rows]

## Sheet: README
Supplementary Table 7: List of candidate causal sc-eTRs with p-value <5e-8 post-conditioning on the lead SNV
The details for each column are:
chromosome (hg38): chromosome of the single-cell eTR
start coordinate (hg38): start coordinate of the single-cell eTR
end coordinate (hg38): end coordinate of the single-cell eTR
motif: motif of the single-cell eTR
cell_type: cell type-specificity of the single-cell eTR
egene: target gene of the single-cell eTR
effect size: effect size of the single-cell eTR
standard error: standard error of the single-cell eTR
p-value: p-value of the single-cell eTR
p-value post-conditioning on lead SNV: p-value of the single-cell eTR post-conditioning on the genotype of the lead SNV in the respective cis window.
