# Supplementary material for: Polymorphic tandem repeats influence cell type-specific gene expression across the human immune landscape
Source: bioRxiv. 2025 Apr 9:2024.11.02.621562. Preprint. [Version 2] doi: 10.1101/2024.11.02.621562 (PMC12026411; doi:10.1101/2024.11.02.621562)
Supplement: Supplement 2 [file media-2.zip › Supplementary Tables - final freeze/TableS1v1.0.xlsx]

## Sheet: TableS1
chromosome	start coordinate (hg38)	end coordinate (hg38)	motif	cell_type	eGene	nominal p-value	effect size	standard error
chr1	169960864	169960873	A	CD4_TCM	ENSG00000000457	5.08562e-20	-0.220801	0.0240991
chr1	169730325	169730335	A	CD4_TCM	ENSG00000000460	9.08281e-30	-0.360211	0.0317863
chr1	196693955	196693991	TG	CD4_TCM	ENSG00000000971	2.38424e-06	0.0483596	0.0102505
chr1	196693955	196693991	TG	CD4_TCM	ENSG00000000971	2.38424e-06	0.0483596	0.0102505
chr1	196693955	196693991	TG	CD4_TCM	ENSG00000000971	2.38424e-06	0.0483596	0.0102505
chr1	196693955	196693991	TG	CD4_TCM	ENSG00000000971	2.38424e-06	0.0483596	0.0102505
chr6	53498004	53498015	A	CD4_TCM	ENSG00000001084	5.12464e-06	0.137809	0.0302239
chr6	41179884	41179935	AC	CD4_TCM	ENSG00000001167	0.00567733	0.0188845	0.00682772
chr1	24396299	24396311	ATCT	CD4_TCM	ENSG00000001460	2.15704e-08	-0.197459	0.0352673
chr1	24506689	24506703	A	CD4_TCM	ENSG00000001461	3.4144e-21	-0.109759	0.0116157
chr6	46143107	46143126	AG	CD4_TCM	ENSG00000001561	6.48295e-12	-0.238788	0.0347651
chr7	92146614	92146628	A	CD4_TCM	ENSG00000001630	2.99975e-05	0.0504519	0.0120887
chr7	92136492	92136512	A	CD4_TCM	ENSG00000001631	1.27679e-05	-0.0310964	0.0071256
chr7	2037207	2037225	T	CD4_TCM	ENSG00000002822	7.31866e-27	0.632681	0.0589609
chr17	48111647	48111663	A	CD4_TCM	ENSG00000002919	2.39773e-08	0.0703162	0.0126003
chr12	8991657	8991666	A	CD4_TCM	ENSG00000003056	5.24374e-84	-0.318131	0.0163818
chr7	8145748	8145772	AT	CD4_TCM	ENSG00000003147	3.5392e-10	-0.0318326	0.00507445
chr2	201273058	201273075	T	CD4_TCM	ENSG00000003400	0.00141455	0.0583083	0.0182689
chr2	201150333	201150347	A	CD4_TCM	ENSG00000003402	5.5951e-09	-0.106404	0.0182561
chr2	37259052	37259064	A	CD4_TCM	ENSG00000003509	2.19222e-11	-0.0767597	0.0114693
chr17	28387216	28387236	TTTTC	CD4_TCM	ENSG00000004139	2.29349e-15	-0.44039	0.0555743
chr17	28352537	28352552	T	CD4_TCM	ENSG00000004142	0.00526418	0.0202369	0.0072523
chr3	129594869	129594881	A	CD4_TCM	ENSG00000004399	1.50709e-09	0.113945	0.0188538
chr4	15792467	15792482	AAAAG	CD4_TCM	ENSG00000004468	6.53488e-05	0.0897142	0.02247
chr3	49953222	49953237	T	CD4_TCM	ENSG00000004534	1.25172e-55	-0.286564	0.0182385
chr17	3888913	3888935	TG	CD4_TCM	ENSG00000004660	2.36801e-05	0.0761598	0.0180173
chr12	21486451	21486463	A	CD4_TCM	ENSG00000004700	2.13371e-23	0.295153	0.0296141
chr7	93330997	93331003	A	CD4_TCM	ENSG00000004766	6.81467e-05	0.0367371	0.00922425
chr7	96135858	96135878	T	CD4_TCM	ENSG00000004864	3.06037e-06	0.115871	0.0248292
chr17	7295475	7295495	TTTG	CD4_TCM	ENSG00000004975	0.000110952	-0.137633	0.0356072
chr7	26844493	26844510	AAC	CD4_TCM	ENSG00000005020	2.01828e-265	0.963099	0.027671
chr4	109715454	109715485	ATTT	CD4_TCM	ENSG00000005059	6.61949e-07	0.0462708	0.00930589
chr7	102467070	102467096	TG	CD4_TCM	ENSG00000005075	6.95474e-48	-0.0471668	0.00324437
chr17	43657173	43657188	T	CD4_TCM	ENSG00000005102	2.02124e-29	0.115161	0.0102256
chr17	34953318	34953342	AT	CD4_TCM	ENSG00000005156	3.92757e-05	0.0306791	0.00746142
chr12	47634855	47634867	ATTT	CD4_TCM	ENSG00000005175	1.6537e-12	0.336387	0.0476405
chr16	20889224	20889242	A	CD4_TCM	ENSG00000005187	1.42912e-05	-0.109394	0.0252099
chr16	57336492	57336524	AT	CD4_TCM	ENSG00000005194	0.000165896	-0.0136317	0.00361969
chr7	107114271	107114280	A	CD4_TCM	ENSG00000005249	1.92224e-05	0.209254	0.0489629
chr17	58381910	58381918	A	CD4_TCM	ENSG00000005379	0.000509212	0.0960166	0.0276238
chr2	75676466	75676479	T	CD4_TCM	ENSG00000005436	2.84184e-09	-0.213966	0.0360182
chr7	87375971	87375982	T	CD4_TCM	ENSG00000005469	2.57173e-21	-0.282187	0.0297702
chr7	105176621	105176634	AT	CD4_TCM	ENSG00000005483	9.50954e-30	0.0878964	0.00775905
chr11	3411203	3411220	T	CD4_TCM	ENSG00000005801	0.00153411	0.0803908	0.0253747
chr13	76944291	76944310	AGAAG	CD4_TCM	ENSG00000005812	7.14978e-08	-0.0463224	0.00859835
chr17	50108767	50108773	TCC	CD4_TCM	ENSG00000005882	1.4237e-33	-0.349617	0.0289527
chr17	50065679	50065699	TC	CD4_TCM	ENSG00000005884	3.17609e-07	-0.0750174	0.0146728
chr16	19493883	19493893	T	CD4_TCM	ENSG00000006007	3.17054e-07	0.15018	0.029372
chr19	18592614	18592628	T	CD4_TCM	ENSG00000006015	8.39519e-05	-0.0612228	0.0155671
chr17	45275482	45275504	A	CD4_TCM	ENSG00000006062	0.000221688	0.0249589	0.00675856
chr17	35707134	35707157	TTG	CD4_TCM	ENSG00000006125	7.87087e-19	0.105725	0.0119304
chr16	3273354	3273370	A	CD4_TCM	ENSG00000006194	0.000294797	-0.0971834	0.0268475
chr17	50552480	50552488	TTTC	CD4_TCM	ENSG00000006282	1.03897e-55	-0.574408	0.0365311
chr7	98220564	98220576	T	CD4_TCM	ENSG00000006453	3.74301e-10	0.0668192	0.0106665
chr7	140182802	140182816	A	CD4_TCM	ENSG00000006459	5.11798e-06	0.0596454	0.0130804
chr7	141602173	141602212	TG	CD4_TCM	ENSG00000006530	0.000126169	-0.0109432	0.00285439
chr7	77897293	77897311	T	CD4_TCM	ENSG00000006576	0.000482872	0.0964823	0.0276447
chr2	241299913	241299925	AAAC	CD4_TCM	ENSG00000006607	2.77042e-68	0.574768	0.0329146
chr7	30569035	30569043	T	CD4_TCM	ENSG00000006625	2.78502e-17	0.210288	0.0248707
chr7	87841159	87841177	AT	CD4_TCM	ENSG00000006634	1.06079e-07	0.0785699	0.0147799
chr7	112473029	112473067	TG	CD4_TCM	ENSG00000006652	6.34112e-06	-0.00648047	0.00143542
chr17	14071730	14071750	A	CD4_TCM	ENSG00000006695	1.85119e-06	-0.0940382	0.0197185
chr7	38874684	38874691	A	CD4_TCM	ENSG00000006715	3.09323e-07	-0.075701	0.0147921
chr17	12978678	12978699	TTTTCTT	CD4_TCM	ENSG00000006744	3.62443e-07	-0.159454	0.0313412
chr12	1819001	1819017	A	CD4_TCM	ENSG00000006831	2.86353e-05	-0.109008	0.0260532
chr19	45374262	45374334	AC	CD4_TCM	ENSG00000007047	0.000200528	-0.0176906	0.00475764
chr19	17930060	17930073	T	CD4_TCM	ENSG00000007080	3.26093e-05	-0.0580179	0.0139653
chr19	41551160	41551177	T	CD4_TCM	ENSG00000007129	1.53644e-28	-0.133585	0.0120544
chr17	10115017	10115037	TCTG	CD4_TCM	ENSG00000007237	3.95362e-06	0.146926	0.0318449
chr17	10115018	10115034	TGTC	CD4_TCM	ENSG00000007237	3.95362e-06	0.146926	0.0318449
chr19	45157719	45157742	T	CD4_TCM	ENSG00000007255	1.14612e-08	-0.0335309	0.00587483
chr19	3780435	3780443	ATTT	CD4_TCM	ENSG00000007264	1.11326e-14	0.349113	0.0451892
chr17	64022514	64022528	A	CD4_TCM	ENSG00000007312	1.46544e-14	-0.218201	0.0283727
chr1	112568866	112568888	AT	CD4_TCM	ENSG00000007341	0.000215577	0.0138242	0.00373625
chr16	723313	723321	C	CD4_TCM	ENSG00000007376	5.70602e-05	-0.110975	0.0275739
chr16	217721	217731	T	CD4_TCM	ENSG00000007392	1.76797e-06	0.122282	0.0255912
chr16	1322258	1322282	T	CD4_TCM	ENSG00000007516	5.25473e-08	0.0145604	0.00267533
chr16	1435504	1435528	TGTTTT	CD4_TCM	ENSG00000007520	2.63945e-05	-0.15135	0.0360139
chr16	600436	600445	TTG	CD4_TCM	ENSG00000007541	1.05207e-05	0.188819	0.0428531
chr6	16116201	16116211	A	CD4_TCM	ENSG00000007944	8.69782e-14	-0.130226	0.0174582
chr6	170486639	170486651	A	CD4_TCM	ENSG00000008018	2.13718e-08	0.0166098	0.00296576
chr6	15237113	15237131	A	CD4_TCM	ENSG00000008083	6.73004e-18	-0.0578399	0.00671043
chr1	1819225	1819237	T	CD4_TCM	ENSG00000008128	1.47851e-64	-1.71098	0.100851
chr1	1774164	1774172	AT	CD4_TCM	ENSG00000008130	0.00141695	-0.284467	0.0891419
chr3	38036293	38036309	A	CD4_TCM	ENSG00000008226	1.89993e-06	0.0713935	0.0149867
chr7	6288787	6288802	T	CD4_TCM	ENSG00000008256	0.000265921	-0.0577952	0.0158498
chr7	87934660	87934680	T	CD4_TCM	ENSG00000008277	1.48298e-09	0.122095	0.0201937
chr7	106085288	106085302	T	CD4_TCM	ENSG00000008282	1.73467e-10	0.152607	0.0239077
chr17	63350876	63350894	A	CD4_TCM	ENSG00000008283	1.22301e-05	0.114858	0.0262625
chr17	51084848	51084863	ATTT	CD4_TCM	ENSG00000008294	0.000128151	-0.0728293	0.0190156
chr7	122109703	122109713	A	CD4_TCM	ENSG00000008311	3.50425e-43	-0.790823	0.0574016
chr3	42609139	42609145	AAG	CD4_TCM	ENSG00000008324	2.12659e-05	0.0999906	0.0235207
chr19	4426167	4426185	T	CD4_TCM	ENSG00000008382	0.000301927	0.0888553	0.0245889
chr16	3041756	3041770	A	CD4_TCM	ENSG00000008516	0.000627818	0.106085	0.0310255
chr16	3052128	3052148	AT	CD4_TCM	ENSG00000008517	6.08205e-50	0.340327	0.0229037
chr16	2141851	2141868	A	CD4_TCM	ENSG00000008710	0.000656538	-0.195852	0.0574833
chr17	40005878	40005894	T	CD4_TCM	ENSG00000008838	2.91142e-07	-0.156313	0.0304758
chr2	36984215	36984238	AT	CD4_TCM	ENSG00000008869	9.67553e-07	-0.00820645	0.00167543
chr3	170031164	170031178	A	CD4_TCM	ENSG00000008952	2.74251e-09	0.0620997	0.0104434
chr8	56012716	56012727	A	CD4_TCM	ENSG00000008988	3.05785e-07	-0.118546	0.0231541
chr1	114734357	114734368	A	CD4_TCM	ENSG00000009307	0.00025542	-0.0653349	0.0178669
chr7	157221440	157221452	A	CD4_TCM	ENSG00000009335	2.06977e-67	0.670205	0.0386347
chr6	111518401	111518414	A	CD4_TCM	ENSG00000009413	1.82236e-05	0.222475	0.051912
chr1	11005935	11005949	T	CD4_TCM	ENSG00000009724	3.91248e-48	-0.493088	0.0338255
chr1	209752940	209752950	A	CD4_TCM	ENSG00000009790	3.23143e-19	0.141299	0.0157691
chr6	142079110	142079126	AAAG	CD4_TCM	ENSG00000009844	4.73729e-09	-0.0285102	0.00486842
chr6	13740709	13740722	A	CD4_TCM	ENSG00000010017	3.39714e-08	0.133985	0.0242744
chr6	36389989	36390004	T	CD4_TCM	ENSG00000010030	2.4686e-138	0.327644	0.0130868
chr1	171832479	171832527	TTTC	CD4_TCM	ENSG00000010165	1.26566e-07	0.011719	0.00221794
chr12	4610003	4610019	TG	CD4_TCM	ENSG00000010219	1.86097e-10	-0.159665	0.0250558
chr17	32460755	32460770	A	CD4_TCM	ENSG00000010244	0.000122574	-0.0722357	0.0188069
chr7	38283141	38283151	T	CD4_TCM	ENSG00000010270	5.10501e-16	-0.181965	0.02244
chr12	6456364	6456380	T	CD4_TCM	ENSG00000010292	1.52192e-10	-0.207504	0.0324065
chr12	6610427	6610450	T	CD4_TCM	ENSG00000010295	0.000139211	-0.0728443	0.0191214
chr3	52333391	52333404	T	CD4_TCM	ENSG00000010318	0.00211547	0.0459854	0.0149618
chr3	52333394	52333404	T	CD4_TCM	ENSG00000010318	0.00211547	0.0459854	0.0149618
chr3	52412201	52412214	A	CD4_TCM	ENSG00000010322	0.000212156	-0.120492	0.0325295
chr19	49814712	49814720	T	CD4_TCM	ENSG00000010361	1.04366e-19	-0.201274	0.0221563
chr16	3245642	3245658	AG	CD4_TCM	ENSG00000010539	3.05811e-06	-0.0940292	0.0201482
chr12	6793704	6793716	T	CD4_TCM	ENSG00000010610	5.63593e-17	0.0965723	0.0115343
chr12	6909135	6909163	ATATATT	CD4_TCM	ENSG00000010626	0.000185044	0.0151279	0.00404639
chr6	111715245	111715257	T	CD4_TCM	ENSG00000010810	4.14633e-10	-0.370843	0.0593498
chr6	142876856	142876882	AC	CD4_TCM	ENSG00000010818	1.32809e-09	0.0612149	0.0100949
chr1	11818104	11818114	A	CD4_TCM	ENSG00000011021	6.03571e-16	0.533074	0.0659044
chr17	62633502	62633522	A	CD4_TCM	ENSG00000011028	2.29009e-25	0.147083	0.0141323
chr14	93234186	93234209	T	CD4_TCM	ENSG00000011114	5.70096e-07	0.0691331	0.0138236
chr19	3832317	3832329	ATT	CD4_TCM	ENSG00000011132	0.000178471	0.144689	0.0386076
chr3	43652116	43652128	T	CD4_TCM	ENSG00000011198	3.7753e-06	-0.235904	0.051024
chr17	51267993	51268007	TTTTTTG	CD4_TCM	ENSG00000011258	3.38072e-06	0.114872	0.0247237
chr17	51299303	51299313	ATTGT	CD4_TCM	ENSG00000011260	1.44516e-12	-0.161739	0.0228456
chr7	5768294	5768309	A	CD4_TCM	ENSG00000011275	1.20966e-10	0.116924	0.0181612
chr17	16081214	16081225	T	CD4_TCM	ENSG00000011295	8.48441e-29	0.203786	0.0183015
chr3	45303979	45303988	AAT	CD4_TCM	ENSG00000011376	0.000974859	0.15081	0.045732
chr11	17035398	17035412	A	CD4_TCM	ENSG00000011405	1.14338e-05	0.0987491	0.0225038
chr19	15524703	15524711	AG	CD4_TCM	ENSG00000011451	0.000988652	-0.0329734	0.0100109
chr19	45679483	45679500	A	CD4_TCM	ENSG00000011478	6.3544e-05	-0.0702196	0.0175582
chr19	46380324	46380337	A	CD4_TCM	ENSG00000011485	3.78315e-41	0.380813	0.0283454
chr2	65133141	65133153	A	CD4_TCM	ENSG00000011523	5.11997e-12	0.204114	0.0295723
chr2	39184722	39184747	TG	CD4_TCM	ENSG00000011566	0.000134883	-0.140347	0.0367655
chr16	21154404	21154417	A	CD4_TCM	ENSG00000011638	5.05777e-21	0.244912	0.0260324
chr17	43108335	43108349	A	CD4_TCM	ENSG00000012048	0.00131358	0.0807755	0.0251402
chr6	53317843	53317863	AAAAT	CD4_TCM	ENSG00000012660	1.68773e-48	-0.357462	0.0244257
chr14	93224372	93224396	T	CD4_TCM	ENSG00000012963	1.16514e-08	-0.0308428	0.00540652
chr14	50328928	50328940	AT	CD4_TCM	ENSG00000012983	1.22161e-30	-0.137483	0.0119481
chr19	39891094	39891114	TTTC	CD4_TCM	ENSG00000013275	3.32707e-05	0.288202	0.0694489
chr4	6628331	6628364	ATAGATAGATG	CD4_TCM	ENSG00000013288	0.000265452	-0.116424	0.0319243
chr17	44224261	44224276	T	CD4_TCM	ENSG00000013306	2.88607e-06	-0.105343	0.022515
chr16	29724019	29724028	T	CD4_TCM	ENSG00000013364	1.18098e-09	0.207614	0.0341313
chr7	151447747	151447758	AC	CD4_TCM	ENSG00000013374	4.24776e-05	0.0996972	0.0243546
chr7	151447748	151447758	AC	CD4_TCM	ENSG00000013374	4.24776e-05	0.0996972	0.0243546
chr2	200759664	200759680	AAAC	CD4_TCM	ENSG00000013441	0.00112849	0.0691152	0.0212246
chr12	106315005	106315023	A	CD4_TCM	ENSG00000013503	1.87374e-05	-0.151056	0.0352982
chr14	76776289	76776325	CGCCCC	CD4_TCM	ENSG00000013523	1.14732e-08	-0.289296	0.0506881
chr5	141972236	141972247	T	CD4_TCM	ENSG00000013561	4.92661e-06	-0.15831	0.0346572
chr12	31109407	31109419	T	CD4_TCM	ENSG00000013573	0	1.05874	0.0258382
chr12	31110692	31110696	CG	CD4_TCM	ENSG00000013573	0	-0.389668	0.00958672
chr12	13013615	13013636	T	CD4_TCM	ENSG00000013583	3.08838e-52	-0.232169	0.0152654
chr11	61030848	61030863	TTGT	CD4_TCM	ENSG00000013725	9.5827e-17	0.342491	0.041215
chr4	1733500	1733509	T	CD4_TCM	ENSG00000013810	2.71363e-13	-0.266624	0.0364843
chr6	96470994	96471016	AC	CD4_TCM	ENSG00000014123	3.84936e-09	-0.118208	0.0200674
chr11	65254083	65254096	AAAT	CD4_TCM	ENSG00000014138	6.11022e-07	-0.329877	0.0661381
chr8	143522615	143522627	AC	CD4_TCM	ENSG00000014164	1.96088e-07	0.149299	0.0286947
chr11	65202422	65202438	ATTT	CD4_TCM	ENSG00000014216	4.28782e-06	-0.108017	0.0234977
chr2	63558527	63558545	A	CD4_TCM	ENSG00000014641	2.30917e-49	0.0274552	0.00185893
chr4	42139591	42139604	A	CD4_TCM	ENSG00000014824	5.09589e-11	-1.07036	0.162964
chr10	99692530	99692542	T	CD4_TCM	ENSG00000014919	3.45969e-06	0.0907087	0.0195432
chr14	91409490	91409505	T	CD4_TCM	ENSG00000015133	2.86361e-24	0.186513	0.0183499
chr12	42073618	42073643	A	CD4_TCM	ENSG00000015153	1.558e-20	0.0622039	0.00669654
chr17	50341349	50341363	T	CD4_TCM	ENSG00000015532	6.64584e-57	-0.471246	0.0296437
chr2	109825575	109825584	A	CD4_TCM	ENSG00000015568	3.61044e-07	0.192598	0.0378502
chr7	44504892	44504915	A	CD4_TCM	ENSG00000015676	7.16038e-25	0.0565392	0.00549007
chr3	52604958	52604993	AAAT	CD4_TCM	ENSG00000016864	3.51205e-16	0.050688	0.0062161
chr3	130907730	130907744	T	CD4_TCM	ENSG00000017260	1.497e-16	0.360901	0.0437098
chr2	218404059	218404073	A	CD4_TCM	ENSG00000018280	0.00195216	0.248818	0.0803307
chr3	149718830	149718840	T	CD4_TCM	ENSG00000018408	1.77332e-07	-0.171223	0.0327909
chr2	32847153	32847161	TG	CD4_TCM	ENSG00000018699	0.00125909	0.0343664	0.0106558
chr5	150411977	150411982	T	CD4_TCM	ENSG00000019582	0.000209852	0.0209467	0.0056508
chr10	124951040	124951051	A	CD4_TCM	ENSG00000019995	1.19112e-17	0.309547	0.0361883
chr14	60650584	60650629	TG	CD4_TCM	ENSG00000020426	2.55488e-05	-0.088348	0.0209858
chr14	54564224	54564236	T	CD4_TCM	ENSG00000020577	5.27979e-06	-0.086842	0.0190721
chr1	24910288	24910309	A	CD4_TCM	ENSG00000020633	3.66607e-14	0.0576243	0.00760986
chr11	94518149	94518166	A	CD4_TCM	ENSG00000020922	9.43035e-70	-0.133395	0.00755593
chr11	73631138	73631167	T	CD4_TCM	ENSG00000021300	1.37108e-15	-0.0435716	0.00545461
chr6	2914809	2914827	T	CD4_TCM	ENSG00000021355	2.36657e-12	0.0394532	0.00562735
chr11	3124811	3124840	ATGG	CD4_TCM	ENSG00000021762	3.22281e-17	0.115093	0.0136396
chr20	56471572	56471592	AAAAC	CD4_TCM	ENSG00000022277	3.17489e-08	-0.0898541	0.016244
chr20	56471576	56471591	AAAAC	CD4_TCM	ENSG00000022277	3.17489e-08	-0.0898541	0.016244
chr19	54986556	54986571	T	CD4_TCM	ENSG00000022556	6.05113e-78	0.318263	0.0170292
chr12	120541437	120541452	T	CD4_TCM	ENSG00000022840	5.72312e-11	0.101317	0.0154664
chr10	112411611	112411647	AC	CD4_TCM	ENSG00000023041	7.73742e-08	0.108264	0.020149
chr11	123459208	123459217	T	CD4_TCM	ENSG00000023171	8.31244e-99	-0.721948	0.0342189
chr11	478287	478301	A	CD4_TCM	ENSG00000023191	2.81561e-27	-0.306706	0.0283504
chr2	206150023	206150054	ATCT	CD4_TCM	ENSG00000023228	7.12271e-10	0.0691559	0.0112205
chr8	52685002	52685020	T	CD4_TCM	ENSG00000023287	1.38132e-05	0.0430317	0.0098996
chr9	100094806	100094814	A	CD4_TCM	ENSG00000023318	8.79432e-09	-0.14596	0.0253733
chr3	52243429	52243448	AAAAAG	CD4_TCM	ENSG00000023330	0.00233265	-0.107485	0.0353075
chr13	42279215	42279224	T	CD4_TCM	ENSG00000023516	2.17797e-72	-0.453619	0.0252097
chr1	193127289	193127317	TG	CD4_TCM	ENSG00000023572	5.08831e-15	0.0546652	0.00698622
chr14	61789373	61789380	A	CD4_TCM	ENSG00000023608	1.3638e-09	-0.170006	0.0280552
chr6	35347584	35347604	AT	CD4_TCM	ENSG00000023892	0.00111763	-0.21331	0.0654503
chr6	35347584	35347604	AT	CD4_TCM	ENSG00000023892	0.00111763	-0.21331	0.0654503
chr6	35347584	35347604	AT	CD4_TCM	ENSG00000023892	0.00111763	-0.21331	0.0654503
chr6	35347584	35347604	AT	CD4_TCM	ENSG00000023892	0.00111763	-0.21331	0.0654503
chr1	150086483	150086489	T	CD4_TCM	ENSG00000023902	4.88696e-30	0.171588	0.0150695
chr1	150086483	150086490	T	CD4_TCM	ENSG00000023902	4.88696e-30	0.171588	0.0150695
chr1	93798443	93798451	T	CD4_TCM	ENSG00000023909	8.47462e-05	-0.205616	0.0523122
chr6	138754247	138754259	T	CD4_TCM	ENSG00000024862	1.61023e-05	0.139344	0.0323075
chr6	89416261	89416272	T	CD4_TCM	ENSG00000025039	8.0983e-06	-0.182126	0.0408119
chr6	122408335	122408348	A	CD4_TCM	ENSG00000025156	1.74071e-09	-0.24486	0.0406723
chr20	35806162	35806181	T	CD4_TCM	ENSG00000025293	0.000124913	-0.0680669	0.017743
chr11	47245857	47245885	TG	CD4_TCM	ENSG00000025434	1.18828e-08	-0.0307887	0.0054002
chr22	50527768	50527791	T	CD4_TCM	ENSG00000025708	4.87937e-40	-0.0786155	0.00593588
chr20	44982303	44982315	T	CD4_TCM	ENSG00000025772	4.101e-12	0.209012	0.0301445
chr10	17207790	17207810	T	CD4_TCM	ENSG00000026025	0.000397423	0.0288162	0.00813605
chr10	88999156	88999168	AAAT	CD4_TCM	ENSG00000026103	9.25611e-44	0.170907	0.0123196
chr6	166955175	166955185	AC	CD4_TCM	ENSG00000026297	1.82061e-227	0.0834109	0.00259048
chr11	35243666	35243686	AAAC	CD4_TCM	ENSG00000026508	2.8564e-13	0.180334	0.0246999
chr6	161208479	161208489	T	CD4_TCM	ENSG00000026652	0.000205601	-0.0893658	0.0240746
chr6	26462029	26462038	T	CD4_TCM	ENSG00000026950	2.65385e-39	-0.412896	0.0314795
chr13	23911370	23911381	AGG	CD4_TCM	ENSG00000027001	0.000404881	0.571318	0.161531
chr14	61248748	61248801	ATGT	CD4_TCM	ENSG00000027075	5.70399e-06	0.0492689	0.0108592
chr6	137201689	137201700	A	CD4_TCM	ENSG00000027697	7.23462e-16	-0.178095	0.0220783
chr5	177633959	177634007	ATTT	CD4_TCM	ENSG00000027847	2.3092e-06	0.0480084	0.010162
chr1	156817047	156817075	TC	CD4_TCM	ENSG00000027869	1.35972e-18	0.0298303	0.00338954
chr2	58073648	58073683	ATATTT	CD4_TCM	ENSG00000028116	7.94739e-05	0.169143	0.0428646
chr1	12131503	12131528	T	CD4_TCM	ENSG00000028137	1.38652e-17	0.0286103	0.00335162
chr12	95312580	95312596	A	CD4_TCM	ENSG00000028203	4.26506e-06	0.0590471	0.0128418
chr19	42193217	42193236	A	CD4_TCM	ENSG00000028277	5.37517e-06	0.075334	0.0165584
chr5	893377	893389	TGCCCC	CD4_TCM	ENSG00000028310	0.00161961	-0.193689	0.0614426
chr14	69446279	69446295	AT	CD4_TCM	ENSG00000029364	2.63536e-06	0.173968	0.0370352
chr8	41750565	41750576	T	CD4_TCM	ENSG00000029534	2.12361e-76	-0.527278	0.0285038
chr6	155286483	155286525	ATATATATGTGTGT	CD4_TCM	ENSG00000029639	4.04462e-14	-0.163365	0.0216105
chr17	5389775	5389795	A	CD4_TCM	ENSG00000029725	1.44587e-06	-0.0547341	0.011359
chr11	47857149	47857163	A	CD4_TCM	ENSG00000030066	7.17946e-30	-0.282188	0.0248562
chr6	33575597	33575606	AGG	CD4_TCM	ENSG00000030110	6.40103e-12	0.236786	0.0344645
chr2	212904221	212904247	AAT	CD4_TCM	ENSG00000030419	1.21478e-06	0.0861348	0.017748
chr5	137864663	137864680	T	CD4_TCM	ENSG00000031003	2.96244e-08	0.163043	0.0294108
chr3	119478888	119478904	A	CD4_TCM	ENSG00000031081	0.000280238	-0.0501299	0.0137988
chr6	49447638	49447654	A	CD4_TCM	ENSG00000031691	1.59583e-24	-0.280463	0.0274397
chr1	109221960	109221970	TG	CD4_TCM	ENSG00000031698	7.57785e-06	0.0458632	0.0102447
chr2	3360415	3360435	AAAG	CD4_TCM	ENSG00000032389	1.88663e-11	0.220176	0.032791
chr2	3360418	3360434	AAAG	CD4_TCM	ENSG00000032389	1.88663e-11	0.220176	0.032791
chr19	7557795	7557810	AAAG	CD4_TCM	ENSG00000032444	4.71852e-09	-0.744104	0.127049
chr13	20668364	20668375	T	CD4_TCM	ENSG00000032742	1.26789e-253	0.825873	0.0242786
chr12	122545950	122545966	A	CD4_TCM	ENSG00000033030	2.2019e-07	0.151485	0.0292361
chr7	151222297	151222307	A	CD4_TCM	ENSG00000033050	2.03518e-13	-0.144013	0.019603
chr1	69713321	69713330	A	CD4_TCM	ENSG00000033122	3.56981e-91	0.647829	0.0319919
chr1	69713321	69713330	A	CD4_TCM	ENSG00000033122	3.56981e-91	0.647829	0.0319919
chr1	69713321	69713330	A	CD4_TCM	ENSG00000033122	3.56981e-91	0.647829	0.0319919
chr1	69713321	69713330	A	CD4_TCM	ENSG00000033122	3.56981e-91	0.647829	0.0319919
chr14	65643665	65643715	AC	CD4_TCM	ENSG00000033170	5.78594e-62	-0.056578	0.00340602
chr4	67654862	67654877	A	CD4_TCM	ENSG00000033178	3.39636e-08	0.0794503	0.014394
chr11	78410992	78411003	A	CD4_TCM	ENSG00000033327	1.69464e-63	-0.434417	0.0258249
chr17	42435264	42435278	A	CD4_TCM	ENSG00000033627	0.00112158	0.127408	0.0391049
chr3	27460025	27460037	AT	CD4_TCM	ENSG00000033867	3.43916e-20	-0.288229	0.0313146
chr15	28951579	28951588	T	CD4_TCM	ENSG00000034053	3.83297e-67	0.758493	0.0438137
chr17	21261064	21261076	T	CD4_TCM	ENSG00000034152	0.00475619	0.0819726	0.0290364
chr2	84870078	84870087	T	CD4_TCM	ENSG00000034510	5.4002e-15	0.329918	0.0422039
chr3	131031964	131031979	T	CD4_TCM	ENSG00000034533	0.00193009	-0.0743424	0.0239754
chr8	100429499	100429515	T	CD4_TCM	ENSG00000034677	6.97807e-08	0.117734	0.021836
chr16	75584418	75584430	T	CD4_TCM	ENSG00000034713	3.64215e-09	-0.360614	0.0611244
chr2	171757	171773	AAAG	CD4_TCM	ENSG00000035115	2.12891e-128	-0.652392	0.0270627
chr2	70306531	70306547	A	CD4_TCM	ENSG00000035141	1.09827e-09	-0.0381915	0.00626662
chr10	73984363	73984378	T	CD4_TCM	ENSG00000035403	1.41112e-13	-0.161644	0.0218577
chr15	63936979	63937000	A	CD4_TCM	ENSG00000035664	1.24715e-16	-0.0390384	0.00471562
chr8	58601546	58601560	A	CD4_TCM	ENSG00000035681	0.000149382	-0.0371569	0.00979853
chr1	244320732	244320742	A	CD4_TCM	ENSG00000035687	0.00113558	0.0739307	0.0227159
chr4	67577635	67577654	TTTC	CD4_TCM	ENSG00000035720	3.13147e-29	-0.177644	0.015828
chr17	78874287	78874296	T	CD4_TCM	ENSG00000035862	5.08578e-15	-0.462879	0.0591556
chr4	39422765	39422779	T	CD4_TCM	ENSG00000035928	0.000404245	-0.0797876	0.0225561
chr2	224586810	224586826	T	CD4_TCM	ENSG00000036257	3.11666e-11	-0.0848222	0.0127726
chr8	2126426	2126436	AC	CD4_TCM	ENSG00000036448	1.50737e-243	-0.543162	0.0162974
chr17	42649525	42649542	A	CD4_TCM	ENSG00000037042	2.98999e-06	0.0392166	0.00839484
chr5	6622847	6622861	A	CD4_TCM	ENSG00000037474	2.04995e-95	-0.295494	0.0142577
chr1	16358593	16358638	ATTT	CD4_TCM	ENSG00000037637	1.32331e-05	-0.0381964	0.00876825
chr5	154074410	154074421	AG	CD4_TCM	ENSG00000037749	1.17339e-12	0.0904249	0.0127207
chr19	13746249	13746261	A	CD4_TCM	ENSG00000037757	1.34013e-15	0.600847	0.0751919
chr4	177435076	177435089	T	CD4_TCM	ENSG00000038002	7.67013e-83	0.222035	0.0115154
chr4	25159110	25159125	A	CD4_TCM	ENSG00000038210	8.14756e-24	-0.398692	0.0396242
chr4	13706268	13706283	T	CD4_TCM	ENSG00000038219	0.000185203	-0.0870356	0.0232816
chr5	163519718	163519736	T	CD4_TCM	ENSG00000038274	1.05787e-05	-0.0374052	0.00849155
chr5	14157532	14157568	TCTCTCTCCCTGTCTCTC	CD4_TCM	ENSG00000038382	2.70857e-36	0.411065	0.0326752
chr16	11018289	11018305	A	CD4_TCM	ENSG00000038532	5.03639e-07	0.141844	0.028228
chr5	80329428	80329443	A	CD4_TCM	ENSG00000039319	0.000828001	-0.0550053	0.0164526
chr19	49896449	49896456	T	CD4_TCM	ENSG00000039650	9.29343e-09	-0.502768	0.0875422
chr16	71677453	71677493	AT	CD4_TCM	ENSG00000040199	8.76471e-06	0.0208606	0.00469241
chr5	169573202	169573257	TG	CD4_TCM	ENSG00000040275	2.43495e-44	0.0959447	0.00686877
chr8	73627755	73627771	A	CD4_TCM	ENSG00000040341	9.38697e-07	-0.0821878	0.0167591
chr1	19314894	19314904	T	CD4_TCM	ENSG00000040487	4.69139e-08	0.156438	0.0286379
chr17	7264289	7264304	T	CD4_TCM	ENSG00000040633	1.15283e-08	0.102983	0.0180465
chr2	98429800	98429814	T	CD4_TCM	ENSG00000040933	1.33064e-09	0.108945	0.0179669
chr18	54691907	54691917	T	CD4_TCM	ENSG00000041353	1.48619e-75	0.85423	0.0464424
chr15	78505107	78505117	ATT	CD4_TCM	ENSG00000041357	4.52678e-21	-0.136708	0.0145131
chr3	194688528	194688543	A	CD4_TCM	ENSG00000041802	4.05654e-16	-0.285955	0.0351432
chr1	6540124	6540140	T	CD4_TCM	ENSG00000041988	3.24838e-05	-0.0296711	0.00714052
chr20	50559860	50559873	T	CD4_TCM	ENSG00000042062	3.05216e-05	0.329138	0.0789387
chr10	70166826	70166844	A	CD4_TCM	ENSG00000042286	6.66735e-21	-0.207657	0.0221409
chr14	88546396	88546410	A	CD4_TCM	ENSG00000042317	5.64724e-24	0.242766	0.0240414
chr11	93793514	93793526	T	CD4_TCM	ENSG00000042429	0.00167826	-0.0919814	0.0292752
chr2	85366124	85366142	T	CD4_TCM	ENSG00000042445	0.000512275	0.0687821	0.0197977
chr2	85366124	85366142	T	CD4_TCM	ENSG00000042493	1.11719e-94	0.345523	0.0167377
chr19	46840720	46840741	T	CD4_TCM	ENSG00000042753	9.89078e-09	0.046435	0.00810018
chr8	133142055	133142074	A	CD4_TCM	ENSG00000042832	1.56538e-27	-0.110559	0.010169
chr3	183009367	183009384	T	CD4_TCM	ENSG00000043093	0.000593088	0.103354	0.0300907
chr5	134553362	134553372	T	CD4_TCM	ENSG00000043143	0.000844527	-0.0655418	0.0196364
chr5	170316242	170316257	ATT	CD4_TCM	ENSG00000043462	5.00681e-10	0.0993303	0.0159724
chr1	39832896	39832905	ACG	CD4_TCM	ENSG00000043514	3.91356e-22	-0.140602	0.014535
chr6	43100413	43100422	A	CD4_TCM	ENSG00000044090	8.65072e-06	0.359883	0.0809013
chr5	138802968	138802980	T	CD4_TCM	ENSG00000044115	4.66328e-58	-0.441175	0.027466
chr10	1079091	1079102	T	CD4_TCM	ENSG00000047056	8.62055e-06	0.119353	0.026826
chr5	113443991	113444022	TG	CD4_TCM	ENSG00000047188	1.2359e-35	0.0858493	0.00689007
chr4	57005570	57005582	TTTC	CD4_TCM	ENSG00000047315	4.11191e-24	0.325153	0.0321015
chr15	52576227	52576236	TG	CD4_TCM	ENSG00000047346	0.000510207	0.248112	0.0713921
chr4	36162604	36162619	T	CD4_TCM	ENSG00000047365	4.59669e-06	-0.043242	0.00943653
chr3	149136205	149136215	AT	CD4_TCM	ENSG00000047457	4.58046e-12	-0.201891	0.0291835
chr6	15669401	15669415	TTG	CD4_TCM	ENSG00000047579	1.05277e-48	-0.208662	0.0142268
chr4	17652129	17652148	T	CD4_TCM	ENSG00000047662	1.76755e-293	-0.209427	0.00572
chr3	47880465	47880487	T	CD4_TCM	ENSG00000047849	2.56682e-47	-0.175555	0.0121505
chr11	113894403	113894413	AAAAG	CD4_TCM	ENSG00000048028	2.2918e-05	-0.151928	0.0358797
chr5	176403049	176403067	T	CD4_TCM	ENSG00000048162	0.00033145	0.0873582	0.0243379
chr4	15637902	15637917	A	CD4_TCM	ENSG00000048342	8.59651e-109	0.353964	0.015974
chr8	102242373	102242382	T	CD4_TCM	ENSG00000048392	7.67026e-09	0.226197	0.0391646
chr7	127354479	127354487	A	CD4_TCM	ENSG00000048405	3.85368e-07	0.23688	0.0466663
chr16	11988293	11988310	A	CD4_TCM	ENSG00000048471	1.51753e-06	0.0728263	0.015144
chr6	42199994	42200024	T	CD4_TCM	ENSG00000048544	6.87416e-20	-0.0592704	0.0064921
chr11	77684988	77685019	AAAT	CD4_TCM	ENSG00000048649	1.08303e-13	-0.167921	0.0225993
chr10	11179281	11179293	A	CD4_TCM	ENSG00000048740	2.49549e-12	-0.200241	0.0285913
chr9	93457802	93457816	T	CD4_TCM	ENSG00000048828	0.000541852	-0.0778301	0.0224997
chr2	135541871	135541883	AAAG	CD4_TCM	ENSG00000048991	6.96716e-06	0.213252	0.0474452
chr5	61017758	61017767	T	CD4_TCM	ENSG00000049167	6.39969e-07	-0.138698	0.027858
chr5	65550174	65550199	A	CD4_TCM	ENSG00000049192	1.16847e-225	-0.0900642	0.00280839
chr1	9255275	9255298	ATTTTTT	CD4_TCM	ENSG00000049239	5.98641e-111	0.850163	0.0379854
chr1	7800216	7800227	T	CD4_TCM	ENSG00000049245	1.28771e-06	0.0845938	0.0174721
chr1	7800216	7800227	T	CD4_TCM	ENSG00000049246	2.03677e-21	0.203415	0.0214051
chr11	32133944	32133955	A	CD4_TCM	ENSG00000049449	2.79333e-12	0.219301	0.0313836
chr18	58316945	58316965	ACTTT	CD4_TCM	ENSG00000049759	9.17727e-149	0.228395	0.00879245
chr5	74694810	74694820	A	CD4_TCM	ENSG00000049860	0.00016767	0.138672	0.0368483
chr5	72278442	72278464	A	CD4_TCM	ENSG00000049883	0.00238493	0.0447719	0.0147394
chr7	144265123	144265137	AC	CD4_TCM	ENSG00000050327	6.55083e-19	0.239496	0.0269634
chr7	26119019	26119042	AAAT	CD4_TCM	ENSG00000050344	2.10234e-07	0.0225995	0.00435439
chr6	13781635	13781659	T	CD4_TCM	ENSG00000050393	5.11022e-08	0.0246396	0.00452316
chr12	50129818	50129830	ACAA	CD4_TCM	ENSG00000050405	9.19737e-16	-0.189995	0.0236397
chr12	51112866	51112883	A	CD4_TCM	ENSG00000050426	6.30127e-91	-0.474642	0.0234719
chr12	51315174	51315187	T	CD4_TCM	ENSG00000050438	0.000641646	0.0428737	0.0125605
chr12	51315176	51315187	T	CD4_TCM	ENSG00000050438	0.000641646	0.0428737	0.0125605
chr4	121124806	121124814	AGGG	CD4_TCM	ENSG00000050730	0.000182635	-0.204559	0.0546671
chr5	180270873	180270891	AAAAAG	CD4_TCM	ENSG00000050748	1.34457e-08	0.171241	0.0301464
chr16	56842555	56842570	T	CD4_TCM	ENSG00000051108	8.17949e-07	0.0850719	0.0172523
chr15	40734617	40734634	A	CD4_TCM	ENSG00000051180	0.00304576	0.0774986	0.0261547
chr3	138886938	138886970	ATTT	CD4_TCM	ENSG00000051382	4.68892e-06	0.101923	0.0222626
chr16	88680085	88680103	A	CD4_TCM	ENSG00000051523	1.04642e-13	0.0856239	0.0115165
chr5	176085072	176085081	T	CD4_TCM	ENSG00000051596	7.48989e-28	0.340352	0.0311132
chr6	138387219	138387234	A	CD4_TCM	ENSG00000051620	4.29636e-212	1.04883	0.0337445
chr12	123157383	123157394	A	CD4_TCM	ENSG00000051825	1.3296e-48	0.537111	0.0366606
chr12	19257540	19257553	T	CD4_TCM	ENSG00000052126	8.75233e-109	0.744581	0.0336034
chr1	114812866	114812882	T	CD4_TCM	ENSG00000052723	9.13587e-06	0.0866453	0.0195293
chr10	97404752	97404779	ATAG	CD4_TCM	ENSG00000052749	5.1995e-13	0.0288676	0.00399829
chr4	158720697	158720701	T	CD4_TCM	ENSG00000052795	6.84298e-12	0.056006	0.00816307
chr4	165311809	165311846	TG	CD4_TCM	ENSG00000052802	0.00181124	-0.0156926	0.00503041
chr11	43302751	43302771	A	CD4_TCM	ENSG00000052841	1.23028e-06	-0.10787	0.0222381
chr5	133590093	133590124	ATTT	CD4_TCM	ENSG00000053108	5.12767e-155	0.314925	0.0118732
chr14	89629990	89630014	T	CD4_TCM	ENSG00000053254	3.97326e-06	-0.106349	0.0230552
chr6	110284822	110284832	A	CD4_TCM	ENSG00000053328	6.14648e-13	-0.46159	0.0641348
chr1	19254948	19254960	A	CD4_TCM	ENSG00000053371	0.000147182	-0.0383473	0.0101026
chr1	19261602	19261616	A	CD4_TCM	ENSG00000053372	1.82823e-05	0.132142	0.0308389
chr3	183415189	183415202	T	CD4_TCM	ENSG00000053524	3.50134e-98	-0.645725	0.0307052
chr14	57262749	57262759	AT	CD4_TCM	ENSG00000053770	7.24321e-06	-0.014922	0.00332603
chr4	25295642	25295650	T	CD4_TCM	ENSG00000053900	1.27904e-14	0.244286	0.0316929
chr1	36043862	36043872	A	CD4_TCM	ENSG00000054116	7.45513e-14	0.557309	0.0745106
chr1	36043862	36043871	A	CD4_TCM	ENSG00000054116	7.45513e-14	0.557309	0.0745106
chr1	36281578	36281592	T	CD4_TCM	ENSG00000054118	2.34844e-25	0.300179	0.028849
chr9	136878040	136878054	A	CD4_TCM	ENSG00000054148	3.02525e-23	-0.189192	0.019049
chr2	159870674	159870690	T	CD4_TCM	ENSG00000054219	1.00177e-92	0.272866	0.0133594
chr1	235286060	235286064	T	CD4_TCM	ENSG00000054267	5.15447e-08	0.0157516	0.00289238
chr1	241615205	241615224	A	CD4_TCM	ENSG00000054277	1.74321e-09	-0.21366	0.0354912
chr1	243311767	243311778	A	CD4_TCM	ENSG00000054282	7.56257e-11	-0.175426	0.0269511
chr1	210335318	210335330	A	CD4_TCM	ENSG00000054392	3.87374e-33	-0.289163	0.0241113
chr1	10273934	10273953	T	CD4_TCM	ENSG00000054523	5.34716e-05	0.0397443	0.00983792
chr22	46789129	46789145	T	CD4_TCM	ENSG00000054611	2.54755e-20	0.205412	0.0222392
chr14	63995730	63995767	ATCT	CD4_TCM	ENSG00000054654	8.67363e-12	-0.0294919	0.00431992
chr11	73598517	73598553	TCTCTCCC	CD4_TCM	ENSG00000054965	6.15508e-09	-0.0924561	0.0159065
chr11	73418809	73418826	T	CD4_TCM	ENSG00000054967	9.57835e-05	-0.108122	0.0277163
chr14	87932605	87932612	A	CD4_TCM	ENSG00000054983	5.15577e-17	0.182827	0.021809
chr2	202385662	202385678	A	CD4_TCM	ENSG00000055044	0.000737456	-0.0543814	0.0161118
chr7	148742598	148742616	T	CD4_TCM	ENSG00000055130	0.000908615	-0.00936814	0.00282395
chr5	157347305	157347321	A	CD4_TCM	ENSG00000055163	4.89904e-08	0.088274	0.0161824
chr6	149126649	149126661	A	CD4_TCM	ENSG00000055208	6.77729e-17	0.0587655	0.00703707
chr6	149622132	149622146	T	CD4_TCM	ENSG00000055211	2.23861e-78	0.334118	0.017827
chr2	37154937	37154950	T	CD4_TCM	ENSG00000055332	1.54357e-30	-0.124152	0.0108086
chr17	78786064	78786083	A	CD4_TCM	ENSG00000055483	9.03514e-12	0.0664003	0.00973456
chr7	152460931	152460946	A	CD4_TCM	ENSG00000055609	4.25336e-14	0.171408	0.022694
chr1	85011559	85011575	T	CD4_TCM	ENSG00000055732	6.11381e-18	0.174169	0.0201809
chr2	20331616	20331630	A	CD4_TCM	ENSG00000055917	7.14341e-05	0.0850135	0.0214061
chr3	52928631	52928655	ATATAC	CD4_TCM	ENSG00000055955	3.88218e-29	-0.104721	0.0093465
chr4	169744963	169744972	A	CD4_TCM	ENSG00000056050	0.00214453	0.0171576	0.0055898
chr9	120864440	120864449	A	CD4_TCM	ENSG00000056558	4.10388e-11	0.211599	0.0320591
chr9	122997582	122997595	TTTC	CD4_TCM	ENSG00000056586	2.34183e-07	-0.272612	0.0527303
chr6	111473226	111473241	T	CD4_TCM	ENSG00000056972	2.582e-07	0.183029	0.0355282
chr3	98976066	98976077	A	CD4_TCM	ENSG00000057019	7.57634e-86	-1.04831	0.0533863
chr1	179288830	179288861	AAAT	CD4_TCM	ENSG00000057252	1.05293e-78	-0.246414	0.0131194
chr1	75853055	75853083	TTTG	CD4_TCM	ENSG00000057468	2.66784e-13	-0.260356	0.0356155
chr10	5703503	5703523	T	CD4_TCM	ENSG00000057608	8.11144e-24	-0.0541442	0.00538092
chr6	106087980	106088000	T	CD4_TCM	ENSG00000057657	5.37568e-05	-0.0423565	0.0104878
chr6	106311832	106311847	T	CD4_TCM	ENSG00000057663	5.34323e-05	-0.165862	0.0410542
chr1	23765551	23765561	T	CD4_TCM	ENSG00000057757	0.00296918	-0.0384488	0.0129417
chr3	179580796	179580808	T	CD4_TCM	ENSG00000058056	1.76269e-05	0.210685	0.0490764
chr3	182901340	182901353	A	CD4_TCM	ENSG00000058063	0.00175409	0.0250526	0.00800662
chr7	90467211	90467228	A	CD4_TCM	ENSG00000058091	0.000359315	0.0258545	0.00724561
chr1	16899095	16899108	A	CD4_TCM	ENSG00000058453	4.71467e-42	-0.54526	0.0401279
chr1	203674483	203674491	T	CD4_TCM	ENSG00000058668	4.33914e-08	-0.197183	0.0360056
chr5	97152969	97152982	T	CD4_TCM	ENSG00000058729	1.67801e-13	-0.197303	0.026763
chr16	2932117	2932135	A	CD4_TCM	ENSG00000059122	9.98092e-30	0.107873	0.00952608
chr7	139732809	139732819	AT	CD4_TCM	ENSG00000059377	2.45347e-13	0.207548	0.028348
chr7	140035993	140036088	AGGAGGAGA	CD4_TCM	ENSG00000059378	4.5267e-18	-0.0393794	0.0045448
chr10	95668255	95668272	A	CD4_TCM	ENSG00000059573	9.38212e-09	-0.0523381	0.0091157
chr1	234297743	234297760	A	CD4_TCM	ENSG00000059588	8.87607e-23	-0.0827233	0.00842054
chr4	151653346	151653356	TG	CD4_TCM	ENSG00000059691	0.000386374	0.162433	0.045766
chr12	96439719	96439726	T	CD4_TCM	ENSG00000059758	9.94546e-09	0.13342	0.0232778
chr12	7994548	7994563	T	CD4_TCM	ENSG00000059804	4.18727e-07	0.0487774	0.00963935
chr10	102447080	102447089	T	CD4_TCM	ENSG00000059915	4.68116e-05	-0.0627877	0.0154232
chr18	79653248	79653258	AT	CD4_TCM	ENSG00000060069	4.06861e-22	0.111259	0.0115063
chr12	10723966	10723975	AC	CD4_TCM	ENSG00000060138	2.89801e-23	0.322913	0.0324988
chr12	786469	786484	T	CD4_TCM	ENSG00000060237	5.49442e-33	0.324222	0.0271001
chr10	68811936	68811946	T	CD4_TCM	ENSG00000060339	0.000817161	0.0963262	0.0287806
chr20	62802938	62802960	AC	CD4_TCM	ENSG00000060491	1.45193e-06	-0.170643	0.0354197
chr19	3160246	3160256	TC	CD4_TCM	ENSG00000060558	4.43418e-09	-0.0557563	0.00950318
chr1	26802884	26802901	T	CD4_TCM	ENSG00000060642	0.00103387	0.107865	0.0328743
chr1	31259108	31259126	T	CD4_TCM	ENSG00000060688	4.01211e-07	0.0500415	0.00987326
chr11	32990653	32990704	AAAT	CD4_TCM	ENSG00000060749	1.25886e-16	-0.118477	0.0143133
chr6	166322747	166322756	A	CD4_TCM	ENSG00000060762	8.09244e-08	-0.125788	0.0234457
chr3	38193613	38193631	T	CD4_TCM	ENSG00000060971	3.77928e-12	0.339839	0.0489315
chr2	182984060	182984072	ACTG	CD4_TCM	ENSG00000061676	9.11822e-29	0.417385	0.0375061
chr12	131619555	131619575	AC	CD4_TCM	ENSG00000061936	1.30584e-07	-0.0476837	0.00903438
chr3	195794088	195794108	AAT	CD4_TCM	ENSG00000061938	7.6829e-06	0.0487661	0.0109003
chr12	62477581	62477599	T	CD4_TCM	ENSG00000061987	2.51761e-11	0.235632	0.0353148
chr5	57197360	57197377	T	CD4_TCM	ENSG00000062194	7.29119e-10	-0.137328	0.0222948
chr12	56352985	56353001	T	CD4_TCM	ENSG00000062485	2.43382e-05	-0.173023	0.0409923
chr10	86421757	86421777	A	CD4_TCM	ENSG00000062650	4.22618e-08	-0.136553	0.0249134
chr12	52979802	52979818	A	CD4_TCM	ENSG00000063046	0.00056367	0.0280798	0.00814258
chr19	49276676	49276692	AC	CD4_TCM	ENSG00000063127	0.00149436	0.0604924	0.0190481
chr19	48707810	48707822	AGAA	CD4_TCM	ENSG00000063176	0.000149017	-0.0204164	0.00538308
chr19	48616643	48616681	AGCAC	CD4_TCM	ENSG00000063180	1.93994e-11	-0.099981	0.0148993
chr19	55682818	55682821	ACC	CD4_TCM	ENSG00000063244	0.000123898	0.100529	0.0261912
chr19	55705808	55705828	AT	CD4_TCM	ENSG00000063245	3.66098e-10	-0.0154078	0.00245823
chr19	39397037	39397045	AAAG	CD4_TCM	ENSG00000063322	4.3219e-07	0.148775	0.0294359
chr14	77852005	77852016	T	CD4_TCM	ENSG00000063761	5.09043e-68	1.08799	0.062429
chr16	1865574	1865582	AT	CD4_TCM	ENSG00000063854	1.55536e-278	0.344988	0.00967391
chr4	2429581	2429593	TTTC	CD4_TCM	ENSG00000063978	4.46137e-06	0.159514	0.0347628
chr2	201293817	201293826	A	CD4_TCM	ENSG00000064012	1.46094e-41	0.334123	0.0247407
chr12	26929563	26929578	A	CD4_TCM	ENSG00000064102	2.8263e-05	0.156812	0.0374518
chr12	27099743	27099756	AT	CD4_TCM	ENSG00000064115	1.10837e-05	-0.116053	0.0264064
chr11	2319566	2319601	TG	CD4_TCM	ENSG00000064201	7.6646e-39	-0.11547	0.00885799
chr11	126048976	126049018	ACAGGCGTGAGCCA	CD4_TCM	ENSG00000064309	4.40684e-13	-0.290438	0.0401023
chr8	119850524	119850533	AT	CD4_TCM	ENSG00000064313	3.89025e-09	-0.147451	0.0250393
chr7	139723194	139723210	T	CD4_TCM	ENSG00000064393	1.43456e-28	-0.282803	0.0255053
chr19	19236729	19236745	T	CD4_TCM	ENSG00000064490	1.04189e-16	-0.259032	0.031209
chr19	19131493	19131507	AT	CD4_TCM	ENSG00000064545	3.4103e-06	-0.212978	0.0458568
chr20	45880902	45880912	AT	CD4_TCM	ENSG00000064601	9.63321e-30	0.259152	0.022879
chr5	128111813	128111827	TG	CD4_TCM	ENSG00000064651	1.07598e-08	0.147121	0.0257281
chr5	122929440	122929450	T	CD4_TCM	ENSG00000064652	1.77912e-21	0.421625	0.0443014
chr19	1022890	1022899	T	CD4_TCM	ENSG00000064666	4.83959e-79	-0.423891	0.0225191
chr19	1022370	1022378	T	CD4_TCM	ENSG00000064687	3.29767e-60	-0.636363	0.0388812
chr1	111757061	111757073	T	CD4_TCM	ENSG00000064703	7.68532e-21	0.283228	0.0302468
chr15	83068550	83068563	T	CD4_TCM	ENSG00000064726	1.47597e-06	0.124332	0.0258246
chr12	29314432	29314447	T	CD4_TCM	ENSG00000064763	1.4954e-65	-0.264015	0.0154399
chr1	111277554	111277574	T	CD4_TCM	ENSG00000064886	1.58389e-08	0.110025	0.0194659
chr19	1103620	1103631	A	CD4_TCM	ENSG00000064932	0.000309483	0.087246	0.0241864
chr2	189835906	189835928	A	CD4_TCM	ENSG00000064933	2.18487e-64	0.206553	0.0121914
chr6	34799491	34799504	A	CD4_TCM	ENSG00000064995	0.000275783	-0.123924	0.0340727
chr6	34965752	34965764	T	CD4_TCM	ENSG00000064999	7.41288e-06	-0.314846	0.070255
chr19	2158357	2158373	T	CD4_TCM	ENSG00000065000	4.78292e-06	-0.175682	0.0384081
chr6	35265522	35265540	AAG	CD4_TCM	ENSG00000065029	0.00168045	-0.151514	0.0482287
chr6	34755484	34755502	A	CD4_TCM	ENSG00000065060	1.35548e-103	0.522526	0.0241765
chr1	109553344	109553353	A	CD4_TCM	ENSG00000065135	0.000136018	0.065766	0.0172374
chr1	118057844	118057854	T	CD4_TCM	ENSG00000065183	4.32021e-38	-0.578572	0.0448396
chr1	88726763	88726772	T	CD4_TCM	ENSG00000065243	6.43095e-13	0.178635	0.0248414
chr19	999826	999830	T	CD4_TCM	ENSG00000065268	6.6936e-30	0.282896	0.0249051
chr6	52662005	52662011	T	CD4_TCM	ENSG00000065308	9.60188e-05	0.0714353	0.0183147
chr2	197170190	197170214	A	CD4_TCM	ENSG00000065413	1.74656e-07	0.013695	0.00262132
chr16	75616004	75616017	T	CD4_TCM	ENSG00000065427	0.000222358	-0.121169	0.032818
chr16	75537488	75537505	T	CD4_TCM	ENSG00000065457	5.13874e-82	0.312918	0.0163123
chr3	120636116	120636133	A	CD4_TCM	ENSG00000065518	0.0014464	0.0138072	0.00433475
chr1	15884739	15884751	T	CD4_TCM	ENSG00000065526	3.56542e-07	0.159742	0.0313785
chr17	12087616	12087638	ATTA	CD4_TCM	ENSG00000065559	7.78114e-05	-0.197978	0.0501078
chr1	212318291	212318301	T	CD4_TCM	ENSG00000065600	1.38283e-20	0.262214	0.0281901
chr10	104029751	104029763	A	CD4_TCM	ENSG00000065613	9.91689e-17	0.237469	0.0285908
chr10	104230889	104230901	T	CD4_TCM	ENSG00000065621	2.13314e-08	0.484327	0.086474
chr10	12171687	12171738	ATTT	CD4_TCM	ENSG00000065665	1.37405e-10	0.115345	0.01797
chr10	6580285	6580329	TGGCGGGGC	CD4_TCM	ENSG00000065675	6.79866e-26	-0.105577	0.0100334
chr19	3064556	3064566	T	CD4_TCM	ENSG00000065717	8.93636e-08	0.217374	0.0406525
chr10	14662378	14662393	T	CD4_TCM	ENSG00000065809	3.97367e-27	0.257759	0.0238958
chr4	37925681	37925697	A	CD4_TCM	ENSG00000065882	9.93441e-31	0.188824	0.0163846
chr7	39927976	39927990	A	CD4_TCM	ENSG00000065883	0.00050468	-0.0789004	0.0226839
chr2	74290587	74290601	AG	CD4_TCM	ENSG00000065911	0.000980137	-0.0485241	0.0147214
chr19	10413077	10413092	A	CD4_TCM	ENSG00000065989	1.50472e-28	-0.260754	0.0235259
chr1	212186862	212186872	T	CD4_TCM	ENSG00000066027	9.67192e-10	0.160499	0.0262479
chr12	50772318	50772336	T	CD4_TCM	ENSG00000066084	1.17961e-07	0.271525	0.0512637
chr1	40727199	40727215	TTTG	CD4_TCM	ENSG00000066136	1.31444e-07	-0.171941	0.0325842
chr1	160586725	160586744	T	CD4_TCM	ENSG00000066294	6.25711e-21	0.197336	0.0210254
chr6	29988010	29988020	A	CD4_TCM	ENSG00000066379	7.12987e-22	-0.249898	0.0259991
chr14	92059829	92059852	AAAG	CD4_TCM	ENSG00000066427	2.1408e-06	0.442143	0.0932859
chr5	129116647	129116684	AC	CD4_TCM	ENSG00000066583	0.00307403	0.0357748	0.0120851
chr6	126016701	126016714	T	CD4_TCM	ENSG00000066651	3.59805e-05	-0.0675192	0.016341
chr16	20715623	20715632	A	CD4_TCM	ENSG00000066654	1.32691e-06	-0.0621045	0.012843
chr9	100431614	100431623	T	CD4_TCM	ENSG00000066697	4.02349e-47	-0.545463	0.0378337
chr14	96324000	96324009	A	CD4_TCM	ENSG00000066739	7.06463e-30	0.379289	0.033405
chr8	67333332	67333347	T	CD4_TCM	ENSG00000066777	4.12034e-08	0.0743813	0.0135593
chr8	134624180	134624219	AC	CD4_TCM	ENSG00000066827	7.60153e-06	0.0502414	0.0112243
chr8	65695347	65695358	T	CD4_TCM	ENSG00000066855	3.93421e-89	0.586347	0.0292928
chr7	100193939	100193959	T	CD4_TCM	ENSG00000066923	1.48649e-09	0.135753	0.022454
chr10	3077428	3077439	T	CD4_TCM	ENSG00000067057	5.97784e-61	0.438954	0.0266509
chr10	1061838	1061853	A	CD4_TCM	ENSG00000067064	1.19255e-34	0.147711	0.0120308
chr2	230438640	230438648	AT	CD4_TCM	ENSG00000067066	6.90301e-12	0.0558491	0.00814169
chr10	3773290	3773350	ATATATATATTTGTATATGT	CD4_TCM	ENSG00000067082	3.93647e-09	-0.036718	0.0062373
chr5	55361912	55361934	TTTGTT	CD4_TCM	ENSG00000067113	1.55627e-22	0.367426	0.0376181
chr15	73066035	73066049	T	CD4_TCM	ENSG00000067141	1.8283e-50	-0.317409	0.0212466
chr8	70645050	70645064	AT	CD4_TCM	ENSG00000067167	1.4708e-17	0.314005	0.0368143
chr12	6338579	6338597	T	CD4_TCM	ENSG00000067182	1.09709e-10	-0.15201	0.0235567
chr17	39255826	39255839	A	CD4_TCM	ENSG00000067191	0.00143107	0.093267	0.0292528
chr1	92643291	92643314	T	CD4_TCM	ENSG00000067208	1.28303e-10	0.104973	0.0163276
chr15	73995713	73995724	TTG	CD4_TCM	ENSG00000067221	7.47086e-05	-0.118656	0.0299577
chr1	93886212	93886221	T	CD4_TCM	ENSG00000067334	1.4437e-07	0.0765029	0.0145454
chr15	43484756	43484768	T	CD4_TCM	ENSG00000067369	9.63126e-05	-0.113084	0.0289982
chr3	49448190	49448205	A	CD4_TCM	ENSG00000067560	0.00022775	-0.033639	0.00912599
chr1	2058306	2058329	T	CD4_TCM	ENSG00000067606	0.00123462	-0.0768211	0.023778
chr18	21001764	21001777	A	CD4_TCM	ENSG00000067900	0.000510615	0.158127	0.0455026
chr16	67100066	67100075	T	CD4_TCM	ENSG00000067955	0.00019524	0.133871	0.0359377
chr2	239318686	239318699	A	CD4_TCM	ENSG00000068024	2.04105e-44	-0.363036	0.0259667
chr3	50371346	50371370	TG	CD4_TCM	ENSG00000068028	6.85671e-06	0.180296	0.0400829
chr17	43054744	43054760	T	CD4_TCM	ENSG00000068079	3.29659e-05	0.094016	0.0226438
chr17	60099290	60099300	T	CD4_TCM	ENSG00000068097	1.29529e-94	1.00993	0.0489394
chr17	42649386	42649396	TGG	CD4_TCM	ENSG00000068120	0.00215992	-0.228139	0.0743775
chr10	132802417	132802434	T	CD4_TCM	ENSG00000068383	2.25732e-10	0.0560618	0.00883875
chr13	112670575	112670589	T	CD4_TCM	ENSG00000068650	1.4132e-17	0.195601	0.0229201
chr2	86095730	86095745	T	CD4_TCM	ENSG00000068654	1.52812e-42	-0.319529	0.023374
chr2	46920649	46920663	A	CD4_TCM	ENSG00000068724	1.63533e-05	0.138928	0.0322368
chr3	48728022	48728041	T	CD4_TCM	ENSG00000068745	1.50332e-05	-0.0595063	0.0137485
chr2	45521286	45521319	AC	CD4_TCM	ENSG00000068784	3.17217e-05	-0.0251896	0.0060541
chr5	62301135	62301161	AT	CD4_TCM	ENSG00000068796	1.10746e-21	-0.0308179	0.00322149
chr2	54033198	54033215	T	CD4_TCM	ENSG00000068878	3.22688e-77	0.336601	0.018097
chr19	38833174	38833185	A	CD4_TCM	ENSG00000068903	2.28436e-05	0.10264	0.0242355
chr2	53726597	53726601	AC	CD4_TCM	ENSG00000068912	0.00142549	0.123899	0.0388465
chr5	67060475	67060497	T	CD4_TCM	ENSG00000069020	2.71465e-30	-0.190805	0.0166823
chr17	73710938	73710987	AAAGC	CD4_TCM	ENSG00000069188	1.20808e-41	-0.168151	0.0124382
chr1	229480852	229480873	T	CD4_TCM	ENSG00000069248	4.90309e-10	-0.139975	0.0224961
chr1	205717395	205717408	T	CD4_TCM	ENSG00000069275	2.76072e-45	-0.285431	0.0202111
chr16	47022075	47022092	T	CD4_TCM	ENSG00000069345	0.000795787	-0.080123	0.023887
chr1	6032573	6032584	A	CD4_TCM	ENSG00000069424	1.85175e-87	-0.35538	0.0179269
chr1	6032573	6032585	A	CD4_TCM	ENSG00000069424	1.85175e-87	-0.35538	0.0179269
chr12	9677707	9677728	T	CD4_TCM	ENSG00000069493	9.43376e-09	0.0747934	0.0130288
chr12	9677710	9677728	T	CD4_TCM	ENSG00000069493	9.43376e-09	0.0747934	0.0130288
chr1	91890903	91890915	T	CD4_TCM	ENSG00000069702	1.44713e-06	-0.108004	0.0224148
chr16	14591390	14591407	A	CD4_TCM	ENSG00000069764	0.000398856	-0.0940341	0.026557
chr3	141894326	141894337	T	CD4_TCM	ENSG00000069849	1.12805e-44	-0.301875	0.0215272
chr15	55845526	55845536	T	CD4_TCM	ENSG00000069869	1.6828e-35	0.936564	0.0753154
chr15	55304482	55304492	A	CD4_TCM	ENSG00000069943	1.14574e-14	0.190925	0.024725
chr15	51875611	51875630	T	CD4_TCM	ENSG00000069956	4.38272e-10	0.101188	0.0162167
chr15	52190778	52190818	A	CD4_TCM	ENSG00000069966	6.91034e-39	0.104987	0.00804889
chr15	55340455	55340476	A	CD4_TCM	ENSG00000069974	5.34202e-06	0.0528963	0.0116233
chr22	17150522	17150536	T	CD4_TCM	ENSG00000069998	1.20016e-86	0.375642	0.0190395
chr12	12175697	12175727	AAATA	CD4_TCM	ENSG00000070018	3.09406e-41	0.436241	0.0324351
chr11	583731	583739	AAAC	CD4_TCM	ENSG00000070047	4.00462e-18	0.317307	0.0365618
chr9	108995965	108995976	T	CD4_TCM	ENSG00000070061	5.33095e-11	-0.196407	0.0299338
chr11	17268672	17268685	T	CD4_TCM	ENSG00000070081	7.81039e-51	-0.223536	0.0149065
chr3	149988998	149989011	A	CD4_TCM	ENSG00000070087	1.07128e-34	0.366515	0.0298309
chr4	99886920	99886930	AT	CD4_TCM	ENSG00000070190	1.42504e-12	-0.0269276	0.00380247
chr14	56628896	56628908	T	CD4_TCM	ENSG00000070269	3.57337e-08	-0.109743	0.0199145
chr17	2215212	2215224	AC	CD4_TCM	ENSG00000070366	0.000390572	0.114862	0.0323887
chr17	2215213	2215223	AC	CD4_TCM	ENSG00000070366	0.000390572	0.114862	0.0323887
chr14	57183795	57183804	A	CD4_TCM	ENSG00000070367	1.74991e-06	-0.226536	0.0473891
chr22	19114062	19114085	A	CD4_TCM	ENSG00000070413	3.71019e-36	-0.101292	0.00806754
chr19	645600	645618	A	CD4_TCM	ENSG00000070423	2.33205e-09	-0.0982321	0.0164466
chr17	2384620	2384626	TG	CD4_TCM	ENSG00000070444	9.78596e-12	-0.0569042	0.00835645
chr3	126452911	126452919	T	CD4_TCM	ENSG00000070476	5.9598e-08	-0.324161	0.0598084
chr17	76742501	76742516	T	CD4_TCM	ENSG00000070495	9.7754e-12	0.22421	0.0329247
chr8	42380648	42380672	AGAA	CD4_TCM	ENSG00000070501	0.000161617	0.0964353	0.0255627
chr17	76638110	76638128	T	CD4_TCM	ENSG00000070526	5.69138e-73	-0.537547	0.0297513
chr17	68419796	68419811	A	CD4_TCM	ENSG00000070540	3.59828e-09	-0.19156	0.0324586
chr9	35777487	35777497	AT	CD4_TCM	ENSG00000070610	1.61949e-06	0.168807	0.0351982
chr7	97904285	97904317	AC	CD4_TCM	ENSG00000070669	1.32591e-07	0.0386445	0.00732565
chr8	42176971	42176980	T	CD4_TCM	ENSG00000070718	5.34156e-09	-0.221544	0.0379605
chr8	100810508	100810538	AGC	CD4_TCM	ENSG00000070756	3.62486e-24	-0.129066	0.0127269
chr1	45509416	45509432	T	CD4_TCM	ENSG00000070759	2.41135e-15	-0.0372712	0.00470707
chr16	58050457	58050475	A	CD4_TCM	ENSG00000070761	1.13753e-08	0.0737127	0.012912
chr16	58190227	58190236	T	CD4_TCM	ENSG00000070770	0.000157143	0.142256	0.0376389
chr1	44987947	44987967	AAAG	CD4_TCM	ENSG00000070785	4.69276e-14	-0.192238	0.0254951
chr5	150411977	150411982	T	CD4_TCM	ENSG00000070814	0.000630245	-0.0274461	0.00802928
chr1	22091767	22091777	A	CD4_TCM	ENSG00000070831	1.50416e-93	0.170101	0.00829057
chr7	25011306	25011330	TTTG	CD4_TCM	ENSG00000070882	5.31568e-132	-0.656757	0.0268637
chr12	89526844	89526857	T	CD4_TCM	ENSG00000070961	0.000347215	0.100887	0.0282023
chr2	105750037	105750068	AC	CD4_TCM	ENSG00000071051	7.9645e-25	-0.0359959	0.00349875
chr2	101707680	101707708	T	CD4_TCM	ENSG00000071054	7.23503e-13	-0.00909658	0.00126783
chr2	98743625	98743645	AAAAG	CD4_TCM	ENSG00000071073	0.000107359	-0.0861255	0.0222355
chr4	9970680	9970691	A	CD4_TCM	ENSG00000071127	1.58372e-10	-0.113545	0.0177494
chr7	17945142	17945152	T	CD4_TCM	ENSG00000071189	1.0457e-14	0.0695798	0.00899711
chr4	147853740	147853750	T	CD4_TCM	ENSG00000071205	0.000389192	-0.167776	0.0472966
chr6	166959240	166959259	T	CD4_TCM	ENSG00000071242	3.20607e-42	-0.274354	0.020149
chr14	76764687	76764703	T	CD4_TCM	ENSG00000071246	5.12275e-66	-0.391583	0.022817
chr7	73652309	73652322	T	CD4_TCM	ENSG00000071462	8.18787e-16	-0.533962	0.0663195
chr14	81446565	81446583	T	CD4_TCM	ENSG00000071537	0.00104516	0.0429521	0.0131028
chr2	12659023	12659033	A	CD4_TCM	ENSG00000071575	2.32147e-10	-0.104405	0.0164718
chr19	1381624	1381636	A	CD4_TCM	ENSG00000071626	2.70258e-05	0.0919809	0.0219149
chr3	149093550	149093562	A	CD4_TCM	ENSG00000071794	1.3732e-19	0.240096	0.026517
chr8	144371126	144371147	T	CD4_TCM	ENSG00000071894	5.54968e-73	-0.171197	0.00947438
chr19	14098458	14098472	TG	CD4_TCM	ENSG00000072062	6.27066e-06	-0.190738	0.0422262
chr19	14192243	14192255	ATTT	CD4_TCM	ENSG00000072071	2.48774e-13	-0.251231	0.0343232
chr14	68985833	68985853	T	CD4_TCM	ENSG00000072110	2.47562e-09	-0.131718	0.022089
chr17	19265378	19265392	A	CD4_TCM	ENSG00000072134	1.81883e-16	0.171786	0.0208644
chr2	130350036	130350051	ATTTT	CD4_TCM	ENSG00000072135	9.76395e-10	-0.0556721	0.00910683
chr2	127572935	127572948	A	CD4_TCM	ENSG00000072163	3.33836e-16	-0.300408	0.0368128
chr4	53459277	53459297	T	CD4_TCM	ENSG00000072201	1.51446e-07	0.0843369	0.0160618
chr17	19626299	19626308	AGA	CD4_TCM	ENSG00000072210	8.17684e-42	0.434562	0.0320765
chr3	196084409	196084425	AAAG	CD4_TCM	ENSG00000072274	1.29894e-57	0.160521	0.0100332
chr17	17869308	17869323	A	CD4_TCM	ENSG00000072310	0.000327532	-0.0997147	0.0277564
chr5	132930933	132930957	A	CD4_TCM	ENSG00000072364	3.5986e-14	0.0656211	0.00866315
chr10	58400374	58400397	A	CD4_TCM	ENSG00000072401	3.6861e-12	0.0891107	0.012824
chr14	67313975	67313989	A	CD4_TCM	ENSG00000072415	1.68797e-11	-0.459902	0.0683285
chr11	63874869	63874878	TG	CD4_TCM	ENSG00000072518	2.67306e-19	0.389655	0.0433845
chr12	132881257	132881271	A	CD4_TCM	ENSG00000072609	7.20331e-08	0.159927	0.0296929
chr16	68084128	68084140	T	CD4_TCM	ENSG00000072736	6.52789e-26	0.104619	0.0099387
chr3	3187447	3187495	AC	CD4_TCM	ENSG00000072756	7.90904e-08	0.0561772	0.0104629
chr17	7266684	7266698	A	CD4_TCM	ENSG00000072778	1.25176e-06	-0.0552611	0.0114005
chr5	172107115	172107124	A	CD4_TCM	ENSG00000072786	6.0881e-11	-0.24007	0.0366992
chr5	172010717	172010726	AT	CD4_TCM	ENSG00000072803	0.000174482	0.0195255	0.00520213
chr17	7359242	7359256	T	CD4_TCM	ENSG00000072818	4.76492e-06	-0.0616285	0.0134711
chr3	113467898	113467907	AAT	CD4_TCM	ENSG00000072858	7.46237e-67	0.397693	0.0230234
chr16	15760105	15760124	AAAC	CD4_TCM	ENSG00000072864	5.75233e-11	-0.925625	0.141316
chr19	43536483	43536498	A	CD4_TCM	ENSG00000073050	8.72433e-06	-0.137747	0.030978
chr22	50243634	50243655	AAG	CD4_TCM	ENSG00000073169	0.000525457	0.0851588	0.0245596
chr3	189901884	189901902	AT	CD4_TCM	ENSG00000073282	0.0006488	0.0647111	0.0189749
chr4	112297329	112297342	T	CD4_TCM	ENSG00000073331	2.6492e-18	0.286557	0.0328412
chr17	75589192	75589222	TGCGGC	CD4_TCM	ENSG00000073350	6.9874e-11	-0.114835	0.0176103
chr15	84984922	84984934	A	CD4_TCM	ENSG00000073417	9.96533e-19	0.316208	0.0357884
chr17	35206421	35206434	TC	CD4_TCM	ENSG00000073536	1.53791e-15	-0.993327	0.124573
chr5	320152	320167	A	CD4_TCM	ENSG00000073578	3.39811e-06	0.125092	0.0269296
chr17	40627718	40627729	T	CD4_TCM	ENSG00000073584	1.51014e-14	0.0702944	0.00914497
chr17	39899668	39899682	T	CD4_TCM	ENSG00000073605	2.16885e-100	-0.283226	0.013316
chr12	378958	378976	A	CD4_TCM	ENSG00000073614	1.14046e-20	-0.233376	0.0250347
chr3	136190542	136190557	A	CD4_TCM	ENSG00000073711	2.05341e-21	0.270497	0.0284665
chr3	185291903	185291923	A	CD4_TCM	ENSG00000073803	2.2985e-06	0.091702	0.0194069
chr3	187037859	187037865	ATT	CD4_TCM	ENSG00000073849	9.87395e-68	-0.227841	0.0131021
chr17	47806642	47806657	A	CD4_TCM	ENSG00000073861	0.0023809	-0.0188063	0.00619019
chr13	31865290	31865296	TCT	CD4_TCM	ENSG00000073910	6.66058e-97	0.562963	0.0269494
chr11	85952008	85952018	ATTTT	CD4_TCM	ENSG00000073921	1.14281e-05	-0.139941	0.0318902
chr17	46575964	46575974	A	CD4_TCM	ENSG00000073969	1.96136e-154	0.792733	0.0299445
chr16	1797533	1797548	T	CD4_TCM	ENSG00000074071	2.10492e-09	-0.115075	0.0192127
chr11	86264439	86264456	ATTT	CD4_TCM	ENSG00000074266	6.43049e-05	0.112642	0.0281856
chr11	18495666	18495683	T	CD4_TCM	ENSG00000074319	6.0985e-51	-0.271395	0.0180781
chr17	3837992	3837999	T	CD4_TCM	ENSG00000074356	0.000395287	0.0466104	0.0131549
chr17	3954497	3954516	T	CD4_TCM	ENSG00000074370	3.53286e-12	0.118079	0.0169783
chr3	128036543	128036552	T	CD4_TCM	ENSG00000074416	1.62404e-32	-0.199043	0.0167636
chr15	65600654	65600666	A	CD4_TCM	ENSG00000074603	5.13685e-06	-0.210758	0.0462277
chr15	65604730	65604750	A	CD4_TCM	ENSG00000074621	1.7508e-12	0.0986818	0.0139914
chr18	58954711	58954730	T	CD4_TCM	ENSG00000074657	7.84177e-06	0.113395	0.0253711
chr18	59312438	59312455	AT	CD4_TCM	ENSG00000074695	3.43197e-72	0.421411	0.0234526
chr15	65648675	65648680	T	CD4_TCM	ENSG00000074696	5.50082e-10	-0.0443731	0.00715222
chr6	154186564	154186574	T	CD4_TCM	ENSG00000074706	9.74298e-05	0.193956	0.0497718
chr17	4103377	4103390	A	CD4_TCM	ENSG00000074755	9.47216e-09	0.209343	0.0364714
chr1	8890579	8890593	T	CD4_TCM	ENSG00000074800	4.72796e-20	0.0347065	0.00378477
chr19	4673570	4673584	ATTT	CD4_TCM	ENSG00000074842	4.48641e-07	0.171892	0.0340579
chr19	17224291	17224299	T	CD4_TCM	ENSG00000074855	3.46203e-30	-0.0840204	0.00735961
chr6	112102484	112102493	A	CD4_TCM	ENSG00000074935	2.87818e-09	-0.184752	0.0311114
chr4	48193777	48193787	T	CD4_TCM	ENSG00000074966	2.54585e-12	-0.0553475	0.00790594
chr15	66382062	66382073	A	CD4_TCM	ENSG00000075131	1.54265e-80	-0.95944	0.0504828
chr7	88220357	88220372	T	CD4_TCM	ENSG00000075142	1.0529e-12	-0.0691876	0.00971271
chr1	21214590	21214600	T	CD4_TCM	ENSG00000075151	0.00014788	0.00858965	0.00226365
chr11	108123068	108123081	AC	CD4_TCM	ENSG00000075239	3.91983e-72	0.2784	0.0155
chr22	46585193	46585208	T	CD4_TCM	ENSG00000075240	1.34697e-07	0.207257	0.0393102
chr22	46585196	46585208	T	CD4_TCM	ENSG00000075240	1.34697e-07	0.207257	0.0393102
chr22	46307511	46307521	T	CD4_TCM	ENSG00000075275	1.02646e-20	0.48899	0.0523921
chr2	71336372	71336400	A	CD4_TCM	ENSG00000075292	6.03738e-38	0.0360832	0.00280207
chr16	89810322	89810338	A	CD4_TCM	ENSG00000075399	2.04016e-54	-0.536056	0.0345084
chr10	38202880	38202901	T	CD4_TCM	ENSG00000075407	3.13057e-17	-0.207384	0.024567
chr14	103411951	103411965	T	CD4_TCM	ENSG00000075413	1.69588e-97	-0.19852	0.00947372
chr12	98609513	98609523	T	CD4_TCM	ENSG00000075415	5.59977e-19	0.399259	0.044862
chr3	172053776	172053796	A	CD4_TCM	ENSG00000075420	1.61688e-07	-0.0714217	0.0136334
chr4	48651213	48651259	TG	CD4_TCM	ENSG00000075539	7.17394e-11	-0.0279693	0.00429175
chr2	97956690	97956700	T	CD4_TCM	ENSG00000075568	4.4313e-08	0.155796	0.0284676
chr3	171788250	171788271	T	CD4_TCM	ENSG00000075651	1.14331e-68	-0.0720054	0.00411157
chr3	197267652	197267660	A	CD4_TCM	ENSG00000075711	3.27778e-12	-0.24441	0.0350897
chr3	128824837	128824889	AC	CD4_TCM	ENSG00000075785	0.000208005	0.0166304	0.00448368
chr7	107608200	107608213	A	CD4_TCM	ENSG00000075790	7.28255e-08	0.074013	0.0137467
chr10	100566053	100566063	A	CD4_TCM	ENSG00000075826	3.58855e-26	0.36952	0.0349177
chr12	108548282	108548292	AAT	CD4_TCM	ENSG00000075856	2.18333e-06	-0.262482	0.0554265
chr2	143258252	143258266	AT	CD4_TCM	ENSG00000075884	1.63741e-62	-0.431481	0.0258578
chr3	44979588	44979598	T	CD4_TCM	ENSG00000075914	1.72577e-10	-0.0774425	0.0121308
chr1	169911466	169911483	T	CD4_TCM	ENSG00000075945	7.35391e-10	0.130114	0.0211283
chr3	12551194	12551210	A	CD4_TCM	ENSG00000075975	5.83969e-11	0.161935	0.0247312
chr2	135858887	135858895	T	CD4_TCM	ENSG00000076003	1.53796e-20	-0.169122	0.0182041
chr11	114506112	114506130	A	CD4_TCM	ENSG00000076043	9.75177e-08	0.0245187	0.00459902
chr12	56550845	56550867	AAAT	CD4_TCM	ENSG00000076067	1.7e-104	0.311792	0.0143626
chr3	47388664	47388682	T	CD4_TCM	ENSG00000076201	8.07631e-05	-0.0883827	0.0224201
chr3	37134181	37134198	A	CD4_TCM	ENSG00000076242	1.8353e-15	0.144247	0.0181397
chr12	109119589	109119605	A	CD4_TCM	ENSG00000076248	7.11168e-17	0.259072	0.0310446
chr1	173877373	173877397	T	CD4_TCM	ENSG00000076321	2.22029e-07	0.0828514	0.0159948
chr12	109921506	109921526	A	CD4_TCM	ENSG00000076513	2.35397e-06	-0.11592	0.0245574
chr8	80106826	80106835	A	CD4_TCM	ENSG00000076554	2.02772e-93	-0.418674	0.0204202
chr12	109104055	109104068	T	CD4_TCM	ENSG00000076555	5.58693e-41	-0.0288831	0.00215452
chr8	81106380	81106391	T	CD4_TCM	ENSG00000076641	9.01767e-35	0.304119	0.0247244
chr8	81106380	81106391	T	CD4_TCM	ENSG00000076641	9.01767e-35	0.304119	0.0247244
chr8	81106380	81106391	T	CD4_TCM	ENSG00000076641	9.01767e-35	0.304119	0.0247244
chr8	81106380	81106391	T	CD4_TCM	ENSG00000076641	9.01767e-35	0.304119	0.0247244
chr19	10322244	10322250	AC	CD4_TCM	ENSG00000076662	2.02067e-09	-0.158069	0.0263618
chr10	103255505	103255520	T	CD4_TCM	ENSG00000076685	1.09828e-13	0.155595	0.0209457
chr19	7656047	7656057	T	CD4_TCM	ENSG00000076924	4.65636e-09	-0.229283	0.0391333
chr19	41786066	41786082	T	CD4_TCM	ENSG00000076928	0.000120949	0.101293	0.0263495
chr2	233380662	233380680	TG	CD4_TCM	ENSG00000077044	0.000191721	-0.180156	0.0483034
chr10	96567084	96567101	T	CD4_TCM	ENSG00000077147	2.30954e-10	-0.0885858	0.0139743
chr1	202409326	202409340	T	CD4_TCM	ENSG00000077157	2.5839e-13	0.182613	0.024966
chr2	182694825	182694835	G	CD4_TCM	ENSG00000077232	3.61113e-18	0.119045	0.0136984
chr2	182694825	182694835	G	CD4_TCM	ENSG00000077232	3.61113e-18	0.119045	0.0136984
chr16	27299747	27299761	T	CD4_TCM	ENSG00000077238	7.59646e-17	-0.203349	0.02439
chr1	77658528	77658540	TTC	CD4_TCM	ENSG00000077254	5.0251e-12	0.185939	0.0269287
chr19	40756269	40756282	A	CD4_TCM	ENSG00000077312	2.19832e-14	-0.235844	0.0308759
chr10	22459571	22459581	A	CD4_TCM	ENSG00000077327	1.86105e-08	0.41033	0.0729548
chr19	41396617	41396637	T	CD4_TCM	ENSG00000077348	5.59506e-11	0.040754	0.00621802
chr2	171737805	171737817	T	CD4_TCM	ENSG00000077380	2.53812e-87	-0.373389	0.0188504
chr10	26445094	26445106	A	CD4_TCM	ENSG00000077420	3.48204e-18	0.155118	0.0178408
chr10	26445094	26445106	A	CD4_TCM	ENSG00000077420	3.48204e-18	0.155118	0.0178408
chr7	100631305	100631330	T	CD4_TCM	ENSG00000077454	7.44609e-05	0.0546628	0.0137983
chr11	95867816	95867830	A	CD4_TCM	ENSG00000077458	1.42896e-10	0.135955	0.0212007
chr19	4165174	4165188	T	CD4_TCM	ENSG00000077463	1.21769e-08	-0.250078	0.0438946
chr11	74578829	74578847	AG	CD4_TCM	ENSG00000077514	8.06938e-06	-0.14498	0.0324825
chr11	74578831	74578847	AG	CD4_TCM	ENSG00000077514	8.06938e-06	-0.14498	0.0324825
chr1	19443608	19443628	TTG	CD4_TCM	ENSG00000077549	7.28038e-10	0.193397	0.0313962
chr1	236173421	236173433	AGGG	CD4_TCM	ENSG00000077585	7.20851e-21	-0.283027	0.0302036
chr4	128836737	128836754	T	CD4_TCM	ENSG00000077684	1.51078e-36	0.272034	0.0215449
chr8	38482152	38482169	A	CD4_TCM	ENSG00000077782	3.43713e-76	-0.262826	0.014228
chr22	45328632	45328644	A	CD4_TCM	ENSG00000077935	5.60623e-10	0.199924	0.0322399
chr20	25001201	25001213	T	CD4_TCM	ENSG00000077984	6.43596e-59	-0.24311	0.0150207
chr18	46939338	46939352	A	CD4_TCM	ENSG00000078043	6.14453e-08	0.145618	0.0268938
chr3	183154917	183154932	T	CD4_TCM	ENSG00000078081	2.05662e-05	0.0236344	0.00554974
chr11	76901270	76901284	A	CD4_TCM	ENSG00000078124	4.85791e-83	-0.589773	0.03055
chr4	39697473	39697499	AG	CD4_TCM	ENSG00000078140	2.54181e-13	0.0470716	0.00643346
chr18	41940077	41940095	AAC	CD4_TCM	ENSG00000078142	1.39754e-28	-0.482953	0.0435472
chr18	41940078	41940093	AAC	CD4_TCM	ENSG00000078142	1.39754e-28	-0.482953	0.0435472
chr4	40093587	40093599	ATTT	CD4_TCM	ENSG00000078177	4.72211e-67	-0.538184	0.0311093
chr12	4363262	4363297	TG	CD4_TCM	ENSG00000078237	8.09363e-10	-0.0328311	0.00534441
chr6	157939957	157939969	AGGGGC	CD4_TCM	ENSG00000078269	4.39418e-09	-0.242038	0.0412427
chr14	101911883	101911898	A	CD4_TCM	ENSG00000078304	3.61014e-06	0.188206	0.040626
chr1	1769969	1770015	AAAACA	CD4_TCM	ENSG00000078369	1.90941e-07	-0.10328	0.0198312
chr10	21483806	21483822	A	CD4_TCM	ENSG00000078403	0.000267346	0.0757307	0.0207764
chr7	100397126	100397142	A	CD4_TCM	ENSG00000078487	1.24007e-09	-0.221574	0.0364733
chr1	51861496	51861511	ATT	CD4_TCM	ENSG00000078618	4.146e-08	-0.208045	0.0379331
chr8	42397272	42397282	T	CD4_TCM	ENSG00000078668	0.00139198	-0.128289	0.0401365
chr8	17917143	17917157	A	CD4_TCM	ENSG00000078674	1.10454e-121	-0.339888	0.0144894
chr17	78069209	78069219	A	CD4_TCM	ENSG00000078687	1.30183e-05	-0.204055	0.0468039
chr20	34385189	34385221	TG	CD4_TCM	ENSG00000078747	0.000125448	-0.0981432	0.0255899
chr5	137966100	137966110	A	CD4_TCM	ENSG00000078795	3.34196e-57	-0.235582	0.0147793
chr11	1313174	1313189	A	CD4_TCM	ENSG00000078902	7.85562e-08	0.0739962	0.0137785
chr7	43967736	43967747	A	CD4_TCM	ENSG00000078967	8.81446e-05	-0.0646751	0.0164941
chr18	185143	185153	T	CD4_TCM	ENSG00000079134	2.02961e-07	-0.11301	0.0217468
chr2	216115810	216115820	T	CD4_TCM	ENSG00000079246	3.60027e-20	-0.171074	0.0185963
chr3	158660248	158660263	T	CD4_TCM	ENSG00000079257	2.0361e-17	0.318689	0.0375294
chr2	230367295	230367310	T	CD4_TCM	ENSG00000079263	2.22614e-14	0.127164	0.0166514
chr1	46597300	46597317	A	CD4_TCM	ENSG00000079277	5.16587e-06	-0.126124	0.0276714
chr10	70122102	70122109	A	CD4_TCM	ENSG00000079332	1.61188e-05	0.0777812	0.0180349
chr1	100393963	100393977	AT	CD4_TCM	ENSG00000079335	2.09392e-29	-0.191154	0.016978
chr12	48196511	48196536	ATAA	CD4_TCM	ENSG00000079387	3.29833e-10	-0.0978514	0.0155714
chr19	42388355	42388366	T	CD4_TCM	ENSG00000079432	6.60311e-05	-0.201549	0.0505117
chr8	11839486	11839500	A	CD4_TCM	ENSG00000079459	2.42767e-187	0.761073	0.026071
chr6	25369379	25369397	T	CD4_TCM	ENSG00000079691	0	-0.166822	0.00407348
chr1	63596226	63596244	TTCT	CD4_TCM	ENSG00000079739	8.11546e-08	0.1471	0.0274208
chr2	15631567	15631594	TTTG	CD4_TCM	ENSG00000079785	3.90023e-12	0.150934	0.021746
chr6	130955326	130955335	A	CD4_TCM	ENSG00000079819	2.22474e-08	-0.175166	0.0313156
chr6	132501062	132501076	T	CD4_TCM	ENSG00000079950	1.20829e-08	-0.0910696	0.0159812
chr22	50771045	50771061	T	CD4_TCM	ENSG00000079974	2.91532e-36	-0.417054	0.0331665
chr6	73375791	73375809	T	CD4_TCM	ENSG00000080007	1.66229e-11	0.147827	0.0219557
chr20	46424597	46424621	TG	CD4_TCM	ENSG00000080189	1.21293e-22	-0.228469	0.0233311
chr20	46424597	46424621	TG	CD4_TCM	ENSG00000080189	1.21293e-22	-0.228469	0.0233311
chr20	46424597	46424621	TG	CD4_TCM	ENSG00000080189	1.21293e-22	-0.228469	0.0233311
chr20	46424597	46424621	TG	CD4_TCM	ENSG00000080189	1.21293e-22	-0.228469	0.0233311
chr3	97854591	97854606	T	CD4_TCM	ENSG00000080200	2.88983e-08	-0.168162	0.0303105
chr9	3435802	3435825	A	CD4_TCM	ENSG00000080298	1.69158e-12	-0.144621	0.020491
chr2	151332282	151332296	A	CD4_TCM	ENSG00000080345	5.94607e-06	0.13284	0.0293355
chr9	2172238	2172248	A	CD4_TCM	ENSG00000080503	1.94969e-05	-0.119741	0.0280385
chr6	108956534	108956551	A	CD4_TCM	ENSG00000080546	1.24126e-21	0.193697	0.0202728
chr9	2766547	2766561	AAC	CD4_TCM	ENSG00000080608	5.72766e-24	0.312505	0.0309519
chr7	135384276	135384290	TC	CD4_TCM	ENSG00000080802	5.40637e-05	-0.277307	0.0686859
chr14	73226023	73226038	T	CD4_TCM	ENSG00000080815	1.14863e-11	0.278241	0.040999
chr3	98650600	98650617	A	CD4_TCM	ENSG00000080819	1.49537e-15	-0.240962	0.0302059
chr3	98564950	98564967	A	CD4_TCM	ENSG00000080822	4.59097e-20	0.119251	0.013
chr14	102236679	102236689	ACC	CD4_TCM	ENSG00000080824	5.47146e-10	0.144739	0.0233263
chr20	37015427	37015436	TTG	CD4_TCM	ENSG00000080839	9.27758e-18	-0.27848	0.0324471
chr11	133866807	133866837	TTG	CD4_TCM	ENSG00000080854	5.13192e-06	-0.126271	0.0276952
chr18	2641226	2641240	T	CD4_TCM	ENSG00000080986	5.15759e-05	0.0635645	0.0157013
chr15	50919535	50919577	AAAT	CD4_TCM	ENSG00000081014	8.74922e-13	-0.0760474	0.0106377
chr1	113771810	113771830	A	CD4_TCM	ENSG00000081019	3.25759e-05	-0.0588083	0.0141548
chr1	113384144	113384168	T	CD4_TCM	ENSG00000081026	1.71458e-06	-0.0566841	0.0118476
chr5	134205388	134205401	T	CD4_TCM	ENSG00000081059	5.42198e-07	-0.18963	0.0378447
chr3	101312025	101312034	A	CD4_TCM	ENSG00000081148	8.1487e-17	0.168728	0.0202578
chr3	101502921	101502937	A	CD4_TCM	ENSG00000081154	1.08014e-07	-0.0752047	0.0141557
chr14	67715214	67715220	A	CD4_TCM	ENSG00000081181	7.55291e-05	-0.128162	0.0323791
chr1	198585358	198585371	T	CD4_TCM	ENSG00000081237	1.86097e-13	-0.516532	0.0701961
chr2	196238435	196238462	TTTC	CD4_TCM	ENSG00000081320	0.000124106	0.0814255	0.0212163
chr9	96462611	96462624	A	CD4_TCM	ENSG00000081377	6.04605e-05	0.115585	0.028817
chr19	19808843	19808863	A	CD4_TCM	ENSG00000081665	5.53573e-57	0.138042	0.00867725
chr1	227669646	227669660	A	CD4_TCM	ENSG00000081692	6.24269e-05	-0.0600057	0.0149885
chr12	125117988	125118001	A	CD4_TCM	ENSG00000081760	1.28202e-05	0.141406	0.0324092
chr5	141933111	141933135	AT	CD4_TCM	ENSG00000081791	0.000324532	-0.0682037	0.0189724
chr1	53935630	53935645	T	CD4_TCM	ENSG00000081870	1.11047e-07	0.181189	0.0341374
chr18	62808547	62808569	T	CD4_TCM	ENSG00000081913	1.86529e-16	0.0257578	0.00312958
chr18	57709685	57709695	T	CD4_TCM	ENSG00000081923	1.38019e-09	0.155458	0.0256625
chr1	67331838	67331864	ATAA	CD4_TCM	ENSG00000081985	2.56294e-20	-0.727138	0.0787302
chr5	37479342	37479354	TGGT	CD4_TCM	ENSG00000082068	1.24065e-06	-0.0699861	0.014433
chr5	39187838	39187849	T	CD4_TCM	ENSG00000082074	6.30973e-19	-0.23683	0.0266507
chr2	201502898	201502908	T	CD4_TCM	ENSG00000082146	1.78179e-09	0.164869	0.0274027
chr18	50897870	50897888	AAAAAG	CD4_TCM	ENSG00000082212	1.03263e-05	0.191401	0.0433993
chr5	31553164	31553180	TTTG	CD4_TCM	ENSG00000082213	7.89986e-18	0.170679	0.019844
chr2	134849963	134849999	AC	CD4_TCM	ENSG00000082258	1.71951e-21	-0.0981268	0.0103066
chr6	70654039	70654060	T	CD4_TCM	ENSG00000082269	3.08363e-18	0.125171	0.0143737
chr1	211470864	211470875	A	CD4_TCM	ENSG00000082512	1.37427e-11	-0.238019	0.0352068
chr17	48102459	48102470	A	CD4_TCM	ENSG00000082641	1.17969e-13	-0.335166	0.0451765
chr3	119890744	119890760	A	CD4_TCM	ENSG00000082701	5.16137e-10	-0.201442	0.0324168
chr12	1014021	1014035	T	CD4_TCM	ENSG00000082805	6.01983e-44	0.38035	0.0273561
chr2	61554020	61554034	A	CD4_TCM	ENSG00000082898	3.0636e-11	-0.181743	0.0273566
chr3	149889292	149889326	TG	CD4_TCM	ENSG00000082996	1.27065e-07	0.0363298	0.00687669
chr6	83131253	83131261	A	CD4_TCM	ENSG00000083097	1.66897e-59	-0.574988	0.035345
chr6	89682942	89682953	A	CD4_TCM	ENSG00000083099	1.3208e-05	0.113582	0.026071
chr6	80128872	80128908	TG	CD4_TCM	ENSG00000083123	0.000131174	0.0497984	0.0130218
chr9	86313126	86313168	AATA	CD4_TCM	ENSG00000083223	3.19361e-07	0.103088	0.0201674
chr17	19826001	19826025	AAAT	CD4_TCM	ENSG00000083290	1.15167e-13	0.105794	0.0142537
chr17	19826004	19826024	AAAT	CD4_TCM	ENSG00000083290	1.15167e-13	0.105794	0.0142537
chr5	72720776	72720821	TC	CD4_TCM	ENSG00000083312	2.91354e-10	0.021476	0.0034071
chr17	3716170	3716182	A	CD4_TCM	ENSG00000083454	3.36099e-36	0.328831	0.026174
chr17	3708877	3708888	A	CD4_TCM	ENSG00000083457	1.06611e-11	0.159858	0.023518
chr13	60397287	60397296	G	CD4_TCM	ENSG00000083544	2.23884e-09	0.154435	0.0258276
chr13	60397287	60397296	G	CD4_TCM	ENSG00000083544	2.23884e-09	0.154435	0.0258276
chr13	32741051	32741064	T	CD4_TCM	ENSG00000083642	0.00120646	-0.0670397	0.0207082
chr5	41791794	41791809	ATTT	CD4_TCM	ENSG00000083720	3.09369e-21	1.07164	0.113287
chr16	50686380	50686396	A	CD4_TCM	ENSG00000083799	1.81743e-12	0.0546082	0.00774823
chr19	58473414	58473429	A	CD4_TCM	ENSG00000083812	2.84629e-05	0.0336325	0.00803563
chr19	57804366	57804380	T	CD4_TCM	ENSG00000083828	2.33446e-194	0.720785	0.0242362
chr19	58414505	58414515	T	CD4_TCM	ENSG00000083838	4.38689e-21	-0.125797	0.0133501
chr19	57185893	57185905	T	CD4_TCM	ENSG00000083844	1.81612e-07	0.191841	0.0367707
chr19	58375755	58375770	T	CD4_TCM	ENSG00000083845	2.01656e-34	-0.0846905	0.00692188
chr4	68370087	68370103	A	CD4_TCM	ENSG00000083896	0.000230088	-0.0257072	0.00697909
chr3	87290353	87290365	A	CD4_TCM	ENSG00000083937	1.18835e-18	-0.0313493	0.00355604
chr1	40370856	40370872	A	CD4_TCM	ENSG00000084070	3.02639e-09	0.0592693	0.00999455
chr1	39782151	39782165	A	CD4_TCM	ENSG00000084072	5.08872e-17	0.0872572	0.0104068
chr2	96190335	96190354	T	CD4_TCM	ENSG00000084090	1.62359e-09	-0.164762	0.0273166
chr4	56959527	56959540	T	CD4_TCM	ENSG00000084092	1.7662e-05	-0.10825	0.0252181
chr4	56905331	56905347	AT	CD4_TCM	ENSG00000084093	0.00033031	-0.0108677	0.00302698
chr12	108809456	108809471	A	CD4_TCM	ENSG00000084112	0.00134463	0.11234	0.0350374
chr11	67599684	67599699	A	CD4_TCM	ENSG00000084207	5.81591e-139	-0.501886	0.0200004
chr11	130062880	130062894	A	CD4_TCM	ENSG00000084234	6.80305e-08	0.189783	0.0351691
chr2	24638180	24638206	T	CD4_TCM	ENSG00000084676	1.48362e-11	-0.0376631	0.00558013
chr2	27283778	27283784	CG	CD4_TCM	ENSG00000084774	0.000306038	-0.0446075	0.0123562
chr11	33733623	33733634	A	CD4_TCM	ENSG00000085063	3.61953e-23	-0.335583	0.0338495
chr11	44613978	44614026	TTTTTG	CD4_TCM	ENSG00000085117	4.3472e-30	-0.205284	0.0180127
chr3	169771961	169771973	A	CD4_TCM	ENSG00000085274	2.53675e-07	-0.141625	0.0274735
chr3	169485875	169485884	AT	CD4_TCM	ENSG00000085276	0.000202995	-0.043677	0.0117561
chr5	78503700	78503717	AAAC	CD4_TCM	ENSG00000085365	1.91499e-10	0.179647	0.0282109
chr6	105334713	105334739	AAC	CD4_TCM	ENSG00000085377	7.69474e-06	-0.0255732	0.0057166
chr6	104727834	104727841	T	CD4_TCM	ENSG00000085382	1.77457e-06	0.0454538	0.00951407
chr18	13060929	13060941	A	CD4_TCM	ENSG00000085415	0.00032523	-0.102583	0.0285401
chr2	223911818	223911833	T	CD4_TCM	ENSG00000085449	1.81851e-12	0.37658	0.0534327
chr1	108152374	108152384	T	CD4_TCM	ENSG00000085491	3.27796e-72	0.118404	0.00658858
chr1	108152377	108152384	T	CD4_TCM	ENSG00000085491	3.27796e-72	0.118404	0.00658858
chr6	160928856	160928865	A	CD4_TCM	ENSG00000085511	0.0006385	0.104347	0.0305581
chr7	100370875	100370884	A	CD4_TCM	ENSG00000085514	2.21735e-09	0.229628	0.0383928
chr16	3136719	3136735	A	CD4_TCM	ENSG00000085644	9.60077e-30	-0.381539	0.0336828
chr7	134465197	134465208	A	CD4_TCM	ENSG00000085662	6.26127e-05	-0.275687	0.0688745
chr8	86535320	86535334	T	CD4_TCM	ENSG00000085719	4.77037e-31	0.219915	0.0189787
chr16	15079596	15079610	T	CD4_TCM	ENSG00000085721	1.18158e-16	0.252345	0.0304582
chr2	55277790	55277802	T	CD4_TCM	ENSG00000085760	1.54545e-11	-0.458294	0.0679602
chr8	38254075	38254088	A	CD4_TCM	ENSG00000085788	1.82734e-20	0.104846	0.0113078
chr1	51474675	51474680	T	CD4_TCM	ENSG00000085832	1.65574e-07	-0.059842	0.0114326
chr1	52419356	52419372	A	CD4_TCM	ENSG00000085840	0.000539889	-0.0437949	0.012657
chr4	139677504	139677518	T	CD4_TCM	ENSG00000085871	5.73401e-80	-0.790941	0.0417686
chr19	16492861	16492880	A	CD4_TCM	ENSG00000085872	0.00160671	-0.0399665	0.0126689
chr2	233269978	233269993	T	CD4_TCM	ENSG00000085978	3.10539e-09	0.168885	0.0284994
chr2	233465885	233465895	AAT	CD4_TCM	ENSG00000085982	1.53861e-92	1.02322	0.0501478
chr1	45787695	45787714	T	CD4_TCM	ENSG00000086015	0.00219706	-0.0699182	0.0228325
chr9	32982949	32982958	TTC	CD4_TCM	ENSG00000086061	6.48348e-05	0.133946	0.0335326
chr9	33121526	33121546	T	CD4_TCM	ENSG00000086062	7.22456e-221	-0.168561	0.00531333
chr9	33363263	33363300	ATT	CD4_TCM	ENSG00000086065	0.00344675	-0.0152391	0.00521029
chr9	33319965	33319979	T	CD4_TCM	ENSG00000086102	4.27006e-17	0.0969426	0.0115336
chr9	33319969	33319979	T	CD4_TCM	ENSG00000086102	4.27006e-17	0.0969426	0.0115336
chr5	62266295	62266317	TC	CD4_TCM	ENSG00000086189	1.39215e-21	-0.082766	0.00867326
chr5	62514603	62514639	AGAGGG	CD4_TCM	ENSG00000086200	6.42535e-09	0.103099	0.0177596
chr7	6054207	6054222	ATTT	CD4_TCM	ENSG00000086232	1.63401e-52	0.410574	0.026922
chr7	26291922	26291957	AGCGCGGGG	CD4_TCM	ENSG00000086300	2.64417e-13	0.120614	0.0164968
chr10	13331393	13331403	T	CD4_TCM	ENSG00000086475	1.54513e-17	-0.218797	0.0256693
chr16	365460	365468	ATTT	CD4_TCM	ENSG00000086504	1.59533e-07	0.128559	0.0245286
chr19	40632780	40632792	T	CD4_TCM	ENSG00000086544	0.000201333	-0.0331746	0.0089243
chr19	40632783	40632792	T	CD4_TCM	ENSG00000086544	0.000201333	-0.0331746	0.0089243
chr12	123697860	123697878	T	CD4_TCM	ENSG00000086598	4.6747e-07	0.0497907	0.00988067
chr1	236353678	236353698	A	CD4_TCM	ENSG00000086619	0.00135027	-0.0359785	0.0112255
chr15	80099618	80099634	T	CD4_TCM	ENSG00000086666	0.000191937	0.0102384	0.00274532
chr11	111887836	111887851	A	CD4_TCM	ENSG00000086848	1.65797e-06	0.142832	0.0298115
chr11	95975279	95975289	A	CD4_TCM	ENSG00000087053	3.8392e-28	-0.292495	0.0265915
chr19	48899136	48899152	A	CD4_TCM	ENSG00000087074	2.21806e-06	-0.00856116	0.00180903
chr7	100879810	100879826	A	CD4_TCM	ENSG00000087077	2.29276e-12	0.0939459	0.0133914
chr19	48948098	48948114	A	CD4_TCM	ENSG00000087086	5.37791e-19	0.148798	0.016711
chr7	100904103	100904113	A	CD4_TCM	ENSG00000087087	0.00246185	0.0765156	0.0252694
chr19	48952210	48952219	T	CD4_TCM	ENSG00000087088	3.18829e-08	-0.1009	0.0182434
chr17	78425756	78425783	T	CD4_TCM	ENSG00000087157	1.81909e-06	0.0145274	0.00304395
chr17	63769613	63769624	A	CD4_TCM	ENSG00000087191	0.000440742	0.01782	0.00507057
chr5	176914024	176914039	ATACC	CD4_TCM	ENSG00000087206	7.07973e-17	-0.0508408	0.00609187
chr16	56133013	56133025	AT	CD4_TCM	ENSG00000087258	1.08915e-51	-0.422802	0.0279518
chr16	56382509	56382534	A	CD4_TCM	ENSG00000087263	6.29476e-06	0.0413064	0.00914619
chr4	2802580	2802589	AT	CD4_TCM	ENSG00000087266	5.04612e-17	-0.23337	0.0278298
chr4	2892851	2892862	A	CD4_TCM	ENSG00000087274	0.000135475	0.108737	0.028493
chr14	50297934	50297945	A	CD4_TCM	ENSG00000087299	3.64735e-06	-0.144198	0.0311407
chr14	52567649	52567660	T	CD4_TCM	ENSG00000087301	5.97444e-19	-0.202851	0.0228115
chr2	69868236	69868248	A	CD4_TCM	ENSG00000087338	2.30829e-10	0.156739	0.024725
chr11	66054179	66054193	A	CD4_TCM	ENSG00000087365	0.000344549	-0.0426635	0.0119196
chr12	27762309	27762321	T	CD4_TCM	ENSG00000087448	4.64347e-15	-0.319122	0.040724
chr12	32717240	32717258	ATATATAGT	CD4_TCM	ENSG00000087470	0.000130688	0.165204	0.0431888
chr12	29308719	29308733	AT	CD4_TCM	ENSG00000087502	1.87483e-17	0.0505163	0.00594219
chr20	56505487	56505517	ATA	CD4_TCM	ENSG00000087589	1.66856e-45	-0.115982	0.00819204
chr11	77734308	77734317	G	CD4_TCM	ENSG00000087884	0.000124551	-0.130085	0.0339029
chr19	6186058	6186072	T	CD4_TCM	ENSG00000087903	0.000137633	0.0966178	0.0253431
chr19	48595281	48595292	A	CD4_TCM	ENSG00000088002	2.25073e-42	-0.52782	0.0386906
chr1	63445288	63445296	AAAC	CD4_TCM	ENSG00000088035	6.8742e-15	0.204778	0.0262981
chr19	55002358	55002367	A	CD4_TCM	ENSG00000088053	3.62827e-140	0.447568	0.0177579
chr2	119878689	119878708	T	CD4_TCM	ENSG00000088179	3.34948e-37	-0.161748	0.0126917
chr2	117787715	117787732	T	CD4_TCM	ENSG00000088205	7.37939e-12	0.0849558	0.0124021
chr19	6335906	6335917	T	CD4_TCM	ENSG00000088247	0.00193531	-0.0187877	0.00606058
chr20	35155649	35155667	A	CD4_TCM	ENSG00000088298	1.08143e-22	0.056391	0.0057518
chr13	99048191	99048216	TGTTT	CD4_TCM	ENSG00000088387	8.40843e-27	-0.630298	0.0588091
chr13	110918120	110918133	T	CD4_TCM	ENSG00000088448	8.00349e-17	-0.247605	0.0297202
chr16	57495657	57495696	TG	CD4_TCM	ENSG00000088682	6.3263e-08	0.0332712	0.00615071
chr20	6009322	6009341	A	CD4_TCM	ENSG00000088766	1.36065e-29	0.0246121	0.00217868
chr14	103695313	103695327	AT	CD4_TCM	ENSG00000088808	4.39142e-11	-0.19876	0.0301598
chr20	3448577	3448598	T	CD4_TCM	ENSG00000088812	4.35922e-05	-0.0738788	0.018074
chr20	1368795	1368801	TCC	CD4_TCM	ENSG00000088832	1.35135e-07	-0.138269	0.0262283
chr20	1431468	1431485	T	CD4_TCM	ENSG00000088833	0.000623119	-0.0423224	0.0123701
chr20	3328183	3328199	T	CD4_TCM	ENSG00000088854	6.98468e-54	-0.0273474	0.00176949
chr20	3903138	3903152	T	CD4_TCM	ENSG00000088888	6.29271e-05	-0.0833215	0.0208223
chr20	3156173	3156193	T	CD4_TCM	ENSG00000088899	0.000111039	0.062465	0.0161612
chr20	21059424	21059440	T	CD4_TCM	ENSG00000088970	6.62271e-07	0.132859	0.0267208
chr12	117116159	117116172	A	CD4_TCM	ENSG00000088992	9.51152e-22	0.221034	0.0230674
chr20	17942895	17942912	A	CD4_TCM	ENSG00000089006	1.19574e-09	-0.0866207	0.0142449
chr12	112450086	112450102	A	CD4_TCM	ENSG00000089009	0.000467118	0.0950918	0.0271773
chr20	1666126	1666138	A	CD4_TCM	ENSG00000089012	3.43842e-89	0.520913	0.0260151
chr12	111878408	111878438	ATTT	CD4_TCM	ENSG00000089022	6.83433e-06	0.0638695	0.0141971
chr12	121133893	121133904	T	CD4_TCM	ENSG00000089041	9.85126e-18	0.613121	0.0714954
chr20	13722687	13722699	T	CD4_TCM	ENSG00000089048	8.49797e-05	0.113336	0.0288395
chr20	18488953	18488971	TG	CD4_TCM	ENSG00000089050	0.000268256	0.0341056	0.00935895
chr12	121310252	121310258	AG	CD4_TCM	ENSG00000089053	3.87776e-15	-0.117874	0.014999
chr12	121310253	121310259	AG	CD4_TCM	ENSG00000089053	3.87776e-15	-0.117874	0.014999
chr20	4999556	4999572	T	CD4_TCM	ENSG00000089057	1.81589e-31	0.304642	0.0261049
chr20	5086538	5086541	A	CD4_TCM	ENSG00000089063	8.96926e-90	-0.15747	0.00783808
chr20	18381865	18381890	A	CD4_TCM	ENSG00000089091	7.19657e-05	0.0215322	0.00542414
chr12	121603488	121603511	AC	CD4_TCM	ENSG00000089094	5.27756e-23	-0.0438028	0.00443517
chr12	120152637	120152659	AC	CD4_TCM	ENSG00000089154	0.000904752	0.0661941	0.0199465
chr12	120198386	120198404	A	CD4_TCM	ENSG00000089157	7.48864e-05	0.0542421	0.0136968
chr20	16574082	16574107	T	CD4_TCM	ENSG00000089177	0	-0.137258	0.00303789
chr20	5843359	5843372	TC	CD4_TCM	ENSG00000089195	0.000414518	0.1563	0.0442692
chr12	118164350	118164366	AAAC	CD4_TCM	ENSG00000089220	5.18082e-06	-0.245759	0.0539261
chr12	111706756	111706762	T	CD4_TCM	ENSG00000089234	0.000317908	-0.0458067	0.0127232
chr12	112033598	112033607	A	CD4_TCM	ENSG00000089248	1.15611e-08	0.109845	0.0192506
chr19	35174955	35174970	AAAAG	CD4_TCM	ENSG00000089327	1.00014e-12	0.196381	0.027541
chr19	34661829	34661840	T	CD4_TCM	ENSG00000089335	1.89868e-173	1.02958	0.0366705
chr19	35014864	35014886	A	CD4_TCM	ENSG00000089351	3.40097e-23	0.130319	0.0131367
chr16	4460875	4460898	A	CD4_TCM	ENSG00000089486	1.46822e-16	0.0761025	0.00921443
chr16	66604051	66604063	AG	CD4_TCM	ENSG00000089505	0.000805792	0.109578	0.0327022
chr11	62742576	62742592	A	CD4_TCM	ENSG00000089597	0.00173681	0.080247	0.0256225
chr19	19624789	19624833	TG	CD4_TCM	ENSG00000089639	5.79973e-08	-0.024851	0.00458095
chr12	6793704	6793716	T	CD4_TCM	ENSG00000089692	3.66762e-05	0.0638183	0.0154618
chr12	6726610	6726629	AAAT	CD4_TCM	ENSG00000089693	2.97643e-35	0.252642	0.0203915
chr14	94049732	94049744	A	CD4_TCM	ENSG00000089737	0.000314788	-0.0598415	0.0166096
chr10	125959241	125959255	AC	CD4_TCM	ENSG00000089876	3.4897e-271	-0.822027	0.0233635
chr14	102505274	102505283	C	CD4_TCM	ENSG00000089902	0.000234075	0.0225725	0.00613536
chr14	76190114	76190123	T	CD4_TCM	ENSG00000089916	3.10415e-21	0.404207	0.0427318
chr19	40639034	40639046	AAG	CD4_TCM	ENSG00000090006	3.02989e-11	0.233058	0.0350721
chr19	40463771	40463784	T	CD4_TCM	ENSG00000090013	0.000431102	0.10947	0.031097
chr14	96532284	96532306	TG	CD4_TCM	ENSG00000090060	7.21684e-09	0.101969	0.0176241
chr14	99496915	99496927	A	CD4_TCM	ENSG00000090061	4.25987e-06	0.0631592	0.0137354
chr16	30085147	30085155	G	CD4_TCM	ENSG00000090238	6.14882e-10	0.119182	0.0192647
chr7	141049014	141049031	AT	CD4_TCM	ENSG00000090263	9.30054e-14	0.217901	0.0292465
chr7	140703273	140703293	T	CD4_TCM	ENSG00000090266	3.22981e-23	0.0870395	0.00876941
chr1	26846272	26846290	TG	CD4_TCM	ENSG00000090273	1.41077e-06	-0.0180432	0.00374071
chr4	1263484	1263501	ATTT	CD4_TCM	ENSG00000090316	1.20582e-07	-0.195534	0.0369448
chr19	46791988	46792022	AC	CD4_TCM	ENSG00000090372	7.52386e-06	-0.041678	0.00930666
chr1	20448672	20448687	A	CD4_TCM	ENSG00000090432	1.68019e-15	0.258252	0.0324318
chr16	4183068	4183072	AGGG	CD4_TCM	ENSG00000090447	0.000408397	0.0134085	0.0037935
chr15	65185026	65185036	C	CD4_TCM	ENSG00000090470	8.14742e-07	-0.556	0.112738
chr15	64878425	64878445	TTTC	CD4_TCM	ENSG00000090487	1.76177e-06	0.130771	0.0273636
chr3	186572338	186572362	ATTT	CD4_TCM	ENSG00000090520	4.97726e-13	-0.188174	0.0260415
chr16	469976	469979	T	CD4_TCM	ENSG00000090565	4.27072e-10	0.0428999	0.0068708
chr16	1441919	1441938	TTTTG	CD4_TCM	ENSG00000090581	2.72126e-05	0.59942	0.142868
chr12	133112327	133112339	T	CD4_TCM	ENSG00000090612	8.63221e-29	-0.373929	0.0335864
chr12	132846263	132846280	T	CD4_TCM	ENSG00000090615	1.58038e-05	0.0310061	0.00718203
chr1	39586464	39586481	A	CD4_TCM	ENSG00000090621	1.28968e-27	0.25391	0.0233164
chr19	8295947	8295952	T	CD4_TCM	ENSG00000090661	3.76329e-81	0.0625437	0.00327812
chr1	21774180	21774224	AAT	CD4_TCM	ENSG00000090686	2.9266e-19	-0.0584487	0.00651497
chr16	70116846	70116856	T	CD4_TCM	ENSG00000090857	4.96766e-62	-0.792326	0.0476721
chr16	70360305	70360321	TTTC	CD4_TCM	ENSG00000090861	8.62643e-05	0.0881838	0.0224598
chr16	74703778	74703791	A	CD4_TCM	ENSG00000090863	6.09672e-05	-0.0845688	0.0210946
chr16	24729684	24729717	CGG	CD4_TCM	ENSG00000090905	6.27909e-41	-0.0877377	0.00654896
chr19	39438700	39438713	T	CD4_TCM	ENSG00000090924	3.3658e-05	-0.0819327	0.0197562
chr12	123016584	123016608	A	CD4_TCM	ENSG00000090975	2.14373e-18	-0.0753226	0.00860883
chr4	55991318	55991333	T	CD4_TCM	ENSG00000090989	0.000464624	-0.15238	0.0435325
chr5	146170885	146170895	A	CD4_TCM	ENSG00000091009	7.58952e-07	0.0807168	0.0163208
chr12	76327224	76327242	A	CD4_TCM	ENSG00000091039	0.000246202	0.0484826	0.0132243
chr7	76416794	76416816	TC	CD4_TCM	ENSG00000091073	8.94403e-10	0.0789933	0.0128922
chr7	105587573	105587583	A	CD4_TCM	ENSG00000091127	1.97874e-13	-0.270147	0.0367536
chr7	107877996	107878007	A	CD4_TCM	ENSG00000091136	6.04549e-36	-0.336541	0.0268873
chr7	107919278	107919284	T	CD4_TCM	ENSG00000091140	0.000262161	-0.039472	0.010814
chr18	57081315	57081328	A	CD4_TCM	ENSG00000091157	0.00302927	-0.0858802	0.0289671
chr3	3107249	3107262	T	CD4_TCM	ENSG00000091181	1.12889e-06	0.0724597	0.0148857
chr3	32505017	32505028	A	CD4_TCM	ENSG00000091317	9.64662e-05	-0.129076	0.0331023
chr2	173181886	173181905	A	CD4_TCM	ENSG00000091436	1.40034e-39	-0.308336	0.0234213
chr4	25894487	25894499	ATG	CD4_TCM	ENSG00000091490	0.000100939	-0.140929	0.0362442
chr3	133567905	133567914	AAT	CD4_TCM	ENSG00000091527	2.60232e-15	-0.619681	0.078355
chr17	18086110	18086118	T	CD4_TCM	ENSG00000091536	2.51892e-06	0.150926	0.0320669
chr17	5590053	5590065	C	CD4_TCM	ENSG00000091592	6.87922e-19	-0.205712	0.0231741
chr17	5031456	5031472	AAGC	CD4_TCM	ENSG00000091640	7.39378e-32	-0.433848	0.0369354
chr7	130024855	130024872	AAC	CD4_TCM	ENSG00000091732	7.86331e-05	0.0736105	0.0186425
chr6	151724574	151724607	AC	CD4_TCM	ENSG00000091831	1.31271e-17	0.146834	0.0171885
chr8	6626984	6626998	A	CD4_TCM	ENSG00000091879	1.60974e-32	-0.344516	0.0290135
chr17	44009117	44009133	T	CD4_TCM	ENSG00000091947	1.364e-22	0.336991	0.034455
chr14	24126890	24126912	A	CD4_TCM	ENSG00000092010	1.22315e-05	0.0173125	0.00395857
chr14	35094473	35094481	T	CD4_TCM	ENSG00000092020	2.32941e-06	-0.0647344	0.0137076
chr14	22945773	22945791	A	CD4_TCM	ENSG00000092036	2.70761e-21	0.21268	0.0224501
chr14	20452708	20452724	T	CD4_TCM	ENSG00000092094	9.35086e-39	-0.362459	0.0278375
chr14	24135105	24135137	AC	CD4_TCM	ENSG00000092098	0.000330226	0.0171993	0.00479042
chr14	30714360	30714376	A	CD4_TCM	ENSG00000092108	2.89115e-21	0.289614	0.0305932
chr14	30625697	30625732	ATAGGTAT	CD4_TCM	ENSG00000092140	8.24857e-12	-0.038928	0.00569609
chr14	31073185	31073200	A	CD4_TCM	ENSG00000092148	3.62237e-09	0.246153	0.0417168
chr14	21253461	21253485	A	CD4_TCM	ENSG00000092199	4.40871e-08	0.0186155	0.00340094
chr14	21392974	21392989	A	CD4_TCM	ENSG00000092203	0.00113455	0.0750958	0.023072
chr14	39163373	39163391	A	CD4_TCM	ENSG00000092208	7.15566e-05	-0.122088	0.0307446
chr5	116355184	116355194	A	CD4_TCM	ENSG00000092421	2.31813e-24	-0.475486	0.0466858
chr15	50525735	50525741	AT	CD4_TCM	ENSG00000092439	1.38159e-13	-0.026949	0.00364269
chr15	42342592	42342610	AAAAAG	CD4_TCM	ENSG00000092529	0.000123568	0.215996	0.0562646
chr6	158765180	158765189	G	CD4_TCM	ENSG00000092820	3.31918e-09	-0.0110592	0.0018697
chr12	56190463	56190472	TTC	CD4_TCM	ENSG00000092841	6.16969e-05	0.0461328	0.0115153
chr17	35182091	35182105	T	CD4_TCM	ENSG00000092871	1.366e-05	-0.183092	0.0420973
chr17	75839099	75839110	A	CD4_TCM	ENSG00000092929	0.000295524	-0.107162	0.0296093
chr17	76742501	76742516	T	CD4_TCM	ENSG00000092931	3.95776e-45	0.825808	0.0585801
chr8	26592462	26592489	T	CD4_TCM	ENSG00000092964	7.01246e-41	-0.163414	0.0122051
chr22	45163178	45163197	A	CD4_TCM	ENSG00000093000	1.91161e-15	0.155955	0.0196245
chr22	19928114	19928126	A	CD4_TCM	ENSG00000093010	7.33998e-12	-0.158201	0.0230921
chr22	17230601	17230615	T	CD4_TCM	ENSG00000093072	4.00353e-14	0.241382	0.0319251
chr6	127274932	127274951	AAAAC	CD4_TCM	ENSG00000093144	0.000150337	0.829728	0.218896
chr3	36987444	36987460	AT	CD4_TCM	ENSG00000093167	1.68346e-08	0.0817426	0.0144889
chr3	38419579	38419603	AT	CD4_TCM	ENSG00000093217	2.95167e-163	-0.114716	0.00421303
chr5	138301561	138301570	A	CD4_TCM	ENSG00000094880	0.000342554	0.134235	0.0374875
chr12	54307831	54307843	T	CD4_TCM	ENSG00000094916	4.23437e-08	-0.15114	0.0275764
chr1	172524903	172524940	ATT	CD4_TCM	ENSG00000094975	8.13313e-21	-0.0368445	0.00393726
chr2	47416607	47416619	T	CD4_TCM	ENSG00000095002	1.64165e-44	-0.47262	0.0337674
chr5	56718354	56718395	AT	CD4_TCM	ENSG00000095015	2.15913e-10	0.0273559	0.0043083
chr11	118603644	118603662	T	CD4_TCM	ENSG00000095139	3.95015e-09	-0.0889557	0.0151124
chr9	105708992	105709006	T	CD4_TCM	ENSG00000095209	2.40186e-05	-0.313909	0.0743185
chr9	120799950	120799962	T	CD4_TCM	ENSG00000095261	1.93953e-38	0.266942	0.0205899
chr9	129120261	129120274	A	CD4_TCM	ENSG00000095321	0.000310847	-0.111874	0.0310236
chr9	127724106	127724114	C	CD4_TCM	ENSG00000095370	0.000347314	0.0639905	0.0178885
chr9	98010262	98010275	T	CD4_TCM	ENSG00000095380	0.000439242	-0.0293636	0.00835308
chr9	98289636	98289652	A	CD4_TCM	ENSG00000095383	2.95052e-12	0.168166	0.0240923
chr9	114318905	114318938	ATAGATAGATG	CD4_TCM	ENSG00000095397	0.00158479	-0.0822056	0.0260252
chr10	93702522	93702548	CCG	CD4_TCM	ENSG00000095464	9.96341e-09	0.0295173	0.00515015
chr10	100285082	100285093	A	CD4_TCM	ENSG00000095485	7.59207e-22	0.155052	0.0161423
chr10	95611973	95611983	A	CD4_TCM	ENSG00000095637	2.89536e-09	0.159164	0.0268069
chr10	28543876	28543885	TTG	CD4_TCM	ENSG00000095787	0.000799657	-0.0758387	0.0226187
chr10	35049500	35049520	AAG	CD4_TCM	ENSG00000095794	1.46318e-36	0.478168	0.037863
chr16	1824219	1824234	A	CD4_TCM	ENSG00000095906	3.45542e-08	-0.0278111	0.00504132
chr6	12001558	12001581	AC	CD4_TCM	ENSG00000095951	1.62984e-09	-0.0286624	0.00475255
chr6	35819682	35819694	T	CD4_TCM	ENSG00000096063	2.41087e-06	-0.114005	0.0241765
chr6	52656997	52657039	AGAGGG	CD4_TCM	ENSG00000096092	0.000319241	-0.0399262	0.0110932
chr6	52398557	52398568	TTG	CD4_TCM	ENSG00000096093	1.67555e-17	-0.316148	0.0371313
chr6	44323874	44323889	A	CD4_TCM	ENSG00000096401	4.43371e-05	0.136932	0.0335319
chr6	33633763	33633775	CCGGGG	CD4_TCM	ENSG00000096433	2.01768e-05	-0.162132	0.0380329
chr6	27466141	27466171	AG	CD4_TCM	ENSG00000096654	2.65912e-12	0.0373901	0.00534552
chr10	68311585	68311595	A	CD4_TCM	ENSG00000096746	2.58556e-07	0.242617	0.0470973
chr9	4938525	4938557	AAAC	CD4_TCM	ENSG00000096968	1.24646e-06	0.0764046	0.0157597
chr19	18087210	18087227	T	CD4_TCM	ENSG00000096996	4.70686e-27	-0.156976	0.0145736
chr1	6341752	6341759	T	CD4_TCM	ENSG00000097021	4.71539e-05	-0.135035	0.0331838
chr1	86787039	86787056	A	CD4_TCM	ENSG00000097033	6.47471e-99	-0.749072	0.0354847
chr1	91482940	91482952	T	CD4_TCM	ENSG00000097046	5.04786e-191	-0.797864	0.0270637
chr1	85235265	85235303	AAC	CD4_TCM	ENSG00000097096	1.00527e-28	0.314829	0.0283125
chr9	76041843	76041859	A	CD4_TCM	ENSG00000099139	6.55846e-23	-0.0788944	0.00800597
chr10	114599785	114599811	AAAT	CD4_TCM	ENSG00000099204	1.87734e-23	0.256166	0.0256696
chr9	5702514	5702538	TTTGTT	CD4_TCM	ENSG00000099219	6.50807e-13	0.227685	0.0316695
chr10	24921093	24921103	A	CD4_TCM	ENSG00000099256	6.29917e-43	0.584079	0.0425261
chr10	69480337	69480347	T	CD4_TCM	ENSG00000099282	2.42757e-26	0.366926	0.0345533
chr10	69480337	69480347	T	CD4_TCM	ENSG00000099282	2.42757e-26	0.366926	0.0345533
chr10	70094160	70094170	A	CD4_TCM	ENSG00000099284	4.5818e-05	0.167052	0.0409844
chr10	50099269	50099285	T	CD4_TCM	ENSG00000099290	3.64832e-40	0.314691	0.0237218
chr10	50099271	50099285	T	CD4_TCM	ENSG00000099290	3.64832e-40	0.314691	0.0237218
chr19	18147099	18147121	T	CD4_TCM	ENSG00000099308	5.28403e-06	0.0248894	0.00546637
chr19	58553061	58553075	T	CD4_TCM	ENSG00000099326	4.06504e-32	0.400972	0.0339905
chr19	17277193	17277202	TTC	CD4_TCM	ENSG00000099330	8.92378e-36	-0.408118	0.0326865
chr19	17185546	17185555	A	CD4_TCM	ENSG00000099331	7.10652e-07	-0.0350677	0.00707233
chr19	38374139	38374151	A	CD4_TCM	ENSG00000099338	2.58704e-97	-1.69426	0.0809306
chr16	30901743	30901766	T	CD4_TCM	ENSG00000099381	0.000126288	-0.0669623	0.0174673
chr19	1208306	1208325	T	CD4_TCM	ENSG00000099624	5.05492e-06	-0.0451175	0.00988878
chr19	8349793	8349849	AAGG	CD4_TCM	ENSG00000099783	0.000415865	0.0138792	0.003932
chr19	8472172	8472192	A	CD4_TCM	ENSG00000099785	3.74155e-67	-0.371201	0.0214404
chr19	14507069	14507081	ACC	CD4_TCM	ENSG00000099797	2.65344e-17	-0.165497	0.0195602
chr19	2400541	2400550	A	CD4_TCM	ENSG00000099800	3.23521e-31	0.253128	0.0217825
chr19	516049	516065	AAGA	CD4_TCM	ENSG00000099804	2.56788e-10	-0.275309	0.043542
chr9	21727057	21727066	A	CD4_TCM	ENSG00000099810	5.44508e-24	-0.231085	0.0228765
chr19	1086993	1087008	T	CD4_TCM	ENSG00000099817	1.7988e-15	0.137465	0.0172814
chr19	599623	599638	A	CD4_TCM	ENSG00000099822	0.000880602	0.201848	0.0606856
chr11	559300	559309	TC	CD4_TCM	ENSG00000099849	1.38974e-05	-0.379883	0.0874204
chr19	508566	508576	G	CD4_TCM	ENSG00000099866	0.00038724	-0.109017	0.0307209
chr19	2036372	2036384	A	CD4_TCM	ENSG00000099875	6.46656e-13	-0.0651583	0.00906201
chr22	20044535	20044551	AATC	CD4_TCM	ENSG00000099901	0.000862512	-0.108171	0.0324653
chr22	20556302	20556318	T	CD4_TCM	ENSG00000099917	3.67012e-19	0.251667	0.0281303
chr22	20831618	20831628	AAAAC	CD4_TCM	ENSG00000099937	2.43654e-25	-0.305607	0.0293806
chr22	20944404	20944423	TTTTG	CD4_TCM	ENSG00000099940	9.61496e-18	-2.0133	0.234693
chr22	20895945	20895960	AAAC	CD4_TCM	ENSG00000099942	0.000858548	0.0571145	0.0171351
chr22	20894563	20894581	A	CD4_TCM	ENSG00000099949	0.00013416	-0.0729911	0.0191141
chr22	23826253	23826266	A	CD4_TCM	ENSG00000099956	2.14306e-05	-0.156026	0.0367169
chr22	17653495	17653517	T	CD4_TCM	ENSG00000099968	5.3823e-06	-0.0537322	0.0118111
chr22	23918029	23918052	T	CD4_TCM	ENSG00000099977	2.61328e-93	-0.0300325	0.00146567
chr22	30300451	30300468	A	CD4_TCM	ENSG00000099985	1.9666e-13	0.149788	0.0203765
chr22	24014420	24014433	T	CD4_TCM	ENSG00000099991	4.59686e-08	0.20922	0.038275
chr22	30425364	30425382	T	CD4_TCM	ENSG00000099992	1.20509e-13	-0.222526	0.0300054
chr22	30439803	30439814	A	CD4_TCM	ENSG00000099995	8.76848e-07	-0.141665	0.0288088
chr22	30384815	30384829	T	CD4_TCM	ENSG00000099999	4.6667e-19	-0.268584	0.0301106
chr22	30412848	30412858	A	CD4_TCM	ENSG00000100003	1.54172e-12	0.13829	0.0195582
chr22	24366200	24366212	T	CD4_TCM	ENSG00000100014	5.70162e-13	0.201207	0.0279166
chr22	21722622	21722632	A	CD4_TCM	ENSG00000100023	6.15142e-11	-0.241955	0.0369961
chr22	24396295	24396307	T	CD4_TCM	ENSG00000100024	1.16712e-33	0.25611	0.0211805
chr22	21722622	21722632	A	CD4_TCM	ENSG00000100027	4.73311e-51	-0.549926	0.0365907
chr22	24576064	24576076	T	CD4_TCM	ENSG00000100028	4.70859e-14	0.174565	0.0231526
chr22	30593493	30593504	A	CD4_TCM	ENSG00000100029	0.00105204	-0.0427231	0.0130403
chr22	30593493	30593502	A	CD4_TCM	ENSG00000100029	0.00105204	-0.0427231	0.0130403
chr22	24615955	24615964	A	CD4_TCM	ENSG00000100031	3.22727e-45	-0.450135	0.0318985
chr22	21911000	21911006	A	CD4_TCM	ENSG00000100034	0.00154397	-0.0868009	0.0274141
chr22	30658375	30658386	A	CD4_TCM	ENSG00000100036	1.01697e-06	-0.263424	0.0538883
chr22	21966331	21966340	AGG	CD4_TCM	ENSG00000100038	2.89035e-09	0.295553	0.0497755
chr22	37269951	37269960	A	CD4_TCM	ENSG00000100055	9.46045e-13	0.245121	0.0343397
chr22	19145860	19145875	A	CD4_TCM	ENSG00000100056	2.57644e-09	-0.205744	0.0345409
chr22	19185326	19185341	T	CD4_TCM	ENSG00000100075	3.32624e-15	-0.230704	0.0292846
chr22	25465830	25465838	TGTT	CD4_TCM	ENSG00000100077	7.79515e-32	-0.756087	0.0643936
chr22	37601236	37601250	A	CD4_TCM	ENSG00000100083	0.000141336	0.112898	0.0296646
chr22	19348500	19348513	T	CD4_TCM	ENSG00000100084	3.22638e-06	0.174588	0.0374986
chr22	37594947	37594962	TG	CD4_TCM	ENSG00000100092	8.65913e-10	0.162986	0.0265781
chr22	37664259	37664273	AT	CD4_TCM	ENSG00000100097	6.15108e-18	0.106378	0.012327
chr22	26442105	26442124	A	CD4_TCM	ENSG00000100099	0.000319295	0.0448882	0.012472
chr22	31353149	31353158	A	CD4_TCM	ENSG00000100100	1.63401e-44	0.3269	0.0233556
chr22	26505696	26505736	ATTT	CD4_TCM	ENSG00000100104	1.46131e-07	-0.0689781	0.0131203
chr22	31308953	31308972	T	CD4_TCM	ENSG00000100105	5.45374e-08	-0.108497	0.0199595
chr22	37827854	37827869	A	CD4_TCM	ENSG00000100106	5.08331e-21	0.251829	0.0267691
chr22	26521097	26521110	T	CD4_TCM	ENSG00000100109	9.15335e-25	-0.205863	0.0200357
chr22	37794667	37794713	TTTGT	CD4_TCM	ENSG00000100124	2.93045e-11	0.219933	0.0330725
chr22	37841848	37841899	AAAT	CD4_TCM	ENSG00000100129	1.75252e-10	0.0259469	0.0040659
chr22	41679678	41679689	T	CD4_TCM	ENSG00000100138	9.25354e-16	0.0694965	0.00864774
chr22	38008544	38008555	A	CD4_TCM	ENSG00000100142	0.000640264	0.0276411	0.00809651
chr22	41831802	41831813	T	CD4_TCM	ENSG00000100147	1.31167e-17	-0.230352	0.0269649
chr22	28617332	28617347	A	CD4_TCM	ENSG00000100154	2.92883e-21	-0.418929	0.0442597
chr22	41935874	41935890	T	CD4_TCM	ENSG00000100162	5.4486e-22	0.273882	0.0284126
chr22	38577160	38577179	T	CD4_TCM	ENSG00000100201	1.17499e-27	0.122653	0.0112544
chr22	42199963	42199972	T	CD4_TCM	ENSG00000100207	1.99432e-12	-0.0599291	0.00851886
chr22	28810628	28810641	A	CD4_TCM	ENSG00000100209	0.00207329	-0.0839271	0.0272532
chr22	38710619	38710629	A	CD4_TCM	ENSG00000100216	1.96837e-08	0.296204	0.0527546
chr22	28802669	28802683	T	CD4_TCM	ENSG00000100219	7.85314e-80	-0.476018	0.0251599
chr22	38674504	38674525	A	CD4_TCM	ENSG00000100221	8.59978e-13	-0.0532095	0.0074406
chr22	32469100	32469116	A	CD4_TCM	ENSG00000100225	5.88105e-38	-0.239454	0.018592
chr22	38678574	38678586	T	CD4_TCM	ENSG00000100226	1.19724e-06	-0.197002	0.040568
chr22	42569128	42569141	T	CD4_TCM	ENSG00000100227	6.71435e-08	-0.149923	0.0277705
chr22	50428738	50428749	A	CD4_TCM	ENSG00000100239	6.86172e-16	0.279685	0.0346447
chr22	50444618	50444626	T	CD4_TCM	ENSG00000100241	4.41977e-06	0.0498896	0.0108678
chr22	38671955	38671969	T	CD4_TCM	ENSG00000100242	4.56903e-15	0.197327	0.025175
chr22	42563205	42563220	TTG	CD4_TCM	ENSG00000100243	2.45356e-08	0.125206	0.0224522
chr22	50511647	50511660	T	CD4_TCM	ENSG00000100258	0.000103032	-0.121073	0.0311776
chr22	42963846	42963855	T	CD4_TCM	ENSG00000100266	1.52071e-70	-0.451994	0.0254544
chr22	43099617	43099640	T	CD4_TCM	ENSG00000100271	1.33166e-18	0.0358018	0.00406699
chr22	29365487	29365496	A	CD4_TCM	ENSG00000100280	0.002956	-0.136464	0.0459121
chr22	35278877	35278897	A	CD4_TCM	ENSG00000100281	5.16172e-09	-0.0361294	0.00618456
chr22	35308275	35308301	T	CD4_TCM	ENSG00000100284	4.33977e-05	-0.0660004	0.0161425
chr22	50566934	50566947	T	CD4_TCM	ENSG00000100288	9.61533e-06	0.0911964	0.0206063
chr22	43130417	43130454	T	CD4_TCM	ENSG00000100290	1.20313e-19	-0.0359593	0.00396516
chr22	43144960	43144972	AT	CD4_TCM	ENSG00000100294	6.49207e-15	-0.295639	0.0379316
chr22	29576013	29576026	T	CD4_TCM	ENSG00000100296	2.66235e-06	-0.127667	0.0271904
chr22	39088623	39088639	AC	CD4_TCM	ENSG00000100298	1.85324e-47	0.664571	0.045925
chr22	50670334	50670342	A	CD4_TCM	ENSG00000100299	2.98612e-13	0.241195	0.0330629
chr22	43164303	43164341	AC	CD4_TCM	ENSG00000100300	3.18342e-44	0.0272511	0.0019536
chr22	43206651	43206657	AAG	CD4_TCM	ENSG00000100304	5.09806e-08	-0.262383	0.0481626
chr22	39243252	39243296	TC	CD4_TCM	ENSG00000100311	2.09554e-102	-0.172707	0.00803803
chr22	39296324	39296336	A	CD4_TCM	ENSG00000100316	8.54829e-06	-0.0599795	0.0134756
chr22	39320476	39320496	T	CD4_TCM	ENSG00000100324	5.58363e-08	0.0160099	0.00294753
chr22	30061960	30061976	A	CD4_TCM	ENSG00000100330	0.000264937	0.100074	0.0274373
chr22	36240678	36240684	AT	CD4_TCM	ENSG00000100342	6.19924e-05	-0.0598274	0.0149378
chr22	36240679	36240683	AT	CD4_TCM	ENSG00000100342	6.19924e-05	-0.0598274	0.0149378
chr22	36408333	36408346	T	CD4_TCM	ENSG00000100345	5.55434e-06	0.0529301	0.0116517
chr22	36408333	36408346	T	CD4_TCM	ENSG00000100345	5.55434e-06	0.0529301	0.0116517
chr22	39686627	39686653	AT	CD4_TCM	ENSG00000100346	4.95124e-05	-0.0206165	0.00508056
chr22	43958476	43958496	T	CD4_TCM	ENSG00000100347	9.85473e-15	-0.0591899	0.00764618
chr22	36481640	36481648	G	CD4_TCM	ENSG00000100348	1.3256e-35	-0.123012	0.00987707
chr22	39910741	39910756	A	CD4_TCM	ENSG00000100351	6.01827e-12	0.128731	0.0187131
chr22	36526613	36526625	T	CD4_TCM	ENSG00000100353	6.67146e-10	0.0319588	0.00517662
chr22	36526616	36526625	T	CD4_TCM	ENSG00000100353	6.67146e-10	0.0319588	0.00517662
chr22	40339359	40339376	T	CD4_TCM	ENSG00000100359	0.000116208	-0.0905839	0.0235039
chr22	36703761	36703825	TC	CD4_TCM	ENSG00000100360	0.000263665	0.00848717	0.00232614
chr22	45247918	45247933	TTG	CD4_TCM	ENSG00000100364	1.23107e-34	-0.36264	0.0295425
chr22	36867110	36867142	TG	CD4_TCM	ENSG00000100365	6.15357e-44	-0.309468	0.0222606
chr22	40781249	40781263	T	CD4_TCM	ENSG00000100372	1.49898e-06	-0.188307	0.0391378
chr22	45364824	45364855	T	CD4_TCM	ENSG00000100376	0	0.102142	0.00244107
chr22	40948276	40948289	T	CD4_TCM	ENSG00000100380	5.59628e-13	0.103975	0.014421
chr22	40954270	40954284	A	CD4_TCM	ENSG00000100387	4.69898e-05	0.0603327	0.0148233
chr22	41129176	41129184	T	CD4_TCM	ENSG00000100393	3.60967e-08	-0.151227	0.0274511
chr22	41211375	41211385	T	CD4_TCM	ENSG00000100395	4.02191e-08	0.15777	0.0287382
chr22	41269739	41269756	A	CD4_TCM	ENSG00000100401	0.000547434	0.0692949	0.0200483
chr22	41426419	41426437	T	CD4_TCM	ENSG00000100403	5.43694e-06	-0.0402822	0.00885871
chr22	41409681	41409706	A	CD4_TCM	ENSG00000100410	7.19366e-18	0.0189145	0.00219636
chr22	41439482	41439530	ATGT	CD4_TCM	ENSG00000100412	0.00128905	0.0226263	0.00703027
chr22	46276730	46276737	A	CD4_TCM	ENSG00000100416	0.000798932	0.0343583	0.0102465
chr22	41586461	41586471	A	CD4_TCM	ENSG00000100417	9.41441e-11	0.198383	0.0306333
chr22	41691244	41691272	TC	CD4_TCM	ENSG00000100418	0.000261669	0.0582815	0.0159651
chr22	46740223	46740233	A	CD4_TCM	ENSG00000100422	1.88536e-37	0.363529	0.0284248
chr22	49840893	49840903	TGG	CD4_TCM	ENSG00000100425	7.85529e-17	0.35528	0.0426332
chr22	49869121	49869137	A	CD4_TCM	ENSG00000100426	0.000777442	-0.238183	0.0708728
chr14	24443285	24443297	T	CD4_TCM	ENSG00000100445	3.64964e-30	0.19273	0.0168886
chr14	22943501	22943522	A	CD4_TCM	ENSG00000100461	1.04151e-14	-0.0534438	0.00691016
chr14	30881985	30881997	AAAT	CD4_TCM	ENSG00000100473	2.64239e-17	0.284356	0.0336063
chr14	31032071	31032091	A	CD4_TCM	ENSG00000100478	6.58572e-10	-0.0354938	0.0057473
chr14	49555112	49555128	A	CD4_TCM	ENSG00000100479	2.45021e-05	0.025751	0.00610309
chr14	50069103	50069113	A	CD4_TCM	ENSG00000100483	2.77725e-17	0.0971647	0.0114912
chr14	50215725	50215734	A	CD4_TCM	ENSG00000100485	2.94485e-20	-0.228915	0.0248255
chr14	50317171	50317178	T	CD4_TCM	ENSG00000100490	3.91563e-12	-0.0916466	0.0132052
chr14	50800007	50800048	AC	CD4_TCM	ENSG00000100503	0.000362884	-0.0115318	0.0032341
chr14	52741210	52741230	AT	CD4_TCM	ENSG00000100519	2.14322e-05	-0.0694229	0.016337
chr14	52774538	52774547	T	CD4_TCM	ENSG00000100522	0.000837232	-0.127547	0.0381856
chr14	54469146	54469167	AAAAC	CD4_TCM	ENSG00000100528	2.55797e-08	0.174944	0.0314123
chr14	67325813	67325826	T	CD4_TCM	ENSG00000100554	3.30967e-05	0.293442	0.0706913
chr14	67603996	67604012	T	CD4_TCM	ENSG00000100564	4.78856e-10	0.0694349	0.0111526
chr14	58202933	58202942	A	CD4_TCM	ENSG00000100567	3.28298e-06	-0.0905381	0.0194611
chr14	67631421	67631437	TTTC	CD4_TCM	ENSG00000100568	3.34912e-07	-0.142344	0.027896
chr14	58340223	58340238	TTC	CD4_TCM	ENSG00000100575	0.000324192	0.153526	0.0427034
chr14	77358182	77358204	AC	CD4_TCM	ENSG00000100577	2.22196e-08	-0.0434192	0.00776207
chr14	58500721	58500735	A	CD4_TCM	ENSG00000100578	0.00127033	0.080683	0.0250366
chr14	77407867	77407885	T	CD4_TCM	ENSG00000100580	2.18565e-10	-0.0648984	0.0102239
chr14	77468562	77468581	T	CD4_TCM	ENSG00000100591	1.49703e-05	0.0488817	0.0112914
chr14	59131182	59131192	A	CD4_TCM	ENSG00000100592	1.17271e-21	-0.635965	0.0665206
chr14	77652366	77652393	TTTG	CD4_TCM	ENSG00000100596	1.33342e-06	-0.0659816	0.0136475
chr14	92662836	92662850	T	CD4_TCM	ENSG00000100599	1.03276e-06	0.0771304	0.0157883
chr14	92775903	92775917	T	CD4_TCM	ENSG00000100600	3.28889e-05	-0.200882	0.0483765
chr14	77792588	77792601	A	CD4_TCM	ENSG00000100601	3.92699e-19	0.37344	0.0417765
chr14	77692916	77692923	T	CD4_TCM	ENSG00000100603	1.84138e-05	0.0743773	0.0173645
chr14	93135058	93135063	T	CD4_TCM	ENSG00000100605	9.60336e-05	-0.0403599	0.0103476
chr14	60156318	60156332	A	CD4_TCM	ENSG00000100612	2.50193e-05	0.218385	0.0518159
chr14	60255159	60255173	T	CD4_TCM	ENSG00000100614	5.27918e-14	0.0151551	0.00201402
chr14	80823607	80823620	A	CD4_TCM	ENSG00000100629	2.45017e-84	0.565611	0.029067
chr14	69489857	69489885	TTTG	CD4_TCM	ENSG00000100632	0.00125584	-0.047799	0.0148173
chr14	69489860	69489884	TTTG	CD4_TCM	ENSG00000100632	0.00125584	-0.047799	0.0148173
chr14	61645345	61645355	T	CD4_TCM	ENSG00000100644	1.10327e-14	-0.196916	0.025485
chr14	69761430	69761448	A	CD4_TCM	ENSG00000100652	5.6548e-07	-0.120419	0.024071
chr14	103308317	103308333	AGAA	CD4_TCM	ENSG00000100664	2.7141e-05	0.0496642	0.0118355
chr14	95038508	95038517	TG	CD4_TCM	ENSG00000100697	0.000251384	-0.0688449	0.0188057
chr14	64500476	64500490	AG	CD4_TCM	ENSG00000100714	2.97927e-13	-0.264322	0.0362317
chr16	1528315	1528393	ACGCATGCACGCACGTGTGCACACAC	CD4_TCM	ENSG00000100726	0.000152611	0.147469	0.038943
chr14	70934395	70934403	A	CD4_TCM	ENSG00000100731	1.76341e-60	0.36824	0.0224469
chr14	96915370	96915380	T	CD4_TCM	ENSG00000100749	3.3495e-07	-0.226008	0.0442924
chr14	91128309	91128327	A	CD4_TCM	ENSG00000100784	5.48467e-08	-0.113246	0.0208371
chr14	91540617	91540637	A	CD4_TCM	ENSG00000100796	3.49222e-06	0.0622598	0.0134195
chr14	22889578	22889588	ACC	CD4_TCM	ENSG00000100802	0.00111378	-0.183765	0.0563681
chr14	23028146	23028161	AAAC	CD4_TCM	ENSG00000100804	3.8579e-30	-0.314677	0.0275863
chr14	23092097	23092110	T	CD4_TCM	ENSG00000100813	6.79679e-10	0.210225	0.0340681
chr14	20321136	20321149	A	CD4_TCM	ENSG00000100814	1.64751e-35	0.267812	0.0215336
chr14	92038629	92038640	A	CD4_TCM	ENSG00000100815	2.46111e-14	0.193201	0.0253415
chr14	20522692	20522710	AAG	CD4_TCM	ENSG00000100823	0.000316684	-0.00978248	0.00271641
chr14	32186915	32186947	T	CD4_TCM	ENSG00000100852	1.50249e-08	0.0127719	0.00225602
chr14	102347577	102347593	A	CD4_TCM	ENSG00000100865	0.000203183	0.107314	0.0288864
chr14	34921716	34921732	A	CD4_TCM	ENSG00000100883	7.66361e-16	0.129474	0.0160648
chr14	24140146	24140168	AT	CD4_TCM	ENSG00000100889	0.000105055	-0.0627614	0.0161814
chr14	35086980	35086989	T	CD4_TCM	ENSG00000100890	2.21378e-43	0.435729	0.0315514
chr14	35273025	35273037	TTG	CD4_TCM	ENSG00000100902	8.46497e-07	-0.140826	0.0285979
chr14	35360643	35360667	AAAAAG	CD4_TCM	ENSG00000100906	4.53646e-05	0.0263636	0.00646435
chr14	24134120	24134129	T	CD4_TCM	ENSG00000100908	2.03591e-07	0.162361	0.0312471
chr14	24135105	24135137	AC	CD4_TCM	ENSG00000100911	6.68232e-06	0.0116338	0.00258325
chr14	24169849	24169866	T	CD4_TCM	ENSG00000100918	1.61433e-05	0.105913	0.0245596
chr14	39166255	39166269	A	CD4_TCM	ENSG00000100934	9.44903e-08	0.0316674	0.00593355
chr14	39190190	39190206	T	CD4_TCM	ENSG00000100941	2.09509e-20	-0.0924061	0.00998188
chr14	24293573	24293592	AAAT	CD4_TCM	ENSG00000100949	7.52496e-08	-0.0400521	0.00744717
chr20	45927889	45927903	A	CD4_TCM	ENSG00000100982	0.000717902	0.111764	0.0330404
chr20	34983279	34983302	TTTCT	CD4_TCM	ENSG00000100991	1.19369e-12	-0.1097	0.0154374
chr20	25388077	25388086	A	CD4_TCM	ENSG00000100994	2.78993e-51	-0.408241	0.0271003
chr20	25452811	25452825	T	CD4_TCM	ENSG00000100997	1.56884e-08	0.161514	0.0285671
chr20	35194783	35194789	ACC	CD4_TCM	ENSG00000101000	6.723e-09	0.182188	0.0314242
chr20	25645828	25645844	T	CD4_TCM	ENSG00000101004	9.5019e-76	-0.723567	0.0392868
chr20	35321283	35321299	CG	CD4_TCM	ENSG00000101019	1.10478e-16	-0.223725	0.0269777
chr20	35321284	35321298	CG	CD4_TCM	ENSG00000101019	1.10478e-16	-0.223725	0.0269777
chr20	47310786	47310807	A	CD4_TCM	ENSG00000101040	1.49331e-07	0.0759333	0.0144542
chr20	43666144	43666160	A	CD4_TCM	ENSG00000101052	9.68981e-09	-0.143201	0.024965
chr20	36769902	36769940	AC	CD4_TCM	ENSG00000101079	2.52932e-07	0.0279067	0.00541297
chr20	36650681	36650706	T	CD4_TCM	ENSG00000101082	0.000238365	0.0478523	0.013023
chr20	44863275	44863291	A	CD4_TCM	ENSG00000101104	2.41058e-09	-0.164062	0.027493
chr20	45020816	45020829	T	CD4_TCM	ENSG00000101109	4.09747e-06	0.145399	0.0315647
chr20	50899197	50899213	T	CD4_TCM	ENSG00000101126	9.48634e-06	-0.108101	0.02441
chr20	54233170	54233210	ATTT	CD4_TCM	ENSG00000101132	0.00072353	0.0298477	0.00882936
chr20	57285556	57285572	T	CD4_TCM	ENSG00000101146	0.000540062	0.00944168	0.00272876
chr20	63905102	63905116	T	CD4_TCM	ENSG00000101152	5.44766e-19	-0.458497	0.0515005
chr20	58980289	58980301	T	CD4_TCM	ENSG00000101158	8.81102e-37	-0.145766	0.0115059
chr20	58980268	58980289	TTTCTT	CD4_TCM	ENSG00000101160	2.41851e-15	-0.206452	0.0260746
chr20	63990649	63990662	T	CD4_TCM	ENSG00000101161	2.47021e-80	0.307771	0.0162151
chr20	62196359	62196372	A	CD4_TCM	ENSG00000101181	1.6976e-10	0.180301	0.0282317
chr20	62788460	62788472	A	CD4_TCM	ENSG00000101189	0.000477406	0.0718234	0.0205614
chr20	62845123	62845137	T	CD4_TCM	ENSG00000101190	1.66933e-06	-0.287727	0.0600705
chr20	62929695	62929712	AT	CD4_TCM	ENSG00000101191	7.69546e-07	-0.00919473	0.00186018
chr20	63508642	63508657	T	CD4_TCM	ENSG00000101213	3.79849e-10	0.148424	0.023702
chr20	3676418	3676429	T	CD4_TCM	ENSG00000101220	2.60052e-08	0.239104	0.0429549
chr20	3789677	3789691	AATAATA	CD4_TCM	ENSG00000101224	7.29066e-15	-0.172763	0.0222079
chr20	13247517	13247557	TG	CD4_TCM	ENSG00000101230	8.69939e-26	0.072772	0.00693111
chr20	4080256	4080273	T	CD4_TCM	ENSG00000101236	4.73489e-60	-0.154069	0.00942617
chr20	13722687	13722699	T	CD4_TCM	ENSG00000101247	1.35444e-12	0.191039	0.02695
chr20	380878	380978	ATTAGCTCCGGTTTGCATCACCCGGACCGGGGG	CD4_TCM	ENSG00000101255	2.08537e-29	0.174291	0.0154798
chr20	4813782	4813801	TG	CD4_TCM	ENSG00000101265	2.09141e-31	-0.644401	0.0552759
chr20	425626	425644	T	CD4_TCM	ENSG00000101266	9.95927e-05	-0.035047	0.00900586
chr20	1290211	1290224	A	CD4_TCM	ENSG00000101298	8.55329e-10	0.125912	0.0205258
chr20	1624233	1624249	T	CD4_TCM	ENSG00000101307	1.68081e-44	0.5212	0.0372429
chr20	18495644	18495662	A	CD4_TCM	ENSG00000101310	7.26107e-58	-0.400913	0.0250022
chr20	32180901	32180918	T	CD4_TCM	ENSG00000101337	4.20004e-06	0.0341092	0.00741305
chr20	36937140	36937158	A	CD4_TCM	ENSG00000101342	1.01509e-05	0.110851	0.025114
chr20	32240836	32240865	ATTT	CD4_TCM	ENSG00000101346	0.000405206	0.0276664	0.00782272
chr20	36880071	36880101	AT	CD4_TCM	ENSG00000101347	3.32861e-10	0.010328	0.0016439
chr20	32352039	32352055	A	CD4_TCM	ENSG00000101350	0.00723221	0.0680583	0.0253386
chr20	37185144	37185161	T	CD4_TCM	ENSG00000101353	6.87754e-09	0.169694	0.0292885
chr20	2675159	2675204	ATTTT	CD4_TCM	ENSG00000101361	2.14514e-11	-0.0375727	0.0056114
chr20	2737265	2737275	AAAAG	CD4_TCM	ENSG00000101365	0.000779181	-0.0918491	0.0273353
chr20	32820254	32820263	TGC	CD4_TCM	ENSG00000101367	1.16047e-42	-0.227827	0.0166415
chr20	33471840	33471855	T	CD4_TCM	ENSG00000101391	0.000273342	-0.0272233	0.00748029
chr20	33499048	33499062	A	CD4_TCM	ENSG00000101400	4.03678e-08	0.07668	0.0139692
chr20	38035768	38035781	T	CD4_TCM	ENSG00000101407	0.000265738	-0.151745	0.0416128
chr20	37951973	37951985	T	CD4_TCM	ENSG00000101413	6.50085e-05	-0.109458	0.0274065
chr20	23613277	23613287	T	CD4_TCM	ENSG00000101439	1.3536e-08	-0.216466	0.0381159
chr20	38758646	38758660	A	CD4_TCM	ENSG00000101442	1.4144e-93	-0.572156	0.0278823
chr20	38776947	38776956	TGG	CD4_TCM	ENSG00000101445	3.01204e-16	-0.141477	0.0173106
chr20	38836359	38836367	T	CD4_TCM	ENSG00000101447	0.000107299	-0.104176	0.0268947
chr20	38976418	38976434	T	CD4_TCM	ENSG00000101452	4.26708e-16	0.0782012	0.00961798
chr20	45806355	45806368	A	CD4_TCM	ENSG00000101457	1.31132e-23	0.0400549	0.00399954
chr20	34570425	34570432	T	CD4_TCM	ENSG00000101460	3.4394e-15	0.0360492	0.00457835
chr20	34563624	34563634	G	CD4_TCM	ENSG00000101464	0.00142631	0.0800565	0.0251018
chr20	24950709	24950715	TTC	CD4_TCM	ENSG00000101474	2.14743e-06	-0.202252	0.042678
chr18	76485868	76485884	A	CD4_TCM	ENSG00000101493	4.11916e-19	0.163974	0.0183546
chr18	80021993	80022003	T	CD4_TCM	ENSG00000101546	2.66524e-06	0.0698923	0.0148863
chr18	157911	157929	AT	CD4_TCM	ENSG00000101557	7.53433e-06	0.027589	0.006161
chr18	9899851	9899867	T	CD4_TCM	ENSG00000101558	1.51829e-06	0.165803	0.0344789
chr18	2520070	2520084	A	CD4_TCM	ENSG00000101574	1.06288e-05	-0.0487306	0.0110652
chr18	3059781	3059794	T	CD4_TCM	ENSG00000101577	6.4112e-208	0.875298	0.0284456
chr18	2644945	2644958	A	CD4_TCM	ENSG00000101596	2.54797e-08	-0.12069	0.0216681
chr18	3260758	3260770	T	CD4_TCM	ENSG00000101605	8.08219e-39	-0.553039	0.0424381
chr18	3289385	3289408	T	CD4_TCM	ENSG00000101608	1.19809e-11	-0.0131148	0.00193422
chr18	12952192	12952204	A	CD4_TCM	ENSG00000101639	4.28092e-17	0.192521	0.0229057
chr18	13837979	13838000	T	CD4_TCM	ENSG00000101654	3.98081e-06	-0.0100569	0.00218042
chr18	9282857	9282867	A	CD4_TCM	ENSG00000101745	1.40925e-27	0.239367	0.0219972
chr18	54326326	54326344	T	CD4_TCM	ENSG00000101751	4.81454e-59	0.442865	0.0273326
chr18	21734678	21734684	ACC	CD4_TCM	ENSG00000101752	2.75967e-40	-0.370408	0.0278778
chr18	22879766	22879784	ATAC	CD4_TCM	ENSG00000101773	2.99955e-13	-0.502316	0.068863
chr18	23462113	23462122	A	CD4_TCM	ENSG00000101782	1.34972e-06	0.0891904	0.0184572
chr12	92809523	92809545	A	CD4_TCM	ENSG00000102189	1.22744e-140	0.257246	0.0101892
chr13	102369997	102370009	T	CD4_TCM	ENSG00000102466	0.000326587	0.238784	0.0664535
chr13	79438224	79438249	AT	CD4_TCM	ENSG00000102471	0.000577301	-0.0131312	0.00381493
chr13	108325795	108325833	AC	CD4_TCM	ENSG00000102524	1.14339e-53	-0.0891727	0.00578174
chr13	49285182	49285194	T	CD4_TCM	ENSG00000102543	5.24632e-26	0.315512	0.0299149
chr13	49470950	49470966	TTTC	CD4_TCM	ENSG00000102547	2.09075e-09	-0.102263	0.0170706
chr13	73052952	73052971	A	CD4_TCM	ENSG00000102554	1.25745e-06	0.0496716	0.0102493
chr13	98535361	98535371	A	CD4_TCM	ENSG00000102572	9.82378e-11	0.0310102	0.00479318
chr19	11629024	11629044	T	CD4_TCM	ENSG00000102575	4.13852e-69	-0.0846081	0.00481532
chr13	95600574	95600590	AGAT	CD4_TCM	ENSG00000102580	3.5779e-06	-0.111441	0.024046
chr13	111145033	111145044	T	CD4_TCM	ENSG00000102606	1.86876e-11	-0.173854	0.0258868
chr13	24423534	24423550	AATA	CD4_TCM	ENSG00000102699	9.47962e-27	-0.0977914	0.00913376
chr13	37016429	37016444	A	CD4_TCM	ENSG00000102710	5.20264e-27	-0.354274	0.032919
chr13	40691298	40691309	A	CD4_TCM	ENSG00000102738	1.1642e-07	0.0984476	0.0185784
chr13	40803221	40803234	T	CD4_TCM	ENSG00000102743	1.0975e-13	0.222662	0.0299736
chr13	41533124	41533134	A	CD4_TCM	ENSG00000102760	1.44027e-08	-0.120913	0.0213305
chr13	41878423	41878435	T	CD4_TCM	ENSG00000102763	7.81604e-05	0.125307	0.0317236
chr13	42044299	42044308	TTC	CD4_TCM	ENSG00000102780	4.31909e-07	0.172096	0.0340493
chr13	30300521	30300533	A	CD4_TCM	ENSG00000102781	2.98226e-10	-0.37355	0.0592964
chr13	51757457	51757468	A	CD4_TCM	ENSG00000102796	2.50363e-06	-0.0819114	0.0173989
chr13	77012314	77012324	A	CD4_TCM	ENSG00000102805	2.71581e-28	0.0692654	0.0062793
chr16	4617220	4617231	A	CD4_TCM	ENSG00000102858	1.65836e-05	-0.0818148	0.0189979
chr16	30158702	30158716	TCTT	CD4_TCM	ENSG00000102879	2.53729e-12	-0.194762	0.0278183
chr16	30110860	30110876	A	CD4_TCM	ENSG00000102882	1.38709e-21	0.017787	0.00186388
chr16	30138680	30138703	T	CD4_TCM	ENSG00000102886	0.000181723	-0.0358455	0.00957629
chr16	47675500	47675520	AC	CD4_TCM	ENSG00000102893	0.00103151	-0.0559451	0.0170471
chr16	47675501	47675519	AC	CD4_TCM	ENSG00000102893	0.00103151	-0.0559451	0.0170471
chr16	20916082	20916092	T	CD4_TCM	ENSG00000102897	4.60464e-08	-0.0239046	0.00437337
chr16	20916084	20916092	T	CD4_TCM	ENSG00000102897	4.60464e-08	-0.0239046	0.00437337
chr16	67780252	67780256	A	CD4_TCM	ENSG00000102898	3.90285e-08	-0.0329805	0.0060017
chr16	56815899	56815916	TGC	CD4_TCM	ENSG00000102900	8.35881e-22	0.0544429	0.00567386
chr16	69548705	69548723	AAC	CD4_TCM	ENSG00000102908	3.12207e-11	-0.31849	0.0479603
chr16	48348487	48348509	T	CD4_TCM	ENSG00000102910	5.25929e-17	0.131741	0.0157194
chr16	48635726	48635746	TG	CD4_TCM	ENSG00000102921	4.09219e-17	-0.0271559	0.00322892
chr16	57162722	57162734	A	CD4_TCM	ENSG00000102931	0.000613758	0.106518	0.0310959
chr16	72001074	72001084	T	CD4_TCM	ENSG00000102967	3.03209e-07	0.183592	0.0358477
chr16	67503586	67503610	AAGG	CD4_TCM	ENSG00000102974	0.000256248	-0.158647	0.0433945
chr16	57406041	57406053	A	CD4_TCM	ENSG00000102978	7.59463e-05	-0.0634405	0.0160331
chr16	69447642	69447658	A	CD4_TCM	ENSG00000103018	5.49646e-06	-0.0423581	0.00931994
chr16	1824219	1824234	A	CD4_TCM	ENSG00000103024	7.91447e-37	0.0650091	0.00512804
chr16	74279016	74279034	A	CD4_TCM	ENSG00000103035	0.000714389	-0.110616	0.0326881
chr16	58527366	58527377	A	CD4_TCM	ENSG00000103037	2.19798e-49	-0.222407	0.0150553
chr16	70834970	70834976	TG	CD4_TCM	ENSG00000103043	0.000149526	-0.154114	0.0406435
chr16	69015464	69015499	ATTT	CD4_TCM	ENSG00000103047	5.1897e-08	-0.033072	0.00607418
chr16	68284859	68284877	T	CD4_TCM	ENSG00000103061	1.99835e-12	0.0252819	0.00359393
chr16	68272259	68272266	A	CD4_TCM	ENSG00000103064	1.26206e-10	0.134144	0.0208568
chr16	68192210	68192230	A	CD4_TCM	ENSG00000103066	0.000142009	0.0262216	0.00689199
chr16	74973315	74973322	G	CD4_TCM	ENSG00000103091	0.000122771	-0.0981547	0.0255576
chr16	77180232	77180242	A	CD4_TCM	ENSG00000103111	1.3608e-13	0.347257	0.046926
chr16	81016003	81016014	A	CD4_TCM	ENSG00000103121	3.96847e-10	0.1037	0.016578
chr16	323776	323803	AC	CD4_TCM	ENSG00000103126	1.37337e-09	-0.119993	0.0198054
chr16	132011	132023	T	CD4_TCM	ENSG00000103148	4.19296e-28	0.0689341	0.00627151
chr16	87539	87551	T	CD4_TCM	ENSG00000103152	2.85775e-06	0.113751	0.0243016
chr16	84166037	84166064	T	CD4_TCM	ENSG00000103168	7.17924e-29	0.0321946	0.00288747
chr16	4990169	4990179	T	CD4_TCM	ENSG00000103174	8.20805e-06	0.131591	0.0295068
chr16	84509370	84509438	ACCAGGACCCAGGGTGA	CD4_TCM	ENSG00000103187	1.97821e-19	-0.101877	0.0113015
chr16	84732444	84732458	T	CD4_TCM	ENSG00000103194	3.20405e-15	-0.11282	0.0143124
chr16	4757902	4757918	T	CD4_TCM	ENSG00000103199	1.93492e-09	-0.173853	0.0289602
chr16	401150	401168	TTTTTG	CD4_TCM	ENSG00000103202	1.8578e-109	-0.288278	0.0129694
chr16	15949611	15949633	CGC	CD4_TCM	ENSG00000103222	1.25301e-07	0.0186226	0.00352328
chr16	16256276	16256291	T	CD4_TCM	ENSG00000103226	0.00153231	-0.0566741	0.0178867
chr16	943370	943389	A	CD4_TCM	ENSG00000103227	2.29917e-15	-0.0541501	0.00683365
chr16	696249	696261	ATTC	CD4_TCM	ENSG00000103245	7.2185e-07	0.248597	0.050167
chr16	86547659	86547667	TC	CD4_TCM	ENSG00000103248	4.70838e-09	0.393182	0.0671284
chr16	1472938	1472951	T	CD4_TCM	ENSG00000103249	6.77687e-08	0.563807	0.104467
chr16	723313	723321	C	CD4_TCM	ENSG00000103253	4.10428e-16	0.249407	0.0306568
chr16	732644	732654	T	CD4_TCM	ENSG00000103254	1.11916e-13	0.248964	0.033526
chr16	87908989	87909004	T	CD4_TCM	ENSG00000103257	4.19149e-13	0.0808635	0.0111548
chr16	739297	739325	AAAC	CD4_TCM	ENSG00000103260	5.61619e-07	-0.381863	0.0763121
chr16	654547	654559	T	CD4_TCM	ENSG00000103269	4.17428e-39	0.410065	0.0313458
chr16	10774598	10774607	TC	CD4_TCM	ENSG00000103274	0.0010406	0.0616335	0.0187946
chr16	1312077	1312086	C	CD4_TCM	ENSG00000103275	2.08094e-16	-0.235812	0.0286969
chr16	22247285	22247296	A	CD4_TCM	ENSG00000103319	2.23585e-06	0.582173	0.123059
chr16	538294	538305	T	CD4_TCM	ENSG00000103326	8.21976e-09	0.180548	0.0313239
chr16	88784489	88784499	T	CD4_TCM	ENSG00000103335	3.27695e-18	0.286459	0.0329209
chr16	11891356	11891368	AT	CD4_TCM	ENSG00000103342	5.636e-06	-0.0302529	0.00666421
chr16	3618085	3618103	A	CD4_TCM	ENSG00000103351	3.72465e-22	0.221725	0.0229093
chr16	23450838	23450853	AAAG	CD4_TCM	ENSG00000103365	3.7543e-18	3.96432	0.456403
chr16	12825553	12825566	A	CD4_TCM	ENSG00000103381	2.01687e-12	-0.575426	0.0818144
chr16	23065322	23065339	A	CD4_TCM	ENSG00000103404	6.67748e-05	-0.113074	0.0283571
chr16	4496126	4496143	T	CD4_TCM	ENSG00000103415	2.04121e-19	0.151656	0.0168301
chr16	4425324	4425338	A	CD4_TCM	ENSG00000103423	5.45174e-110	-0.294079	0.0131977
chr16	53483926	53483943	A	CD4_TCM	ENSG00000103479	1.10175e-34	0.182168	0.0148295
chr16	17375431	17375442	A	CD4_TCM	ENSG00000103489	2.55578e-14	0.195779	0.025696
chr16	31165235	31165271	TG	CD4_TCM	ENSG00000103490	0.000408984	-0.0512477	0.0145004
chr16	31023929	31023942	T	CD4_TCM	ENSG00000103496	2.70413e-25	0.265609	0.0255597
chr16	31121085	31121116	TG	CD4_TCM	ENSG00000103510	1.66982e-06	0.0527602	0.0110152
chr16	14861837	14861850	T	CD4_TCM	ENSG00000103512	2.53507e-10	0.242424	0.038329
chr16	27366462	27366486	A	CD4_TCM	ENSG00000103522	1.64737e-06	0.0547415	0.0114224
chr16	19558976	19558984	T	CD4_TCM	ENSG00000103540	1.49081e-10	0.126013	0.0196701
chr16	19743170	19743193	AAAT	CD4_TCM	ENSG00000103550	1.63844e-61	0.510058	0.0308218
chr15	67234086	67234103	A	CD4_TCM	ENSG00000103591	1.46612e-23	0.141096	0.0141042
chr15	67575896	67575916	TTTC	CD4_TCM	ENSG00000103599	5.36053e-05	0.0305113	0.00755357
chr15	63136042	63136059	T	CD4_TCM	ENSG00000103642	2.07635e-07	0.129134	0.0248699
chr15	63883287	63883288	A	CD4_TCM	ENSG00000103657	3.79894e-09	-0.129452	0.0219682
chr15	64954459	64954471	TTC	CD4_TCM	ENSG00000103707	1.25516e-06	0.130224	0.0268684
chr15	65795731	65795741	A	CD4_TCM	ENSG00000103769	0.000113976	0.0520715	0.0134944
chr15	78939181	78939191	A	CD4_TCM	ENSG00000103811	3.48854e-32	-0.341601	0.0289261
chr15	80148847	80148887	TG	CD4_TCM	ENSG00000103876	1.60557e-11	-0.0392414	0.00582388
chr15	41571996	41572008	A	CD4_TCM	ENSG00000103932	6.05498e-05	-0.137667	0.0343254
chr15	41964759	41964772	A	CD4_TCM	ENSG00000103966	7.24068e-06	-0.0271563	0.00605292
chr15	42296142	42296160	A	CD4_TCM	ENSG00000103978	0.000474779	0.168706	0.0482762
chr15	48904711	48904725	AC	CD4_TCM	ENSG00000103995	6.33133e-10	-0.24864	0.0402203
chr15	49625099	49625108	T	CD4_TCM	ENSG00000104047	6.10592e-08	0.613887	0.113354
chr15	51652829	51652849	AT	CD4_TCM	ENSG00000104093	6.32128e-22	-0.0798463	0.00829643
chr15	44475638	44475654	A	CD4_TCM	ENSG00000104131	4.44315e-05	0.207791	0.05089
chr15	41250660	41250674	A	CD4_TCM	ENSG00000104147	2.76856e-19	-0.25292	0.0281725
chr15	45383596	45383609	T	CD4_TCM	ENSG00000104154	0.000671305	0.121053	0.0355929
chr15	48272418	48272441	TTTG	CD4_TCM	ENSG00000104177	3.16412e-07	-0.0913891	0.0178725
chr8	66734944	66734960	A	CD4_TCM	ENSG00000104205	1.74737e-09	-0.119417	0.0198376
chr8	67050558	67050584	TG	CD4_TCM	ENSG00000104218	0.000233279	-0.0616407	0.0167504
chr8	17147883	17147895	AG	CD4_TCM	ENSG00000104219	5.11564e-15	0.156464	0.0199979
chr8	37849100	37849107	T	CD4_TCM	ENSG00000104221	1.56722e-05	-0.136407	0.0315828
chr8	27319643	27319665	A	CD4_TCM	ENSG00000104228	1.5277e-65	-0.112655	0.00658867
chr8	81701455	81701464	A	CD4_TCM	ENSG00000104231	9.31977e-05	-0.104745	0.0268052
chr8	28539854	28539863	A	CD4_TCM	ENSG00000104290	2.00051e-20	0.660532	0.0713139
chr8	89755379	89755391	A	CD4_TCM	ENSG00000104312	2.39513e-06	-0.125166	0.0265358
chr8	89998875	89998879	TC	CD4_TCM	ENSG00000104320	1.66533e-05	-0.128228	0.0297816
chr8	96639474	96639485	A	CD4_TCM	ENSG00000104324	3.88256e-27	0.468952	0.043466
chr8	90112889	90112902	TGG	CD4_TCM	ENSG00000104325	0.000564885	-0.0475873	0.0138017
chr8	97842884	97842895	T	CD4_TCM	ENSG00000104341	8.89138e-30	-0.419707	0.0370304
chr8	73775660	73775677	T	CD4_TCM	ENSG00000104343	0.000628202	0.17219	0.0503608
chr8	98121684	98121700	T	CD4_TCM	ENSG00000104356	1.24016e-06	-0.126438	0.0260745
chr8	98299273	98299308	AAAC	CD4_TCM	ENSG00000104361	1.38005e-46	0.332586	0.0232058
chr8	42240223	42240237	T	CD4_TCM	ENSG00000104365	0.00130396	-0.0514097	0.01599
chr8	42172194	42172210	T	CD4_TCM	ENSG00000104368	1.80903e-08	0.0752349	0.0133648
chr8	98701621	98701629	A	CD4_TCM	ENSG00000104375	1.51783e-16	-0.0607101	0.00735426
chr8	74362772	74362784	TC	CD4_TCM	ENSG00000104381	3.39368e-12	0.199953	0.0287273
chr8	60586296	60586307	A	CD4_TCM	ENSG00000104388	0.000128851	-0.034758	0.00907841
chr8	108384862	108384871	T	CD4_TCM	ENSG00000104408	0.00164894	0.0364161	0.0115713
chr8	108510047	108510062	TG	CD4_TCM	ENSG00000104412	3.22152e-08	0.329895	0.0596668
chr8	133278887	133278907	T	CD4_TCM	ENSG00000104419	0.000790394	0.0424726	0.0126552
chr8	78736230	78736244	A	CD4_TCM	ENSG00000104427	2.41583e-173	0.448966	0.0159957
chr8	78736230	78736244	A	CD4_TCM	ENSG00000104432	1.00304e-69	0.307657	0.0174302
chr8	65631883	65631900	A	CD4_TCM	ENSG00000104442	5.40909e-05	0.0994765	0.0246399
chr8	100157675	100157685	AT	CD4_TCM	ENSG00000104450	4.02067e-79	-0.191396	0.0101626
chr8	140501623	140501678	AAACA	CD4_TCM	ENSG00000104472	5.43503e-06	-0.023712	0.00521458
chr8	102149488	102149496	T	CD4_TCM	ENSG00000104490	2.44145e-34	0.50599	0.0414079
chr8	81833172	81833183	T	CD4_TCM	ENSG00000104497	6.4509e-73	-0.582204	0.0322352
chr8	102414277	102414294	AC	CD4_TCM	ENSG00000104517	7.65865e-07	-0.409258	0.0827809
chr8	143500977	143500995	T	CD4_TCM	ENSG00000104518	3.0935e-20	0.13413	0.0145545
chr8	143522606	143522614	A	CD4_TCM	ENSG00000104522	5.9903e-05	-0.0472502	0.0117737
chr8	143522606	143522615	A	CD4_TCM	ENSG00000104522	5.9903e-05	-0.0472502	0.0117737
chr8	143620175	143620191	T	CD4_TCM	ENSG00000104529	2.30095e-05	-0.0209736	0.00495422
chr8	124960777	124960783	TCC	CD4_TCM	ENSG00000104549	1.62515e-11	0.326952	0.0485362
chr8	19452418	19452431	A	CD4_TCM	ENSG00000104611	2.09564e-08	-0.0978771	0.0174659
chr8	19825524	19825536	A	CD4_TCM	ENSG00000104613	3.05489e-05	0.1505	0.0360968
chr8	9058840	9058870	ATAA	CD4_TCM	ENSG00000104626	2.37404e-31	0.110137	0.00945617
chr8	22499445	22499456	A	CD4_TCM	ENSG00000104635	5.97962e-05	-0.0930706	0.0231887
chr8	11267008	11267023	T	CD4_TCM	ENSG00000104643	0.000328228	-0.105571	0.029391
chr8	30205960	30205991	TTTG	CD4_TCM	ENSG00000104671	0.00102103	0.0334746	0.0101912
chr8	30723783	30723819	AC	CD4_TCM	ENSG00000104687	2.49178e-27	-0.144838	0.0133742
chr8	23207900	23207917	A	CD4_TCM	ENSG00000104689	2.02311e-21	0.20604	0.0216797
chr8	30791870	30791878	TG	CD4_TCM	ENSG00000104691	6.69428e-05	-0.269046	0.0674824
chr8	30868865	30868881	T	CD4_TCM	ENSG00000104695	1.23728e-91	1.0943	0.0539015
chr8	689113	689129	T	CD4_TCM	ENSG00000104714	1.47811e-83	-0.521944	0.0269508
chr8	1857871	1857879	ATCG	CD4_TCM	ENSG00000104728	1.21596e-35	-0.416955	0.0334604
chr16	87721414	87721439	A	CD4_TCM	ENSG00000104731	2.2551e-48	-0.20039	0.0137113
chr8	25526801	25526813	A	CD4_TCM	ENSG00000104756	8.08491e-12	-0.200272	0.0292922
chr8	18069140	18069161	A	CD4_TCM	ENSG00000104763	5.82925e-20	0.0815241	0.00891222
chr8	26299261	26299273	A	CD4_TCM	ENSG00000104765	0.000206128	0.0921395	0.0248262
chr19	12652536	12652549	T	CD4_TCM	ENSG00000104774	4.73075e-14	0.231958	0.0307671
chr19	43777672	43777685	T	CD4_TCM	ENSG00000104783	1.06351e-35	0.0960904	0.0077046
chr19	48897948	48897980	ATTT	CD4_TCM	ENSG00000104804	2.66865e-12	-0.0891965	0.012753
chr19	48915333	48915343	AAAAC	CD4_TCM	ENSG00000104805	2.3665e-05	0.189133	0.0447421
chr19	38514282	38514298	T	CD4_TCM	ENSG00000104814	1.49163e-05	-0.121079	0.0279633
chr19	38832760	38832774	A	CD4_TCM	ENSG00000104823	1.92354e-15	-0.119763	0.0150717
chr19	38836598	38836624	A	CD4_TCM	ENSG00000104824	3.76941e-08	-0.0390248	0.00709371
chr19	38928428	38928440	A	CD4_TCM	ENSG00000104835	3.61599e-29	0.21387	0.0190774
chr19	49074251	49074269	TTCT	CD4_TCM	ENSG00000104852	1.94001e-37	0.28999	0.0226786
chr19	49112149	49112169	TTTG	CD4_TCM	ENSG00000104863	4.55399e-10	0.19049	0.0305578
chr19	49538329	49538348	T	CD4_TCM	ENSG00000104870	8.31405e-17	-0.182804	0.021954
chr19	7416906	7416923	TTG	CD4_TCM	ENSG00000104880	9.43348e-143	0.586999	0.0230751
chr19	7466381	7466401	A	CD4_TCM	ENSG00000104883	2.41434e-11	-0.0353388	0.00529145
chr19	45367354	45367368	AT	CD4_TCM	ENSG00000104884	4.80399e-06	0.0885954	0.0193729
chr19	2174994	2175005	AT	CD4_TCM	ENSG00000104886	1.41494e-07	-0.0528761	0.0100462
chr19	49319440	49319460	ATACAT	CD4_TCM	ENSG00000104894	6.1626e-17	-0.14888	0.0178042
chr19	2272164	2272178	T	CD4_TCM	ENSG00000104904	2.3503e-05	-0.0612882	0.0144933
chr19	13156976	13157002	AAG	CD4_TCM	ENSG00000104915	1.06023e-09	0.170949	0.0280241
chr19	45758002	45758014	T	CD4_TCM	ENSG00000104936	7.37769e-09	-0.177605	0.0307164
chr19	49865601	49865625	T	CD4_TCM	ENSG00000104946	1.13671e-08	0.0414196	0.0072552
chr19	49903122	49903131	AAC	CD4_TCM	ENSG00000104951	8.5535e-07	-0.207698	0.0421953
chr19	13741577	13741594	A	CD4_TCM	ENSG00000104957	1.76865e-11	-0.206813	0.0307577
chr19	3085388	3085404	TTTC	CD4_TCM	ENSG00000104964	0.00021886	-0.0800338	0.0216531
chr19	2786765	2786780	T	CD4_TCM	ENSG00000104969	0.000112598	-0.00892136	0.00231021
chr19	49819992	49820009	T	CD4_TCM	ENSG00000104973	1.9201e-21	0.211954	0.0222892
chr19	13773015	13773027	T	CD4_TCM	ENSG00000104979	4.06098e-25	-0.155413	0.0150116
chr19	7945267	7945280	AG	CD4_TCM	ENSG00000104980	3.17165e-12	-0.183109	0.0262714
chr19	45958376	45958388	TG	CD4_TCM	ENSG00000104983	0.000572013	0.116096	0.0337041
chr19	14029806	14029842	ATT	CD4_TCM	ENSG00000104998	7.2879e-12	-0.0608083	0.00887467
chr19	49974871	49974888	ACC	CD4_TCM	ENSG00000105053	2.94072e-20	-0.312728	0.0339143
chr19	16250292	16250325	TG	CD4_TCM	ENSG00000105058	0.000806286	0.0132115	0.003943
chr19	55202660	55202674	AT	CD4_TCM	ENSG00000105063	0.000410949	-0.175759	0.0497485
chr19	55202660	55202674	AT	CD4_TCM	ENSG00000105063	0.000410949	-0.175759	0.0497485
chr19	16482379	16482404	ACAAA	CD4_TCM	ENSG00000105072	0.000134505	-0.180237	0.0472064
chr19	9894367	9894376	TC	CD4_TCM	ENSG00000105088	8.97585e-09	0.16022	0.027869
chr19	15462485	15462512	AAAACA	CD4_TCM	ENSG00000105122	0.000105255	0.0452173	0.0116595
chr19	15343289	15343304	A	CD4_TCM	ENSG00000105127	2.21854e-07	-0.125746	0.0242752
chr19	15136233	15136263	TGTT	CD4_TCM	ENSG00000105135	3.58349e-19	0.301727	0.0337159
chr19	57512400	57512422	T	CD4_TCM	ENSG00000105136	1.05258e-05	0.0292732	0.00664381
chr19	29932293	29932320	ATG	CD4_TCM	ENSG00000105176	1.60157e-10	0.126061	0.0197113
chr19	32577359	32577371	A	CD4_TCM	ENSG00000105185	3.68649e-33	0.197637	0.0164739
chr19	32661220	32661250	AC	CD4_TCM	ENSG00000105186	4.76093e-17	0.113293	0.0134994
chr19	39447450	39447468	T	CD4_TCM	ENSG00000105193	4.9703e-17	0.0363535	0.00433431
chr19	39816972	39816982	A	CD4_TCM	ENSG00000105202	1.18499e-07	0.103344	0.0195143
chr19	34340438	34340474	TTTTC	CD4_TCM	ENSG00000105220	2.5236e-10	0.060032	0.00949043
chr19	40227340	40227353	A	CD4_TCM	ENSG00000105221	9.73398e-05	-0.0988894	0.0253749
chr19	40273340	40273355	A	CD4_TCM	ENSG00000105223	4.62483e-21	-0.340493	0.0361559
chr19	3965654	3965661	T	CD4_TCM	ENSG00000105229	5.44118e-06	-0.0477239	0.0104956
chr19	36043936	36043945	TGG	CD4_TCM	ENSG00000105254	0.000340262	0.156618	0.043717
chr19	36036272	36036293	T	CD4_TCM	ENSG00000105258	3.6512e-24	-0.0739373	0.00729127
chr19	36131393	36131409	A	CD4_TCM	ENSG00000105270	1.15003e-11	-0.221965	0.0327075
chr19	46703961	46703993	AC	CD4_TCM	ENSG00000105281	1.79369e-06	0.0132415	0.00277287
chr19	46726483	46726499	A	CD4_TCM	ENSG00000105287	1.89541e-12	0.0829158	0.0117745
chr19	3819852	3819861	A	CD4_TCM	ENSG00000105289	0.000201513	-0.00770497	0.00207284
chr19	3595078	3595095	A	CD4_TCM	ENSG00000105298	2.1665e-05	-0.106814	0.0251505
chr19	47262210	47262231	T	CD4_TCM	ENSG00000105321	3.74958e-09	-0.067086	0.0113804
chr19	41336953	41336968	T	CD4_TCM	ENSG00000105323	1.38872e-42	0.25745	0.0188232
chr19	47186251	47186261	A	CD4_TCM	ENSG00000105327	2.42804e-06	0.16329	0.0346387
chr19	41253726	41253738	C	CD4_TCM	ENSG00000105329	5.55455e-38	-0.0827119	0.00641984
chr8	141118364	141118386	T	CD4_TCM	ENSG00000105339	9.51527e-44	-0.170464	0.0122894
chr19	4963344	4963357	T	CD4_TCM	ENSG00000105355	3.79005e-05	0.0762697	0.0185124
chr19	10235416	10235432	A	CD4_TCM	ENSG00000105364	3.92862e-23	0.234524	0.0236755
chr19	41863842	41863864	T	CD4_TCM	ENSG00000105372	2.7452e-10	0.0407464	0.00645485
chr19	47724083	47724096	T	CD4_TCM	ENSG00000105373	4.63783e-37	0.143762	0.0113029
chr19	51320023	51320047	TG	CD4_TCM	ENSG00000105379	1.13773e-06	0.0809969	0.0166448
chr19	17261640	17261655	T	CD4_TCM	ENSG00000105393	7.72475e-17	-0.0371529	0.00445725
chr19	10406261	10406270	A	CD4_TCM	ENSG00000105401	2.54457e-12	0.0260973	0.00372774
chr19	41859442	41859460	T	CD4_TCM	ENSG00000105404	3.88927e-58	0.187789	0.0116828
chr19	5336017	5336028	A	CD4_TCM	ENSG00000105426	0.000169087	-0.0714757	0.0190033
chr19	48461365	48461375	A	CD4_TCM	ENSG00000105447	1.10996e-06	0.227149	0.0466323
chr19	50728982	50729001	T	CD4_TCM	ENSG00000105472	5.08841e-24	0.0915619	0.00905831
chr19	48275421	48275457	AC	CD4_TCM	ENSG00000105483	8.02689e-13	0.0209716	0.00292872
chr19	48159080	48159095	T	CD4_TCM	ENSG00000105486	1.50427e-17	0.13384	0.0156964
chr19	11313526	11313542	A	CD4_TCM	ENSG00000105514	0.00172253	0.0858547	0.0273918
chr19	48708231	48708251	A	CD4_TCM	ENSG00000105516	0.000252581	0.00620459	0.00169542
chr19	5873386	5873397	A	CD4_TCM	ENSG00000105519	3.96987e-19	-0.282839	0.0316452
chr19	48818308	48818311	A	CD4_TCM	ENSG00000105552	9.50102e-17	0.0175564	0.00211246
chr19	52233604	52233616	T	CD4_TCM	ENSG00000105568	1.00302e-05	-0.129959	0.0294256
chr19	12599162	12599174	AAAG	CD4_TCM	ENSG00000105583	0.000114316	0.110575	0.0286613
chr19	54101538	54101556	AGAT	CD4_TCM	ENSG00000105618	1.24944e-06	0.0175827	0.00362707
chr19	54117683	54117701	A	CD4_TCM	ENSG00000105619	9.10475e-19	-0.447728	0.0506159
chr19	17889416	17889444	AAGG	CD4_TCM	ENSG00000105640	0.000422664	-0.020401	0.00578667
chr19	17889416	17889444	AAGG	CD4_TCM	ENSG00000105640	0.000422664	-0.020401	0.00578667
chr19	17851192	17851214	AAAT	CD4_TCM	ENSG00000105641	0.000875589	0.215992	0.0649069
chr19	18005016	18005028	T	CD4_TCM	ENSG00000105643	3.63936e-07	0.0692795	0.0136192
chr19	18514513	18514535	A	CD4_TCM	ENSG00000105655	0.000458931	-0.0253537	0.00723636
chr19	18675211	18675223	T	CD4_TCM	ENSG00000105662	3.72532e-11	-0.168623	0.0254926
chr19	18908521	18908534	T	CD4_TCM	ENSG00000105669	4.85662e-28	0.0460202	0.0041919
chr19	18934871	18934885	T	CD4_TCM	ENSG00000105671	6.71906e-05	0.0465562	0.0116799
chr19	35624443	35624455	TTTTCT	CD4_TCM	ENSG00000105672	8.50096e-19	0.274558	0.0310121
chr19	35538078	35538096	AT	CD4_TCM	ENSG00000105677	2.78138e-06	-0.132662	0.0283082
chr19	35284606	35284617	T	CD4_TCM	ENSG00000105698	1.47247e-09	0.173898	0.028756
chr19	35242967	35242977	A	CD4_TCM	ENSG00000105699	6.72745e-22	0.318685	0.033135
chr19	18563344	18563362	T	CD4_TCM	ENSG00000105700	1.58706e-07	0.12312	0.0234864
chr19	18543727	18543781	CGGGGG	CD4_TCM	ENSG00000105701	0.000222313	0.0499541	0.0135296
chr19	19371632	19371660	ATT	CD4_TCM	ENSG00000105705	0.00132757	0.0150016	0.00467345
chr19	19716275	19716300	ATTTT	CD4_TCM	ENSG00000105708	1.02634e-127	0.520741	0.0216602
chr19	19619873	19619896	A	CD4_TCM	ENSG00000105717	8.13491e-16	0.0704302	0.00874675
chr19	42198174	42198195	A	CD4_TCM	ENSG00000105722	0.000271769	0.0573224	0.0157444
chr19	20950881	20950894	T	CD4_TCM	ENSG00000105750	1.0006e-34	-0.176961	0.0143965
chr19	43466818	43466824	A	CD4_TCM	ENSG00000105755	6.87962e-12	-0.0978615	0.0142652
chr7	32608407	32608418	A	CD4_TCM	ENSG00000105778	9.8379e-16	-0.192725	0.024004
chr7	87628572	87628584	TGCG	CD4_TCM	ENSG00000105784	1.1832e-34	0.486013	0.0395828
chr7	90384594	90384602	C	CD4_TCM	ENSG00000105793	2.937e-120	0.299679	0.012852
chr7	102709337	102709350	ATT	CD4_TCM	ENSG00000105808	6.33104e-10	-0.666309	0.107783
chr7	92530177	92530199	A	CD4_TCM	ENSG00000105810	0.00150847	0.0745089	0.0234818
chr7	103428558	103428579	T	CD4_TCM	ENSG00000105821	0.000618291	-0.0213292	0.00623031
chr7	106241216	106241227	T	CD4_TCM	ENSG00000105835	1.08748e-07	0.0630815	0.0118765
chr7	19637702	19637729	AATAA	CD4_TCM	ENSG00000105849	8.82571e-06	-0.159441	0.035877
chr7	95435465	95435482	T	CD4_TCM	ENSG00000105854	1.32136e-16	-0.154624	0.0186933
chr7	107176030	107176041	T	CD4_TCM	ENSG00000105856	4.66808e-08	-0.0792942	0.0145134
chr7	107563300	107563310	A	CD4_TCM	ENSG00000105865	3.0302e-05	0.232695	0.0557864
chr7	21440851	21440888	AAC	CD4_TCM	ENSG00000105866	1.60456e-06	0.0213533	0.0044507
chr7	135173283	135173295	A	CD4_TCM	ENSG00000105875	0.000501994	-0.0414891	0.0119232
chr7	107749710	107749715	A	CD4_TCM	ENSG00000105879	4.41069e-21	0.0861819	0.00914653
chr7	139102938	139102975	ATATGT	CD4_TCM	ENSG00000105939	4.86974e-127	0.29321	0.012229
chr7	44676614	44676641	AT	CD4_TCM	ENSG00000105953	2.38607e-07	0.0563496	0.0109069
chr7	928051	928070	A	CD4_TCM	ENSG00000105963	5.17195e-09	-0.106535	0.0182375
chr7	44906158	44906169	T	CD4_TCM	ENSG00000105968	8.50849e-10	-0.130089	0.0212039
chr7	156762847	156762869	TG	CD4_TCM	ENSG00000105982	2.727e-13	-0.0638185	0.00873361
chr7	156783998	156784012	T	CD4_TCM	ENSG00000105983	9.17321e-75	-0.325633	0.0177996
chr7	157306566	157306606	AC	CD4_TCM	ENSG00000105993	4.57908e-07	0.0114752	0.00227541
chr7	2550163	2550184	A	CD4_TCM	ENSG00000106009	7.38147e-08	0.202656	0.0376569
chr7	2609311	2609329	T	CD4_TCM	ENSG00000106012	2.74427e-06	-0.0446034	0.00951217
chr7	141766289	141766336	TG	CD4_TCM	ENSG00000106028	0.00135619	-0.00778105	0.00242868
chr7	27692000	27692018	A	CD4_TCM	ENSG00000106049	2.71438e-27	0.14687	0.0135717
chr7	27720240	27720256	AT	CD4_TCM	ENSG00000106052	1.74711e-08	-0.0210748	0.00373975
chr7	29068179	29068190	TG	CD4_TCM	ENSG00000106069	2.09732e-28	0.493922	0.0446828
chr7	50742257	50742273	ACGC	CD4_TCM	ENSG00000106070	1.51601e-213	-0.525173	0.0168386
chr7	30084949	30084964	T	CD4_TCM	ENSG00000106086	1.62236e-24	-0.285438	0.0279308
chr7	30633896	30633911	A	CD4_TCM	ENSG00000106105	3.09911e-06	-0.086364	0.0185166
chr7	142839575	142839591	A	CD4_TCM	ENSG00000106123	5.38014e-07	0.134974	0.026929
chr7	56037420	56037433	T	CD4_TCM	ENSG00000106153	1.01813e-67	0.20267	0.0116558
chr7	76304784	76304796	A	CD4_TCM	ENSG00000106211	5.14148e-10	0.0863709	0.0138978
chr7	99325153	99325162	A	CD4_TCM	ENSG00000106244	3.04722e-08	-0.0131786	0.00237937
chr7	99507541	99507561	ATATATATGT	CD4_TCM	ENSG00000106245	1.75203e-09	0.0341922	0.00568045
chr7	99341609	99341629	A	CD4_TCM	ENSG00000106246	0.000433798	-0.0877708	0.0249447
chr7	100039315	100039327	A	CD4_TCM	ENSG00000106261	5.47693e-16	-0.0571434	0.00705437
chr7	2361952	2361977	ATTT	CD4_TCM	ENSG00000106263	3.32805e-09	-0.0747482	0.012638
chr7	2376332	2376352	A	CD4_TCM	ENSG00000106266	1.03802e-10	-0.196305	0.0303816
chr7	100068982	100068995	AT	CD4_TCM	ENSG00000106290	0.00013421	-0.219382	0.0574507
chr7	123680517	123680526	T	CD4_TCM	ENSG00000106299	4.43775e-07	0.242976	0.0481222
chr7	6057598	6057612	A	CD4_TCM	ENSG00000106305	1.82217e-12	-0.155796	0.0221067
chr7	100634177	100634220	AC	CD4_TCM	ENSG00000106327	9.28937e-13	0.0245921	0.00344395
chr7	100608565	100608579	A	CD4_TCM	ENSG00000106333	8.8372e-06	0.182308	0.041025
chr7	128327140	128327162	AAAGA	CD4_TCM	ENSG00000106344	6.84034e-05	0.255898	0.0642673
chr7	6100004	6100028	ATT	CD4_TCM	ENSG00000106346	2.26291e-05	-0.0396958	0.00936833
chr7	100530980	100531029	AAAAT	CD4_TCM	ENSG00000106351	9.67821e-07	0.0506769	0.0103463
chr7	32492521	32492533	AAC	CD4_TCM	ENSG00000106355	2.80341e-10	0.0962297	0.0152521
chr7	101184023	101184037	AG	CD4_TCM	ENSG00000106367	7.90138e-14	-0.113296	0.0151628
chr7	7188591	7188600	A	CD4_TCM	ENSG00000106392	1.31964e-59	-0.646818	0.0397254
chr7	7649179	7649189	AAAAG	CD4_TCM	ENSG00000106399	1.63401e-11	-0.142207	0.0211132
chr7	101233610	101233620	T	CD4_TCM	ENSG00000106400	1.26832e-12	-0.130683	0.018412
chr7	101241533	101241545	A	CD4_TCM	ENSG00000106404	5.86995e-06	-0.195088	0.0430561
chr7	8126977	8126992	T	CD4_TCM	ENSG00000106415	0.000236011	0.102695	0.0279291
chr7	129683288	129683320	TG	CD4_TCM	ENSG00000106459	6.95714e-05	-0.0299173	0.00752117
chr7	12221087	12221111	TG	CD4_TCM	ENSG00000106460	1.53507e-50	-0.0795666	0.00532184
chr7	148866491	148866581	ATATATATACGTATATAC	CD4_TCM	ENSG00000106462	2.60145e-06	-0.0372143	0.00791791
chr7	130343269	130343293	TCCT	CD4_TCM	ENSG00000106477	0.00366797	-0.0838954	0.0288758
chr7	149872009	149872020	T	CD4_TCM	ENSG00000106479	1.52915e-07	0.12307	0.0234463
chr7	150287360	150287381	TGC	CD4_TCM	ENSG00000106526	2.55199e-06	-0.266297	0.0566115
chr7	17410116	17410128	A	CD4_TCM	ENSG00000106546	1.49283e-08	0.0672913	0.0118839
chr7	133091567	133091582	A	CD4_TCM	ENSG00000106554	1.44078e-11	0.163701	0.0242386
chr7	150721887	150721919	AC	CD4_TCM	ENSG00000106560	1.30228e-15	0.0346682	0.00433657
chr7	42888052	42888093	TG	CD4_TCM	ENSG00000106588	0.00242453	0.00844833	0.00278583
chr7	42897504	42897513	A	CD4_TCM	ENSG00000106591	2.20692e-30	0.426494	0.0372305
chr7	43729734	43729749	T	CD4_TCM	ENSG00000106603	3.38312e-12	0.157962	0.022693
chr7	43677800	43677825	A	CD4_TCM	ENSG00000106605	1.7121e-17	-0.0668849	0.00785788
chr7	43898746	43898790	AAAT	CD4_TCM	ENSG00000106608	3.02304e-14	-0.0630069	0.0082933
chr7	66878724	66878738	T	CD4_TCM	ENSG00000106609	1.62059e-11	0.219671	0.0326082
chr7	151874336	151874354	ATATGT	CD4_TCM	ENSG00000106617	3.00764e-58	-0.119992	0.00745765
chr7	73484292	73484312	AGAT	CD4_TCM	ENSG00000106635	2.79645e-30	-0.141992	0.0124173
chr7	44184937	44184954	AC	CD4_TCM	ENSG00000106636	3.62927e-08	0.603099	0.109495
chr7	73658186	73658201	A	CD4_TCM	ENSG00000106638	2.31722e-09	0.192707	0.0322585
chr9	4658950	4658968	A	CD4_TCM	ENSG00000106686	3.27437e-56	-0.430184	0.0272324
chr9	4658950	4658968	A	CD4_TCM	ENSG00000106688	4.32602e-11	-0.192895	0.02926
chr9	105466692	105466707	A	CD4_TCM	ENSG00000106701	4.64351e-05	0.0892266	0.0219075
chr9	88396069	88396074	A	CD4_TCM	ENSG00000106723	3.73449e-22	0.113521	0.0117296
chr9	75097755	75097769	T	CD4_TCM	ENSG00000106733	9.71097e-145	0.605518	0.0236368
chr9	109058005	109058018	T	CD4_TCM	ENSG00000106771	2.10435e-227	0.740449	0.0229992
chr9	76693439	76693460	T	CD4_TCM	ENSG00000106772	4.91172e-35	0.0481509	0.00389907
chr9	120624872	120624892	A	CD4_TCM	ENSG00000106780	4.0878e-101	-0.430156	0.0201499
chr9	98123495	98123512	T	CD4_TCM	ENSG00000106785	3.68937e-20	0.123523	0.0134312
chr9	98123496	98123512	T	CD4_TCM	ENSG00000106785	3.68937e-20	0.123523	0.0134312
chr9	98278541	98278556	A	CD4_TCM	ENSG00000106789	1.39634e-28	-0.719685	0.0648925
chr9	99060429	99060448	T	CD4_TCM	ENSG00000106799	4.46051e-05	0.0332151	0.0081365
chr9	99223320	99223332	AAAC	CD4_TCM	ENSG00000106803	2.32251e-14	-0.0857388	0.011235
chr9	120994922	120994938	A	CD4_TCM	ENSG00000106804	2.10244e-27	-0.324614	0.0299316
chr9	92457748	92457762	TC	CD4_TCM	ENSG00000106809	1.35217e-97	-0.997559	0.0475808
chr9	92457748	92457762	TC	CD4_TCM	ENSG00000106809	1.35217e-97	-0.997559	0.0475808
chr9	92457748	92457762	TC	CD4_TCM	ENSG00000106809	1.35217e-97	-0.997559	0.0475808
chr9	92457748	92457762	TC	CD4_TCM	ENSG00000106809	1.35217e-97	-0.997559	0.0475808
chr9	92447224	92447235	ATT	CD4_TCM	ENSG00000106819	1.7006e-77	-1.88814	0.101327
chr9	92551993	92552001	AT	CD4_TCM	ENSG00000106823	7.74233e-94	-0.341206	0.0166039
chr9	79585662	79585673	T	CD4_TCM	ENSG00000106829	6.19442e-101	0.432317	0.0202696
chr9	112233942	112233949	A	CD4_TCM	ENSG00000106868	1.82947e-26	-0.106924	0.0100441
chr9	114405056	114405070	TC	CD4_TCM	ENSG00000106948	1.23253e-08	0.105859	0.0185875
chr9	114891756	114891771	A	CD4_TCM	ENSG00000106952	1.92962e-18	-0.605406	0.0690998
chr9	127898431	127898447	AAAG	CD4_TCM	ENSG00000106992	6.02153e-17	0.423697	0.0506524
chr9	4698941	4698950	T	CD4_TCM	ENSG00000106993	2.76207e-17	0.188391	0.0222784
chr9	5305360	5305402	AC	CD4_TCM	ENSG00000107014	9.5261e-05	0.0363	0.00930208
chr9	5390241	5390257	AT	CD4_TCM	ENSG00000107020	6.36933e-07	-0.114883	0.0230704
chr9	5626226	5626243	T	CD4_TCM	ENSG00000107036	5.00306e-13	0.0873187	0.0120853
chr9	6747202	6747228	AACC	CD4_TCM	ENSG00000107077	4.87733e-10	0.206378	0.0331638
chr9	258102	258110	ATTT	CD4_TCM	ENSG00000107099	3.48692e-56	-0.393562	0.0249203
chr9	679413	679423	A	CD4_TCM	ENSG00000107104	4.0708e-20	-0.125592	0.0136719
chr9	35777488	35777496	AT	CD4_TCM	ENSG00000107185	0.000320114	-0.0941626	0.0261675
chr9	32527494	32527512	T	CD4_TCM	ENSG00000107201	2.5959e-21	-0.124609	0.0131474
chr9	68787629	68787642	TCTT	CD4_TCM	ENSG00000107242	4.38918e-12	-0.242893	0.0350796
chr9	4296292	4296310	A	CD4_TCM	ENSG00000107249	4.64481e-11	0.226221	0.0343701
chr9	33315730	33315742	A	CD4_TCM	ENSG00000107262	0.000121207	-0.0132651	0.00345116
chr9	33315732	33315742	A	CD4_TCM	ENSG00000107262	0.000121207	-0.0132651	0.00345116
chr9	131744639	131744648	A	CD4_TCM	ENSG00000107263	7.02577e-18	0.212382	0.0246541
chr9	137038608	137038651	AAAT	CD4_TCM	ENSG00000107281	1.63697e-23	0.173659	0.0173782
chr9	69725596	69725604	A	CD4_TCM	ENSG00000107282	1.47883e-05	-0.115017	0.0265516
chr9	132287766	132287779	A	CD4_TCM	ENSG00000107290	0.000106426	0.102563	0.0264648
chr9	137004844	137004857	TC	CD4_TCM	ENSG00000107317	5.64873e-102	-0.328659	0.0153292
chr9	137004844	137004857	TC	CD4_TCM	ENSG00000107331	8.34785e-15	-0.126891	0.0163474
chr9	33858810	33858842	TTTGT	CD4_TCM	ENSG00000107341	1.80982e-09	-0.242589	0.0403372
chr9	37864600	37864615	AAAAT	CD4_TCM	ENSG00000107371	0.000329312	-0.0965319	0.026881
chr10	95207784	95207792	AT	CD4_TCM	ENSG00000107438	1.70457e-21	0.302063	0.0317238
chr10	96060627	96060643	T	CD4_TCM	ENSG00000107443	0.000289372	-0.0699432	0.0192966
chr10	98451227	98451269	ATCT	CD4_TCM	ENSG00000107521	3.36149e-27	0.102597	0.00949783
chr10	13306271	13306281	AC	CD4_TCM	ENSG00000107537	4.59696e-05	-0.106387	0.0261058
chr10	99971314	99971326	TTCC	CD4_TCM	ENSG00000107554	3.71222e-05	0.132749	0.032184
chr10	118111528	118111552	AAT	CD4_TCM	ENSG00000107560	0.000318675	-0.041727	0.011592
chr10	119134350	119134367	T	CD4_TCM	ENSG00000107581	0.00143062	0.0623229	0.0195467
chr10	17171111	17171142	TG	CD4_TCM	ENSG00000107611	2.24129e-52	0.153345	0.0100687
chr10	17173772	17173792	T	CD4_TCM	ENSG00000107614	7.12116e-122	0.44666	0.019026
chr10	68993599	68993611	T	CD4_TCM	ENSG00000107625	9.09301e-05	0.170511	0.0435689
chr10	48351272	48351290	T	CD4_TCM	ENSG00000107643	2.0381e-07	0.0280017	0.00538926
chr10	119931935	119931945	A	CD4_TCM	ENSG00000107651	4.3805e-09	0.163955	0.0279351
chr10	121952916	121952933	A	CD4_TCM	ENSG00000107669	4.00247e-17	-0.191563	0.0227703
chr10	122366237	122366252	T	CD4_TCM	ENSG00000107679	1.06869e-55	-0.244235	0.0155346
chr10	70606229	70606243	A	CD4_TCM	ENSG00000107719	2.09646e-09	-0.205293	0.0342717
chr10	71915943	71915961	A	CD4_TCM	ENSG00000107736	6.23499e-05	-0.105708	0.0264023
chr10	72056635	72056677	AAT	CD4_TCM	ENSG00000107742	2.80419e-07	-0.0317561	0.00618286
chr10	73400147	73400168	ACAA	CD4_TCM	ENSG00000107758	1.71632e-13	-0.467312	0.0634141
chr10	84453155	84453165	T	CD4_TCM	ENSG00000107771	0	0.347501	0.00802707
chr10	84455259	84455283	TTTTTC	CD4_TCM	ENSG00000107771	0	0.638222	0.0165797
chr10	84503226	84503235	A	CD4_TCM	ENSG00000107771	0	-1.38752	0.0305992
chr10	88981383	88981394	T	CD4_TCM	ENSG00000107796	1.29545e-11	0.190596	0.0281565
chr10	89243592	89243604	A	CD4_TCM	ENSG00000107798	2.35753e-19	0.200536	0.0222936
chr10	100954093	100954107	A	CD4_TCM	ENSG00000107816	0.000375106	0.136007	0.0382363
chr10	101068847	101068863	TTTC	CD4_TCM	ENSG00000107819	2.25054e-20	-0.188782	0.0204095
chr10	101820036	101820058	T	CD4_TCM	ENSG00000107833	1.38947e-07	0.0936521	0.0177821
chr10	91883126	91883132	T	CD4_TCM	ENSG00000107854	3.11146e-07	-0.0301692	0.00589637
chr10	102275011	102275029	T	CD4_TCM	ENSG00000107862	0.00201613	-0.0528883	0.0171279
chr10	24622433	24622486	AT	CD4_TCM	ENSG00000107863	8.1269e-62	-0.043111	0.00259849
chr10	92136165	92136173	A	CD4_TCM	ENSG00000107864	1.1846e-10	0.147304	0.0228686
chr10	102342038	102342054	T	CD4_TCM	ENSG00000107872	0.000230455	0.0924825	0.0251103
chr10	102468666	102468680	A	CD4_TCM	ENSG00000107882	1.86927e-13	-0.180076	0.0244741
chr10	27156013	27156022	T	CD4_TCM	ENSG00000107890	2.67477e-21	0.631834	0.0666863
chr10	27178395	27178411	A	CD4_TCM	ENSG00000107897	4.67927e-25	0.0797057	0.007709
chr10	124470648	124470681	AAC	CD4_TCM	ENSG00000107902	1.14307e-11	-0.0847032	0.0124798
chr10	848566	848578	A	CD4_TCM	ENSG00000107929	1.17749e-07	0.0835701	0.015777
chr10	1055715	1055727	T	CD4_TCM	ENSG00000107937	1.56253e-06	0.0511837	0.0106565
chr10	125727036	125727046	T	CD4_TCM	ENSG00000107938	0.000581464	0.0882404	0.0256504
chr10	125939918	125939936	ATT	CD4_TCM	ENSG00000107949	0.00399908	0.0594992	0.0206721
chr10	125939919	125939934	ATT	CD4_TCM	ENSG00000107949	0.00399908	0.0594992	0.0206721
chr10	30304605	30304611	AG	CD4_TCM	ENSG00000107951	2.17767e-08	0.0816194	0.014582
chr10	103548331	103548340	T	CD4_TCM	ENSG00000107954	3.53333e-14	-0.275518	0.0363619
chr10	103516227	103516244	A	CD4_TCM	ENSG00000107957	5.09996e-16	0.0848725	0.0104663
chr10	3161851	3161865	A	CD4_TCM	ENSG00000107959	8.06586e-18	-0.133148	0.0154847
chr10	103875859	103875886	TC	CD4_TCM	ENSG00000107960	1.99514e-13	0.0155535	0.00211638
chr10	30425024	30425041	A	CD4_TCM	ENSG00000107968	5.68649e-15	0.148634	0.0190295
chr10	130134120	130134136	AT	CD4_TCM	ENSG00000108010	1.21189e-05	0.0826174	0.0188821
chr10	5728925	5728931	T	CD4_TCM	ENSG00000108021	6.98654e-10	0.0431439	0.00699663
chr10	109777480	109777495	T	CD4_TCM	ENSG00000108039	1.02271e-21	-0.251362	0.026253
chr10	110557484	110557500	T	CD4_TCM	ENSG00000108055	3.01917e-06	0.142221	0.0304573
chr10	110970729	110970744	T	CD4_TCM	ENSG00000108061	0.000856586	0.0776387	0.0232881
chr10	58434983	58435010	ATAA	CD4_TCM	ENSG00000108064	1.89805e-07	-0.0432129	0.00829573
chr10	59925582	59925592	T	CD4_TCM	ENSG00000108091	1.41768e-12	0.19708	0.027827
chr10	35083154	35083169	A	CD4_TCM	ENSG00000108094	3.52389e-22	0.106781	0.0110265
chr10	35189186	35189198	TTTG	CD4_TCM	ENSG00000108100	4.083e-05	0.15632	0.0381015
chr19	55403742	55403758	T	CD4_TCM	ENSG00000108107	3.01409e-08	0.038678	0.00698082
chr10	79313274	79313285	ACC	CD4_TCM	ENSG00000108175	2.4948e-05	0.047874	0.0113573
chr10	79363290	79363316	AAAC	CD4_TCM	ENSG00000108179	1.15582e-05	-0.0516268	0.0117715
chr10	68185228	68185252	AAAGG	CD4_TCM	ENSG00000108187	0.000415778	0.543876	0.154079
chr17	29281491	29281500	A	CD4_TCM	ENSG00000108256	5.84638e-07	0.123669	0.0247526
chr17	29602394	29602412	A	CD4_TCM	ENSG00000108262	3.9776e-15	0.201203	0.0256125
chr17	39304767	39304779	TTG	CD4_TCM	ENSG00000108306	4.0067e-08	-0.171574	0.0312489
chr17	40006230	40006253	TTTG	CD4_TCM	ENSG00000108344	5.83253e-20	0.223534	0.0244369
chr17	40140317	40140349	AC	CD4_TCM	ENSG00000108349	1.0638e-06	0.0169003	0.00346356
chr17	40149287	40149303	T	CD4_TCM	ENSG00000108352	0.000512311	-0.222798	0.0641286
chr17	58350510	58350536	AAAT	CD4_TCM	ENSG00000108375	8.31577e-19	0.0834616	0.00942462
chr17	58640612	58640644	TG	CD4_TCM	ENSG00000108384	2.83559e-99	0.123845	0.00585593
chr17	58896114	58896124	A	CD4_TCM	ENSG00000108395	9.76274e-52	0.0776388	0.00513032
chr17	59932550	59932568	T	CD4_TCM	ENSG00000108423	6.1849e-13	-0.113481	0.0157693
chr17	47659898	47659910	A	CD4_TCM	ENSG00000108424	4.29909e-11	0.106852	0.016206
chr17	46965797	46965811	T	CD4_TCM	ENSG00000108433	1.23242e-06	0.183195	0.0377695
chr17	48022625	48022643	T	CD4_TCM	ENSG00000108439	0.000681288	-0.0421527	0.0124088
chr17	59894981	59895009	TTTTC	CD4_TCM	ENSG00000108443	9.84265e-26	-0.16657	0.0158825
chr17	48023278	48023290	T	CD4_TCM	ENSG00000108465	0.00040667	0.0899209	0.0254322
chr17	48002207	48002233	AATAA	CD4_TCM	ENSG00000108468	1.39043e-08	0.0771647	0.0135984
chr17	75733385	75733396	A	CD4_TCM	ENSG00000108469	9.90729e-10	0.192097	0.0314351
chr17	16360895	16360909	T	CD4_TCM	ENSG00000108474	0.000179843	-0.171899	0.0458915
chr17	4941191	4941203	TTCC	CD4_TCM	ENSG00000108509	2.14192e-25	-0.983026	0.0943953
chr17	61855578	61855597	A	CD4_TCM	ENSG00000108510	1.96277e-07	0.0930245	0.0178796
chr17	4930702	4930719	AAG	CD4_TCM	ENSG00000108523	2.20101e-09	-0.121811	0.0203622
chr17	4855190	4855204	A	CD4_TCM	ENSG00000108528	4.45005e-11	0.0560743	0.00851124
chr17	4923407	4923427	T	CD4_TCM	ENSG00000108556	7.03025e-19	0.11316	0.0127512
chr17	17602843	17602854	T	CD4_TCM	ENSG00000108557	1.16026e-07	0.128789	0.0243015
chr17	5411580	5411597	A	CD4_TCM	ENSG00000108559	4.12956e-25	0.202083	0.0195225
chr17	5439578	5439582	TC	CD4_TCM	ENSG00000108561	1.57803e-06	0.0323131	0.00673037
chr17	30327416	30327429	A	CD4_TCM	ENSG00000108578	1.48749e-128	-0.636271	0.0263778
chr17	30528355	30528368	T	CD4_TCM	ENSG00000108587	5.17216e-12	0.107887	0.015634
chr17	63850754	63850766	T	CD4_TCM	ENSG00000108588	1.63587e-27	0.235912	0.0217069
chr17	6580899	6580931	AC	CD4_TCM	ENSG00000108590	2.28833e-16	0.0393498	0.00479529
chr17	18112845	18112858	ATT	CD4_TCM	ENSG00000108591	5.05633e-14	-0.253782	0.0337007
chr17	63728889	63728903	A	CD4_TCM	ENSG00000108592	3.85163e-43	0.327589	0.0237897
chr17	20071398	20071402	TG	CD4_TCM	ENSG00000108599	1.73961e-08	-0.0579818	0.0102876
chr17	63874680	63874689	A	CD4_TCM	ENSG00000108604	0.00249489	0.0156439	0.00517332
chr17	64014678	64014722	AAGG	CD4_TCM	ENSG00000108622	1.13823e-09	0.054429	0.00893934
chr17	78194110	78194124	T	CD4_TCM	ENSG00000108639	1.13903e-06	0.0892028	0.018332
chr17	19430545	19430584	AC	CD4_TCM	ENSG00000108641	0.00101905	0.0806903	0.0245616
chr17	64527891	64527907	AC	CD4_TCM	ENSG00000108654	4.78941e-113	-0.333705	0.0147686
chr17	64527892	64527906	AC	CD4_TCM	ENSG00000108654	4.78941e-113	-0.333705	0.0147686
chr17	78744845	78744862	A	CD4_TCM	ENSG00000108669	2.47206e-05	-0.076102	0.018045
chr17	79009880	79009890	T	CD4_TCM	ENSG00000108679	2.21487e-05	0.0438972	0.0103481
chr17	42107367	42107382	A	CD4_TCM	ENSG00000108771	3.74839e-37	-0.239993	0.0188442
chr17	42448023	42448036	T	CD4_TCM	ENSG00000108784	3.54628e-05	-0.0286197	0.00692099
chr17	42597191	42597206	T	CD4_TCM	ENSG00000108788	6.02531e-06	-0.0826215	0.0182569
chr17	42729574	42729589	A	CD4_TCM	ENSG00000108797	1.48932e-07	0.154689	0.0294429
chr17	49218608	49218620	T	CD4_TCM	ENSG00000108798	1.90308e-05	0.0760682	0.0177897
chr17	42632083	42632119	AC	CD4_TCM	ENSG00000108799	0.00719595	-0.0569027	0.021172
chr17	50368313	50368338	AGCTGGTC	CD4_TCM	ENSG00000108826	1.78617e-12	0.163225	0.0231517
chr17	43058379	43058398	AC	CD4_TCM	ENSG00000108828	5.42477e-12	-0.212261	0.0307893
chr17	64734553	64734597	AAC	CD4_TCM	ENSG00000108854	5.1931e-05	-0.0652685	0.0161286
chr17	44877815	44877841	AAC	CD4_TCM	ENSG00000108883	5.78056e-06	0.041749	0.00920744
chr17	55168246	55168267	AC	CD4_TCM	ENSG00000108924	2.0856e-05	0.0720587	0.016933
chr17	68262170	68262184	A	CD4_TCM	ENSG00000108932	2.57177e-10	-0.0914344	0.0144615
chr17	1336523	1336545	AC	CD4_TCM	ENSG00000108953	0.000170036	0.306381	0.0814882
chr17	55425652	55425656	T	CD4_TCM	ENSG00000108960	2.36011e-05	-0.108359	0.0256302
chr17	8283336	8283346	A	CD4_TCM	ENSG00000108961	8.31667e-06	0.4195	0.0941245
chr17	2112524	2112571	AAAT	CD4_TCM	ENSG00000108963	6.95209e-13	-0.12674	0.017651
chr17	69428852	69428864	TTTTTG	CD4_TCM	ENSG00000108984	4.74119e-05	-0.0730013	0.0179451
chr17	10651184	10651202	A	CD4_TCM	ENSG00000109063	0.000128041	-0.0475643	0.0124182
chr17	74766752	74766762	A	CD4_TCM	ENSG00000109065	0.000919728	-0.0915683	0.0276308
chr17	74766762	74766770	T	CD4_TCM	ENSG00000109066	1.06865e-08	0.172558	0.0301704
chr17	28387213	28387240	TTCTT	CD4_TCM	ENSG00000109079	0.0027278	0.275169	0.0918191
chr17	28309729	28309740	A	CD4_TCM	ENSG00000109084	1.47286e-18	-0.238294	0.0271044
chr17	28468442	28468454	A	CD4_TCM	ENSG00000109103	0.000649864	-0.0901016	0.0264235
chr17	28645675	28645685	T	CD4_TCM	ENSG00000109107	1.31413e-19	-0.0691366	0.00763165
chr17	28727612	28727624	TTTC	CD4_TCM	ENSG00000109111	0.00230614	0.0794446	0.0260672
chr17	28727612	28727627	TTTC	CD4_TCM	ENSG00000109113	6.58576e-17	0.194459	0.0232767
chr4	42037065	42037074	T	CD4_TCM	ENSG00000109133	0.000214392	0.118694	0.0320672
chr4	48467482	48467492	A	CD4_TCM	ENSG00000109171	2.15582e-07	-0.162053	0.0312519
chr4	48705557	48705570	A	CD4_TCM	ENSG00000109180	2.30804e-13	-0.104023	0.0141921
chr4	52577423	52577445	AC	CD4_TCM	ENSG00000109189	3.53384e-07	0.163113	0.03203
chr4	52577423	52577445	AC	CD4_TCM	ENSG00000109189	3.53384e-07	0.163113	0.03203
chr4	52577423	52577445	AC	CD4_TCM	ENSG00000109189	3.53384e-07	0.163113	0.03203
chr4	52577423	52577445	AC	CD4_TCM	ENSG00000109189	3.53384e-07	0.163113	0.03203
chr4	102670154	102670177	A	CD4_TCM	ENSG00000109320	5.06524e-40	-0.0196284	0.00148236
chr4	74401055	74401069	TC	CD4_TCM	ENSG00000109321	1.93795e-06	0.0105016	0.00220631
chr4	102827718	102827724	TCC	CD4_TCM	ENSG00000109323	2.72123e-84	-0.569735	0.029287
chr4	102934763	102934778	A	CD4_TCM	ENSG00000109332	1.69634e-06	-0.0635793	0.0132828
chr4	86682425	86682439	T	CD4_TCM	ENSG00000109339	7.93581e-08	0.363794	0.0677635
chr4	139289204	139289215	A	CD4_TCM	ENSG00000109390	2.51734e-17	0.0533731	0.00630364
chr4	141184867	141184893	TG	CD4_TCM	ENSG00000109445	0.00152698	0.0308326	0.00972788
chr4	142659243	142659256	A	CD4_TCM	ENSG00000109452	4.04364e-71	-0.443916	0.0248954
chr4	165287572	165287580	T	CD4_TCM	ENSG00000109466	2.19739e-31	-0.315067	0.0270358
chr4	109726931	109726946	T	CD4_TCM	ENSG00000109534	3.74591e-06	-0.10088	0.0218119
chr4	190019748	190019771	TC	CD4_TCM	ENSG00000109536	0.000913271	-0.0140571	0.00423921
chr4	173162347	173162385	AAAAG	CD4_TCM	ENSG00000109586	4.76728e-10	0.0824354	0.0132393
chr4	24531090	24531106	T	CD4_TCM	ENSG00000109606	5.05388e-06	0.110822	0.0242896
chr4	153175002	153175021	TTTTG	CD4_TCM	ENSG00000109654	5.13169e-05	-0.0592291	0.0146261
chr4	10070061	10070069	AC	CD4_TCM	ENSG00000109667	1.56645e-162	-0.830195	0.0305582
chr4	1885110	1885122	A	CD4_TCM	ENSG00000109685	0.000413236	0.180779	0.0511908
chr4	151230597	151230614	T	CD4_TCM	ENSG00000109686	1.47422e-40	-0.336986	0.0252733
chr4	26891558	26891598	AC	CD4_TCM	ENSG00000109689	1.62316e-84	-0.154068	0.00790902
chr4	2911448	2911464	T	CD4_TCM	ENSG00000109736	0.000590413	-0.0264615	0.00770131
chr4	159164304	159164319	T	CD4_TCM	ENSG00000109756	1.79681e-13	-0.10347	0.0140524
chr4	185264995	185265005	T	CD4_TCM	ENSG00000109762	0	-0.935987	0.020946
chr4	185264995	185265005	T	CD4_TCM	ENSG00000109771	1.18505e-46	-0.391542	0.0272992
chr4	185405002	185405018	T	CD4_TCM	ENSG00000109775	1.11789e-34	0.309457	0.0251939
chr4	38617784	38617796	A	CD4_TCM	ENSG00000109787	1.44844e-07	0.121047	0.0230171
chr4	38951378	38951388	A	CD4_TCM	ENSG00000109790	3.59217e-33	0.323657	0.0269735
chr4	39512025	39512041	A	CD4_TCM	ENSG00000109814	1.0603e-20	0.263902	0.0282858
chr11	20363324	20363352	TG	CD4_TCM	ENSG00000109854	7.53914e-35	-0.249111	0.0202285
chr11	88397110	88397141	TG	CD4_TCM	ENSG00000109861	8.77454e-13	-0.0315578	0.00441461
chr11	114066768	114066789	T	CD4_TCM	ENSG00000109906	6.48744e-07	0.0462694	0.0092983
chr11	31629764	31629780	T	CD4_TCM	ENSG00000109911	3.2725e-07	0.129763	0.0254086
chr11	116777663	116777682	A	CD4_TCM	ENSG00000109917	0.000140478	0.0615955	0.0161782
chr11	47614074	47614099	AAAC	CD4_TCM	ENSG00000109919	1.71032e-06	-0.130496	0.0272721
chr11	47806852	47806861	AT	CD4_TCM	ENSG00000109920	4.24473e-28	0.2027	0.0184432
chr11	121283446	121283456	T	CD4_TCM	ENSG00000109929	6.79183e-30	-0.239614	0.0210971
chr11	122907250	122907261	T	CD4_TCM	ENSG00000109944	6.86052e-37	-0.653497	0.0515036
chr11	64204564	64204580	T	CD4_TCM	ENSG00000110011	0.000734323	-0.0642373	0.0190252
chr11	124719987	124720009	AG	CD4_TCM	ENSG00000110013	5.62859e-05	0.0710587	0.0176418
chr11	65039217	65039232	ATTT	CD4_TCM	ENSG00000110025	2.65009e-05	-0.0620539	0.014769
chr11	64860718	64860734	A	CD4_TCM	ENSG00000110047	1.40172e-10	0.181719	0.028324
chr11	125897522	125897536	A	CD4_TCM	ENSG00000110060	3.42295e-17	0.144552	0.0171449
chr11	126316646	126316658	T	CD4_TCM	ENSG00000110063	4.18497e-09	-0.159885	0.0272065
chr11	126261155	126261182	AAATGTA	CD4_TCM	ENSG00000110074	2.28027e-06	0.153517	0.0324777
chr11	68508040	68508053	A	CD4_TCM	ENSG00000110075	1.8215e-14	0.10039	0.0131012
chr11	126359736	126359760	TTCCCTCC	CD4_TCM	ENSG00000110080	1.03457e-06	-0.275924	0.0564846
chr11	60912438	60912455	T	CD4_TCM	ENSG00000110107	7.27422e-10	0.056834	0.0092263
chr11	60912438	60912455	T	CD4_TCM	ENSG00000110108	9.64315e-16	0.0567763	0.00706937
chr11	90218199	90218211	A	CD4_TCM	ENSG00000110172	4.69561e-17	-0.309966	0.0369268
chr11	94155350	94155367	A	CD4_TCM	ENSG00000110218	4.59805e-27	-0.277184	0.0257286
chr11	117365567	117365590	TTTC	CD4_TCM	ENSG00000110274	0.000252416	0.481831	0.131655
chr11	10531374	10531388	A	CD4_TCM	ENSG00000110315	6.20441e-05	0.0836078	0.0208764
chr11	101951349	101951354	A	CD4_TCM	ENSG00000110318	1.96718e-31	0.594439	0.0509674
chr11	118024015	118024024	A	CD4_TCM	ENSG00000110324	2.02354e-43	-0.154073	0.0111513
chr11	102364139	102364175	AT	CD4_TCM	ENSG00000110330	1.61886e-05	0.00928774	0.002154
chr11	118376549	118376561	T	CD4_TCM	ENSG00000110344	3.18697e-05	0.141088	0.033918
chr11	118761861	118761878	A	CD4_TCM	ENSG00000110367	6.53814e-10	-0.0456677	0.00739333
chr11	118874640	118874674	TG	CD4_TCM	ENSG00000110375	0.000212479	0.0321477	0.00867988
chr11	119288476	119288494	AG	CD4_TCM	ENSG00000110395	0.00217239	0.0174012	0.00567628
chr11	33166808	33166816	T	CD4_TCM	ENSG00000110422	0.000179769	-0.0455839	0.0121691
chr11	33783127	33783147	AC	CD4_TCM	ENSG00000110429	2.10624e-26	0.251699	0.0236728
chr11	34866429	34866446	AC	CD4_TCM	ENSG00000110435	5.66481e-59	-0.157504	0.00972675
chr11	36176454	36176465	T	CD4_TCM	ENSG00000110442	0.00307568	-0.204339	0.0690319
chr11	61089833	61089842	T	CD4_TCM	ENSG00000110448	8.27306e-07	-0.198222	0.0402169
chr11	44064607	44064634	T	CD4_TCM	ENSG00000110455	3.06085e-48	-0.080001	0.00548173
chr11	47250243	47250251	A	CD4_TCM	ENSG00000110514	0.000504806	0.119254	0.0342863
chr11	63925800	63925814	A	CD4_TCM	ENSG00000110583	1.618e-10	-0.199853	0.0312573
chr11	2969365	2969379	AC	CD4_TCM	ENSG00000110628	1.98214e-60	0.423942	0.0258536
chr11	2299812	2299884	ACACGCATCCACGCCTGC	CD4_TCM	ENSG00000110651	2.5336e-29	0.0875597	0.00778857
chr11	107868108	107868123	A	CD4_TCM	ENSG00000110660	6.18894e-26	-0.446909	0.0424357
chr11	2293042	2293072	T	CD4_TCM	ENSG00000110665	2.32352e-32	0.068437	0.00577841
chr11	16473552	16473569	T	CD4_TCM	ENSG00000110693	0.000353268	-0.0585842	0.0163976
chr11	16598649	16598662	A	CD4_TCM	ENSG00000110696	8.31938e-13	-0.0460354	0.0064333
chr11	17141277	17141294	T	CD4_TCM	ENSG00000110700	1.28331e-05	-0.0340018	0.00779335
chr11	67462166	67462191	A	CD4_TCM	ENSG00000110711	0.00239847	0.0501945	0.0165338
chr11	3792635	3792639	A	CD4_TCM	ENSG00000110713	2.1449e-22	-0.0994974	0.0102209
chr11	68035271	68035284	ACA	CD4_TCM	ENSG00000110717	7.50992e-05	0.0630234	0.0159169
chr11	68047006	68047025	T	CD4_TCM	ENSG00000110719	1.65551e-15	0.123477	0.0155029
chr11	68132507	68132528	AG	CD4_TCM	ENSG00000110721	5.82842e-06	0.0325456	0.00718047
chr11	108604227	108604246	A	CD4_TCM	ENSG00000110723	2.09714e-16	-0.0939627	0.011436
chr11	18180973	18180985	A	CD4_TCM	ENSG00000110756	0.00228394	0.11965	0.0392221
chr11	18300696	18300720	A	CD4_TCM	ENSG00000110768	8.05716e-33	-0.062448	0.00523364
chr12	121921792	121921807	T	CD4_TCM	ENSG00000110801	2.37292e-07	0.0370368	0.00716732
chr12	27577213	27577226	T	CD4_TCM	ENSG00000110841	4.00962e-06	0.229292	0.0497284
chr12	49505069	49505079	T	CD4_TCM	ENSG00000110844	2.43337e-11	0.215756	0.0323118
chr12	9773673	9773695	A	CD4_TCM	ENSG00000110848	0.00196477	-0.015009	0.00484864
chr12	9796776	9796793	TG	CD4_TCM	ENSG00000110852	8.27959e-15	0.30226	0.0389348
chr12	120472177	120472187	A	CD4_TCM	ENSG00000110871	2.48468e-35	0.325571	0.0262472
chr12	108596429	108596451	AC	CD4_TCM	ENSG00000110876	0.000168681	-0.035923	0.00954937
chr12	108744580	108744597	AG	CD4_TCM	ENSG00000110880	4.52354e-17	-0.137084	0.0163225
chr12	30720088	30720103	ATTT	CD4_TCM	ENSG00000110888	7.38238e-19	0.26305	0.0296596
chr12	109473782	109473798	T	CD4_TCM	ENSG00000110906	9.20238e-05	0.122897	0.0314258
chr12	51104713	51104729	T	CD4_TCM	ENSG00000110911	5.52655e-16	0.246141	0.0303903
chr12	120684076	120684086	T	CD4_TCM	ENSG00000110917	0.000109449	0.0260992	0.00674638
chr12	109520743	109520757	T	CD4_TCM	ENSG00000110921	4.70807e-08	0.0787952	0.0144261
chr12	51012349	51012359	A	CD4_TCM	ENSG00000110925	3.38094e-17	0.231662	0.0274722
chr12	121262973	121262984	T	CD4_TCM	ENSG00000110931	0.000248226	0.104316	0.02847
chr12	51333394	51333418	T	CD4_TCM	ENSG00000110934	4.67131e-10	-0.073181	0.011747
chr12	56762246	56762256	A	CD4_TCM	ENSG00000110958	0.00290227	-0.0203601	0.00683705
chr12	122019142	122019167	TC	CD4_TCM	ENSG00000110987	6.54579e-16	0.0861152	0.0106595
chr12	122425274	122425295	T	CD4_TCM	ENSG00000111011	3.94566e-58	0.223742	0.0139203
chr12	52940625	52940643	T	CD4_TCM	ENSG00000111057	4.39453e-08	0.101627	0.0185646
chr12	95461849	95461866	ATT	CD4_TCM	ENSG00000111142	4.92966e-07	0.137192	0.0272801
chr12	2840455	2840469	A	CD4_TCM	ENSG00000111203	1.62356e-11	-0.197905	0.0293784
chr12	2853618	2853622	T	CD4_TCM	ENSG00000111206	1.08701e-07	0.0546619	0.0102911
chr12	3817190	3817203	A	CD4_TCM	ENSG00000111224	1.65064e-19	-0.156323	0.0173033
chr12	110436695	110436711	AT	CD4_TCM	ENSG00000111229	4.44905e-21	0.0405085	0.0042996
chr12	110376707	110376721	A	CD4_TCM	ENSG00000111231	1.35717e-09	-0.572839	0.0945203
chr12	110415684	110415700	T	CD4_TCM	ENSG00000111237	5.01701e-10	-0.0722295	0.0116151
chr12	111358964	111358981	T	CD4_TCM	ENSG00000111252	1.26134e-05	-0.122551	0.0280648
chr12	12374628	12374651	AAATA	CD4_TCM	ENSG00000111266	2.40523e-52	1.92518	0.126446
chr12	12679428	12679448	A	CD4_TCM	ENSG00000111276	3.90852e-05	-0.0360791	0.00877235
chr12	112107392	112107407	TTG	CD4_TCM	ENSG00000111300	6.19147e-06	-0.232861	0.0515209
chr12	123243235	123243248	T	CD4_TCM	ENSG00000111328	2.63625e-20	-0.157766	0.0170875
chr12	112972879	112972913	TG	CD4_TCM	ENSG00000111335	0.000133396	-0.0111463	0.0029178
chr12	15012110	15012132	AG	CD4_TCM	ENSG00000111348	5.60432e-05	-0.0159962	0.00397038
chr12	123572185	123572210	AAAAC	CD4_TCM	ENSG00000111358	0.000429621	0.0829946	0.0235701
chr12	123667417	123667427	T	CD4_TCM	ENSG00000111361	1.20631e-07	0.130353	0.0246296
chr12	123601512	123601541	AAC	CD4_TCM	ENSG00000111364	1.18659e-29	-0.0954036	0.0084362
chr12	46226617	46226642	T	CD4_TCM	ENSG00000111371	6.20434e-23	-0.0313936	0.00318393
chr12	116708632	116708658	TC	CD4_TCM	ENSG00000111412	3.85362e-06	-0.0382101	0.00827214
chr12	118028642	118028657	A	CD4_TCM	ENSG00000111445	0.00313163	-0.150245	0.0508526
chr12	118028642	118028657	A	CD4_TCM	ENSG00000111445	0.00313163	-0.150245	0.0508526
chr12	118028642	118028657	A	CD4_TCM	ENSG00000111445	0.00313163	-0.150245	0.0508526
chr12	118028642	118028657	A	CD4_TCM	ENSG00000111445	0.00313163	-0.150245	0.0508526
chr12	130826846	130826856	A	CD4_TCM	ENSG00000111450	0	0.901626	0.0214002
chr12	67312167	67312180	T	CD4_TCM	ENSG00000111530	2.04146e-13	-0.210741	0.0286877
chr12	68107296	68107340	TG	CD4_TCM	ENSG00000111536	2.75168e-05	-0.0251773	0.00600446
chr12	68158714	68158743	TG	CD4_TCM	ENSG00000111537	0.00012911	-0.083823	0.0218965
chr12	68252993	68253003	A	CD4_TCM	ENSG00000111554	3.05901e-10	-0.228155	0.0362396
chr12	68690166	68690180	A	CD4_TCM	ENSG00000111581	2.10133e-41	0.506742	0.0375971
chr12	70260853	70260867	T	CD4_TCM	ENSG00000111596	1.04191e-09	-0.106973	0.0175284
chr12	56440133	56440156	T	CD4_TCM	ENSG00000111602	0.000778291	0.0427155	0.0127114
chr12	69310481	69310497	A	CD4_TCM	ENSG00000111605	6.95387e-09	0.108925	0.0188061
chr12	75576535	75576555	AAT	CD4_TCM	ENSG00000111615	1.19493e-27	-0.17677	0.0162223
chr12	6482489	6482503	A	CD4_TCM	ENSG00000111639	2.00896e-26	-0.176411	0.0165849
chr12	6456364	6456380	T	CD4_TCM	ENSG00000111640	4.33187e-08	-0.079547	0.0145245
chr12	6586403	6586415	ATAA	CD4_TCM	ENSG00000111642	9.67256e-06	-0.140096	0.0316647
chr12	100120793	100120814	AG	CD4_TCM	ENSG00000111647	3.66587e-06	0.135913	0.0293581
chr12	6725157	6725174	T	CD4_TCM	ENSG00000111652	1.69315e-05	-0.0935337	0.0217423
chr12	6659812	6659830	A	CD4_TCM	ENSG00000111653	0.000443168	-0.0861504	0.0245237
[truncated: 89,817 more rows]

## Sheet: README
Supplementary Table 1: List of single-cell expression quantitative trait TR loci (sc-eTRs) (FDR < 5%)
The details for each column are:
chromosome: chromosome of the single-cell eTR (hg38)
start coordinate (hg38): start coordinate of the single-cell eTR
end coordinate (hg38): end coordinate of the single-cell eTR
motif: motif of the single-cell eTR
cell_type: cell type of the single-cell eTR
eGene: eGene associated with the single-cell eTR
nominal p-value: nominal (uncorrected) p-value of the single-cell eTR
effect size: effect size of the single-cell eTR
standard error: standard error of the single-cell eTR
