# Supplementary material for: Polymorphic tandem repeats influence cell type-specific gene expression across the human immune landscape
Source: bioRxiv. 2025 Apr 9:2024.11.02.621562. Preprint. [Version 2] doi: 10.1101/2024.11.02.621562 (PMC12026411; doi:10.1101/2024.11.02.621562)
Supplement: Supplement 2 [file media-2.zip › Supplementary Tables - final freeze/TableS2v1.0.xlsx]

## Sheet: TableS2
chrom_sc_eTR	start_coord_sc_eTR	end_coord_sc_eTR	motif_sc_eTR	cell_type_sc_eTR	effect_size_sc_eTR	standard_error_sc_eTR	nominal_pval_sc_eTR	chrom_bulk_eTR	start_coord_bulk_eTR	end_coord_bulk_eTR
chr1	209809067	209809078	A	B_intermediate	0.0323258	0.0135469	0.0170226	chr1	209809068	209809078
chr1	23823346	23823371	ATTT	B_intermediate	0.212429	0.099865	0.0334063	chr1	23823347	23823371
chr1	11776261	11776285	AAACAAA	B_intermediate	-0.357104	0.0871747	4.19586e-05	chr1	11776266	11776286
chr1	11776265	11776286	A	B_intermediate	-0.0334275	0.00802813	3.13001e-05	chr1	11776266	11776286
chr1	77480119	77480157	TG	B_intermediate	0.0200574	0.00953319	0.0353821	chr1	77480120	77480157
chr1	9251436	9251473	TGT	B_intermediate	0.089747	0.0125943	1.03342e-12	chr1	9251437	9251473
chr1	9269046	9269058	A	B_intermediate	0.0767147	0.0230318	0.000865934	chr1	9269047	9269058
chr1	7761857	7761868	T	B_intermediate	0.147037	0.0403043	0.000264107	chr1	7761858	7761868
chr1	19182344	19182356	T	B_intermediate	0.0602099	0.0272965	0.0273999	chr1	19182345	19182356
chr1	36161910	36161921	AG	B_intermediate	-0.264171	0.122226	0.0306693	chr1	36161864	36161925
chr1	36161911	36161921	AG	B_intermediate	-0.321045	0.126876	0.0113939	chr1	36161864	36161925
chr1	36316228	36316253	TTTTG	B_intermediate	-0.115331	0.0227841	4.15115e-07	chr1	36316229	36316253
chr1	241647401	241647415	AT	B_intermediate	0.071141	0.0310927	0.0221359	chr1	241647402	241647415
chr1	243311767	243311778	A	B_intermediate	-0.117506	0.0517812	0.0232511	chr1	243311768	243311778
chr1	75737794	75737805	T	B_intermediate	0.133228	0.0351836	0.000152694	chr1	75737795	75737805
chr1	53869330	53869347	TG	B_intermediate	0.0780028	0.0379895	0.0400461	chr1	53869331	53869347
chr1	26714398	26714429	TTTG	B_intermediate	-0.0596976	0.0288618	0.0386029	chr1	26714399	26714429
chr1	26846899	26846912	T	B_intermediate	-0.0769901	0.0303018	0.0110606	chr1	26846900	26846912
chr1	111747829	111747848	TG	B_intermediate	0.101145	0.0237721	2.09242e-05	chr1	111747821	111747848
chr1	111216808	111216830	AC	B_intermediate	0.117598	0.0437043	0.00712897	chr1	111216809	111216830
chr1	93974283	93974308	AAC	B_intermediate	-0.0436302	0.0124206	0.000443519	chr1	93974284	93974318
chr1	205718227	205718248	T	B_intermediate	0.0152371	0.00321782	2.18808e-06	chr1	205718221	205718248
chr1	205821581	205821595	AT	B_intermediate	-0.119491	0.0317017	0.000163744	chr1	205821582	205821595
chr1	45447343	45447355	T	B_intermediate	0.354022	0.029677	8.34154e-33	chr1	45447344	45447355
chr1	45534101	45534121	TTTTC	B_intermediate	0.145875	0.0325679	7.49566e-06	chr1	45534102	45534121
chr1	20783111	20783134	AAT	B_intermediate	-0.225303	0.0881191	0.010564	chr1	20783112	20783134
chr1	20821871	20821889	ATT	B_intermediate	-0.0623049	0.0301775	0.0389597	chr1	20821872	20821889
chr1	100373801	100373808	T	B_intermediate	0.433748	0.0305718	1.08941e-45	chr1	100373789	100373804
chr1	100373801	100373810	T	B_intermediate	0.443721	0.0308089	5.00014e-47	chr1	100373789	100373804
chr1	198660478	198660502	TG	B_intermediate	0.0340463	0.00871499	9.35909e-05	chr1	198660479	198660514
chr1	67331838	67331864	ATAA	B_intermediate	-0.300781	0.0851887	0.00041437	chr1	67331839	67331864
chr1	40508303	40508314	A	B_intermediate	0.130086	0.0316843	4.03106e-05	chr1	40508304	40508314
chr1	39737966	39737993	TG	B_intermediate	0.0162025	0.00507138	0.00139881	chr1	39737967	39737993
chr1	20522227	20522246	ATTG	B_intermediate	0.0467413	0.0225194	0.0379306	chr1	20522228	20522246
chr1	21718564	21718576	T	B_intermediate	0.197851	0.0290895	1.03563e-11	chr1	21718559	21718576
chr1	91468525	91468547	AAAT	B_intermediate	-0.129012	0.0263598	9.86654e-07	chr1	91468526	91468547
chr1	52525365	52525376	T	B_intermediate	-0.0870905	0.0368628	0.0181494	chr1	52525366	52525376
chr1	52874239	52874251	AT	B_intermediate	-0.14087	0.0330224	1.99111e-05	chr1	52874229	52874256
chr1	52874240	52874250	AT	B_intermediate	-0.14037	0.032419	1.49201e-05	chr1	52874229	52874256
chr1	52902027	52902039	A	B_intermediate	-0.196233	0.0391551	5.39577e-07	chr1	52902028	52902039
chr1	3806244	3806260	AG	B_intermediate	0.297414	0.0302664	8.65361e-23	chr1	3806232	3806260
chr1	155257851	155257862	T	B_intermediate	0.0963539	0.036005	0.00744793	chr1	155257852	155257862
chr1	155266165	155266177	A	B_intermediate	0.073786	0.0339245	0.0296296	chr1	155266166	155266177
chr1	34854006	34854015	A	B_intermediate	0.0299382	0.0131784	0.0231003	chr1	34853986	34854008
chr1	183447027	183447064	TG	B_intermediate	-0.0280312	0.00915906	0.00220973	chr1	183447028	183447064
chr1	70355645	70355669	T	B_intermediate	-0.0567227	0.0139821	4.97452e-05	chr1	70355646	70355669
chr1	70355646	70355653	T	B_intermediate	-0.0780954	0.0155437	5.05387e-07	chr1	70355646	70355669
chr1	74203391	74203406	T	B_intermediate	-0.0699079	0.0321421	0.029633	chr1	74203392	74203406
chr1	74747874	74747883	AC	B_intermediate	0.435271	0.144944	0.00267315	chr1	74747865	74747893
chr1	36161863	36161911	TG	B_intermediate	0.0637777	0.0295123	0.0306912	chr1	36161864	36161925
chr1	75737794	75737805	T	B_intermediate	-0.0982908	0.0296239	0.00090678	chr1	75737795	75737805
chr1	88999586	88999622	TTCC	B_intermediate	-0.2605	0.0313625	9.88823e-17	chr1	88999563	88999652
chr1	20646643	20646651	AAAT	B_intermediate	-0.0757961	0.0333473	0.0230302	chr1	20646649	20646666
chr1	20646648	20646666	AATT	B_intermediate	-0.105995	0.0363099	0.00350946	chr1	20646649	20646666
chr1	23823346	23823371	ATTT	B_intermediate	-0.0860415	0.0284629	0.00250336	chr1	23823347	23823371
chr1	169423427	169423447	TTTTC	B_intermediate	0.0835814	0.03356	0.0127562	chr1	169423428	169423447
chr1	46354661	46354673	T	B_intermediate	-0.64774	0.0542386	7.1121e-33	chr1	46354654	46354673
chr1	46374624	46374641	AATAA	B_intermediate	-0.476518	0.242555	0.0494632	chr1	46374625	46374641
chr1	93116236	93116247	T	B_intermediate	-0.0879206	0.035829	0.0141319	chr1	93116237	93116247
chr1	171694663	171694688	AGAGGG	B_intermediate	0.0394089	0.0177091	0.0260579	chr1	171694643	171694688
chr1	209809067	209809078	A	B_intermediate	0.0711826	0.0224092	0.00149066	chr1	209809068	209809078
chr1	209820021	209820034	T	B_intermediate	0.168463	0.0534549	0.00162438	chr1	209820022	209820034
chr1	25341867	25341878	T	B_intermediate	-0.0534869	0.0222312	0.0161308	chr1	25341862	25341891
chr1	212776703	212776725	AAAAC	B_intermediate	-0.0994266	0.0278778	0.000361768	chr1	212776706	212776759
chr1	212776705	212776720	AACAA	B_intermediate	-0.14094	0.0396011	0.000372264	chr1	212776706	212776759
chr1	212827090	212827121	AAAC	B_intermediate	0.125716	0.0328949	0.000132508	chr1	212827091	212827121
chr1	220758831	220758850	TG	B_intermediate	0.349032	0.0717385	1.14262e-06	chr1	220758832	220758870
chr1	70301178	70301195	AT	B_intermediate	0.0460336	0.0191123	0.0160146	chr1	70301179	70301211
chr1	52874228	52874240	TC	B_intermediate	-0.191707	0.0600903	0.00142115	chr1	52874229	52874256
chr1	52874229	52874239	TC	B_intermediate	-0.191707	0.0600903	0.00142115	chr1	52874229	52874256
chr1	52874239	52874251	AT	B_intermediate	-0.119403	0.0274832	1.39541e-05	chr1	52874229	52874256
chr1	52874240	52874250	AT	B_intermediate	-0.119705	0.0274461	1.29211e-05	chr1	52874229	52874256
chr1	52902027	52902039	A	B_intermediate	-0.242388	0.0314021	1.17385e-14	chr1	52902028	52902039
chr1	203775392	203775403	A	B_intermediate	-0.20316	0.0306847	3.57035e-11	chr1	203775393	203775414
chr1	160271902	160271916	T	B_intermediate	0.15811	0.0278266	1.33152e-08	chr1	160271903	160271916
chr1	160333965	160333986	TG	B_intermediate	0.0869362	0.0143376	1.33197e-09	chr1	160333966	160333986
chr1	93116236	93116247	T	B_intermediate	0.12313	0.0349788	0.000431322	chr1	93116237	93116247
chr1	211899775	211899803	TTG	B_intermediate	-0.0676376	0.0317361	0.0330684	chr1	211899776	211899803
chr1	36161910	36161921	AG	B_intermediate	-0.256403	0.122164	0.0358305	chr1	36161864	36161925
chr1	36161911	36161921	AG	B_intermediate	-0.321617	0.126872	0.0112457	chr1	36161864	36161925
chr1	28207431	28207460	TTG	B_intermediate	-0.153005	0.0719391	0.0334312	chr1	28207432	28207460
chr1	28211162	28211195	AAAAAC	B_intermediate	-0.212225	0.0606563	0.000467324	chr1	28211163	28211195
chr1	28234140	28234160	TTTTG	B_intermediate	0.135237	0.0333557	5.02639e-05	chr1	28234141	28234160
chr1	26221568	26221591	AAAAC	B_intermediate	0.1188	0.0483877	0.0140816	chr1	26221558	26221591
chr1	28368751	28368778	TTTG	B_intermediate	-0.332189	0.129184	0.0101275	chr1	28368752	28368778
chr1	27912093	27912104	A	B_intermediate	0.117731	0.0286122	3.87645e-05	chr1	27912094	27912104
chr1	27912093	27912101	A	B_intermediate	0.117181	0.0286294	4.25782e-05	chr1	27912094	27912104
chr1	6030448	6030468	TG	B_intermediate	-0.0464252	0.0216976	0.0323838	chr1	6030449	6030473
chr1	147166369	147166381	TC	B_intermediate	-0.0485189	0.0178332	0.0065144	chr1	147166364	147166381
chr1	157686263	157686274	A	B_intermediate	-0.111677	0.0261044	1.885e-05	chr1	157686264	157686274
chr1	160333965	160333986	TG	B_intermediate	0.048916	0.0160565	0.00231532	chr1	160333966	160333986
chr1	205718227	205718248	T	B_intermediate	-0.0069696	0.00333838	0.0368233	chr1	205718221	205718248
chr1	113899733	113899742	A	B_intermediate	0.260462	0.038443	1.24173e-11	chr1	113899717	113899742
chr1	111067642	111067706	TTCC	B_intermediate	-0.0145675	0.00492131	0.00307556	chr1	111067643	111067728
chr1	111067642	111067708	TTCC	B_intermediate	-0.0150116	0.00476633	0.0016354	chr1	111067643	111067728
chr1	111067644	111067708	TTCC	B_intermediate	-0.0164652	0.00496736	0.000917504	chr1	111067643	111067728
chr1	193111722	193111733	T	B_intermediate	0.0975783	0.0297297	0.00103007	chr1	193111723	193111733
chr1	52330022	52330050	ATAAC	B_intermediate	0.266172	0.073148	0.000273904	chr1	52330023	52330050
chr1	52525365	52525376	T	B_intermediate	-0.0882185	0.0392145	0.0244717	chr1	52525366	52525376
chr1	232941425	232941439	AC	B_intermediate	0.237141	0.0363653	6.98061e-11	chr1	232941420	232941439
chr1	88978814	88978827	T	B_intermediate	-0.0599525	0.0261881	0.0220617	chr1	88978815	88978827
chr1	100257568	100257580	T	B_intermediate	0.241472	0.03853	3.67804e-10	chr1	100257569	100257580
chr1	8635977	8636004	ATTTT	B_intermediate	0.0407192	0.012681	0.00132262	chr1	8635938	8636004
chr1	26327481	26327492	A	B_intermediate	0.114329	0.0284682	5.91931e-05	chr1	26327468	26327492
chr1	26327487	26327492	A	B_intermediate	0.0892065	0.0332487	0.00729636	chr1	26327468	26327492
chr1	26177970	26177981	A	B_intermediate	0.259303	0.0361403	7.23632e-13	chr1	26177966	26177981
chr1	21440112	21440136	AGGCGC	B_intermediate	0.282826	0.0313	1.62551e-19	chr1	21440112	21440147
chr1	169213369	169213380	A	B_intermediate	0.170711	0.0320508	1.00252e-07	chr1	169213370	169213380
chr1	169423427	169423447	TTTTC	B_intermediate	0.174899	0.033436	1.68742e-07	chr1	169423428	169423447
chr1	167629579	167629598	TCC	B_intermediate	0.119256	0.0505644	0.0183493	chr1	167629580	167629598
chr1	161206166	161206177	A	B_intermediate	-0.124561	0.0591271	0.0351471	chr1	161206167	161206177
chr1	161508295	161508306	T	B_intermediate	-0.187096	0.0759555	0.0137691	chr1	161508296	161508306
chr1	161206166	161206177	A	B_intermediate	-0.188828	0.0761086	0.0131004	chr1	161206167	161206177
chr1	157569877	157569919	AC	B_intermediate	-0.127733	0.00910063	9.43887e-45	chr1	157569878	157569919
chr1	150887446	150887472	ATT	B_intermediate	0.239962	0.0892869	0.0071982	chr1	150887447	150887472
chr1	150887446	150887472	ATT	B_intermediate	-0.245757	0.0940767	0.00899345	chr1	150887447	150887472
chr1	153753042	153753070	AC	B_intermediate	0.0696827	0.0295545	0.0183851	chr1	153753043	153753070
chr1	154223523	154223535	T	B_intermediate	-0.0999411	0.0313497	0.00143288	chr1	154223524	154223535
chr1	224366802	224366813	A	B_intermediate	0.0752713	0.0318863	0.0182444	chr1	224366797	224366813
chr1	166975019	166975037	TC	B_intermediate	0.0534795	0.0187674	0.00437749	chr1	166975020	166975073
chr1	166975020	166975036	TC	B_intermediate	0.0534795	0.0187674	0.00437749	chr1	166975020	166975073
chr1	166975036	166975052	AC	B_intermediate	-0.0322871	0.013691	0.0183602	chr1	166975020	166975073
chr1	166975037	166975051	AC	B_intermediate	-0.0320524	0.0139476	0.0215589	chr1	166975020	166975073
chr1	66735194	66735225	ATTTT	B_intermediate	0.0540131	0.027381	0.0485356	chr1	66735182	66735225
chr1	84956154	84956163	A	B_intermediate	0.069879	0.016444	2.14242e-05	chr1	84956155	84956170
chr1	77480119	77480157	TG	B_intermediate	0.0280085	0.0102255	0.00616119	chr1	77480120	77480157
chr1	222774482	222774495	A	B_intermediate	-0.215862	0.0321083	1.7811e-11	chr1	222774483	222774495
chr1	228199126	228199137	T	B_intermediate	-0.127961	0.0333806	0.000126395	chr1	228199127	228199137
chr1	229306361	229306371	T	B_intermediate	0.244378	0.029984	3.63045e-16	chr1	229306343	229306371
chr1	111067642	111067706	TTCC	B_intermediate	-0.0228909	0.00503224	5.39383e-06	chr1	111067643	111067728
chr1	111067642	111067708	TTCC	B_intermediate	-0.022037	0.00495401	8.6544e-06	chr1	111067643	111067728
chr1	111067644	111067708	TTCC	B_intermediate	-0.0226415	0.00481486	2.57094e-06	chr1	111067643	111067728
chr1	111067713	111067725	TCTT	B_intermediate	0.0713846	0.0140535	3.78475e-07	chr1	111067643	111067728
chr1	111067713	111067728	TCTT	B_intermediate	0.0713846	0.0140535	3.78475e-07	chr1	111067643	111067728
chr1	2582213	2582232	AAAC	B_intermediate	-0.390026	0.116138	0.00078423	chr1	2582214	2582232
chr1	26221568	26221591	AAAAC	B_intermediate	0.135355	0.0483104	0.00508203	chr1	26221558	26221591
chr1	26327487	26327492	A	B_intermediate	0.0852204	0.0280359	0.00236824	chr1	26327468	26327492
chr1	160980674	160980685	A	B_intermediate	-0.307495	0.0377667	3.88908e-16	chr1	160980675	160980685
chr1	161067570	161067597	AAAG	B_intermediate	-0.0465196	0.0151013	0.00206652	chr1	161067571	161067597
chr1	160980674	160980685	A	B_intermediate	0.115958	0.0377222	0.00211207	chr1	160980675	160980685
chr1	161067570	161067597	AAAG	B_intermediate	0.0582496	0.0162469	0.000336724	chr1	161067571	161067597
chr1	161206166	161206177	A	B_intermediate	0.191917	0.0764794	0.0120936	chr1	161206167	161206177
chr1	46740513	46740525	ATTT	B_intermediate	-0.0809452	0.0317852	0.0108768	chr1	46740507	46740536
chr1	46740513	46740528	ATTT	B_intermediate	-0.323781	0.127141	0.0108768	chr1	46740507	46740536
chr1	46740525	46740536	T	B_intermediate	0.0206332	0.00799121	0.00982329	chr1	46740507	46740536
chr1	46740528	46740536	T	B_intermediate	0.0206332	0.00799121	0.00982329	chr1	46740507	46740536
chr1	155257851	155257862	T	B_intermediate	-0.0885202	0.0397552	0.0259718	chr1	155257852	155257862
chr1	155266165	155266177	A	B_intermediate	-0.0864331	0.0387702	0.0257892	chr1	155266166	155266177
chr1	157686263	157686274	A	B_intermediate	-0.315695	0.0262868	3.162e-33	chr1	157686264	157686274
chr1	74017738	74017772	TG	B_intermediate	-0.0963441	0.0232222	3.34231e-05	chr1	74017739	74017772
chr1	74203391	74203406	T	B_intermediate	-0.316307	0.0306768	6.28675e-25	chr1	74203392	74203406
chr1	74747864	74747888	ACATAC	B_intermediate	-0.156699	0.0644865	0.0151008	chr1	74747865	74747893
chr1	107079705	107079720	T	B_intermediate	0.146008	0.0337275	1.49747e-05	chr1	107079706	107079720
chr1	183690731	183690743	A	B_intermediate	0.159183	0.0255986	5.02237e-10	chr1	183690732	183690743
chr1	247850334	247850344	T	B_intermediate	0.223604	0.0260739	9.84373e-18	chr1	247850329	247850344
chr1	160271902	160271916	T	B_intermediate	0.101992	0.0320662	0.00146935	chr1	160271903	160271916
chr1	160333965	160333986	TG	B_intermediate	0.0656504	0.0165072	6.97659e-05	chr1	160333966	160333986
chr1	212720747	212720767	ATT	B_intermediate	0.32902	0.0992622	0.000917571	chr1	212720739	212720767
chr1	181014393	181014415	A	B_intermediate	0.0733762	0.0256567	0.00423743	chr1	181014394	181014415
chr1	220758831	220758850	TG	B_intermediate	0.328967	0.052106	2.72923e-10	chr1	220758832	220758870
chr1	235517698	235517714	AAAT	B_intermediate	-0.158551	0.0302932	1.65981e-07	chr1	235517699	235517727
chr1	228199126	228199137	T	B_intermediate	0.0664498	0.0334589	0.047032	chr1	228199127	228199137
chr1	150357511	150357539	TGT	B_intermediate	0.0183405	0.00808344	0.0232747	chr1	150357512	150357539
chr1	150506486	150506516	AC	B_intermediate	-0.0196226	0.00641816	0.00223298	chr1	150506487	150506516
chr1	115880749	115880761	A	B_intermediate	0.161628	0.031993	4.37271e-07	chr1	115880731	115880763
chr1	156310491	156310519	AAAT	B_intermediate	-0.0955037	0.0340593	0.00504664	chr1	156310492	156310519
chr1	234383573	234383598	AC	B_intermediate	0.027212	0.00994806	0.00623036	chr1	234383574	234383598
chr1	39020538	39020549	T	B_intermediate	0.205138	0.0398784	2.68842e-07	chr1	39020539	39020549
chr1	169716061	169716081	T	B_intermediate	0.233973	0.0523469	7.83438e-06	chr1	169716062	169716081
chr1	58579635	58579658	ATC	B_intermediate	2.32584	0.16966	8.99229e-43	chr1	58579618	58579658
chr1	58579637	58579658	ATC	B_intermediate	0.776805	0.0551756	5.12862e-45	chr1	58579618	58579658
chr1	230901419	230901430	T	B_intermediate	-0.134351	0.0411549	0.00109646	chr1	230901420	230901430
chr1	169572952	169572963	T	B_intermediate	0.0277726	0.0105383	0.00840421	chr1	169572947	169572963
chr1	26327481	26327492	A	B_intermediate	-0.341526	0.0679944	5.09091e-07	chr1	26327468	26327492
chr1	26327487	26327492	A	B_intermediate	-0.244077	0.0273605	4.63046e-19	chr1	26327468	26327492
chr1	201986239	201986273	T	B_intermediate	-0.0208479	0.0040828	3.28559e-07	chr1	201986240	201986273
chr1	11776261	11776285	AAACAAA	B_intermediate	-0.43518	0.087832	7.24453e-07	chr1	11776266	11776286
chr1	11776265	11776286	A	B_intermediate	-0.0432496	0.00809017	8.99432e-08	chr1	11776266	11776286
chr1	25850211	25850234	AAC	B_intermediate	0.0698299	0.0193852	0.000315511	chr1	25850212	25850240
chr1	226070772	226070789	AGAA	B_intermediate	0.164331	0.0510737	0.00129303	chr1	226070773	226070789
chr1	179134710	179134735	TCTCCC	B_intermediate	-0.0558642	0.0269169	0.037946	chr1	179134711	179134754
chr1	42699618	42699631	T	B_intermediate	0.0735912	0.0327486	0.0246301	chr1	42699619	42699631
chr1	156617090	156617113	AAAG	B_intermediate	-0.304219	0.0327953	1.75446e-20	chr1	156617091	156617113
chr1	25526138	25526164	TTG	B_intermediate	-0.0615576	0.0158707	0.000105014	chr1	25526139	25526164
chr1	23823346	23823371	ATTT	B_intermediate	0.0786663	0.0216702	0.000283236	chr1	23823347	23823371
chr1	153571193	153571203	AC	B_intermediate	0.203515	0.100333	0.0425194	chr1	153571194	153571215
chr1	153651385	153651411	AAC	B_intermediate	0.507412	0.080716	3.24933e-10	chr1	153651386	153651411
chr1	207379436	207379458	TG	B_intermediate	-0.118559	0.0279921	2.28085e-05	chr1	207379437	207379458
chr1	89562150	89562182	AC	B_intermediate	-0.0193721	0.00444174	1.29249e-05	chr1	89562151	89562182
chr1	15711206	15711224	AAAAT	B_intermediate	0.228475	0.0935704	0.0146165	chr1	15711201	15711229
chr1	222774482	222774495	A	B_intermediate	-0.424527	0.035139	1.32507e-33	chr1	222774483	222774495
chr1	151941279	151941303	TC	B_intermediate	0.307869	0.0488392	2.90593e-10	chr1	151941280	151941332
chr1	151941280	151941302	TC	B_intermediate	0.307869	0.0488392	2.90593e-10	chr1	151941280	151941332
chr1	153571193	153571203	AC	B_intermediate	-0.184508	0.0780216	0.0180382	chr1	153571194	153571215
chr1	37763662	37763681	AG	B_intermediate	0.205966	0.073615	0.00514384	chr1	37763663	37763681
chr1	212859741	212859761	ATA	B_intermediate	-0.277538	0.0393827	1.82533e-12	chr1	212859742	212859761
chr1	167629579	167629598	TCC	B_intermediate	-0.272321	0.0419318	8.33735e-11	chr1	167629580	167629598
chr1	26423767	26423779	TTTG	B_intermediate	0.0873499	0.0378044	0.0208565	chr1	26423748	26423779
chr1	212720747	212720767	ATT	B_intermediate	0.325381	0.101277	0.00131456	chr1	212720739	212720767
chr1	212859741	212859761	ATA	B_intermediate	0.14162	0.0392464	0.000307979	chr1	212859742	212859761
chr1	37763662	37763681	AG	B_intermediate	0.299545	0.0529104	1.5018e-08	chr1	37763663	37763681
chr1	37821172	37821193	ATA	B_intermediate	-0.192534	0.0294808	6.54089e-11	chr1	37821168	37821193
chr1	28368751	28368778	TTTG	B_intermediate	1.82503	0.113828	7.4929e-58	chr1	28368752	28368778
chr1	25526138	25526164	TTG	B_intermediate	-0.0542361	0.0147702	0.00024066	chr1	25526139	25526164
chr1	109717946	109717964	TG	B_intermediate	0.166794	0.0812994	0.0402082	chr1	109717947	109717964
chr1	109722885	109722896	A	B_intermediate	-0.028094	0.00837118	0.000790695	chr1	109722886	109722896
chr1	109722885	109722894	A	B_intermediate	-0.0245682	0.00800617	0.00215019	chr1	109722886	109722896
chr1	109722894	109722905	AAT	B_intermediate	0.31124	0.0988423	0.0016391	chr1	109722886	109722896
chr1	160980674	160980685	A	B_intermediate	-0.475557	0.0341216	3.76789e-44	chr1	160980675	160980685
chr1	201529588	201529619	TGT	B_intermediate	-0.0699666	0.0238994	0.00341647	chr1	201529585	201529619
chr1	17052008	17052018	T	B_intermediate	-0.0221182	0.00863424	0.0104167	chr1	17052009	17052026
chr1	157686263	157686274	A	B_intermediate	-0.208364	0.0289007	5.60968e-13	chr1	157686264	157686274
chr1	2582213	2582232	AAAC	B_intermediate	0.696099	0.188312	0.000218581	chr1	2582214	2582232
chr1	2600536	2600549	A	B_intermediate	-0.0470775	0.0115815	4.80555e-05	chr1	2600537	2600549
chr1	100373801	100373808	T	B_intermediate	0.177531	0.0324375	4.42448e-08	chr1	100373789	100373804
chr1	100373801	100373810	T	B_intermediate	0.188282	0.0327087	8.59702e-09	chr1	100373789	100373804
chr1	46740525	46740536	T	B_intermediate	-0.0161416	0.0081913	0.0487722	chr1	46740507	46740536
chr1	46740528	46740536	T	B_intermediate	-0.0161416	0.0081913	0.0487722	chr1	46740507	46740536
chr1	113899733	113899742	A	B_intermediate	0.262196	0.039953	5.28706e-11	chr1	113899717	113899742
chr1	234383573	234383598	AC	B_intermediate	0.0983675	0.00886527	1.31445e-28	chr1	234383574	234383598
chr1	201986239	201986273	T	B_intermediate	-0.0114473	0.00411753	0.00543355	chr1	201986240	201986273
chr1	147166369	147166381	TC	B_intermediate	-0.0606658	0.0171483	0.000403612	chr1	147166364	147166381
chr1	2582213	2582232	AAAC	B_intermediate	0.743913	0.12234	1.19669e-09	chr1	2582214	2582232
chr1	2600536	2600549	A	B_intermediate	-0.0516426	0.0116735	9.69314e-06	chr1	2600537	2600549
chr1	62102178	62102213	AAAT	B_intermediate	0.0854147	0.0191835	8.48758e-06	chr1	62102179	62102213
chr1	20646643	20646651	AAAT	B_intermediate	0.0662848	0.0324344	0.0409871	chr1	20646649	20646666
chr1	74203391	74203406	T	B_intermediate	-0.176974	0.0294054	1.7613e-09	chr1	74203392	74203406
chr1	247148804	247148815	A	B_intermediate	-0.0690652	0.0316247	0.0289697	chr1	247148805	247148820
chr1	150357511	150357539	TGT	B_intermediate	0.0271644	0.0114472	0.0176434	chr1	150357512	150357539
chr1	150362547	150362559	A	B_intermediate	-0.0799202	0.0238066	0.000787743	chr1	150362548	150362559
chr1	153571193	153571203	AC	B_intermediate	0.182551	0.0845803	0.030903	chr1	153571194	153571215
chr1	244966641	244966665	AT	B_intermediate	-0.0299615	0.0105454	0.00449447	chr1	244966642	244966687
chr1	42699618	42699631	T	B_intermediate	-0.0671865	0.0332008	0.0430071	chr1	42699619	42699631
chr1	42804748	42804760	T	B_intermediate	0.101822	0.0349282	0.0035549	chr1	42804749	42804760
chr1	161508295	161508306	T	B_intermediate	-0.1237	0.0462863	0.00752905	chr1	161508296	161508306
chr1	39830596	39830616	TTTG	B_intermediate	0.179713	0.0688025	0.00900121	chr1	39830593	39830616
chr1	235517698	235517714	AAAT	B_intermediate	0.073789	0.0297259	0.0130533	chr1	235517699	235517727
chr1	89562150	89562182	AC	B_intermediate	-0.016798	0.00613392	0.00617127	chr1	89562151	89562182
chr1	205718227	205718248	T	B_intermediate	-0.0741828	0.00290656	1.10918e-143	chr1	205718221	205718248
chr1	205821581	205821595	AT	B_intermediate	0.665651	0.02942	2.41549e-113	chr1	205821582	205821595
chr1	222774482	222774495	A	B_intermediate	-0.264633	0.0362466	2.85858e-13	chr1	222774483	222774495
chr1	247148804	247148815	A	B_intermediate	0.0663768	0.0331918	0.0455226	chr1	247148805	247148820
chr1	155132904	155132926	T	B_intermediate	-0.0285873	0.00838348	0.000649746	chr1	155132905	155132926
chr1	155186468	155186492	TG	B_intermediate	-0.0989508	0.02589	0.000132392	chr1	155186469	155186492
chr1	155257851	155257862	T	B_intermediate	0.089007	0.0361902	0.013916	chr1	155257852	155257862
chr1	155266165	155266177	A	B_intermediate	0.0987763	0.0340569	0.00372764	chr1	155266166	155266177
chr2	241299913	241299925	AAAC	B_intermediate	0.221791	0.0312762	1.32799e-12	chr2	241299914	241299932
chr2	37104140	37104159	AAAC	B_intermediate	1.07949	0.227387	2.06056e-06	chr2	37104139	37104181
chr2	37104157	37104177	AAAAC	B_intermediate	0.264375	0.0524137	4.55869e-07	chr2	37104139	37104181
chr2	227889	227910	TG	B_intermediate	0.241813	0.022786	2.61131e-26	chr2	227890	227910
chr2	42693080	42693102	TC	B_intermediate	0.0617235	0.0105207	4.44063e-09	chr2	42693082	42693117
chr2	42693081	42693103	TCTCCC	B_intermediate	0.555512	0.094686	4.44063e-09	chr2	42693082	42693117
chr2	70005060	70005077	ATT	B_intermediate	-0.414432	0.196681	0.035106	chr2	70005061	70005077
chr2	201306099	201306110	A	B_intermediate	-0.0807198	0.0270948	0.0028904	chr2	201306089	201306110
chr2	196989509	196989523	AC	B_intermediate	-0.0853553	0.0366911	0.0200014	chr2	196989510	196989538
chr2	230418595	230418606	T	B_intermediate	-0.100908	0.0376318	0.00733046	chr2	230418588	230418606
chr2	46900107	46900118	A	B_intermediate	0.182475	0.0698573	0.00899859	chr2	46900108	46900118
chr2	53858402	53858443	AC	B_intermediate	0.0189836	0.00601763	0.00160683	chr2	53858403	53858443
chr2	127649165	127649209	AGGA	B_intermediate	-0.0271417	0.00819419	0.000925295	chr2	127649158	127649212
chr2	127649165	127649212	AGGA	B_intermediate	-0.0269522	0.00869976	0.00194803	chr2	127649158	127649212
chr2	135897058	135897087	TG	B_intermediate	0.0417529	0.013244	0.0016183	chr2	135897059	135897087
chr2	27214416	27214427	T	B_intermediate	-0.177024	0.0358216	7.73971e-07	chr2	27214417	27214427
chr2	27277249	27277281	TTTG	B_intermediate	0.0493785	0.0123629	6.49455e-05	chr2	27277250	27277281
chr2	69761002	69761026	AATT	B_intermediate	0.12399	0.0545867	0.0231204	chr2	69761001	69761026
chr2	47416607	47416619	T	B_intermediate	-0.161914	0.0410631	8.04511e-05	chr2	47416608	47416619
chr2	25161587	25161605	TGCTGCCGC	B_intermediate	0.762049	0.0639548	9.8351e-33	chr2	25161573	25161616
chr2	27214416	27214427	T	B_intermediate	-0.074713	0.0350745	0.0331614	chr2	27214417	27214427
chr2	27277249	27277281	TTTG	B_intermediate	0.0305855	0.0123309	0.0131236	chr2	27277250	27277281
chr2	27399146	27399172	AAC	B_intermediate	-0.027523	0.0104108	0.00820039	chr2	27399147	27399183
chr2	27399146	27399172	AAC	B_intermediate	-0.0293613	0.00996112	0.00320266	chr2	27399147	27399183
chr2	27470270	27470280	A	B_intermediate	0.025824	0.00786967	0.00103273	chr2	27470244	27470339
chr2	27470271	27470280	A	B_intermediate	0.0203004	0.00772155	0.00856223	chr2	27470244	27470339
chr2	74409944	74409955	T	B_intermediate	0.1255	0.0449128	0.00520124	chr2	74409945	74409955
chr2	74418700	74418712	T	B_intermediate	-0.153358	0.0484448	0.00154753	chr2	74418701	74418712
chr2	74409944	74409955	T	B_intermediate	-0.0978803	0.0422904	0.0206415	chr2	74409945	74409955
chr2	74418700	74418712	T	B_intermediate	0.174514	0.0880425	0.0474615	chr2	74418701	74418712
chr2	84488376	84488427	A	B_intermediate	0.0198001	0.00423451	2.92687e-06	chr2	84488377	84488427
chr2	84488377	84488409	AAAAAAAT	B_intermediate	0.16561	0.0339593	1.07867e-06	chr2	84488377	84488427
chr2	61146837	61146848	A	B_intermediate	-0.138679	0.0298212	3.31391e-06	chr2	61146838	61146863
chr2	61153892	61153916	AAAAAG	B_intermediate	0.0926052	0.0243062	0.000138997	chr2	61153889	61153920
chr2	61153900	61153916	AAAG	B_intermediate	0.121131	0.0277051	1.23025e-05	chr2	61153889	61153920
chr2	85549367	85549382	ATTT	B_intermediate	0.0854483	0.0317923	0.00719454	chr2	85549368	85549382
chr2	85559719	85559743	AAAG	B_intermediate	-0.083562	0.0367601	0.0230159	chr2	85559720	85559743
chr2	219142210	219142231	AAGAG	B_intermediate	-0.211601	0.0293343	5.45546e-13	chr2	219142211	219142248
chr2	241299913	241299925	AAAC	B_intermediate	-0.0788508	0.0383684	0.0398697	chr2	241299914	241299932
chr2	9886673	9886686	AG	B_intermediate	0.412005	0.0647474	1.97509e-10	chr2	9886674	9886686
chr2	10403452	10403504	TG	B_intermediate	0.0192797	0.00596018	0.00121748	chr2	10403455	10403504
chr2	10403454	10403504	TG	B_intermediate	0.00987208	0.00315898	0.00177752	chr2	10403455	10403504
chr2	37104157	37104177	AAAAC	B_intermediate	-0.131197	0.0629199	0.0370562	chr2	37104139	37104181
chr2	37298411	37298422	T	B_intermediate	-0.0920501	0.0360517	0.0106714	chr2	37298412	37298422
chr2	135897058	135897087	TG	B_intermediate	0.0857191	0.0181088	2.20612e-06	chr2	135897059	135897087
chr2	38725539	38725565	AC	B_intermediate	0.0823738	0.032498	0.0112532	chr2	38725540	38725565
chr2	38725549	38725565	AC	B_intermediate	0.0850693	0.0321279	0.00810086	chr2	38725540	38725565
chr2	42377995	42378018	TG	B_intermediate	-0.11439	0.0292316	9.10661e-05	chr2	42377996	42378018
chr2	68372177	68372188	T	B_intermediate	-0.129747	0.0282422	4.34637e-06	chr2	68372178	68372188
chr2	201375765	201375786	ATA	B_intermediate	0.0719049	0.0322108	0.0255937	chr2	201375766	201375786
chr2	201506268	201506295	AAAC	B_intermediate	0.0394599	0.0163294	0.0156708	chr2	201506269	201506295
chr2	47839093	47839104	T	B_intermediate	-0.22377	0.0658324	0.000676127	chr2	47839094	47839104
chr2	73356748	73356804	AAAG	B_intermediate	0.180252	0.0172021	1.08413e-25	chr2	73356749	73356808
chr2	73356757	73356788	AAGG	B_intermediate	0.109449	0.0100356	1.07793e-27	chr2	73356749	73356808
chr2	73356760	73356788	AAGG	B_intermediate	0.109185	0.010027	1.29991e-27	chr2	73356749	73356808
chr2	73356760	73356788	AAGG	B_intermediate	0.109185	0.010027	1.29991e-27	chr2	73356749	73356808
chr2	73356760	73356788	AAGG	B_intermediate	0.109185	0.010027	1.29991e-27	chr2	73356749	73356808
chr2	73356760	73356788	AAGG	B_intermediate	0.109185	0.010027	1.29991e-27	chr2	73356749	73356808
chr2	85549367	85549382	ATTT	B_intermediate	0.170909	0.0814096	0.0357843	chr2	85549368	85549382
chr2	201096390	201096401	T	B_intermediate	0.0836519	0.0351848	0.0174305	chr2	201096391	201096401
chr2	46616049	46616063	CG	B_intermediate	0.102356	0.0328384	0.00182732	chr2	46616035	46616063
chr2	46616049	46616063	CG	B_intermediate	0.102356	0.0328384	0.00182732	chr2	46616035	46616063
chr2	46616049	46616063	CG	B_intermediate	0.102356	0.0328384	0.00182732	chr2	46616035	46616063
chr2	46616049	46616063	CG	B_intermediate	0.102356	0.0328384	0.00182732	chr2	46616035	46616063
chr2	148026935	148026942	A	B_intermediate	-0.0404386	0.00864762	2.92145e-06	chr2	148026915	148026938
chr2	171517968	171517993	T	B_intermediate	-0.0803677	0.0210532	0.00013489	chr2	171517956	171517993
chr2	151291980	151292000	AC	B_intermediate	-0.265848	0.0271156	1.07943e-22	chr2	151291981	151292000
chr2	159289798	159289804	T	B_intermediate	-0.0136239	0.00673883	0.0432074	chr2	159289785	159289804
chr2	159669057	159669067	A	B_intermediate	0.033193	0.0108375	0.00219285	chr2	159669065	159669087
chr2	159669064	159669087	AAAG	B_intermediate	-0.0995648	0.032509	0.00219358	chr2	159669065	159669087
chr2	159669067	159669087	AAAG	B_intermediate	-0.0995648	0.032509	0.00219358	chr2	159669065	159669087
chr2	71066210	71066237	AAAC	B_intermediate	0.205667	0.035527	7.07865e-09	chr2	71066211	71066237
chr2	70005060	70005077	ATT	B_intermediate	-0.61178	0.180269	0.000689559	chr2	70005061	70005077
chr2	71066210	71066237	AAAC	B_intermediate	-0.0417904	0.0210736	0.0473597	chr2	71066211	71066237
chr2	237823122	237823134	AT	B_intermediate	-0.12048	0.0441376	0.00634044	chr2	237823113	237823135
chr2	112545646	112545657	T	B_intermediate	0.0680986	0.0307095	0.0265882	chr2	112545647	112545657
chr2	113175341	113175361	TC	B_intermediate	-0.0478335	0.0179928	0.00784937	chr2	113175342	113175377
chr2	113175361	113175377	TG	B_intermediate	0.118212	0.0326878	0.000298734	chr2	113175342	113175377
chr2	113226669	113226693	ATC	B_intermediate	-0.373969	0.0322956	5.23235e-31	chr2	113226649	113226693
chr2	112545646	112545657	T	B_intermediate	-0.10041	0.0313311	0.00135161	chr2	112545647	112545657
chr2	113175341	113175361	TC	B_intermediate	0.131439	0.0258928	3.84916e-07	chr2	113175342	113175377
chr2	113175361	113175377	TG	B_intermediate	-0.228971	0.0407723	1.95608e-08	chr2	113175342	113175377
chr2	113226669	113226693	ATC	B_intermediate	0.075904	0.0315471	0.0161257	chr2	113226649	113226693
chr2	239962210	239962240	AC	B_intermediate	0.0404495	0.0121234	0.000848442	chr2	239962211	239962240
chr2	86171862	86171868	T	B_intermediate	-0.0492676	0.00733043	1.80523e-11	chr2	86171848	86171863
chr2	238087019	238087033	A	B_intermediate	-0.0310511	0.011282	0.00591849	chr2	238087020	238087033
chr2	238176664	238176681	AG	B_intermediate	0.233411	0.0686195	0.000670121	chr2	238176665	238176681
chr2	238176664	238176681	AG	B_intermediate	0.168424	0.0795742	0.0342964	chr2	238176665	238176681
chr2	218781627	218781638	A	B_intermediate	-0.120007	0.0318773	0.000166773	chr2	218781628	218781638
chr2	218535854	218535867	A	B_intermediate	0.237962	0.085517	0.00539205	chr2	218535855	218535867
chr2	219310892	219310903	T	B_intermediate	-0.0981921	0.0445541	0.0275324	chr2	219310893	219310911
chr2	231424049	231424064	AAAT	B_intermediate	-0.0721387	0.0358366	0.0441155	chr2	231424050	231424064
chr2	99177675	99177686	T	B_intermediate	0.452047	0.0306723	3.67799e-49	chr2	99177676	99177686
chr2	99225196	99225222	AAGG	B_intermediate	0.523496	0.0681689	1.59839e-14	chr2	99225197	99225222
chr2	99225198	99225222	AAGG	B_intermediate	0.287732	0.0353727	4.14287e-16	chr2	99225197	99225222
chr2	108440555	108440566	A	B_intermediate	-0.333788	0.0340739	1.17135e-22	chr2	108440556	108440566
chr2	105067739	105067755	TG	B_intermediate	0.0228902	0.0113224	0.0432096	chr2	105067740	105067761
chr2	159669057	159669067	A	B_intermediate	0.0247909	0.0109748	0.0238899	chr2	159669065	159669087
chr2	159669064	159669087	AAAG	B_intermediate	-0.0742695	0.032921	0.024071	chr2	159669065	159669087
chr2	159669067	159669087	AAAG	B_intermediate	-0.0742695	0.032921	0.024071	chr2	159669065	159669087
chr2	24883347	24883364	A	B_intermediate	0.162253	0.0302851	8.43749e-08	chr2	24883348	24883364
chr2	39755034	39755043	T	B_intermediate	0.135855	0.0295542	4.2902e-06	chr2	39755035	39755051
chr2	65062836	65062847	A	B_intermediate	-0.0647621	0.0267791	0.0155897	chr2	65062837	65062847
chr2	27277249	27277281	TTTG	B_intermediate	0.029076	0.010435	0.00532991	chr2	27277250	27277281
chr2	44378471	44378511	TTTG	B_intermediate	-0.0553793	0.0192753	0.00406505	chr2	44378472	44378511
chr2	44378471	44378511	TTTG	B_intermediate	-0.0553347	0.0190584	0.00369108	chr2	44378472	44378511
chr2	189709099	189709125	AAAT	B_intermediate	-0.0551731	0.0195473	0.00476433	chr2	189709100	189709125
chr2	169660083	169660094	A	B_intermediate	0.388897	0.0450325	5.82514e-18	chr2	169660084	169660094
chr2	169660083	169660094	A	B_intermediate	-0.42083	0.0423228	2.69593e-23	chr2	169660084	169660094
chr2	202634994	202635017	CGG	B_intermediate	0.0736321	0.012504	3.8928e-09	chr2	202634995	202635017
chr2	227889	227910	TG	B_intermediate	0.0775251	0.023211	0.000837753	chr2	227890	227910
chr2	44378471	44378511	TTTG	B_intermediate	-0.063311	0.0184203	0.000588158	chr2	44378472	44378511
chr2	63285994	63286012	TC	B_intermediate	0.109026	0.0358822	0.00237808	chr2	63285995	63286012
chr2	99177675	99177686	T	B_intermediate	0.115776	0.03358	0.000565245	chr2	99177676	99177686
chr2	100018012	100018032	TG	B_intermediate	0.102941	0.0241352	1.99747e-05	chr2	100018013	100018046
chr2	100018032	100018046	AT	B_intermediate	-0.236011	0.0292656	7.35808e-16	chr2	100018013	100018046
chr2	218535854	218535867	A	B_intermediate	-0.201572	0.0314617	1.48513e-10	chr2	218535855	218535867
chr2	149054877	149054891	A	B_intermediate	0.112355	0.032064	0.000458184	chr2	149054878	149054891
chr2	36566945	36566957	AC	B_intermediate	-0.130194	0.0328617	7.43637e-05	chr2	36566946	36566972
chr2	36566946	36566956	AC	B_intermediate	-0.130194	0.0328617	7.43637e-05	chr2	36566946	36566972
chr2	36576275	36576287	T	B_intermediate	0.0555637	0.0138912	6.3365e-05	chr2	36576270	36576287
chr2	46529774	46529790	ATA	B_intermediate	-0.0564231	0.0176739	0.0014107	chr2	46529757	46529790
chr2	46616049	46616063	CG	B_intermediate	0.115664	0.0304436	0.000145122	chr2	46616035	46616063
chr2	46616049	46616063	CG	B_intermediate	0.115664	0.0304436	0.000145122	chr2	46616035	46616063
chr2	46616049	46616063	CG	B_intermediate	0.115664	0.0304436	0.000145122	chr2	46616035	46616063
chr2	46616049	46616063	CG	B_intermediate	0.115664	0.0304436	0.000145122	chr2	46616035	46616063
chr2	190541169	190541177	AT	B_intermediate	-0.10357	0.0383595	0.00693421	chr2	190541169	190541195
chr2	7165533	7165589	ATAGACAG	B_intermediate	0.0361886	0.0183373	0.0484393	chr2	7165534	7165598
chr2	134594851	134594882	TC	B_intermediate	-0.0263044	0.0101845	0.00980021	chr2	134594852	134594906
chr2	134594852	134594882	TC	B_intermediate	-0.0294709	0.0103437	0.00438357	chr2	134594852	134594906
chr2	37104157	37104177	AAAAC	B_intermediate	0.128279	0.0604641	0.0338733	chr2	37104139	37104181
chr2	172573662	172573674	AT	B_intermediate	-0.0678765	0.0214187	0.00152945	chr2	172573663	172573681
chr2	88707305	88707315	T	B_intermediate	-0.322712	0.0977722	0.000964594	chr2	88707301	88707315
chr2	175110337	175110357	AAAT	B_intermediate	0.0834676	0.0100025	7.14132e-17	chr2	175110338	175110357
chr2	27398456	27398471	AAAC	B_intermediate	-0.673067	0.166427	5.24994e-05	chr2	27398457	27398471
chr2	27399146	27399172	AAC	B_intermediate	0.0656042	0.0103052	1.93866e-10	chr2	27399147	27399183
chr2	27470270	27470280	A	B_intermediate	-0.0498488	0.00815939	1.00025e-09	chr2	27470244	27470339
chr2	27470271	27470280	A	B_intermediate	-0.052009	0.00799368	7.70389e-11	chr2	27470244	27470339
chr2	99177675	99177686	T	B_intermediate	-0.110987	0.0295286	0.000170844	chr2	99177676	99177686
chr2	99225196	99225222	AAGG	B_intermediate	-0.161649	0.0632729	0.0106253	chr2	99225197	99225222
chr2	99225198	99225222	AAGG	B_intermediate	-0.0779202	0.0329085	0.0178949	chr2	99225197	99225222
chr2	48585248	48585257	T	B_intermediate	-0.175884	0.0578783	0.00237477	chr2	48585249	48585265
chr2	42774786	42774801	TTG	B_intermediate	-0.0863687	0.0346659	0.0127219	chr2	42774787	42774827
chr2	55111048	55111066	AAT	B_intermediate	-0.083688	0.0137537	1.16677e-09	chr2	55111043	55111066
chr2	38725539	38725565	AC	B_intermediate	-0.0735975	0.0329086	0.025324	chr2	38725540	38725565
chr2	38725549	38725565	AC	B_intermediate	-0.0778441	0.034123	0.022532	chr2	38725540	38725565
chr2	38894332	38894344	A	B_intermediate	-0.0785157	0.0327416	0.016483	chr2	38894333	38894344
chr2	218257935	218257973	TTGG	B_intermediate	0.0148079	0.00580132	0.0106951	chr2	218257936	218257973
chr2	218293779	218293791	TTTG	B_intermediate	0.0711138	0.0295909	0.0162508	chr2	218293751	218293791
chr2	241392949	241392960	A	B_intermediate	0.655057	0.0850993	1.3869e-14	chr2	241392943	241392960
chr2	241673457	241673475	TGC	B_intermediate	-0.103126	0.0377676	0.00632323	chr2	241673458	241673475
chr2	85559719	85559743	AAAG	B_intermediate	0.0821605	0.0339857	0.0156275	chr2	85559720	85559743
chr2	85549367	85549382	ATTT	B_intermediate	-0.15985	0.0401548	6.8673e-05	chr2	85549368	85549382
chr2	112523770	112523781	T	B_intermediate	-0.487879	0.0869259	1.9933e-08	chr2	112523771	112523793
chr2	108440555	108440566	A	B_intermediate	0.221919	0.0434287	3.22235e-07	chr2	108440556	108440566
chr2	127649165	127649209	AGGA	B_intermediate	-0.0293312	0.00688366	2.03532e-05	chr2	127649158	127649212
chr2	127649165	127649212	AGGA	B_intermediate	-0.0290713	0.0076107	0.000133565	chr2	127649158	127649212
chr2	36566945	36566957	AC	B_intermediate	-0.19412	0.0328866	3.57599e-09	chr2	36566946	36566972
chr2	36566946	36566956	AC	B_intermediate	-0.19412	0.0328866	3.57599e-09	chr2	36566946	36566972
chr2	36576275	36576287	T	B_intermediate	0.0838101	0.0138891	1.59711e-09	chr2	36576270	36576287
chr2	131425327	131425348	CCG	B_intermediate	0.229145	0.0379455	1.55283e-09	chr2	131425328	131425353
chr2	241614889	241614922	AAAACA	B_intermediate	-0.105443	0.0440933	0.0167865	chr2	241614890	241614922
chr2	241673457	241673475	TGC	B_intermediate	-0.133358	0.0391963	0.000668207	chr2	241673458	241673475
chr2	237823122	237823134	AT	B_intermediate	0.280572	0.045149	5.1537e-10	chr2	237823113	237823135
chr2	70005060	70005077	ATT	B_intermediate	0.557542	0.18297	0.00231002	chr2	70005061	70005077
chr2	46900107	46900118	A	B_intermediate	0.330219	0.0850928	0.00010416	chr2	46900108	46900118
chr2	3502001	3502043	AC	B_intermediate	-0.0241512	0.00738386	0.00107241	chr2	3502002	3502043
chr2	237908410	237908439	TGG	B_intermediate	0.0238684	0.00729211	0.00106345	chr2	237908411	237908439
chr2	238059978	238060003	A	B_intermediate	0.0171308	0.00507381	0.000734639	chr2	238059979	238060003
chr2	238087019	238087033	A	B_intermediate	-0.0502314	0.0129945	0.000110821	chr2	238087020	238087033
chr2	151291980	151292000	AC	B_intermediate	0.215215	0.0295632	3.34209e-13	chr2	151291981	151292000
chr2	190228557	190228570	AG	B_intermediate	0.113449	0.0367674	0.00203143	chr2	190228558	190228570
chr2	190228558	190228570	AG	B_intermediate	0.104368	0.0373529	0.00520442	chr2	190228558	190228570
chr2	38894332	38894344	A	B_intermediate	0.0673493	0.0336396	0.0452755	chr2	38894333	38894344
chr2	113175341	113175361	TC	B_intermediate	-0.100919	0.0176587	1.0973e-08	chr2	113175342	113175377
chr2	113175361	113175377	TG	B_intermediate	0.238773	0.0319397	7.67732e-14	chr2	113175342	113175377
chr2	113226669	113226693	ATC	B_intermediate	-0.724611	0.02848	8.47926e-143	chr2	113226649	113226693
chr2	190447089	190447100	A	B_intermediate	-0.12002	0.0340278	0.000420135	chr2	190447090	190447100
chr2	190541180	190541195	AT	B_intermediate	0.177353	0.0600555	0.00314557	chr2	190541169	190541195
chr2	69761002	69761026	AATT	B_intermediate	0.29763	0.0543964	4.46225e-08	chr2	69761001	69761026
chr2	190228557	190228570	AG	B_intermediate	-0.126417	0.0318864	7.35176e-05	chr2	190228558	190228570
chr2	190228558	190228570	AG	B_intermediate	-0.132961	0.0323748	4.00933e-05	chr2	190228558	190228570
chr2	69338710	69338722	A	B_intermediate	0.254423	0.0404336	3.12662e-10	chr2	69338711	69338722
chr2	202634994	202635017	CGG	B_intermediate	0.0316936	0.0153229	0.0386046	chr2	202634995	202635017
chr2	61146837	61146848	A	B_intermediate	0.0856383	0.0356234	0.0162173	chr2	61146838	61146863
chr2	61153892	61153916	AAAAAG	B_intermediate	-0.0743348	0.0252965	0.0032976	chr2	61153889	61153920
chr2	61153900	61153916	AAAG	B_intermediate	-0.0940873	0.0377361	0.0126563	chr2	61153889	61153920
chr2	177374218	177374238	TTG	B_intermediate	-0.0871009	0.0410063	0.0336631	chr2	177374219	177374238
chr2	108440555	108440566	A	B_intermediate	0.125715	0.0472947	0.0078578	chr2	108440556	108440566
chr2	24084340	24084420	AGGACAGGACAGGGCAGGGC	B_intermediate	-0.0714587	0.0269672	0.00805313	chr2	24084339	24084414
chr2	24084380	24084390	AGGAC	B_intermediate	-0.037796	0.0153197	0.0136195	chr2	24084339	24084414
chr2	24084390	24084400	AGGGC	B_intermediate	-0.0595697	0.0185445	0.00131692	chr2	24084339	24084414
chr2	24088347	24088360	AT	B_intermediate	-0.125881	0.0461009	0.00632287	chr2	24088348	24088360
chr2	231424049	231424064	AAAT	B_intermediate	0.109568	0.0350098	0.00175029	chr2	231424050	231424064
chr2	230084569	230084579	A	B_intermediate	-0.216215	0.0324592	2.71704e-11	chr2	230084570	230084584
chr2	199903896	199903907	T	B_intermediate	0.0707136	0.0323767	0.0289555	chr2	199903897	199903907
chr2	159669057	159669067	A	B_intermediate	0.0322269	0.0112446	0.00415719	chr2	159669065	159669087
chr2	159669064	159669087	AAAG	B_intermediate	-0.0964665	0.0337303	0.00423729	chr2	159669065	159669087
chr2	159669067	159669087	AAAG	B_intermediate	-0.0964665	0.0337303	0.00423729	chr2	159669065	159669087
chr2	201096390	201096401	T	B_intermediate	0.0904652	0.0403393	0.0249223	chr2	201096391	201096401
chr2	135897058	135897087	TG	B_intermediate	-0.0368248	0.0141198	0.00910663	chr2	135897059	135897087
chr2	190541169	190541177	AT	B_intermediate	-0.14169	0.0381739	0.000205866	chr2	190541169	190541195
chr2	27399146	27399172	AAC	B_intermediate	-0.0308696	0.0103737	0.00292272	chr2	27399147	27399183
chr2	3502001	3502043	AC	B_intermediate	0.0189057	0.00736558	0.0102652	chr2	3502002	3502043
chr2	61146837	61146848	A	B_intermediate	-0.365523	0.0285473	1.55473e-37	chr2	61146838	61146863
chr2	61153892	61153916	AAAAAG	B_intermediate	0.216157	0.0369045	4.70758e-09	chr2	61153889	61153920
chr2	61153900	61153916	AAAG	B_intermediate	0.347646	0.0264138	1.46165e-39	chr2	61153889	61153920
chr2	200954883	200954907	AATG	B_intermediate	0.156718	0.034555	5.75182e-06	chr2	200954884	200954939
chr2	200954884	200954904	AATG	B_intermediate	0.156718	0.034555	5.75182e-06	chr2	200954884	200954939
chr2	200954904	200954939	AATA	B_intermediate	-0.136681	0.0240216	1.27089e-08	chr2	200954884	200954939
chr2	200954907	200954939	AAAT	B_intermediate	-0.0853804	0.0167105	3.23218e-07	chr2	200954884	200954939
chr2	46529756	46529774	ATG	B_intermediate	0.0623694	0.0260473	0.0166448	chr2	46529757	46529790
chr2	46529774	46529790	ATA	B_intermediate	-0.0675473	0.0172182	8.74488e-05	chr2	46529757	46529790
chr2	46616049	46616063	CG	B_intermediate	0.101013	0.0332861	0.00240776	chr2	46616035	46616063
chr2	46616049	46616063	CG	B_intermediate	0.101013	0.0332861	0.00240776	chr2	46616035	46616063
chr2	46616049	46616063	CG	B_intermediate	0.101013	0.0332861	0.00240776	chr2	46616035	46616063
chr2	46616049	46616063	CG	B_intermediate	0.101013	0.0332861	0.00240776	chr2	46616035	46616063
chr2	9886673	9886686	AG	B_intermediate	0.172521	0.0662941	0.00925839	chr2	9886674	9886686
chr2	37298411	37298422	T	B_intermediate	0.106056	0.0397227	0.00758743	chr2	37298412	37298422
chr2	99177675	99177686	T	B_intermediate	-0.125755	0.0512001	0.0140439	chr2	99177676	99177686
chr2	99225196	99225222	AAGG	B_intermediate	-0.238207	0.071134	0.000811884	chr2	99225197	99225222
chr2	99225198	99225222	AAGG	B_intermediate	-0.125432	0.036979	0.000693913	chr2	99225197	99225222
chr2	86171862	86171868	T	B_intermediate	0.017179	0.00761056	0.0239922	chr2	86171848	86171863
chr2	191626255	191626267	T	B_intermediate	-0.0869157	0.0345519	0.0118859	chr2	191626256	191626267
chr2	201306099	201306110	A	B_intermediate	0.157862	0.0255519	6.48773e-10	chr2	201306089	201306110
chr2	201375765	201375786	ATA	B_intermediate	0.166608	0.0742332	0.0248077	chr2	201375766	201375786
chr2	88707305	88707315	T	B_intermediate	1.81614	0.0896797	3.45064e-91	chr2	88707301	88707315
chr3	49988955	49988964	A	B_intermediate	0.158678	0.0296454	8.67362e-08	chr3	49988947	49988964
chr3	50098266	50098287	T	B_intermediate	-0.0224577	0.00368238	1.06935e-09	chr3	50098267	50098287
chr3	42589108	42589119	A	B_intermediate	0.24674	0.0477126	2.32357e-07	chr3	42589109	42589119
chr3	43615367	43615382	TG	B_intermediate	0.0643076	0.0310479	0.0383367	chr3	43615368	43615382
chr3	119256608	119256633	T	B_intermediate	0.0823128	0.0319415	0.00996665	chr3	119256609	119256633
chr3	119304894	119304943	AAAAT	B_intermediate	0.0532343	0.00908772	4.6894e-09	chr3	119304895	119304943
chr3	194670917	194670932	AAAC	B_intermediate	0.410719	0.129198	0.00147793	chr3	194670918	194670932
chr3	47816917	47816928	A	B_intermediate	-0.177937	0.0330197	7.09174e-08	chr3	47816918	47816928
chr3	52724232	52724263	AC	B_intermediate	0.0163662	0.00438757	0.000191381	chr3	52724233	52724263
chr3	195799229	195799261	TG	B_intermediate	0.0122938	0.00539526	0.0226895	chr3	195799230	195799261
chr3	50363466	50363491	TG	B_intermediate	0.133549	0.0520319	0.0102681	chr3	50363467	50363491
chr3	136056481	136056493	A	B_intermediate	-0.0224076	0.00827089	0.00674435	chr3	136056482	136056493
chr3	158771177	158771188	A	B_intermediate	-0.115542	0.0363215	0.00146728	chr3	158771178	158771188
chr3	97853406	97853438	AC	B_intermediate	0.117782	0.00892636	9.39868e-40	chr3	97853380	97853438
chr3	149774279	149774302	ATTC	B_intermediate	0.0661757	0.0288363	0.0217404	chr3	149774280	149774302
chr3	37121841	37121887	TG	B_intermediate	-0.0249968	0.00645045	0.000106534	chr3	37121842	37121887
chr3	132719892	132719919	AT	B_intermediate	0.354364	0.0651551	5.36499e-08	chr3	132719893	132719919
chr3	100344948	100344970	T	B_intermediate	0.0402046	0.0188784	0.0331992	chr3	100344949	100344970
chr3	19947266	19947287	CGG	B_intermediate	-0.0274668	0.00866937	0.00153356	chr3	19947267	19947287
chr3	19947267	19947285	CGG	B_intermediate	-0.0231812	0.00806717	0.00405928	chr3	19947267	19947287
chr3	49320447	49320466	AAAAAG	B_intermediate	-0.133015	0.043359	0.00215678	chr3	49320448	49320466
chr3	126087794	126087805	A	B_intermediate	-0.0528549	0.0202089	0.00891162	chr3	126087795	126087805
chr3	127554204	127554243	TG	B_intermediate	-0.012358	0.00583304	0.0341222	chr3	127554205	127554243
chr3	131098825	131098836	T	B_intermediate	0.115702	0.0380597	0.00236565	chr3	131098826	131098836
chr3	184021949	184021968	TTTG	B_intermediate	-0.0879078	0.0279292	0.00164662	chr3	184021938	184021972
chr3	123195875	123195887	T	B_intermediate	0.180942	0.0251567	6.35585e-13	chr3	123195876	123195887
chr3	119256608	119256633	T	B_intermediate	-0.10896	0.0321832	0.000710232	chr3	119256609	119256633
chr3	10107279	10107295	TTTC	B_intermediate	-0.105214	0.0351	0.00272171	chr3	10107280	10107298
chr3	10107279	10107298	TTTC	B_intermediate	-0.35562	0.134968	0.00841726	chr3	10107280	10107298
chr3	10107295	10107305	T	B_intermediate	0.0213533	0.00714582	0.00280608	chr3	10107280	10107298
chr3	9959027	9959037	T	B_intermediate	-0.0914278	0.0317229	0.00395063	chr3	9959018	9959037
chr3	193690190	193690201	T	B_intermediate	-0.113308	0.0233525	1.22174e-06	chr3	193690191	193690201
chr3	134475297	134475311	AT	B_intermediate	-0.252996	0.0330604	1.97047e-14	chr3	134475290	134475311
chr3	134485991	134486002	C	B_intermediate	-0.0459555	0.00993264	3.71501e-06	chr3	134485992	134486008
chr3	16256358	16256369	A	B_intermediate	0.114466	0.0271469	2.48075e-05	chr3	16256359	16256369
chr3	10107279	10107295	TTTC	B_intermediate	-0.12143	0.0399033	0.00234147	chr3	10107280	10107298
chr3	10107279	10107298	TTTC	B_intermediate	-0.509822	0.15335	0.00088555	chr3	10107280	10107298
chr3	10107295	10107305	T	B_intermediate	0.0250651	0.00811292	0.00200471	chr3	10107280	10107298
chr3	10119001	10119016	TTTG	B_intermediate	-0.148505	0.0480327	0.0019899	chr3	10119002	10119030
chr3	10119004	10119016	TTTG	B_intermediate	-0.144949	0.0525551	0.00581497	chr3	10119002	10119030
chr3	5150463	5150494	AAAT	B_intermediate	-0.0364747	0.0104776	0.000499167	chr3	5150464	5150494
chr3	122480439	122480451	A	B_intermediate	-0.130989	0.0407293	0.00129951	chr3	122480440	122480451
chr3	10107279	10107295	TTTC	B_intermediate	-0.173944	0.0613407	0.00457247	chr3	10107280	10107298
chr3	10107279	10107298	TTTC	B_intermediate	-0.695599	0.237103	0.00334898	chr3	10107280	10107298
chr3	10107295	10107305	T	B_intermediate	0.0355307	0.0135005	0.00849332	chr3	10107280	10107298
chr3	9959027	9959037	T	B_intermediate	-0.125709	0.0360648	0.00049094	chr3	9959018	9959037
chr3	39428194	39428216	ATA	B_intermediate	-0.0695174	0.0339433	0.0405558	chr3	39428195	39428216
chr3	37371732	37371744	T	B_intermediate	-0.0867206	0.0306128	0.00461386	chr3	37371733	37371744
chr3	45723950	45723984	AC	B_intermediate	0.0708031	0.0189391	0.000185144	chr3	45723951	45723984
chr3	101829879	101829901	TG	B_intermediate	-0.0987401	0.0286204	0.000560615	chr3	101829880	101829901
chr3	101711481	101711499	TC	B_intermediate	-0.254008	0.0404814	3.50333e-10	chr3	101711482	101711499
chr3	101829879	101829901	TG	B_intermediate	0.111212	0.0344595	0.00124954	chr3	101829880	101829901
chr3	111977308	111977325	AC	B_intermediate	0.0281971	0.0120719	0.0195037	chr3	111977309	111977325
chr3	194670917	194670932	AAAC	B_intermediate	-0.326512	0.133346	0.0143407	chr3	194670918	194670932
chr3	121790784	121790794	A	B_intermediate	-0.622423	0.0354414	4.81425e-69	chr3	121790785	121790801
chr3	9841479	9841500	TG	B_intermediate	-0.169779	0.0659253	0.0100144	chr3	9841480	9841500
chr3	122480439	122480451	A	B_intermediate	-0.0907702	0.042965	0.0346303	chr3	122480440	122480451
chr3	196285460	196285483	AAAT	B_intermediate	0.118698	0.0355364	0.000837283	chr3	196285461	196285488
chr3	196344599	196344614	A	B_intermediate	0.0591151	0.0157274	0.000170773	chr3	196344600	196344614
chr3	51993837	51993865	TTGGCC	B_intermediate	0.0995261	0.037461	0.00788878	chr3	51993838	51993870
chr3	33516671	33516702	AAAT	B_intermediate	-0.112246	0.0490689	0.0221651	chr3	33516672	33516702
chr3	72455964	72456000	TG	B_intermediate	-0.0115568	0.00566529	0.0413578	chr3	72455965	72456000
chr3	114000643	114000657	TC	B_intermediate	-0.0725706	0.0325168	0.0256292	chr3	114000644	114000658
chr3	114000643	114000658	TC	B_intermediate	-0.0489854	0.0217216	0.0241241	chr3	114000644	114000658
chr3	9959027	9959037	T	B_intermediate	0.103915	0.0358811	0.00377852	chr3	9959018	9959037
chr3	10107279	10107295	TTTC	B_intermediate	-0.179326	0.0406167	1.00971e-05	chr3	10107280	10107298
chr3	10107279	10107298	TTTC	B_intermediate	-0.683809	0.156007	1.16947e-05	chr3	10107280	10107298
chr3	10107295	10107305	T	B_intermediate	0.036383	0.00826619	1.07544e-05	chr3	10107280	10107298
chr3	10119001	10119016	TTTG	B_intermediate	-0.146943	0.0564923	0.00929206	chr3	10119002	10119030
chr3	10119004	10119016	TTTG	B_intermediate	-0.145236	0.0558765	0.00934302	chr3	10119002	10119030
chr3	44728879	44728897	TTTGT	B_intermediate	0.182347	0.0755493	0.0157948	chr3	44728875	44728897
chr3	139675135	139675163	AC	B_intermediate	-0.0170514	0.00388816	1.15742e-05	chr3	139675136	139675163
chr3	139675135	139675163	AC	B_intermediate	-0.0349123	0.00764145	4.90497e-06	chr3	139675136	139675163
chr3	127554204	127554243	TG	B_intermediate	0.0192001	0.00582508	0.000980315	chr3	127554205	127554243
chr3	126513135	126513169	TG	B_intermediate	0.0248006	0.0121567	0.0413422	chr3	126513136	126513169
chr3	52924658	52924684	AAC	B_intermediate	-0.0480643	0.0194538	0.0134852	chr3	52924659	52924684
chr3	53094351	53094386	AC	B_intermediate	-0.0385359	0.00981916	8.68888e-05	chr3	53094347	53094397
chr3	52724232	52724263	AC	B_intermediate	-0.0119406	0.00412981	0.00383621	chr3	52724233	52724263
chr3	196567751	196567787	TG	B_intermediate	-0.013395	0.00563266	0.0174024	chr3	196567752	196567787
chr3	48220240	48220258	AG	B_intermediate	0.17796	0.0162209	5.26768e-28	chr3	48220226	48220264
chr3	48246302	48246325	AATC	B_intermediate	0.354231	0.0333183	2.12112e-26	chr3	48246303	48246325
chr3	49782177	49782188	T	B_intermediate	0.0436308	0.0207093	0.0351328	chr3	49782172	49782188
chr3	52189475	52189487	TTTG	B_intermediate	-0.141355	0.0602252	0.0189202	chr3	52189475	52189520
chr3	52189475	52189494	TTTG	B_intermediate	-0.392097	0.184951	0.0340055	chr3	52189475	52189520
chr3	52189488	52189503	TTGTT	B_intermediate	-0.137709	0.0616684	0.0255457	chr3	52189475	52189520
chr3	39428194	39428216	ATA	B_intermediate	-0.0890743	0.0271898	0.00105283	chr3	39428195	39428216
chr3	41917988	41918035	AAAT	B_intermediate	0.0551753	0.00743306	1.14536e-13	chr3	41917989	41918035
chr3	52307928	52307964	TG	B_intermediate	0.0251972	0.0122661	0.0399553	chr3	52307929	52307964
chr3	136923559	136923595	AAAT	B_intermediate	0.0365821	0.0169616	0.0310245	chr3	136923560	136923595
chr3	122785900	122785917	TG	B_intermediate	-0.144371	0.0560936	0.0100602	chr3	122785892	122785917
chr3	122844872	122844889	AT	B_intermediate	1.02431	0.110241	1.52036e-20	chr3	122844873	122844889
chr3	15525623	15525629	A	B_intermediate	-0.0184313	0.00843089	0.0288038	chr3	15525607	15525636
chr3	33172180	33172222	AC	B_intermediate	-0.0105302	0.00519725	0.0427536	chr3	33172181	33172222
chr3	33175564	33175576	AT	B_intermediate	-0.0725265	0.0359454	0.0436237	chr3	33175548	33175589
chr3	179292311	179292332	A	B_intermediate	0.0565683	0.0196528	0.00399717	chr3	179292312	179292332
chr3	179292311	179292332	A	B_intermediate	-0.0462727	0.021636	0.0324605	chr3	179292312	179292332
chr3	48246302	48246325	AATC	B_intermediate	-0.0730806	0.0337074	0.0301521	chr3	48246303	48246325
chr3	121686664	121686683	AC	B_intermediate	0.196654	0.0695509	0.0046915	chr3	121686665	121686683
chr3	121790784	121790794	A	B_intermediate	0.410808	0.0453214	1.25366e-19	chr3	121790785	121790801
chr3	158078507	158078530	TG	B_intermediate	0.0976978	0.0307488	0.00148661	chr3	158078508	158078541
chr3	184319427	184319483	TG	B_intermediate	0.0267149	0.00961402	0.00545704	chr3	184319427	184319484
chr3	120310557	120310574	TG	B_intermediate	0.213297	0.0491752	1.44122e-05	chr3	120310558	120310574
chr3	48949113	48949133	ATTT	B_intermediate	0.0310332	0.0153764	0.0435664	chr3	48949114	48949133
chr3	40466957	40466968	T	B_intermediate	-0.0707496	0.0349699	0.043057	chr3	40466958	40466968
chr3	44410886	44410895	A	B_intermediate	-0.0864949	0.0425402	0.0420271	chr3	44410876	44410895
chr3	56557250	56557290	AAGCAGGGGT	B_intermediate	-0.321366	0.0414204	8.58454e-15	chr3	56557249	56557289
chr3	56685474	56685489	AAAC	B_intermediate	-2.12303	0.193876	6.61295e-28	chr3	56685475	56685489
chr3	41917988	41918035	AAAT	B_intermediate	0.0265988	0.00744663	0.000354357	chr3	41917989	41918035
chr3	197932631	197932672	AATA	B_intermediate	0.0557318	0.0270846	0.0396196	chr3	197932632	197932672
chr3	44728879	44728897	TTTGT	B_intermediate	-0.196179	0.0801895	0.0144273	chr3	44728875	44728897
chr3	44728879	44728897	TTTGT	B_intermediate	-0.243757	0.100183	0.0149697	chr3	44728875	44728897
chr3	40466957	40466968	T	B_intermediate	0.100074	0.0289488	0.000546388	chr3	40466958	40466968
chr3	191274100	191274111	A	B_intermediate	0.118757	0.0584087	0.0420315	chr3	191274101	191274111
chr3	44728879	44728897	TTTGT	B_intermediate	-0.548664	0.0958133	1.02592e-08	chr3	44728875	44728897
chr3	108173254	108173269	AC	B_intermediate	0.123602	0.059709	0.0384455	chr3	108173255	108173269
chr3	193690190	193690201	T	B_intermediate	0.065988	0.0203643	0.0011937	chr3	193690191	193690201
chr3	108652042	108652062	TTTTG	B_intermediate	0.112062	0.0450581	0.0128802	chr3	108652043	108652062
chr3	108765766	108765777	A	B_intermediate	0.183423	0.0337172	5.32704e-08	chr3	108765767	108765777
chr3	196285460	196285483	AAAT	B_intermediate	0.203865	0.034901	5.18169e-09	chr3	196285461	196285488
chr3	196344599	196344614	A	B_intermediate	0.0537798	0.0140553	0.000130085	chr3	196344600	196344614
chr3	52924658	52924684	AAC	B_intermediate	-0.104495	0.0255107	4.20167e-05	chr3	52924659	52924684
chr3	40466957	40466968	T	B_intermediate	0.397758	0.0328245	8.5094e-34	chr3	40466958	40466968
chr3	15195929	15195940	A	B_intermediate	-0.102963	0.0500673	0.0397356	chr3	15195930	15195940
chr3	15195929	15195940	A	B_intermediate	-0.111505	0.0467574	0.0170908	chr3	15195930	15195940
chr3	15195929	15195940	A	B_intermediate	-0.10111	0.0481553	0.0357586	chr3	15195930	15195940
chr3	15195929	15195940	A	B_intermediate	-0.109601	0.0467335	0.0190157	chr3	15195930	15195940
chr3	194670917	194670932	AAAC	B_intermediate	0.304605	0.137233	0.0264446	chr3	194670918	194670932
chr3	45723950	45723984	AC	B_intermediate	0.0735889	0.0231676	0.0014913	chr3	45723951	45723984
chr3	5150463	5150494	AAAT	B_intermediate	-0.0216225	0.010832	0.0459161	chr3	5150464	5150494
chr3	196344599	196344614	A	B_intermediate	0.0383292	0.0147058	0.00914978	chr3	196344600	196344614
chr3	44611759	44611782	AAC	B_intermediate	0.136349	0.0514488	0.00804481	chr3	44611760	44611782
chr3	44728879	44728897	TTTGT	B_intermediate	-0.288919	0.101976	0.0046084	chr3	44728875	44728897
chr3	136923559	136923595	AAAT	B_intermediate	0.0627391	0.0125165	5.37249e-07	chr3	136923560	136923595
chr3	52189475	52189487	TTTG	B_intermediate	0.13947	0.0589364	0.01796	chr3	52189475	52189520
chr3	52189488	52189503	TTGTT	B_intermediate	0.132153	0.0602871	0.0283755	chr3	52189475	52189520
chr3	119256608	119256633	T	B_intermediate	-0.0962273	0.0326952	0.00324882	chr3	119256609	119256633
chr3	119304894	119304943	AAAAT	B_intermediate	-0.0221673	0.00920611	0.0160449	chr3	119304895	119304943
chr3	114193280	114193317	AAC	B_intermediate	0.179855	0.0786814	0.0222626	chr3	114193281	114193317
chr3	157177026	157177049	TC	B_intermediate	-0.0598809	0.0193805	0.00200321	chr3	157177027	157177049
chr3	52307928	52307964	TG	B_intermediate	0.0291539	0.0111324	0.00882325	chr3	52307929	52307964
chr3	136923559	136923595	AAAT	B_intermediate	-0.0277012	0.0129911	0.0329804	chr3	136923560	136923595
chr3	10107279	10107295	TTTC	B_intermediate	-0.173522	0.0348583	6.4275e-07	chr3	10107280	10107298
chr3	10107279	10107298	TTTC	B_intermediate	-0.634169	0.133657	2.08778e-06	chr3	10107280	10107298
chr3	10107295	10107305	T	B_intermediate	0.0364181	0.00709013	2.79971e-07	chr3	10107280	10107298
chr3	10119001	10119016	TTTG	B_intermediate	-0.243068	0.0406419	2.2216e-09	chr3	10119002	10119030
chr3	10119004	10119016	TTTG	B_intermediate	-0.255371	0.0411658	5.52259e-10	chr3	10119002	10119030
chr3	50362264	50362276	T	B_intermediate	0.0671653	0.0341376	0.0491272	chr3	50362265	50362276
chr3	58431036	58431060	ATTTTT	B_intermediate	-0.0867699	0.0334677	0.00952412	chr3	58431037	58431060
chr3	122480439	122480451	A	B_intermediate	-0.152594	0.0419258	0.00027304	chr3	122480440	122480451
chr3	39428194	39428216	ATA	B_intermediate	0.318764	0.0331227	6.34837e-22	chr3	39428195	39428216
chr3	19947266	19947287	CGG	B_intermediate	0.0177861	0.00884112	0.0442461	chr3	19947267	19947287
chr3	19947267	19947285	CGG	B_intermediate	0.0178633	0.00824424	0.0302531	chr3	19947267	19947287
chr3	10107279	10107295	TTTC	B_intermediate	-0.156944	0.0383576	4.28387e-05	chr3	10107280	10107298
chr3	10107279	10107298	TTTC	B_intermediate	-0.570188	0.147516	0.000110968	chr3	10107280	10107298
chr3	10107295	10107305	T	B_intermediate	0.0321497	0.00780548	3.80753e-05	chr3	10107280	10107298
chr3	10119001	10119016	TTTG	B_intermediate	-0.166991	0.0670648	0.0127744	chr3	10119002	10119030
chr3	10119004	10119016	TTTG	B_intermediate	-0.167459	0.067405	0.0129782	chr3	10119002	10119030
chr3	9921083	9921110	ATTC	B_intermediate	-0.293865	0.118612	0.0132297	chr3	9921084	9921110
chr3	9959027	9959037	T	B_intermediate	-0.0894913	0.0428092	0.0365755	chr3	9959018	9959037
chr3	9959027	9959037	T	B_intermediate	0.110076	0.0347998	0.00156081	chr3	9959018	9959037
chr4	177434904	177434916	T	B_intermediate	0.219291	0.030559	7.17763e-13	chr4	177434905	177434916
chr4	17572121	17572139	A	B_intermediate	-0.261283	0.0768035	0.000669032	chr4	17572122	17572154
chr4	15634355	15634384	T	B_intermediate	0.0688571	0.0149731	4.25068e-06	chr4	15634356	15634384
chr4	48007669	48007680	A	B_intermediate	-0.110792	0.0527749	0.0357876	chr4	48007670	48007680
chr4	48884481	48884528	AAAACAAAAACC	B_intermediate	0.0328789	0.0144809	0.023177	chr4	48884476	48884545
chr4	10072381	10072400	AC	B_intermediate	0.105921	0.0512218	0.0386511	chr4	10072382	10072400
chr4	26891548	26891561	ATAC	B_intermediate	0.605608	0.162369	0.000191616	chr4	26891559	26891598
chr4	26891558	26891598	AC	B_intermediate	-0.114202	0.00919733	2.11829e-35	chr4	26891559	26891598
chr4	26891559	26891599	AC	B_intermediate	-0.2448	0.0172444	9.71424e-46	chr4	26891559	26891598
chr4	26891561	26891597	AC	B_intermediate	-0.118262	0.0128319	3.07751e-20	chr4	26891559	26891598
chr4	38677878	38677916	TG	B_intermediate	-0.018684	0.00811955	0.0213849	chr4	38677879	38677916
chr4	17524204	17524236	TG	B_intermediate	0.0103908	0.00382436	0.00658765	chr4	17524205	17524236
chr4	121887999	121888010	T	B_intermediate	-0.0658462	0.0303569	0.0300772	chr4	121888000	121888010
chr4	2988576	2988596	AAC	B_intermediate	-0.0551249	0.0115806	1.93482e-06	chr4	2988577	2988596
chr4	55462844	55462867	TG	B_intermediate	0.0640045	0.015215	2.59168e-05	chr4	55462845	55462867
chr4	380660	380671	A	B_intermediate	-0.156046	0.0307963	4.04033e-07	chr4	380661	380671
chr4	4262393	4262400	T	B_intermediate	0.0780368	0.0271242	0.00401448	chr4	4262357	4262396
chr4	724960	724972	A	B_intermediate	0.125262	0.0382823	0.00106769	chr4	724961	724972
chr4	55462844	55462867	TG	B_intermediate	0.0770067	0.0112865	8.92103e-12	chr4	55462845	55462867
chr4	153740166	153740176	T	B_intermediate	0.0951061	0.0249972	0.000141996	chr4	153740167	153740187
chr4	169339700	169339712	T	B_intermediate	0.115939	0.0210364	3.56116e-08	chr4	169339701	169339712
chr4	112571553	112571565	T	B_intermediate	0.150628	0.0324932	3.55761e-06	chr4	112571554	112571565
chr4	121887999	121888010	T	B_intermediate	-0.0710337	0.0314154	0.0237523	chr4	121888000	121888010
chr4	75974712	75974727	AAAC	B_intermediate	-0.94777	0.11093	1.29804e-17	chr4	75974708	75974727
chr4	105714637	105714648	T	B_intermediate	-0.182217	0.0280817	8.65127e-11	chr4	105714638	105714648
chr4	101374141	101374189	AC	B_intermediate	-0.0193277	0.00649828	0.00293674	chr4	101374142	101374199
chr4	106055551	106055575	AC	B_intermediate	0.0675608	0.011273	2.05791e-09	chr4	106055552	106055576
chr4	119265670	119265699	AAC	B_intermediate	0.0664872	0.011992	2.95129e-08	chr4	119265671	119265704
chr4	119331518	119331540	TCT	B_intermediate	-0.296093	0.0425125	3.28742e-12	chr4	119331519	119331540
chr4	186186219	186186230	T	B_intermediate	-0.110926	0.0329752	0.000768397	chr4	186186220	186186237
chr4	186248271	186248283	A	B_intermediate	-0.104954	0.0400648	0.008803	chr4	186248250	186248283
chr4	17524204	17524236	TG	B_intermediate	0.0182876	0.00384582	1.98259e-06	chr4	17524205	17524236
chr4	184652406	184652417	A	B_intermediate	-0.102739	0.0481583	0.0328954	chr4	184652407	184652417
chr4	39169963	39169999	ATTG	B_intermediate	0.024966	0.0116306	0.0318265	chr4	39169964	39169999
chr4	1393575	1393611	AGAT	B_intermediate	-0.0441116	0.0144889	0.00233053	chr4	1393558	1393636
chr4	1739308	1739321	A	B_intermediate	-0.0992634	0.0328809	0.00253713	chr4	1739309	1739321
chr4	103129725	103129749	AAAAT	B_intermediate	0.286778	0.0339125	2.75751e-17	chr4	103129726	103129749
chr4	152782223	152782259	TG	B_intermediate	-0.0278516	0.00418375	2.79276e-11	chr4	152782224	152782259
chr4	146174531	146174542	T	B_intermediate	-0.0962429	0.0317613	0.00244401	chr4	146174527	146174542
chr4	184652406	184652417	A	B_intermediate	0.0846527	0.0340909	0.0130228	chr4	184652407	184652417
chr4	186186219	186186230	T	B_intermediate	-0.149414	0.0329888	5.91946e-06	chr4	186186220	186186237
chr4	186248271	186248283	A	B_intermediate	-0.147796	0.0562975	0.00865814	chr4	186248250	186248283
chr4	150077311	150077320	TG	B_intermediate	-0.813051	0.186342	1.28161e-05	chr4	150077302	150077327
chr4	87412083	87412094	A	B_intermediate	0.0772368	0.0283141	0.00637467	chr4	87412084	87412094
chr4	158709019	158709058	TG	B_intermediate	0.00504527	0.00250781	0.0442386	chr4	158709020	158709058
chr4	1690818	1690839	AC	B_intermediate	0.0695971	0.0196519	0.000397881	chr4	1690809	1690839
chr4	114560427	114560438	T	B_intermediate	-0.103426	0.0184656	2.13108e-08	chr4	114560428	114560438
chr4	56477128	56477138	T	B_intermediate	0.145204	0.0547856	0.00803974	chr4	56477129	56477152
chr4	6628331	6628364	ATAGATAGATG	B_intermediate	-0.0874363	0.0335757	0.0092101	chr4	6628321	6628374
chr4	6628355	6628363	AGAT	B_intermediate	-0.0836059	0.0410606	0.0417342	chr4	6628321	6628374
chr4	82871311	82871338	AC	B_intermediate	-0.0435513	0.020396	0.0327381	chr4	82871312	82871338
chr4	1281707	1281725	ATAAAA	B_intermediate	-0.179326	0.0596553	0.00264672	chr4	1281691	1281732
chr4	143773597	143773624	TG	B_intermediate	0.076792	0.00891661	7.16503e-18	chr4	143773598	143773624
chr4	87412083	87412094	A	B_intermediate	-0.0794704	0.0265353	0.00274539	chr4	87412084	87412094
chr4	38677878	38677916	TG	B_intermediate	-0.0422725	0.00871864	1.24387e-06	chr4	38677879	38677916
chr4	39169963	39169999	ATTG	B_intermediate	0.0342898	0.00911254	0.000167935	chr4	39169964	39169999
chr4	77322	77333	A	B_intermediate	-0.317721	0.0464201	7.67567e-12	chr4	77323	77333
chr4	146174531	146174542	T	B_intermediate	-0.294794	0.0333291	9.15653e-19	chr4	146174527	146174542
chr4	82871311	82871338	AC	B_intermediate	0.0753244	0.0215026	0.000459984	chr4	82871312	82871338
chr4	2988576	2988596	AAC	B_intermediate	-0.0423055	0.0114316	0.000214964	chr4	2988577	2988596
chr4	143773597	143773624	TG	B_intermediate	0.0339085	0.0144728	0.0191337	chr4	143773598	143773624
chr4	144101280	144101292	T	B_intermediate	-0.0985926	0.0386609	0.0107665	chr4	144101281	144101292
chr4	184652406	184652417	A	B_intermediate	-0.143997	0.042063	0.000618543	chr4	184652407	184652417
chr4	77322	77333	A	B_intermediate	-0.286867	0.0370648	9.97364e-15	chr4	77323	77333
chr4	119331518	119331540	TCT	B_intermediate	0.300578	0.0573305	1.58066e-07	chr4	119331519	119331540
chr5	177598362	177598385	AAATA	B_intermediate	0.303754	0.0821887	0.00021919	chr5	177598350	177598385
chr5	177598369	177598384	ATAAA	B_intermediate	0.106419	0.031524	0.000736011	chr5	177598350	177598385
chr5	177616774	177616785	T	B_intermediate	0.091276	0.0242001	0.000162127	chr5	177616775	177616795
chr5	177616774	177616781	T	B_intermediate	0.0727703	0.036363	0.0453689	chr5	177616775	177616795
chr5	6591097	6591109	A	B_intermediate	0.260877	0.0672667	0.000105209	chr5	6591098	6591109
chr5	6654061	6654072	T	B_intermediate	-0.0483827	0.0219161	0.0272702	chr5	6654062	6654072
chr5	6654061	6654072	T	B_intermediate	-0.0419872	0.021036	0.0459373	chr5	6654062	6654072
chr5	138845913	138845944	T	B_intermediate	-0.00998347	0.00229327	1.34058e-05	chr5	138845914	138845944
chr5	113577362	113577388	TGTT	B_intermediate	-0.403365	0.0736583	4.34662e-08	chr5	113577363	113577388
chr5	157330240	157330285	TG	B_intermediate	-0.0155869	0.00674672	0.0208722	chr5	157330241	157330291
chr5	97184118	97184128	T	B_intermediate	-0.179784	0.0384563	2.9394e-06	chr5	97184119	97184134
chr5	69429894	69429906	ATTT	B_intermediate	-0.0650902	0.0308565	0.0349056	chr5	69429892	69429925
chr5	176943060	176943068	AAAC	B_intermediate	0.168765	0.0753269	0.0250626	chr5	176943057	176943088
chr5	176943070	176943088	AACA	B_intermediate	0.161947	0.0760272	0.0331619	chr5	176943057	176943088
chr5	103532049	103532060	A	B_intermediate	0.194625	0.0332021	4.57757e-09	chr5	103532050	103532060
chr5	140206607	140206641	TTGT	B_intermediate	0.0612006	0.0239828	0.0107151	chr5	140206608	140206641
chr5	80606589	80606607	AAT	B_intermediate	-0.0725241	0.0172736	2.68636e-05	chr5	80606590	80606607
chr5	80639284	80639295	A	B_intermediate	0.137454	0.0347189	7.52485e-05	chr5	80639285	80639295
chr5	1108019	1108041	AC	B_intermediate	-0.0489136	0.00493767	3.91198e-23	chr5	1108020	1108041
chr5	65561597	65561619	AC	B_intermediate	0.0482629	0.0163798	0.0032141	chr5	65561598	65561619
chr5	65561597	65561619	AC	B_intermediate	0.0456775	0.0164809	0.00557906	chr5	65561598	65561619
chr5	140206607	140206641	TTGT	B_intermediate	0.082945	0.0321661	0.00991888	chr5	140206608	140206641
chr5	65561597	65561619	AC	B_intermediate	0.089757	0.0163271	3.85372e-08	chr5	65561598	65561619
chr5	151469092	151469103	A	B_intermediate	0.278378	0.032698	1.68572e-17	chr5	151469093	151469103
chr5	78205861	78205872	T	B_intermediate	0.0945598	0.0307523	0.00210584	chr5	78205862	78205872
chr5	87299647	87299673	TG	B_intermediate	-0.106586	0.0301114	0.000400538	chr5	87299648	87299673
chr5	6654061	6654072	T	B_intermediate	-0.0427836	0.0214203	0.0457883	chr5	6654062	6654072
chr5	149342909	149342922	A	B_intermediate	-0.0894304	0.0325565	0.0060157	chr5	149342910	149342922
chr5	150948695	150948718	ATC	B_intermediate	-0.112193	0.0486825	0.0211895	chr5	150948696	150948718
chr5	140680896	140680907	T	B_intermediate	-0.054053	0.0269372	0.044789	chr5	140680897	140680907
chr5	177583052	177583062	A	B_intermediate	0.0413303	0.0206364	0.0452007	chr5	177583048	177583062
chr5	177598362	177598385	AAATA	B_intermediate	-0.178871	0.0786868	0.0230142	chr5	177598350	177598385
chr5	177598369	177598384	ATAAA	B_intermediate	-0.0609303	0.0301614	0.0433687	chr5	177598350	177598385
chr5	82175873	82175908	AC	B_intermediate	0.0339842	0.00465106	2.73648e-13	chr5	82175874	82175908
chr5	82286155	82286166	A	B_intermediate	0.321675	0.0325805	5.43743e-23	chr5	82286151	82286166
chr5	75722962	75722980	AG	B_intermediate	0.128356	0.0249902	2.80298e-07	chr5	75722963	75722980
chr5	69429894	69429906	ATTT	B_intermediate	-0.0731204	0.0304327	0.0162748	chr5	69429892	69429925
chr5	96681962	96681974	AG	B_intermediate	0.182567	0.051321	0.000374612	chr5	96681963	96681974
chr5	96827664	96827687	AAAT	B_intermediate	0.143281	0.0353116	4.95746e-05	chr5	96827665	96827687
chr5	95513377	95513388	T	B_intermediate	0.200131	0.0466926	1.81803e-05	chr5	95513378	95513388
chr5	14876668	14876703	TG	B_intermediate	0.067169	0.00908027	1.39039e-13	chr5	14876669	14876703
chr5	132914228	132914247	AAAT	B_intermediate	0.0746548	0.0367564	0.042248	chr5	132914229	132914247
chr5	56882021	56882047	AAC	B_intermediate	-0.553947	0.126351	1.1642e-05	chr5	56882022	56882047
chr5	72867170	72867181	A	B_intermediate	-0.174441	0.0562148	0.00191496	chr5	72867171	72867181
chr5	60977422	60977431	A	B_intermediate	-0.179206	0.0312789	1.00852e-08	chr5	60977423	60977438
chr5	110726108	110726140	AC	B_intermediate	-0.0261627	0.01056	0.0132298	chr5	110726109	110726140
chr5	96827664	96827687	AAAT	B_intermediate	-0.164564	0.0542222	0.00240549	chr5	96827665	96827687
chr5	96884555	96884574	TTTG	B_intermediate	-0.298004	0.0131835	3.93813e-113	chr5	96884552	96884574
chr5	97009682	97009698	TGC	B_intermediate	0.0974844	0.0171061	1.20649e-08	chr5	97009683	97009698
chr5	73594361	73594380	AAAC	B_intermediate	-0.15691	0.0591086	0.00794017	chr5	73594362	73594380
chr5	74796410	74796421	T	B_intermediate	-0.218339	0.0227482	8.14435e-22	chr5	74796411	74796421
chr5	141566895	141566930	AAAAC	B_intermediate	0.0336273	0.0141187	0.0172306	chr5	141566896	141566930
chr5	178680205	178680229	ATTT	B_intermediate	0.0189283	0.00730169	0.00953307	chr5	178680206	178680229
chr5	177357762	177357775	TG	B_intermediate	0.0813041	0.0324493	0.0122254	chr5	177357763	177357788
chr5	140680896	140680907	T	B_intermediate	0.0792576	0.0285446	0.00549274	chr5	140680897	140680907
chr5	139434748	139434769	TG	B_intermediate	-0.13198	0.0329904	6.31974e-05	chr5	139434749	139434769
chr5	139434748	139434769	TG	B_intermediate	0.158269	0.0317909	6.41046e-07	chr5	139434749	139434769
chr5	50353017	50353045	TG	B_intermediate	-0.0326818	0.00310947	7.73613e-26	chr5	50353018	50353045
chr5	50353018	50353042	TG	B_intermediate	-0.0883737	0.00839644	6.61672e-26	chr5	50353018	50353045
chr5	113577362	113577388	TGTT	B_intermediate	-0.213896	0.0778537	0.00600678	chr5	113577363	113577388
chr5	74622833	74622850	AG	B_intermediate	0.131523	0.0397793	0.000945275	chr5	74622826	74622850
chr5	43606995	43607005	T	B_intermediate	0.0581605	0.0229356	0.0112185	chr5	43606972	43607005
chr5	90535991	90536002	A	B_intermediate	0.0825144	0.0319054	0.00970347	chr5	90535992	90536002
chr5	69330592	69330604	A	B_intermediate	-0.0797181	0.0248832	0.0013568	chr5	69330593	69330604
chr5	69429894	69429906	ATTT	B_intermediate	-0.127849	0.0314218	4.72545e-05	chr5	69429892	69429925
chr5	177583052	177583062	A	B_intermediate	0.0612625	0.03094	0.0476985	chr5	177583048	177583062
chr5	177598362	177598385	AAATA	B_intermediate	-0.336566	0.0800474	2.61564e-05	chr5	177598350	177598385
chr5	177598369	177598384	ATAAA	B_intermediate	-0.120004	0.0306704	9.1269e-05	chr5	177598350	177598385
chr5	177616774	177616785	T	B_intermediate	-0.0975135	0.0293759	0.000901751	chr5	177616775	177616795
chr5	177616774	177616781	T	B_intermediate	-0.0620398	0.0195305	0.00149036	chr5	177616775	177616795
chr5	110726108	110726140	AC	B_intermediate	0.0711861	0.0109474	7.89573e-11	chr5	110726109	110726140
chr5	75722962	75722980	AG	B_intermediate	0.0773633	0.0190758	5.00133e-05	chr5	75722963	75722980
chr5	151235673	151235685	AAGG	B_intermediate	0.128606	0.0391807	0.00102935	chr5	151235683	151235710
chr5	151235682	151235710	AGGC	B_intermediate	0.183885	0.0345469	1.02196e-07	chr5	151235683	151235710
chr5	151235685	151235709	AGGC	B_intermediate	0.183885	0.0345469	1.02196e-07	chr5	151235683	151235710
chr5	132269978	132269993	TG	B_intermediate	0.0759408	0.0322743	0.0186236	chr5	132269979	132269993
chr5	132324241	132324254	AG	B_intermediate	0.0477371	0.0123574	0.000111982	chr5	132324234	132324254
chr5	132269978	132269993	TG	B_intermediate	-0.250828	0.032546	1.28932e-14	chr5	132269979	132269993
chr5	132324241	132324254	AG	B_intermediate	-0.0444018	0.0115486	0.000120658	chr5	132324234	132324254
chr5	69429894	69429906	ATTT	B_intermediate	-0.112159	0.0325945	0.000579507	chr5	69429892	69429925
chr5	95513377	95513388	T	B_intermediate	0.320927	0.046753	6.68178e-12	chr5	95513378	95513388
chr5	140497877	140497921	AC	B_intermediate	-0.0314065	0.00899928	0.000483218	chr5	140497860	140497921
chr5	140497882	140497920	AC	B_intermediate	-0.0310291	0.00859524	0.000306162	chr5	140497860	140497921
chr5	140630316	140630327	T	B_intermediate	-0.126086	0.0298616	2.41779e-05	chr5	140630317	140630327
chr5	43160188	43160199	A	B_intermediate	0.0545146	0.0168331	0.00120142	chr5	43160176	43160207
chr5	417731	417742	A	B_intermediate	-0.107238	0.0320487	0.000819621	chr5	417732	417742
chr5	80606589	80606607	AAT	B_intermediate	0.0802706	0.0176107	5.16294e-06	chr5	80606590	80606607
chr5	80639284	80639295	A	B_intermediate	-0.162338	0.0353749	4.45194e-06	chr5	80639285	80639295
chr5	80654880	80654910	AGC	B_intermediate	0.0095929	0.00351961	0.00641931	chr5	80654880	80654954
chr5	132324241	132324254	AG	B_intermediate	0.0943784	0.015261	6.23867e-10	chr5	132324234	132324254
chr5	179023106	179023134	ATTT	B_intermediate	0.0178115	0.00837644	0.0334718	chr5	179023107	179023134
chr5	56882021	56882047	AAC	B_intermediate	-0.214018	0.0999112	0.0321873	chr5	56882022	56882047
chr5	131785550	131785560	A	B_intermediate	0.164113	0.0492842	0.000868668	chr5	131785551	131785575
chr5	177598362	177598385	AAATA	B_intermediate	-0.221721	0.0826012	0.00726957	chr5	177598350	177598385
chr5	177598369	177598384	ATAAA	B_intermediate	-0.0908143	0.031631	0.00409109	chr5	177598350	177598385
chr5	96884555	96884574	TTTG	B_intermediate	-0.0326766	0.0159091	0.0399793	chr5	96884552	96884574
chr5	176326560	176326577	ATTT	B_intermediate	0.171286	0.0452583	0.00015394	chr5	176326561	176326577
chr5	97184118	97184128	T	B_intermediate	-0.101239	0.033254	0.0023314	chr5	97184119	97184134
chr5	65561597	65561619	AC	B_intermediate	-0.0400984	0.0161842	0.0132258	chr5	65561598	65561619
chr5	96827664	96827687	AAAT	B_intermediate	0.0813055	0.0366071	0.0263487	chr5	96827665	96827687
chr5	69429894	69429906	ATTT	B_intermediate	-0.0726466	0.0313466	0.0204751	chr5	69429892	69429925
chr5	177598362	177598385	AAATA	B_intermediate	-0.75493	0.0725263	2.25451e-25	chr5	177598350	177598385
chr5	177598369	177598384	ATAAA	B_intermediate	-0.279263	0.0278851	1.3126e-23	chr5	177598350	177598385
chr5	177616774	177616785	T	B_intermediate	-0.193828	0.0215183	2.10609e-19	chr5	177616775	177616795
chr5	177616774	177616781	T	B_intermediate	-0.138575	0.0423655	0.00107189	chr5	177616775	177616795
chr5	177598362	177598385	AAATA	B_intermediate	-0.988651	0.0889547	1.07144e-28	chr5	177598350	177598385
chr5	177598369	177598384	ATAAA	B_intermediate	-0.382506	0.0299813	2.80805e-37	chr5	177598350	177598385
chr5	177616774	177616785	T	B_intermediate	-0.242743	0.0233826	3.01501e-25	chr5	177616775	177616795
chr5	177616774	177616781	T	B_intermediate	-0.180483	0.0436846	3.60393e-05	chr5	177616775	177616795
chr6	143430570	143430581	T	B_intermediate	-0.0565187	0.0170482	0.00091571	chr6	143430571	143430581
chr6	53641971	53642017	TG	B_intermediate	-0.0129585	0.00530001	0.0144857	chr6	53641972	53642017
chr6	170590185	170590198	AC	B_intermediate	-0.0764767	0.0302876	0.0115692	chr6	170590186	170590198
chr6	15219718	15219740	AAAACA	B_intermediate	-0.310879	0.129943	0.0167375	chr6	15219719	15219740
chr6	53185055	53185068	T	B_intermediate	0.0777576	0.0384883	0.0433529	chr6	53185056	53185068
chr6	35221661	35221675	AATG	B_intermediate	0.2008	0.0378341	1.1121e-07	chr6	35221650	35221664
chr6	35272469	35272512	TG	B_intermediate	-0.0176392	0.00386306	4.96821e-06	chr6	35272470	35272512
chr6	161159937	161159947	T	B_intermediate	0.113937	0.0386352	0.00318763	chr6	161159933	161159955
chr6	49420596	49420620	AC	B_intermediate	-0.0991691	0.0172294	8.62267e-09	chr6	49420597	49420620
chr6	49422967	49422979	A	B_intermediate	-0.19217	0.02993	1.35717e-10	chr6	49422968	49422979
chr6	15668810	15668821	A	B_intermediate	0.215814	0.0477034	6.06616e-06	chr6	15668811	15668821
chr6	149572078	149572104	AAAT	B_intermediate	-0.394768	0.0297944	4.5264e-40	chr6	149572079	149572104
chr6	35272469	35272512	TG	B_intermediate	-0.00793008	0.00400808	0.0478699	chr6	35272470	35272512
chr6	34775655	34775670	AAAC	B_intermediate	-0.343626	0.13454	0.0106468	chr6	34775656	34775674
chr6	29984670	29984682	A	B_intermediate	-0.224566	0.0651931	0.000571851	chr6	29984671	29984682
chr6	25401281	25401294	AC	B_intermediate	0.709235	0.095142	9.02181e-14	chr6	25401276	25401294
chr6	25401282	25401294	AC	B_intermediate	0.721329	0.0954236	4.05465e-14	chr6	25401276	25401294
chr6	82991991	82992015	A	B_intermediate	0.032088	0.00649154	7.69083e-07	chr6	82991992	82992015
chr6	82991991	82992015	AAAACAA	B_intermediate	0.392651	0.0794288	7.67584e-07	chr6	82991992	82992015
chr6	83152211	83152232	AC	B_intermediate	0.119898	0.0174814	6.9541e-12	chr6	83152212	83152232
chr6	161159937	161159947	T	B_intermediate	0.0893166	0.0367314	0.0150317	chr6	161159933	161159955
chr6	7460812	7460824	A	B_intermediate	0.426526	0.0294217	1.26517e-47	chr6	7460805	7460824
chr6	24645840	24645888	AC	B_intermediate	0.00545632	0.00252087	0.0304288	chr6	24645841	24645888
chr6	10539639	10539653	AG	B_intermediate	0.508741	0.0264284	1.41665e-82	chr6	10539640	10539653
chr6	87271121	87271131	T	B_intermediate	-0.0203217	0.00403743	4.82043e-07	chr6	87271108	87271140
chr6	87276852	87276874	TG	B_intermediate	-0.0901755	0.010076	3.57081e-19	chr6	87276853	87276874
chr6	89323380	89323400	AAAAC	B_intermediate	-0.12515	0.0389542	0.0013147	chr6	89323375	89323400
chr6	122486935	122486951	ATCT	B_intermediate	-0.160232	0.0529229	0.00246456	chr6	122486936	122486951
chr6	159698274	159698297	AAAC	B_intermediate	-0.0741775	0.0229178	0.00120934	chr6	159698275	159698309
chr6	39125446	39125458	AT	B_intermediate	0.074016	0.0333817	0.026605	chr6	39125447	39125478
chr6	41176389	41176407	CG	B_intermediate	0.155372	0.062076	0.0123169	chr6	41176390	41176425
chr6	99526203	99526214	A	B_intermediate	-0.0501312	0.0206836	0.0153627	chr6	99526204	99526228
chr6	24645840	24645888	AC	B_intermediate	0.0127957	0.00250475	3.24578e-07	chr6	24645841	24645888
chr6	132793122	132793143	AATA	B_intermediate	0.128767	0.0461717	0.00528919	chr6	132793123	132793143
chr6	70811573	70811592	AC	B_intermediate	0.0809548	0.0327536	0.0134498	chr6	70811574	70811592
chr6	135038370	135038386	A	B_intermediate	-0.0785842	0.0311895	0.0117498	chr6	135038371	135038386
chr6	26076218	26076230	A	B_intermediate	-0.0563562	0.0273777	0.0395448	chr6	26076219	26076230
chr6	41925670	41925693	ATTT	B_intermediate	-0.472511	0.110226	1.81322e-05	chr6	41925663	41925693
chr6	42203621	42203631	A	B_intermediate	0.125405	0.0331043	0.000151765	chr6	42203622	42203651
chr6	43219190	43219211	AG	B_intermediate	-0.156827	0.0527658	0.00295731	chr6	43219191	43219211
chr6	43228089	43228109	AAAT	B_intermediate	0.122189	0.0481748	0.011201	chr6	43228090	43228110
chr6	26408244	26408259	AT	B_intermediate	0.0778217	0.0256696	0.00243208	chr6	26408245	26408259
chr6	26559263	26559274	A	B_intermediate	-0.085398	0.0334928	0.0107803	chr6	26559264	26559274
chr6	82991991	82992015	A	B_intermediate	-0.0177866	0.00658513	0.00691245	chr6	82991992	82992015
chr6	82991991	82992015	AAAACAA	B_intermediate	-0.222876	0.0805807	0.00567715	chr6	82991992	82992015
chr6	83152211	83152232	AC	B_intermediate	-0.051489	0.0178366	0.0038929	chr6	83152212	83152232
chr6	144068682	144068693	T	B_intermediate	-0.0921239	0.0303423	0.00239619	chr6	144068667	144068705
chr6	158105788	158105800	T	B_intermediate	-0.0477126	0.0233721	0.0412077	chr6	158105789	158105800
chr6	99526203	99526214	A	B_intermediate	-0.0558576	0.0200963	0.00544427	chr6	99526204	99526228
chr6	26408244	26408259	AT	B_intermediate	0.109575	0.0541924	0.0431801	chr6	26408245	26408259
chr6	34775655	34775670	AAAC	B_intermediate	0.461923	0.183585	0.0118653	chr6	34775656	34775674
chr6	26189301	26189317	AT	B_intermediate	-0.453294	0.0451415	1.00032e-23	chr6	26189302	26189317
chr6	26189302	26189316	AT	B_intermediate	-0.453294	0.0451415	1.00032e-23	chr6	26189302	26189317
chr6	26226361	26226407	ATTT	B_intermediate	-0.0619434	0.00942191	4.88493e-11	chr6	26226362	26226407
chr6	26264360	26264371	A	B_intermediate	-0.0897612	0.0297758	0.00257344	chr6	26264361	26264371
chr6	42881467	42881489	AAAT	B_intermediate	0.141177	0.0489687	0.00393892	chr6	42881468	42881489
chr6	42949325	42949337	A	B_intermediate	-0.278147	0.0364636	2.38279e-14	chr6	42949326	42949337
chr6	42958739	42958757	ATTG	B_intermediate	-0.363557	0.145513	0.0124735	chr6	42958740	42958757
chr6	2968464	2968475	A	B_intermediate	-0.0961292	0.0425626	0.0239123	chr6	2968465	2968475
chr6	3000852	3000862	T	B_intermediate	-0.135671	0.0396255	0.000617472	chr6	3000840	3000862
chr6	41176407	41176425	TG	B_intermediate	0.0563678	0.0273794	0.039517	chr6	41176390	41176425
chr6	27486432	27486461	AGGGAG	B_intermediate	0.0729872	0.0363445	0.0446216	chr6	27486433	27486461
chr6	41816702	41816721	ATT	B_intermediate	0.0557345	0.0247836	0.0245226	chr6	41816703	41816726
chr6	36724130	36724146	ATTTT	B_intermediate	0.0454344	0.0191094	0.0174259	chr6	36724135	36724182
chr6	158289379	158289388	T	B_intermediate	0.130831	0.0536853	0.0148098	chr6	158289380	158289394
chr6	158998885	158998912	ACC	B_intermediate	0.104232	0.0467305	0.0257147	chr6	158998886	158998914
chr6	158998885	158998914	ACC	B_intermediate	0.104232	0.0467305	0.0257147	chr6	158998886	158998914
chr6	149572078	149572104	AAAT	B_intermediate	-0.082667	0.0308793	0.00742624	chr6	149572079	149572104
chr6	149572078	149572104	AAAT	B_intermediate	-0.110519	0.0320018	0.000553312	chr6	149572079	149572104
chr6	149693611	149693644	AAAC	B_intermediate	0.0620222	0.0157446	8.17322e-05	chr6	149693612	149693666
chr6	89367928	89367940	T	B_intermediate	0.0891104	0.0375474	0.0176311	chr6	89367929	89367940
chr6	109320378	109320389	T	B_intermediate	-0.0486103	0.0156958	0.0019547	chr6	109320365	109320389
chr6	109405059	109405070	A	B_intermediate	0.101983	0.0322303	0.00155506	chr6	109405060	109405070
chr6	135422619	135422658	ATGT	B_intermediate	-0.625093	0.0213617	3.12321e-188	chr6	135422620	135422673
chr6	109405059	109405070	A	B_intermediate	-0.140564	0.0378142	0.000201413	chr6	109405060	109405070
chr6	139039230	139039240	A	B_intermediate	0.0841949	0.0329623	0.0106409	chr6	139039226	139039240
chr6	36903225	36903246	TG	B_intermediate	-0.149553	0.0749261	0.045934	chr6	36903226	36903246
chr6	10918532	10918552	TTTTC	B_intermediate	-0.090161	0.0363729	0.0131828	chr6	10918534	10918555
chr6	10918533	10918542	T	B_intermediate	-0.0871567	0.0354638	0.0139861	chr6	10918534	10918555
chr6	44089113	44089123	T	B_intermediate	-0.0203353	0.00780957	0.00921704	chr6	44089094	44089128
chr6	44089113	44089123	T	B_intermediate	-0.0203353	0.00780957	0.00921704	chr6	44089094	44089128
chr6	44089113	44089123	T	B_intermediate	-0.0203353	0.00780957	0.00921704	chr6	44089094	44089128
chr6	44089113	44089123	T	B_intermediate	-0.0203353	0.00780957	0.00921704	chr6	44089094	44089128
chr6	24645840	24645888	AC	B_intermediate	0.00961589	0.00258094	0.000194753	chr6	24645841	24645888
chr6	3194533	3194568	AC	B_intermediate	0.050803	0.0129916	9.21252e-05	chr6	3194534	3194568
chr6	30794185	30794213	TTTTTTG	B_intermediate	-0.14835	0.0531513	0.00525297	chr6	30794181	30794212
chr6	30794191	30794212	TTTTTTG	B_intermediate	-0.14834	0.054042	0.0060529	chr6	30794181	30794212
chr6	30918062	30918085	TTTG	B_intermediate	-0.391067	0.129256	0.00248205	chr6	30918058	30918085
chr6	30918069	30918085	TTTG	B_intermediate	-0.101417	0.0335559	0.00250836	chr6	30918058	30918085
chr6	13324133	13324144	T	B_intermediate	-0.131264	0.0380294	0.000557157	chr6	13324113	13324144
chr6	13328502	13328520	TGCCGC	B_intermediate	0.0509375	0.00730923	3.19379e-12	chr6	13328502	13328532
chr6	49420596	49420620	AC	B_intermediate	-0.0548124	0.0181419	0.0025168	chr6	49420597	49420620
chr6	42881467	42881489	AAAT	B_intermediate	-0.0779724	0.0361303	0.030921	chr6	42881468	42881489
chr6	139039230	139039240	A	B_intermediate	-0.0802802	0.031465	0.0107286	chr6	139039226	139039240
chr6	132793122	132793143	AATA	B_intermediate	-0.395277	0.115321	0.000608872	chr6	132793123	132793143
chr6	159698274	159698297	AAAC	B_intermediate	0.138328	0.0378106	0.000253738	chr6	159698275	159698309
chr6	10918533	10918542	T	B_intermediate	0.178057	0.0683749	0.00921094	chr6	10918534	10918555
chr6	70534241	70534281	ATATATGTATATG	B_intermediate	0.100934	0.0287028	0.000437231	chr6	70534243	70534280
chr6	70534242	70534278	ATATGT	B_intermediate	0.0456002	0.0179205	0.0109407	chr6	70534243	70534280
chr6	109405059	109405070	A	B_intermediate	-0.0972532	0.030651	0.00150911	chr6	109405060	109405070
chr6	41816702	41816721	ATT	B_intermediate	0.0493606	0.0162609	0.0024011	chr6	41816703	41816726
chr6	158604335	158604352	TG	B_intermediate	0.0905378	0.0254561	0.000375651	chr6	158604336	158604352
chr6	57081128	57081147	AAAAT	B_intermediate	-0.0843747	0.0399717	0.0347842	chr6	57081129	57081147
chr6	32796833	32796847	AG	B_intermediate	0.0351031	0.0174572	0.0443453	chr6	32796834	32796847
chr6	32858891	32858902	A	B_intermediate	-0.14545	0.054155	0.00723545	chr6	32858872	32858902
chr6	95586993	95587005	AT	B_intermediate	-0.0671272	0.0239638	0.0050914	chr6	95586994	95587006
chr6	95587005	95587017	TG	B_intermediate	-0.0918147	0.0387212	0.0177317	chr6	95586994	95587006
chr6	111231550	111231561	A	B_intermediate	-0.139569	0.0472441	0.00313478	chr6	111231551	111231561
chr6	149572078	149572104	AAAT	B_intermediate	0.149886	0.0316805	2.23231e-06	chr6	149572079	149572104
chr6	32599654	32599674	AAC	B_intermediate	1.49651	0.0951602	1.00007e-55	chr6	32599649	32599674
chr6	32667370	32667382	A	B_intermediate	0.165536	0.00626483	7.43128e-154	chr6	32667371	32667382
chr6	44089113	44089123	T	B_intermediate	-0.0249706	0.00796504	0.0017184	chr6	44089094	44089128
chr6	44089113	44089123	T	B_intermediate	-0.0249706	0.00796504	0.0017184	chr6	44089094	44089128
chr6	44089113	44089123	T	B_intermediate	-0.0249706	0.00796504	0.0017184	chr6	44089094	44089128
chr6	44089113	44089123	T	B_intermediate	-0.0249706	0.00796504	0.0017184	chr6	44089094	44089128
chr6	26646032	26646076	AAAT	B_intermediate	-0.0150199	0.00637089	0.0183942	chr6	26646033	26646076
chr6	26408244	26408259	AT	B_intermediate	-0.453153	0.0540826	5.34235e-17	chr6	26408245	26408259
chr6	26461793	26461815	AATA	B_intermediate	0.0553876	0.0232793	0.017347	chr6	26461781	26461815
chr6	26076218	26076230	A	B_intermediate	-0.070517	0.0312209	0.0239054	chr6	26076219	26076230
chr6	116521507	116521531	AG	B_intermediate	0.148348	0.01191	1.30188e-35	chr6	116521508	116521538
chr6	143430570	143430581	T	B_intermediate	-0.081761	0.0173979	2.6083e-06	chr6	143430571	143430581
chr6	32599654	32599674	AAC	B_intermediate	-0.483286	0.103498	3.01911e-06	chr6	32599649	32599674
chr6	32667370	32667382	A	B_intermediate	0.0329907	0.00750503	1.10362e-05	chr6	32667371	32667382
chr6	30794180	30794191	T	B_intermediate	-0.0349275	0.0173544	0.0441564	chr6	30794181	30794212
chr6	30794180	30794185	T	B_intermediate	-0.0356354	0.0171627	0.0378639	chr6	30794181	30794212
chr6	32599654	32599674	AAC	B_intermediate	0.478494	0.10149	2.42107e-06	chr6	32599649	32599674
chr6	32667370	32667382	A	B_intermediate	0.0570412	0.00727859	4.61992e-15	chr6	32667371	32667382
chr6	32440430	32440441	A	B_intermediate	0.631638	0.0171244	7.93971e-298	chr6	32440431	32440441
chr6	32599654	32599674	AAC	B_intermediate	1.76752	0.18146	2.02488e-22	chr6	32599649	32599674
chr6	4081302	4081317	ATTT	B_intermediate	0.0792659	0.0290326	0.00632877	chr6	4081282	4081319
chr6	4081317	4081321	T	B_intermediate	0.032827	0.0119998	0.00622628	chr6	4081282	4081319
chr6	89323380	89323400	AAAAC	B_intermediate	0.178377	0.0531795	0.000795798	chr6	89323375	89323400
chr6	89367928	89367940	T	B_intermediate	-0.0839557	0.0361904	0.02035	chr6	89367929	89367940
chr6	33302646	33302654	T	B_intermediate	-0.0300449	0.0117219	0.010373	chr6	33302641	33302656
chr6	33337979	33337988	A	B_intermediate	0.0568113	0.0240562	0.0181956	chr6	33337954	33337995
chr6	32889412	32889431	AC	B_intermediate	-0.0118699	0.00428906	0.00564926	chr6	32889413	32889431
chr6	32796833	32796847	AG	B_intermediate	-0.0393528	0.0154845	0.0110401	chr6	32796834	32796847
chr6	32796833	32796847	AG	B_intermediate	0.0721927	0.017963	5.8453e-05	chr6	32796834	32796847
chr6	32440430	32440441	A	B_intermediate	-0.200949	0.0256143	4.32319e-15	chr6	32440431	32440441
chr6	31868796	31868833	AAAC	B_intermediate	0.0278164	0.0139147	0.0456012	chr6	31868797	31868833
chr6	31894809	31894829	ATT	B_intermediate	-0.0635065	0.0309874	0.04042	chr6	31894810	31894829
chr6	31850810	31850834	TTG	B_intermediate	0.132567	0.0448686	0.00313105	chr6	31850801	31850834
chr6	31868796	31868833	AAAC	B_intermediate	-0.0561379	0.0190964	0.00328523	chr6	31868797	31868833
chr6	31935462	31935488	ATT	B_intermediate	-0.101118	0.0433844	0.0197667	chr6	31935457	31935488
chr6	31609657	31609685	TG	B_intermediate	0.0129361	0.00650044	0.0465874	chr6	31609643	31609685
chr6	31685794	31685814	AACAA	B_intermediate	0.0762746	0.0376583	0.0428224	chr6	31685795	31685816
chr6	31609657	31609685	TG	B_intermediate	0.0291161	0.00651153	7.76842e-06	chr6	31609643	31609685
chr6	31524171	31524182	A	B_intermediate	-0.128515	0.035555	0.000300881	chr6	31524164	31524182
chr6	31437483	31437494	T	B_intermediate	0.0396841	0.0196915	0.0438748	chr6	31437484	31437494
chr6	31445592	31445601	A	B_intermediate	0.0927442	0.0315829	0.00331906	chr6	31445593	31445607
chr6	31184962	31184973	T	B_intermediate	-0.132658	0.0408891	0.00117729	chr6	31184963	31184973
chr6	31194096	31194119	AAAT	B_intermediate	0.146882	0.0639935	0.0217184	chr6	31194097	31194119
chr6	29687544	29687559	TTG	B_intermediate	0.0759469	0.0357133	0.0334559	chr6	29687545	29687559
chr6	29687545	29687557	TTG	B_intermediate	0.0759469	0.0357133	0.0334559	chr6	29687545	29687559
chr6	29687557	29687566	T	B_intermediate	-0.0328262	0.00917625	0.000347166	chr6	29687545	29687559
chr6	29733190	29733214	AAACAA	B_intermediate	-0.420253	0.08105	2.15898e-07	chr6	29733191	29733215
chr6	29823494	29823522	AAATT	B_intermediate	0.0835227	0.0174518	1.70226e-06	chr6	29823495	29823522
chr6	29842007	29842019	TG	B_intermediate	-0.380479	0.0326759	2.46188e-31	chr6	29842008	29842020
chr6	29842008	29842020	TG	B_intermediate	-0.551676	0.0392586	7.45148e-45	chr6	29842008	29842020
chr6	31685794	31685814	AACAA	B_intermediate	-0.19433	0.0359064	6.22759e-08	chr6	31685795	31685816
chr6	29687544	29687559	TTG	B_intermediate	0.33391	0.0458642	3.32849e-13	chr6	29687545	29687559
chr6	29687545	29687557	TTG	B_intermediate	0.33391	0.0458642	3.32849e-13	chr6	29687545	29687559
chr6	29687557	29687566	T	B_intermediate	-0.0859758	0.0105265	3.14781e-16	chr6	29687545	29687559
chr6	29733190	29733214	AAACAA	B_intermediate	-0.168368	0.0320229	1.45821e-07	chr6	29733191	29733215
chr6	33102871	33102882	A	B_intermediate	-0.0416737	0.0177327	0.0187682	chr6	33102866	33102882
chr6	32440430	32440441	A	B_intermediate	-0.23903	0.0369938	1.03769e-10	chr6	32440431	32440441
chr6	33337979	33337988	A	B_intermediate	-0.0496874	0.0249999	0.0468663	chr6	33337954	33337995
chr6	169767756	169767781	AC	B_intermediate	0.0285466	0.0144413	0.048072	chr6	169767747	169767781
chr6	73532730	73532753	TTG	B_intermediate	0.0520722	0.01774	0.00333227	chr6	73532731	73532753
chr6	135422619	135422658	ATGT	B_intermediate	-0.178313	0.0424536	2.66693e-05	chr6	135422620	135422673
chr6	42949325	42949337	A	B_intermediate	0.0863873	0.0276924	0.00181139	chr6	42949326	42949337
chr6	33102871	33102882	A	B_intermediate	0.0581972	0.0177663	0.00105395	chr6	33102866	33102882
chr6	33337979	33337988	A	B_intermediate	-0.0488532	0.0219846	0.026273	chr6	33337954	33337995
chr6	46161162	46161194	TG	B_intermediate	-0.108432	0.032599	0.000880321	chr6	46161163	46161194
chr6	33337979	33337988	A	B_intermediate	0.0645535	0.024651	0.00882648	chr6	33337954	33337995
chr6	32667370	32667382	A	B_intermediate	-0.17851	0.0116065	2.22313e-53	chr6	32667371	32667382
chr6	32796833	32796847	AG	B_intermediate	0.101295	0.0183088	3.15538e-08	chr6	32796834	32796847
chr6	32858891	32858902	A	B_intermediate	-0.107165	0.0325149	0.00098114	chr6	32858872	32858902
chr6	31437483	31437494	T	B_intermediate	-0.0891215	0.0180655	8.08797e-07	chr6	31437484	31437494
chr6	31445592	31445601	A	B_intermediate	-0.241991	0.0290497	8.0688e-17	chr6	31445593	31445607
chr6	32667370	32667382	A	B_intermediate	-0.175874	0.0199957	1.42267e-18	chr6	32667371	32667382
chr6	32796833	32796847	AG	B_intermediate	0.0713791	0.0250719	0.00441371	chr6	32796834	32796847
chr6	31685794	31685814	AACAA	B_intermediate	-0.119568	0.0381918	0.00174368	chr6	31685795	31685816
chr6	32796833	32796847	AG	B_intermediate	0.0819977	0.0148944	3.68612e-08	chr6	32796834	32796847
chr6	32858891	32858902	A	B_intermediate	-0.224913	0.0258917	3.73149e-18	chr6	32858872	32858902
chr6	32796833	32796847	AG	B_intermediate	0.0547298	0.0173711	0.00162925	chr6	32796834	32796847
chr6	109405059	109405070	A	B_intermediate	0.148505	0.0557247	0.00769951	chr6	109405060	109405070
chr6	27915299	27915313	AT	B_intermediate	0.0174388	0.00547204	0.00143808	chr6	27915300	27915313
chr6	30163541	30163564	TC	B_intermediate	-0.0226342	0.00840933	0.007112	chr6	30163542	30163571
chr6	30163541	30163564	TC	B_intermediate	-0.0226342	0.00840933	0.007112	chr6	30163542	30163579
chr6	31437483	31437494	T	B_intermediate	0.116293	0.0198502	4.66951e-09	chr6	31437484	31437494
chr6	31445592	31445601	A	B_intermediate	0.115733	0.0323122	0.000341336	chr6	31445593	31445607
chr6	111231550	111231561	A	B_intermediate	0.106472	0.0515535	0.0388973	chr6	111231551	111231561
chr6	13328502	13328520	TGCCGC	B_intermediate	0.0199482	0.00740594	0.00706969	chr6	13328502	13328532
chr6	26076218	26076230	A	B_intermediate	0.0974681	0.0324229	0.00264581	chr6	26076219	26076230
chr6	31184962	31184973	T	B_intermediate	-0.440125	0.0247766	1.34975e-70	chr6	31184963	31184973
chr6	31188393	31188405	T	B_intermediate	-0.355532	0.0394653	2.08468e-19	chr6	31188394	31188405
chr6	31194096	31194119	AAAT	B_intermediate	0.691883	0.0993855	3.36399e-12	chr6	31194097	31194119
chr6	99526203	99526214	A	B_intermediate	-0.0807575	0.0208247	0.00010533	chr6	99526204	99526228
chr6	138791246	138791257	T	B_intermediate	0.0679637	0.0303024	0.0249063	chr6	138791247	138791263
chr6	149572078	149572104	AAAT	B_intermediate	-0.243596	0.0361959	1.69753e-11	chr6	149572079	149572104
chr6	29842007	29842019	TG	B_intermediate	-0.194247	0.0374795	2.18618e-07	chr6	29842008	29842020
chr6	29842008	29842020	TG	B_intermediate	-0.266359	0.0641193	3.26542e-05	chr6	29842008	29842020
chr6	32858891	32858902	A	B_intermediate	-0.0957935	0.031024	0.00201697	chr6	32858872	32858902
chr6	29733190	29733214	AAACAA	B_intermediate	-0.118961	0.0328762	0.000296361	chr6	29733191	29733215
chr6	29842007	29842019	TG	B_intermediate	0.156508	0.037747	3.3799e-05	chr6	29842008	29842020
chr6	29842019	29842030	AT	B_intermediate	-0.822589	0.119019	4.79956e-12	chr6	29842008	29842020
chr6	29823494	29823522	AAATT	B_intermediate	-0.0606518	0.0227486	0.00767194	chr6	29823495	29823522
chr6	29842007	29842019	TG	B_intermediate	0.279537	0.0371426	5.22978e-14	chr6	29842008	29842020
chr6	29842008	29842020	TG	B_intermediate	0.559569	0.0442015	9.91276e-37	chr6	29842008	29842020
chr6	29842019	29842030	AT	B_intermediate	0.425165	0.103726	4.15051e-05	chr6	29842008	29842020
chr6	29984670	29984682	A	B_intermediate	-0.283123	0.111373	0.0110184	chr6	29984671	29984682
chr6	32599654	32599674	AAC	B_intermediate	-2.08066	0.211602	8.12155e-23	chr6	32599649	32599674
chr6	30163541	30163564	TC	B_intermediate	-0.0271657	0.00362049	6.22285e-14	chr6	30163542	30163571
chr6	30163541	30163564	TC	B_intermediate	-0.0271657	0.00362049	6.22285e-14	chr6	30163542	30163579
chr6	33102871	33102882	A	B_intermediate	0.0827116	0.0365783	0.0237456	chr6	33102866	33102882
chr7	26824097	26824121	AATCAATCAATG	B_intermediate	-0.150299	0.0275065	4.65183e-08	chr7	26824099	26824121
chr7	26824098	26824118	AATC	B_intermediate	-0.0500997	0.00916883	4.65183e-08	chr7	26824099	26824121
chr7	27072453	27072465	A	B_intermediate	-0.17146	0.0301904	1.35263e-08	chr7	27072454	27072465
chr7	102390142	102390150	A	B_intermediate	-0.0215074	0.00889732	0.0156366	chr7	102390106	102390150
chr7	102466410	102466429	ATTT	B_intermediate	-0.485496	0.204267	0.0174647	chr7	102466411	102466429
chr7	38743077	38743086	A	B_intermediate	0.148663	0.0541533	0.00604678	chr7	38743072	38743086
chr7	44346162	44346174	AT	B_intermediate	-0.141714	0.0408404	0.000520551	chr7	44346152	44346174
chr7	44346163	44346173	AT	B_intermediate	-0.142862	0.0409353	0.000483108	chr7	44346152	44346174
chr7	151030510	151030525	AAAT	B_intermediate	-0.0317791	0.0109623	0.00374414	chr7	151030511	151030525
chr7	100458195	100458239	TG	B_intermediate	0.0223316	0.00454072	8.74031e-07	chr7	100458196	100458239
chr7	100480831	100480842	T	B_intermediate	-0.211834	0.041412	3.13264e-07	chr7	100480832	100480842
chr7	100503507	100503521	A	B_intermediate	0.177634	0.0423618	2.74966e-05	chr7	100503508	100503521
chr7	100458195	100458239	TG	B_intermediate	-0.0170167	0.00450402	0.000158023	chr7	100458196	100458239
chr7	100480831	100480842	T	B_intermediate	0.196654	0.0410076	1.62233e-06	chr7	100480832	100480842
chr7	6013956	6013967	A	B_intermediate	0.185392	0.0315749	4.31843e-09	chr7	6013957	6013967
chr7	30015443	30015459	AT	B_intermediate	-0.134756	0.0435301	0.00196356	chr7	30015444	30015460
chr7	30015443	30015460	AT	B_intermediate	-0.103098	0.0387733	0.00783735	chr7	30015444	30015460
chr7	30112714	30112726	A	B_intermediate	0.138918	0.0434001	0.00137012	chr7	30112715	30112726
chr7	56072722	56072754	AAAT	B_intermediate	0.316405	0.0365082	4.44883e-18	chr7	56072723	56072763
chr7	56072739	56072747	AAAC	B_intermediate	0.316405	0.0365082	4.44883e-18	chr7	56072723	56072763
chr7	76379391	76379403	T	B_intermediate	-0.0658131	0.0301077	0.0288215	chr7	76379392	76379403
chr7	2233979	2233990	A	B_intermediate	-0.0690591	0.0276586	0.0125306	chr7	2233980	2233990
chr7	100614763	100614774	A	B_intermediate	-0.104381	0.0416096	0.0121213	chr7	100614764	100614774
chr7	100503507	100503521	A	B_intermediate	-0.0835772	0.0390155	0.0321813	chr7	100503508	100503521
chr7	7186143	7186167	TCTT	B_intermediate	-0.13134	0.0295649	8.89513e-06	chr7	7186144	7186167
chr7	43669771	43669783	A	B_intermediate	0.0920041	0.0352025	0.00896036	chr7	43669761	43669783
chr7	43695456	43695469	TC	B_intermediate	-0.0720725	0.0201807	0.000355147	chr7	43695451	43695469
chr7	44097420	44097438	AACCCT	B_intermediate	0.119623	0.0398751	0.00270026	chr7	44097405	44097438
chr7	100458195	100458239	TG	B_intermediate	-0.0268394	0.00481113	2.4245e-08	chr7	100458196	100458239
chr7	44738396	44738407	T	B_intermediate	0.103347	0.0485517	0.0332877	chr7	44738397	44738407
chr7	44738397	44738407	T	B_intermediate	0.0976065	0.0459818	0.0337774	chr7	44738397	44738407
chr7	35684521	35684538	AT	B_intermediate	0.260992	0.0527614	7.55036e-07	chr7	35684522	35684543
chr7	66025682	66025705	AATA	B_intermediate	-0.182524	0.0647521	0.00482025	chr7	66025683	66025705
chr7	150315830	150315842	T	B_intermediate	-0.267916	0.0356353	5.54987e-14	chr7	150315831	150315842
chr7	150317050	150317064	TCCT	B_intermediate	0.154727	0.0216588	9.0774e-13	chr7	150317051	150317087
chr7	150317072	150317087	ATTT	B_intermediate	0.281325	0.0361002	6.54906e-15	chr7	150317051	150317087
chr7	92083702	92083714	A	B_intermediate	0.0444847	0.0160856	0.00568361	chr7	92083703	92083714
chr7	75552864	75552877	T	B_intermediate	0.120459	0.0413812	0.00360332	chr7	75552865	75552877
chr7	75622276	75622287	A	B_intermediate	-0.195049	0.0340468	1.01114e-08	chr7	75622277	75622287
chr7	128937860	128937877	CGGGG	B_intermediate	-0.026178	0.0132855	0.0487898	chr7	128937861	128937877
chr7	102390105	102390112	A	B_intermediate	0.0495891	0.0184003	0.00703861	chr7	102390106	102390150
chr7	102390112	102390131	AAAAG	B_intermediate	0.119976	0.0568983	0.0349783	chr7	102390106	102390150
chr7	102390116	102390131	AAAAG	B_intermediate	0.120004	0.0482829	0.0129396	chr7	102390106	102390150
chr7	102390142	102390150	A	B_intermediate	0.0249164	0.00801584	0.00188108	chr7	102390106	102390150
chr7	56097618	56097638	A	B_intermediate	0.0863544	0.0333841	0.00969021	chr7	56097619	56097638
chr7	134051999	134052008	A	B_intermediate	-0.0619422	0.031465	0.0489985	chr7	134051989	134052008
chr7	77771826	77771835	T	B_intermediate	-0.10771	0.0298336	0.000305768	chr7	77771827	77771844
chr7	30015443	30015459	AT	B_intermediate	0.276446	0.045214	9.70583e-10	chr7	30015444	30015460
chr7	6380378	6380397	TG	B_intermediate	-0.409954	0.0631091	8.25041e-11	chr7	6380379	6380397
chr7	6438863	6438887	ATG	B_intermediate	-0.24432	0.0647597	0.000161481	chr7	6438864	6438887
chr7	6481969	6482021	ATTT	B_intermediate	0.0325283	0.0108917	0.00282162	chr7	6481970	6482021
chr7	6438863	6438887	ATG	B_intermediate	0.0894377	0.0371639	0.0161031	chr7	6438864	6438887
chr7	6481969	6482021	ATTT	B_intermediate	0.0609626	0.0109926	2.92601e-08	chr7	6481970	6482021
chr7	45051383	45051415	ATTT	B_intermediate	0.06169	0.0120826	3.29611e-07	chr7	45051384	45051415
chr7	45092095	45092107	A	B_intermediate	0.140016	0.0262995	1.01571e-07	chr7	45092096	45092107
chr7	2812636	2812697	ACATC	B_intermediate	-0.0162876	0.0047477	0.000602182	chr7	2812637	2812697
chr7	1034392	1034403	T	B_intermediate	-0.126274	0.0240833	1.57794e-07	chr7	1034393	1034403
chr7	76649745	76649755	T	B_intermediate	-0.0916139	0.0412638	0.0264052	chr7	76649739	76649755
chr7	99905050	99905062	A	B_intermediate	0.232303	0.0314663	1.55223e-13	chr7	99905030	99905062
chr7	99905056	99905062	A	B_intermediate	0.183204	0.0462373	7.42471e-05	chr7	99905030	99905062
chr7	66598828	66598861	TGC	B_intermediate	0.013505	0.00505965	0.00760425	chr7	66598829	66598861
chr7	134051999	134052008	A	B_intermediate	-0.208232	0.0409959	3.78737e-07	chr7	134051989	134052008
chr7	149117250	149117262	A	B_intermediate	0.0574052	0.0285116	0.0440724	chr7	149117251	149117262
chr7	140269528	140269539	T	B_intermediate	0.0775107	0.0325947	0.0174061	chr7	140269529	140269539
chr7	94934794	94934809	TG	B_intermediate	0.218316	0.0667183	0.0010671	chr7	94934795	94934809
chr7	47987539	47987550	T	B_intermediate	-0.118925	0.0335437	0.000392052	chr7	47987540	47987550
chr7	48036931	48036943	T	B_intermediate	-0.0950041	0.0303414	0.00174111	chr7	48036932	48036943
chr7	102390105	102390116	A	B_intermediate	0.0975635	0.0392309	0.0128859	chr7	102390106	102390150
chr7	102390116	102390131	AAAAG	B_intermediate	0.163078	0.0797786	0.0409408	chr7	102390106	102390150
chr7	102473116	102473125	G	B_intermediate	-0.0818241	0.0320316	0.0106345	chr7	102473111	102473125
chr7	102390112	102390131	AAAAG	B_intermediate	0.306388	0.0583947	1.54725e-07	chr7	102390106	102390150
chr7	102390116	102390131	AAAAG	B_intermediate	0.24987	0.0496389	4.80969e-07	chr7	102390106	102390150
chr7	102390142	102390150	A	B_intermediate	0.0407622	0.00824943	7.76371e-07	chr7	102390106	102390150
chr7	102466410	102466429	ATTT	B_intermediate	0.355224	0.134639	0.00833108	chr7	102466411	102466429
chr7	102466410	102466429	ATTT	B_intermediate	1.16443	0.134048	3.73182e-18	chr7	102466411	102466429
chr7	102473116	102473125	G	B_intermediate	0.241985	0.0346671	2.9468e-12	chr7	102473111	102473125
chr7	6438863	6438887	ATG	B_intermediate	-0.0960586	0.0411057	0.019446	chr7	6438864	6438887
chr7	6481969	6482021	ATTT	B_intermediate	-0.0247364	0.0113378	0.0291267	chr7	6481970	6482021
chr7	107531045	107531056	T	B_intermediate	-0.43899	0.0327747	6.53824e-41	chr7	107531046	107531056
chr7	21926702	21926713	A	B_intermediate	-0.103891	0.0356822	0.00359623	chr7	21926703	21926713
chr7	135722264	135722276	AAAC	B_intermediate	-0.0842211	0.0345743	0.0148528	chr7	135722253	135722276
chr7	1034392	1034403	T	B_intermediate	-0.0563679	0.0242187	0.0199412	chr7	1034393	1034403
chr7	1501284	1501293	A	B_intermediate	-0.0408784	0.0153258	0.00764656	chr7	1501291	1501329
chr7	1501290	1501312	AAAT	B_intermediate	0.138983	0.0554361	0.0121734	chr7	1501291	1501329
chr7	1501293	1501309	AAAT	B_intermediate	0.0944001	0.0324784	0.00365433	chr7	1501291	1501329
chr7	76421893	76421907	TTG	B_intermediate	0.157353	0.0777182	0.0429019	chr7	76421894	76421912
chr7	75552864	75552877	T	B_intermediate	0.171301	0.0400543	1.89677e-05	chr7	75552865	75552877
chr7	149185524	149185535	A	B_intermediate	0.0784843	0.0328892	0.0170175	chr7	149185525	149185535
chr7	149872009	149872020	T	B_intermediate	0.1431	0.0326878	1.19903e-05	chr7	149872010	149872020
chr7	2812636	2812697	ACATC	B_intermediate	-0.0184593	0.00593071	0.00185511	chr7	2812637	2812697
chr7	100147621	100147656	TG	B_intermediate	-0.0410648	0.00666272	7.12087e-10	chr7	100147615	100147656
chr7	100152404	100152421	AAAC	B_intermediate	-0.15348	0.0297283	2.43344e-07	chr7	100152401	100152421
chr7	76379391	76379403	T	B_intermediate	-0.24614	0.091444	0.00710889	chr7	76379392	76379403
chr7	64652614	64652626	A	B_intermediate	0.411046	0.0530924	9.77961e-15	chr7	64652615	64652626
chr7	30569340	30569370	TG	B_intermediate	0.0173188	0.00805612	0.0315737	chr7	30569341	30569370
chr7	144933344	144933356	T	B_intermediate	0.324787	0.0304645	1.54648e-26	chr7	144933345	144933356
chr7	22843043	22843054	A	B_intermediate	-0.176995	0.0284289	4.78895e-10	chr7	22843044	22843054
chr7	66025682	66025705	AATA	B_intermediate	-0.150463	0.0496091	0.00242157	chr7	66025683	66025705
chr7	99535987	99536007	AAAT	B_intermediate	0.132458	0.0544304	0.0149527	chr7	99535988	99536014
chr7	149117250	149117262	A	B_intermediate	0.0930345	0.027871	0.000843706	chr7	149117251	149117262
chr7	149127389	149127401	A	B_intermediate	-0.1497	0.0406301	0.000229184	chr7	149127390	149127401
chr7	149185524	149185535	A	B_intermediate	0.136514	0.031505	1.47034e-05	chr7	149185525	149185535
chr7	143247515	143247528	AAGA	B_intermediate	0.113	0.0510871	0.0269731	chr7	143247516	143247609
chr7	143247574	143247601	AAAG	B_intermediate	0.0250588	0.0110753	0.0236618	chr7	143247516	143247609
chr7	143247577	143247601	AAAG	B_intermediate	0.034923	0.0135906	0.0101804	chr7	143247516	143247609
chr7	149127389	149127401	A	B_intermediate	-0.133702	0.0466898	0.00418809	chr7	149127390	149127401
chr7	149185524	149185535	A	B_intermediate	0.0738453	0.0328504	0.024581	chr7	149185525	149185535
chr7	102473116	102473125	G	B_intermediate	0.141881	0.0350196	5.0899e-05	chr7	102473111	102473125
chr7	100152404	100152421	AAAC	B_intermediate	-0.0887021	0.0310815	0.00431918	chr7	100152401	100152421
chr7	77771826	77771835	T	B_intermediate	-0.0969125	0.0313983	0.00202492	chr7	77771827	77771844
chr7	16260724	16260735	A	B_intermediate	0.0828955	0.0379266	0.0288388	chr7	16260725	16260735
chr7	16569704	16569725	AAGGG	B_intermediate	0.142646	0.0408012	0.000472085	chr7	16569705	16569725
chr7	22843043	22843054	A	B_intermediate	0.110051	0.0325665	0.00072675	chr7	22843044	22843054
chr7	141779542	141779554	T	B_intermediate	-0.155465	0.0156217	2.47525e-23	chr7	141779543	141779554
chr7	1174611	1174622	T	B_intermediate	-0.138516	0.0471661	0.00331651	chr7	1174612	1174622
chr7	27072453	27072465	A	B_intermediate	0.0689536	0.0338321	0.0415387	chr7	27072454	27072465
chr7	64337194	64337212	TGTGTGTGT	B_intermediate	0.355805	0.0322457	2.61367e-28	chr7	64337190	64337240
chr7	64337211	64337227	TGTTT	B_intermediate	0.230779	0.0276248	6.59621e-17	chr7	64337190	64337240
chr7	150315830	150315842	T	B_intermediate	-0.0963567	0.0356394	0.00685819	chr7	150315831	150315842
chr7	150317050	150317064	TCCT	B_intermediate	0.0677877	0.021646	0.00173831	chr7	150317051	150317087
chr7	150317072	150317087	ATTT	B_intermediate	0.109636	0.0361253	0.00240627	chr7	150317051	150317087
chr7	66025682	66025705	AATA	B_intermediate	0.113061	0.0477985	0.0180124	chr7	66025683	66025705
chr7	99441690	99441700	T	B_intermediate	-0.146117	0.0504485	0.00377517	chr7	99441691	99441710
chr7	99535987	99536007	AAAT	B_intermediate	0.137726	0.0500183	0.0058961	chr7	99535988	99536014
chr7	144096458	144096481	AAAT	B_intermediate	-0.210395	0.0441746	1.9093e-06	chr7	144096459	144096481
chr7	144096460	144096480	ATAA	B_intermediate	-0.210053	0.0438292	1.64695e-06	chr7	144096459	144096481
chr7	102390105	102390116	A	B_intermediate	0.114012	0.0429384	0.00792527	chr7	102390106	102390150
chr7	45051383	45051415	ATTT	B_intermediate	-0.0239298	0.0114474	0.0365808	chr7	45051384	45051415
chr7	75552864	75552877	T	B_intermediate	0.105791	0.0395651	0.00749887	chr7	75552865	75552877
chr7	66598828	66598861	TGC	B_intermediate	-0.0145997	0.00536535	0.00650634	chr7	66598829	66598861
chr7	100480831	100480842	T	B_intermediate	-0.0928297	0.0417181	0.0260702	chr7	100480832	100480842
chr7	102390112	102390131	AAAAG	B_intermediate	-0.314724	0.0833227	0.000158617	chr7	102390106	102390150
chr7	102390116	102390131	AAAAG	B_intermediate	-0.193805	0.0510425	0.0001465	chr7	102390106	102390150
chr7	102390142	102390150	A	B_intermediate	-0.0385481	0.00846925	5.32563e-06	chr7	102390106	102390150
chr7	102466410	102466429	ATTT	B_intermediate	-0.361421	0.138121	0.00887854	chr7	102466411	102466429
chr7	76649745	76649755	T	B_intermediate	-0.112928	0.0372311	0.00242003	chr7	76649739	76649755
chr7	77180275	77180295	AC	B_intermediate	-0.223142	0.0419523	1.04367e-07	chr7	77180270	77180295
chr7	100147621	100147656	TG	B_intermediate	0.0351328	0.0131361	0.00748354	chr7	100147615	100147656
chr7	66598828	66598861	TGC	B_intermediate	0.0241719	0.00550599	1.13291e-05	chr7	66598829	66598861
chr8	143490907	143490927	AAAT	B_intermediate	0.0979089	0.0381018	0.0101797	chr8	143490908	143490928
chr8	41582674	41582695	TG	B_intermediate	-0.0558491	0.0102206	4.64547e-08	chr8	41582663	41582700
chr8	41582674	41582694	TG	B_intermediate	-0.0874219	0.0157553	2.87734e-08	chr8	41582663	41582700
chr8	41623027	41623040	AC	B_intermediate	0.39384	0.0618539	1.9244e-10	chr8	41623028	41623040
chr8	2137564	2137582	TG	B_intermediate	0.0867442	0.0315135	0.00591236	chr8	2137565	2137582
chr8	16543280	16543291	T	B_intermediate	0.114406	0.0391583	0.00348219	chr8	16543281	16543291
chr8	70692588	70692595	T	B_intermediate	-0.12024	0.0570821	0.0351666	chr8	70692571	70692590
chr8	144428792	144428807	T	B_intermediate	0.0741816	0.0299434	0.0132346	chr8	144428788	144428807
chr8	18070155	18070166	T	B_intermediate	0.136324	0.0307764	9.44589e-06	chr8	18070156	18070166
chr8	11856855	11856867	A	B_intermediate	-0.176126	0.0410351	1.77004e-05	chr8	11856856	11856867
chr8	86464920	86464932	TG	B_intermediate	0.108453	0.0362136	0.00274614	chr8	86464921	86464932
chr8	86464920	86464932	TG	B_intermediate	0.108453	0.0362136	0.00274614	chr8	86464921	86464932
chr8	86464920	86464932	TG	B_intermediate	0.108453	0.0362136	0.00274614	chr8	86464921	86464932
chr8	86464920	86464932	TG	B_intermediate	0.108453	0.0362136	0.00274614	chr8	86464921	86464932
chr8	98299273	98299308	AAAC	B_intermediate	0.349307	0.0231852	2.71299e-51	chr8	98299274	98299312
chr8	60585282	60585330	TTTTG	B_intermediate	-0.0269778	0.010621	0.0110838	chr8	60585283	60585330
chr8	78645918	78645943	ACTGCC	B_intermediate	-0.729914	0.0365564	1.07166e-88	chr8	78645919	78645943
chr8	78645918	78645943	ACTGCC	B_intermediate	-0.100368	0.0268886	0.000189422	chr8	78645919	78645943
chr8	100296588	100296600	AT	B_intermediate	-0.260152	0.114657	0.0232706	chr8	100296589	100296600
chr8	81907340	81907358	AT	B_intermediate	0.101768	0.0156171	7.19992e-11	chr8	81907341	81907358
chr8	143490907	143490927	AAAT	B_intermediate	0.143586	0.0358023	6.05825e-05	chr8	143490908	143490928
chr8	143548047	143548064	AAT	B_intermediate	-0.0474928	0.0152899	0.00189539	chr8	143548048	143548064
chr8	30115356	30115367	A	B_intermediate	0.195248	0.0702262	0.00543135	chr8	30115357	30115367
chr8	30883369	30883379	T	B_intermediate	0.261472	0.0548863	1.899e-06	chr8	30883365	30883379
chr8	689113	689129	T	B_intermediate	-0.169309	0.0315467	8.00818e-08	chr8	689114	689129
chr8	18070155	18070166	T	B_intermediate	-0.190151	0.0295377	1.21395e-10	chr8	18070156	18070166
chr8	29406013	29406039	TG	B_intermediate	0.117514	0.0259151	5.77205e-06	chr8	29406014	29406039
chr8	27371545	27371562	AT	B_intermediate	-0.0604471	0.0145918	3.43459e-05	chr8	27371546	27371562
chr8	27490699	27490754	AC	B_intermediate	-0.0355577	0.00807427	1.06354e-05	chr8	27490700	27490754
chr8	27490699	27490755	AC	B_intermediate	-0.0709794	0.0194594	0.000264737	chr8	27490700	27490754
chr8	86508712	86508724	CGCC	B_intermediate	-0.0378444	0.0175398	0.0309565	chr8	86508719	86508765
chr8	81703416	81703438	ATTT	B_intermediate	-0.27765	0.0910079	0.00228207	chr8	81703417	81703438
chr8	85135765	85135776	T	B_intermediate	-0.0884088	0.0346557	0.0107396	chr8	85135766	85135776
chr8	85199543	85199565	TGG	B_intermediate	-0.0253667	0.0116189	0.0290187	chr8	85199544	85199565
chr8	23383322	23383336	TG	B_intermediate	-0.17045	0.0462477	0.000228179	chr8	23383323	23383336
chr8	28084319	28084332	A	B_intermediate	-0.0501749	0.0231538	0.030233	chr8	28084320	28084332
chr8	11421386	11421425	ATCC	B_intermediate	-0.0736978	0.00909009	5.16767e-16	chr8	11421365	11421425
chr8	55815918	55815949	ATTT	B_intermediate	0.0691323	0.0244186	0.00463842	chr8	55815919	55815964
chr8	8967654	8967667	T	B_intermediate	-0.290587	0.0453809	1.52062e-10	chr8	8967647	8967672
chr8	19683807	19683818	T	B_intermediate	-0.183626	0.0396957	3.73054e-06	chr8	19683808	19683818
chr8	124537947	124537958	A	B_intermediate	0.0747871	0.0368235	0.0422591	chr8	124537948	124537958
chr8	144759188	144759204	ACA	B_intermediate	-0.0748112	0.0380388	0.049217	chr8	144759182	144759204
chr8	143559981	143560001	AGGGC	B_intermediate	-0.194278	0.0280396	4.24678e-12	chr8	143559982	143560001
chr8	143646546	143646569	TG	B_intermediate	-0.0820163	0.0117731	3.25107e-12	chr8	143646539	143646569
chr8	11326469	11326495	TTG	B_intermediate	0.0669631	0.0193332	0.000532944	chr8	11326470	11326495
chr8	11380081	11380085	A	B_intermediate	0.0783315	0.0080991	3.98017e-22	chr8	11380059	11380089
chr8	11421386	11421425	ATCC	B_intermediate	0.10588	0.00995257	1.97376e-26	chr8	11421365	11421425
chr8	17202721	17202735	AT	B_intermediate	-0.0257341	0.0116246	0.0268448	chr8	17202722	17202783
chr8	17202722	17202734	AT	B_intermediate	-0.0257866	0.0116246	0.0265359	chr8	17202722	17202783
chr8	17202734	17202755	AC	B_intermediate	0.0442772	0.0143907	0.00209247	chr8	17202722	17202783
chr8	17202735	17202755	AC	B_intermediate	0.0435869	0.0144034	0.00247695	chr8	17202722	17202783
chr8	123436667	123436678	T	B_intermediate	0.0936321	0.0164648	1.29436e-08	chr8	123436668	123436678
chr8	41582674	41582695	TG	B_intermediate	-0.056002	0.0100335	2.38479e-08	chr8	41582663	41582700
chr8	41582674	41582694	TG	B_intermediate	-0.0860462	0.0154612	2.61691e-08	chr8	41582663	41582700
chr8	41623027	41623040	AC	B_intermediate	0.279696	0.0610828	4.67291e-06	chr8	41623028	41623040
chr8	144428792	144428807	T	B_intermediate	0.152574	0.0526726	0.00377176	chr8	144428788	144428807
chr8	144485526	144485537	A	B_intermediate	0.0839633	0.0403384	0.0373907	chr8	144485527	144485537
chr8	144759188	144759204	ACA	B_intermediate	0.465338	0.0311654	2.06376e-50	chr8	144759182	144759204
chr8	89884366	89884378	T	B_intermediate	-0.329272	0.0385139	1.23682e-17	chr8	89884367	89884378
chr8	100979656	100979679	AAAAC	B_intermediate	-0.0571874	0.0224241	0.0107643	chr8	100979657	100979679
chr8	144428792	144428807	T	B_intermediate	-0.0715136	0.0303128	0.0183149	chr8	144428788	144428807
chr8	55815918	55815949	ATTT	B_intermediate	0.0856889	0.0239243	0.000341407	chr8	55815919	55815964
chr8	42505961	42505976	ATTT	B_intermediate	0.125308	0.0299982	2.95151e-05	chr8	42505962	42505976
chr8	38980748	38980759	A	B_intermediate	0.140197	0.0316163	9.23609e-06	chr8	38980738	38980759
chr8	144759188	144759204	ACA	B_intermediate	0.158564	0.038151	3.23566e-05	chr8	144759182	144759204
chr8	124537947	124537958	A	B_intermediate	0.149034	0.0290219	2.81805e-07	chr8	124537948	124537958
chr8	78645918	78645943	ACTGCC	B_intermediate	-0.188135	0.0303278	5.52626e-10	chr8	78645919	78645943
chr8	42505961	42505976	ATTT	B_intermediate	0.131155	0.0292363	7.25592e-06	chr8	42505962	42505976
chr8	85135765	85135776	T	B_intermediate	-0.0654223	0.0318621	0.0400441	chr8	85135766	85135776
chr8	85199543	85199565	TGG	B_intermediate	-0.0226506	0.010678	0.0339016	chr8	85199544	85199565
chr8	143045857	143045868	T	B_intermediate	0.321123	0.0315964	2.89277e-24	chr8	143045858	143045873
chr8	143998948	143998962	A	B_intermediate	0.0500237	0.0079236	2.73233e-10	chr8	143998949	143998962
chr8	144061524	144061535	A	B_intermediate	0.123675	0.0495141	0.0124974	chr8	144061516	144061535
chr8	143998948	143998962	A	B_intermediate	0.0182566	0.00814244	0.0249513	chr8	143998949	143998962
chr8	144061524	144061535	A	B_intermediate	0.0954234	0.0485742	0.0494734	chr8	144061516	144061535
chr8	144061524	144061535	A	B_intermediate	0.278836	0.0494258	1.68567e-08	chr8	144061516	144061535
chr8	144117599	144117630	TGTTT	B_intermediate	-0.111378	0.0236314	2.43934e-06	chr8	144117600	144117630
chr8	143559981	143560001	AGGGC	B_intermediate	-0.0616754	0.0174774	0.000417358	chr8	143559982	143560001
chr8	1764357	1764375	AGGCGG	B_intermediate	0.238459	0.0533538	7.84452e-06	chr8	1764358	1764375
chr8	143646546	143646569	TG	B_intermediate	0.0394697	0.0114625	0.000574514	chr8	143646539	143646569
chr8	124537947	124537958	A	B_intermediate	-0.268491	0.0472869	1.36349e-08	chr8	124537948	124537958
chr8	143319293	143319304	T	B_intermediate	0.100394	0.0309303	0.00117115	chr8	143319286	143319304
chr8	144428792	144428807	T	B_intermediate	-0.0838234	0.0307272	0.00637228	chr8	144428788	144428807
chr8	28084319	28084332	A	B_intermediate	0.126084	0.0393589	0.00135796	chr8	28084320	28084332
chr8	92959480	92959522	AC	B_intermediate	-0.0364971	0.0073502	6.85422e-07	chr8	92959481	92959523
chr8	92959480	92959523	AC	B_intermediate	-0.0349987	0.00728153	1.53588e-06	chr8	92959481	92959523
chr8	70692588	70692595	T	B_intermediate	-0.370998	0.0309427	4.01707e-33	chr8	70692571	70692590
chr8	70757548	70757587	ATGT	B_intermediate	-0.0765391	0.00894715	1.18301e-17	chr8	70757549	70757606
chr8	70757551	70757587	ATGT	B_intermediate	-0.0807545	0.00900774	3.10269e-19	chr8	70757549	70757606
chr8	70692588	70692595	T	B_intermediate	0.0910337	0.0317788	0.00417527	chr8	70692571	70692590
chr8	70757548	70757587	ATGT	B_intermediate	0.0293933	0.00901485	0.00111197	chr8	70757549	70757606
chr8	70757551	70757587	ATGT	B_intermediate	0.0279838	0.0103369	0.00678597	chr8	70757549	70757606
chr8	92959480	92959522	AC	B_intermediate	-0.0188383	0.00752411	0.0122895	chr8	92959481	92959523
chr8	92959480	92959523	AC	B_intermediate	-0.01812	0.00745257	0.0150417	chr8	92959481	92959523
chr8	92959480	92959522	AC	B_intermediate	-0.0202963	0.00744915	0.00643718	chr8	92959481	92959523
chr8	92959480	92959523	AC	B_intermediate	-0.0184677	0.00737897	0.0123234	chr8	92959481	92959523
chr8	143319293	143319304	T	B_intermediate	0.097337	0.0328027	0.00300385	chr8	143319286	143319304
chr8	1764357	1764375	AGGCGG	B_intermediate	0.18196	0.0431495	2.47601e-05	chr8	1764358	1764375
chr8	55815918	55815949	ATTT	B_intermediate	-0.0445018	0.0199071	0.0253861	chr8	55815919	55815964
chr8	78565199	78565214	T	B_intermediate	-0.0874629	0.0416905	0.0359129	chr8	78565200	78565214
chr8	78645918	78645943	ACTGCC	B_intermediate	-0.136439	0.0310356	1.10154e-05	chr8	78645919	78645943
chr8	22114133	22114144	T	B_intermediate	0.160376	0.0318631	4.82164e-07	chr8	22114134	22114144
chr8	11380081	11380085	A	B_intermediate	-0.0608716	0.00809388	5.4486e-14	chr8	11380059	11380089
chr8	11421386	11421425	ATCC	B_intermediate	-0.0664883	0.0100147	3.15603e-11	chr8	11421365	11421425
chr8	144759188	144759204	ACA	B_intermediate	-0.0854878	0.0397496	0.031503	chr8	144759182	144759204
chr8	17202721	17202735	AT	B_intermediate	0.0459624	0.0160204	0.00411774	chr8	17202722	17202783
chr8	17202722	17202734	AT	B_intermediate	0.0460749	0.0158752	0.00370416	chr8	17202722	17202783
chr9	100031190	100031201	A	B_intermediate	-0.10365	0.0348429	0.00293192	chr9	100031191	100031201
chr9	93408104	93408132	TG	B_intermediate	0.0141415	0.00688261	0.0399105	chr9	93408105	93408132
chr9	93491810	93491821	T	B_intermediate	0.0812563	0.02981	0.00641451	chr9	93491811	93491821
chr9	136938763	136938776	T	B_intermediate	0.0824814	0.0361528	0.022521	chr9	136938764	136938781
chr9	105708854	105708865	T	B_intermediate	0.077499	0.0329058	0.018514	chr9	105708855	105708865
chr9	114506477	114506509	AC	B_intermediate	-0.0376514	0.0160383	0.018895	chr9	114506478	114506509
chr9	21893926	21893953	AC	B_intermediate	-0.0229104	0.0108897	0.0353913	chr9	21893927	21893953
chr9	75105639	75105650	T	B_intermediate	0.345631	0.0301176	1.74054e-30	chr9	75105640	75105650
chr9	120938121	120938161	TG	B_intermediate	0.0425743	0.0122608	0.000515857	chr9	120938122	120938161
chr9	92540770	92540783	A	B_intermediate	-0.176791	0.0345044	2.99578e-07	chr9	92540771	92540783
chr9	92540770	92540783	A	B_intermediate	-0.151163	0.053322	0.00458388	chr9	92540771	92540783
chr9	128336796	128336832	TTTTTTTTG	B_intermediate	0.0982438	0.0330808	0.00297981	chr9	128336798	128336837
chr9	128336802	128336810	TTTG	B_intermediate	0.093368	0.0403666	0.0207224	chr9	128336798	128336837
chr9	113151956	113151967	A	B_intermediate	-0.0651617	0.0287018	0.0231895	chr9	113151952	113151967
chr9	113279335	113279376	TTTTG	B_intermediate	-0.0331509	0.00746986	9.08197e-06	chr9	113279336	113279376
chr9	108899142	108899153	A	B_intermediate	-0.0695775	0.0348631	0.0459626	chr9	108899143	108899153
chr9	128496714	128496742	ATCT	B_intermediate	-0.0551622	0.0263204	0.0361004	chr9	128496715	128496753
chr9	100031190	100031201	A	B_intermediate	-0.128598	0.0304328	2.38252e-05	chr9	100031191	100031201
chr9	100262238	100262249	A	B_intermediate	0.0848061	0.0306249	0.00561957	chr9	100262239	100262249
chr9	92540770	92540783	A	B_intermediate	-0.100979	0.0339863	0.0029666	chr9	92540771	92540783
chr9	75105639	75105650	T	B_intermediate	0.127293	0.0272976	3.11369e-06	chr9	75105640	75105650
chr9	86094164	86094177	T	B_intermediate	0.0675165	0.0255482	0.00822463	chr9	86094165	86094177
chr9	129826883	129826894	A	B_intermediate	-0.0575071	0.0184877	0.00186737	chr9	129826884	129826894
chr9	129826883	129826894	A	B_intermediate	0.13186	0.0209752	3.24822e-10	chr9	129826884	129826894
chr9	126976313	126976332	AC	B_intermediate	-0.0611076	0.0116132	1.42562e-07	chr9	126976314	126976332
chr9	113279335	113279376	TTTTG	B_intermediate	-0.0245066	0.00897206	0.0063058	chr9	113279336	113279376
chr9	113327419	113327442	AC	B_intermediate	0.0221174	0.0112633	0.0495693	chr9	113327420	113327483
chr9	113327420	113327442	AC	B_intermediate	0.0232252	0.0112163	0.0383911	chr9	113327420	113327483
chr9	113279335	113279376	TTTTG	B_intermediate	-0.0274675	0.0117663	0.0195736	chr9	113279336	113279376
chr9	127469620	127469631	A	B_intermediate	-0.068321	0.0335352	0.041621	chr9	127469621	127469638
chr9	33087746	33087756	A	B_intermediate	0.0839099	0.016256	2.44617e-07	chr9	33087742	33087756
chr9	19283163	19283174	T	B_intermediate	-0.0720176	0.0270284	0.00771006	chr9	19283164	19283174
chr9	113519679	113519690	T	B_intermediate	0.122951	0.0569125	0.0307449	chr9	113519680	113519690
chr9	121198020	121198044	AC	B_intermediate	-0.0499632	0.0167026	0.00277755	chr9	121198021	121198044
chr9	133276473	133276498	AAAAAT	B_intermediate	-0.0543136	0.0208804	0.00929051	chr9	133276474	133276498
chr9	133276473	133276498	AAAAAT	B_intermediate	0.0440693	0.0211885	0.0375378	chr9	133276474	133276498
chr9	133276473	133276498	AAAAAT	B_intermediate	0.07232	0.0300152	0.0159769	chr9	133276474	133276498
chr9	75105639	75105650	T	B_intermediate	-0.0628286	0.0302045	0.0375158	chr9	75105640	75105650
chr9	96603155	96603192	AC	B_intermediate	-0.0251459	0.0120553	0.03699	chr9	96603156	96603192
chr9	136938763	136938776	T	B_intermediate	0.101745	0.0270783	0.000171669	chr9	136938764	136938781
chr9	137038260	137038276	TC	B_intermediate	-0.0375176	0.0168131	0.025651	chr9	137038261	137038288
chr9	137038261	137038275	TC	B_intermediate	-0.0375511	0.0168195	0.0255758	chr9	137038261	137038288
chr9	34360019	34360031	A	B_intermediate	-0.167426	0.0385815	1.42782e-05	chr9	34360020	34360031
chr9	15655179	15655191	A	B_intermediate	0.612449	0.098378	4.80115e-10	chr9	15655180	15655191
chr9	104742790	104742801	A	B_intermediate	-0.0935015	0.0359837	0.00936487	chr9	104742791	104742801
chr9	91379912	91379930	AT	B_intermediate	-0.0665327	0.0289268	0.0214458	chr9	91379913	91379930
chr9	37756410	37756423	A	B_intermediate	0.121546	0.0296274	4.08704e-05	chr9	37756411	37756423
chr9	127940862	127940874	A	B_intermediate	0.114064	0.046764	0.014722	chr9	127940863	127940874
chr9	128745832	128745842	ATTTT	B_intermediate	0.316821	0.0826014	0.000125287	chr9	128745835	128745854
chr9	128745839	128745854	ATTT	B_intermediate	0.306985	0.0797874	0.000119314	chr9	128745835	128745854
chr9	128745842	128745854	ATTT	B_intermediate	0.185925	0.0843978	0.0275974	chr9	128745835	128745854
chr9	128890130	128890170	TG	B_intermediate	0.0270157	0.00559546	1.37805e-06	chr9	128890131	128890170
chr9	95913472	95913486	TC	B_intermediate	0.0173993	0.00787618	0.0271678	chr9	95913437	95913499
chr9	137241340	137241357	CCG	B_intermediate	-0.138699	0.0671851	0.0389772	chr9	137241341	137241357
chr9	137038275	137038288	AT	B_intermediate	-0.0421865	0.0177456	0.0174403	chr9	137038261	137038288
chr9	137038276	137038288	AT	B_intermediate	-0.0402733	0.0177059	0.0229322	chr9	137038261	137038288
chr9	137119948	137119972	AT	B_intermediate	0.0310099	0.00804982	0.000117042	chr9	137119949	137119972
chr9	137119948	137119972	AT	B_intermediate	0.0169235	0.00816487	0.0381982	chr9	137119949	137119972
chr9	136938763	136938776	T	B_intermediate	0.10212	0.0267803	0.000137147	chr9	136938764	136938781
chr9	137038260	137038276	TC	B_intermediate	-0.0792374	0.017885	9.40696e-06	chr9	137038261	137038288
chr9	137038261	137038275	TC	B_intermediate	-0.0786728	0.0175002	6.93965e-06	chr9	137038261	137038288
chr9	137038275	137038288	AT	B_intermediate	-0.0988782	0.0259403	0.000137978	chr9	137038261	137038288
chr9	137038276	137038288	AT	B_intermediate	-0.101318	0.0256411	7.76937e-05	chr9	137038261	137038288
chr9	137119948	137119972	AT	B_intermediate	0.0319928	0.0148862	0.031622	chr9	137119949	137119972
chr9	137611562	137611588	AAC	B_intermediate	-0.0362924	0.0154036	0.0184685	chr9	137611563	137611588
chr9	95913460	95913472	TTGC	B_intermediate	-0.101766	0.0424313	0.0164685	chr9	95913437	95913499
chr9	92750453	92750464	A	B_intermediate	-0.538968	0.0293086	1.59635e-75	chr9	92750454	92750464
chr9	89369866	89369883	TG	B_intermediate	0.0349198	0.0131451	0.00789571	chr9	89369867	89369900
chr9	136790306	136790317	A	B_intermediate	-0.147707	0.0350688	2.53205e-05	chr9	136790307	136790317
chr9	136794120	136794141	ATTT	B_intermediate	0.122766	0.0385776	0.00146105	chr9	136794121	136794141
chr9	92540770	92540783	A	B_intermediate	-0.330528	0.0586876	1.7813e-08	chr9	92540771	92540783
chr9	137119948	137119972	AT	B_intermediate	0.018866	0.00833858	0.0236668	chr9	137119949	137119972
chr9	93491810	93491821	T	B_intermediate	-0.0871629	0.0326546	0.00760231	chr9	93491811	93491821
chr9	126438403	126438414	A	B_intermediate	-0.117544	0.0365078	0.00128328	chr9	126438404	126438414
chr9	127469620	127469631	A	B_intermediate	0.300028	0.0990799	0.00246065	chr9	127469621	127469638
chr9	136750347	136750382	AAAC	B_intermediate	-0.527433	0.0493674	1.21167e-26	chr9	136750344	136750382
chr9	136790306	136790317	A	B_intermediate	-0.640492	0.0470972	4.03865e-42	chr9	136790307	136790317
chr9	136794120	136794141	ATTT	B_intermediate	0.736326	0.0363317	2.52712e-91	chr9	136794121	136794141
chr9	136383542	136383569	TGC	B_intermediate	0.175589	0.0305967	9.53423e-09	chr9	136383543	136383606
chr9	128745832	128745842	ATTTT	B_intermediate	-0.168779	0.0834481	0.0431183	chr9	128745835	128745854
chr9	72375043	72375052	T	B_intermediate	-0.0293844	0.0145077	0.0428231	chr9	72375044	72375061
chr9	136750347	136750382	AAAC	B_intermediate	-0.14717	0.0302112	1.10822e-06	chr9	136750344	136750382
chr9	136790306	136790317	A	B_intermediate	-0.198909	0.0339202	4.51767e-09	chr9	136790307	136790317
chr9	136794120	136794141	ATTT	B_intermediate	0.219933	0.0372726	3.62073e-09	chr9	136794121	136794141
chr9	277457	277490	AGAGA	B_intermediate	0.0230699	0.00839851	0.00601614	chr9	277429	277490
chr9	111639897	111639933	TCTCCC	B_intermediate	0.0212978	0.0104973	0.0424697	chr9	111639898	111639964
chr9	111639898	111639928	TCTCCC	B_intermediate	0.0221348	0.0101085	0.0285445	chr9	111639898	111639964
chr10	17198034	17198045	A	B_intermediate	0.116701	0.0576608	0.0429774	chr10	17198035	17198060
chr10	97335396	97335408	G	B_intermediate	0.0764469	0.0223716	0.000632829	chr10	97335397	97335408
chr10	97376103	97376127	AAAC	B_intermediate	-0.229231	0.10848	0.0345908	chr10	97376104	97376127
chr10	97382186	97382198	T	B_intermediate	-0.310215	0.090804	0.000634748	chr10	97382187	97382198
chr10	97404752	97404779	ATAG	B_intermediate	0.05779	0.0175677	0.00100345	chr10	97404753	97404798
chr10	97404755	97404779	ATAG	B_intermediate	0.0578488	0.0175468	0.000977858	chr10	97404753	97404798
chr10	5785371	5785392	T	B_intermediate	0.052262	0.0176181	0.00301333	chr10	5785372	5785392
chr10	68815110	68815124	AT	B_intermediate	0.12183	0.0480609	0.0112479	chr10	68815111	68815124
chr10	103036128	103036148	AC	B_intermediate	0.379741	0.0528013	6.39028e-13	chr10	103036129	103036148
chr10	125881162	125881174	T	B_intermediate	0.169585	0.0454946	0.000193319	chr10	125881163	125881174
chr10	125959241	125959255	AC	B_intermediate	-0.245971	0.0294882	7.34526e-17	chr10	125959242	125959255
chr10	35127854	35127865	T	B_intermediate	-0.121472	0.0439554	0.00571796	chr10	35127855	35127865
chr10	99899637	99899648	A	B_intermediate	0.0788961	0.0313318	0.0117995	chr10	99899638	99899648
chr10	119146428	119146461	TG	B_intermediate	0.0102706	0.00523627	0.0498284	chr10	119146429	119146461
chr10	17171111	17171142	TG	B_intermediate	0.0874113	0.0117544	1.03427e-13	chr10	17171112	17171142
chr10	17198034	17198045	A	B_intermediate	0.384564	0.0711393	6.45241e-08	chr10	17198035	17198060
chr10	17171111	17171142	TG	B_intermediate	0.0820945	0.0117549	2.87246e-12	chr10	17171112	17171142
chr10	17198034	17198045	A	B_intermediate	0.33568	0.0343461	1.46373e-22	chr10	17198035	17198060
chr10	72377126	72377137	T	B_intermediate	0.215051	0.0329964	7.15262e-11	chr10	72377127	72377137
chr10	72485232	72485262	TTTTG	B_intermediate	0.137682	0.0307613	7.6118e-06	chr10	72485233	72485262
chr10	84350379	84350388	T	B_intermediate	-0.254044	0.0385015	4.15959e-11	chr10	84350380	84350394
chr10	89395820	89395831	A	B_intermediate	0.0974881	0.040213	0.0153382	chr10	89395821	89395831
chr10	101024835	101024863	TG	B_intermediate	0.0315491	0.0160443	0.0492551	chr10	101024836	101024864
chr10	101024835	101024864	TG	B_intermediate	0.030789	0.0135402	0.0229722	chr10	101024836	101024864
chr10	27175176	27175199	ATTT	B_intermediate	-0.0925143	0.0329287	0.00496132	chr10	27175169	27175199
chr10	27175176	27175199	ATTT	B_intermediate	0.170864	0.032663	1.68497e-07	chr10	27175169	27175199
chr10	964422	964433	T	B_intermediate	0.100874	0.0510538	0.0481734	chr10	964423	964433
chr10	103971255	103971269	TTG	B_intermediate	0.0623704	0.0236531	0.0083673	chr10	103971259	103971293
chr10	100936317	100936352	TTTTG	B_intermediate	0.0880684	0.0314189	0.00506241	chr10	100936318	100936352
chr10	98426745	98426779	TG	B_intermediate	0.0269439	0.0075167	0.000337676	chr10	98426746	98426779
chr10	27175176	27175199	ATTT	B_intermediate	0.22677	0.113313	0.0453628	chr10	27175169	27175199
chr10	80444795	80444803	AC	B_intermediate	0.0267078	0.00639109	2.9291e-05	chr10	80444796	80444821
chr10	80444796	80444820	AC	B_intermediate	-0.0588353	0.0145118	5.02826e-05	chr10	80444796	80444821
chr10	69194844	69194854	A	B_intermediate	0.0733925	0.0354221	0.038271	chr10	69194839	69194854
chr10	58250416	58250436	TTG	B_intermediate	-0.0860553	0.0378214	0.0228876	chr10	58250417	58250436
chr10	48620267	48620278	T	B_intermediate	0.0858797	0.0401451	0.0324171	chr10	48620268	48620278
chr10	27175176	27175199	ATTT	B_intermediate	0.101455	0.0270768	0.000179007	chr10	27175169	27175199
chr10	102500568	102500607	AAAC	B_intermediate	-0.0801492	0.0164916	1.1739e-06	chr10	102500569	102500607
chr10	102542430	102542444	AT	B_intermediate	-0.0684369	0.0167026	4.17868e-05	chr10	102542431	102542445
chr10	102542430	102542445	AT	B_intermediate	-0.0697669	0.0169575	3.88483e-05	chr10	102542431	102542445
chr10	102542444	102542453	T	B_intermediate	0.0428686	0.0151219	0.00458445	chr10	102542431	102542445
chr10	95768496	95768508	TTTC	B_intermediate	0.239022	0.0292618	3.12473e-16	chr10	95768472	95768525
chr10	95768506	95768517	TC	B_intermediate	0.12012	0.0144689	1.02415e-16	chr10	95768472	95768525
chr10	95768509	95768517	TC	B_intermediate	0.117826	0.0143454	2.14862e-16	chr10	95768472	95768525
chr10	73091171	73091202	AAAT	B_intermediate	-0.0692825	0.0296575	0.0194865	chr10	73091172	73091202
chr10	73091174	73091202	AAAT	B_intermediate	-0.0889649	0.0325644	0.00629576	chr10	73091172	73091202
chr10	67901980	67902006	TTTGTT	B_intermediate	-0.105772	0.0418611	0.011513	chr10	67901981	67902006
chr10	93702522	93702548	CCG	B_intermediate	0.0215864	0.00524793	3.90027e-05	chr10	93702523	93702548
chr10	93702524	93702548	CCG	B_intermediate	0.0210011	0.00506295	3.35395e-05	chr10	93702523	93702548
chr10	60709275	60709338	ATATCT	B_intermediate	0.0360637	0.0143731	0.0121034	chr10	60709276	60709338
chr10	58240375	58240385	A	B_intermediate	0.0931121	0.034166	0.00642452	chr10	58240370	58240385
chr10	114880680	114880711	AC	B_intermediate	0.0124702	0.00484958	0.0101291	chr10	114880681	114880711
chr10	89395820	89395831	A	B_intermediate	0.26593	0.0411017	9.79665e-11	chr10	89395821	89395831
chr10	74674886	74674905	AATT	B_intermediate	-0.0631077	0.0321837	0.0498957	chr10	74674887	74674905
chr10	45553833	45553852	AC	B_intermediate	-0.114398	0.0282996	5.29092e-05	chr10	45553834	45553852
chr10	45637750	45637785	AAAAC	B_intermediate	-0.21825	0.0652581	0.000824556	chr10	45637751	45637785
chr10	44913452	44913478	AC	B_intermediate	0.109684	0.0543168	0.0434526	chr10	44913453	44913478
chr10	13626803	13626815	T	B_intermediate	0.0782976	0.0209676	0.000188303	chr10	13626804	13626815
chr10	119146428	119146461	TG	B_intermediate	-0.0114667	0.00525002	0.0289532	chr10	119146429	119146461
chr10	68815110	68815124	AT	B_intermediate	0.906461	0.0460177	2.23782e-86	chr10	68815111	68815124
chr10	97335396	97335408	G	B_intermediate	-0.043558	0.0157771	0.00576528	chr10	97335397	97335408
chr10	129599973	129600005	AGGT	B_intermediate	-0.267273	0.0325609	2.24139e-16	chr10	129599967	129600005
chr10	97382186	97382198	T	B_intermediate	-0.0839389	0.0336626	0.0126478	chr10	97382187	97382198
chr10	93836505	93836550	ATCC	B_intermediate	-0.0218544	0.0079838	0.00619368	chr10	93836506	93836550
chr10	73175043	73175060	AAAC	B_intermediate	0.0235656	0.0115901	0.042027	chr10	73175044	73175085
chr10	119146428	119146461	TG	B_intermediate	-0.0280367	0.007142	8.65123e-05	chr10	119146429	119146461
chr10	119146428	119146460	TG	B_intermediate	-0.0612502	0.015585	8.49179e-05	chr10	119146429	119146461
chr10	89395820	89395831	A	B_intermediate	0.16636	0.0413699	5.78822e-05	chr10	89395821	89395831
chr10	131944445	131944456	T	B_intermediate	-0.110409	0.0491512	0.0246836	chr10	131944446	131944456
chr10	100267910	100267946	AACCT	B_intermediate	0.0276454	0.0139518	0.0475357	chr10	100267911	100267946
chr10	42679869	42679882	T	B_intermediate	-0.0728959	0.0149702	1.11942e-06	chr10	42679870	42679882
chr10	119146428	119146461	TG	B_intermediate	0.0109833	0.00540942	0.0423163	chr10	119146429	119146461
chr10	119146428	119146460	TG	B_intermediate	0.0291054	0.0107901	0.00698768	chr10	119146429	119146461
chr10	109943826	109943862	TG	B_intermediate	0.0570338	0.0248517	0.0217349	chr10	109943826	109943861
chr10	68491225	68491236	T	B_intermediate	-0.0642805	0.032558	0.0483434	chr10	68491226	68491243
chr10	49101972	49101988	TG	B_intermediate	-0.0757555	0.0133279	1.3158e-08	chr10	49101962	49102000
chr10	49203902	49203912	T	B_intermediate	-0.298676	0.0314841	2.38774e-21	chr10	49203903	49203918
chr10	32457020	32457035	AT	B_intermediate	0.344296	0.039803	5.15077e-18	chr10	32457012	32457035
chr10	32974066	32974078	A	B_intermediate	0.495951	0.0506881	1.31413e-22	chr10	32974067	32974078
chr10	5785371	5785392	T	B_intermediate	0.045241	0.0125458	0.000310868	chr10	5785372	5785392
chr10	95768496	95768508	TTTC	B_intermediate	0.152369	0.0291267	1.68377e-07	chr10	95768472	95768525
chr10	95768506	95768517	TC	B_intermediate	0.0749274	0.0144322	2.08387e-07	chr10	95768472	95768525
chr10	95768509	95768517	TC	B_intermediate	0.0734084	0.0142989	2.83901e-07	chr10	95768472	95768525
chr10	32457020	32457035	AT	B_intermediate	-0.0907929	0.0407621	0.0259216	chr10	32457012	32457035
chr10	80060333	80060357	AAAAC	B_intermediate	0.0407627	0.0147077	0.00557957	chr10	80060334	80060357
chr10	18620091	18620105	T	B_intermediate	-0.070789	0.0184562	0.0001253	chr10	18620092	18620105
chr10	18620091	18620105	T	B_intermediate	-0.0499539	0.0173761	0.00404192	chr10	18620092	18620105
chr11	94407094	94407110	AT	B_intermediate	0.0417141	0.0111267	0.000177529	chr11	94407095	94407110
chr11	94512944	94512967	AC	B_intermediate	0.410827	0.0636047	1.05358e-10	chr11	94512945	94512967
chr11	509086	509105	AC	B_intermediate	-0.17285	0.0430243	5.88223e-05	chr11	509087	509105
chr11	78447167	78447178	T	B_intermediate	0.300701	0.0366099	2.14573e-16	chr11	78447168	78447178
chr11	73400808	73400819	T	B_intermediate	-0.120088	0.0510137	0.0185713	chr11	73400809	73400819
chr11	73422787	73422803	AG	B_intermediate	-0.150149	0.0505039	0.00294878	chr11	73422788	73422803
chr11	75747723	75747733	A	B_intermediate	-0.140976	0.0549362	0.0102825	chr11	75747716	75747733
chr11	47366822	47366855	AAAAG	B_intermediate	0.0266654	0.0104224	0.0105132	chr11	47366823	47366855
chr11	509086	509105	AC	B_intermediate	-0.117353	0.0457131	0.0102537	chr11	509087	509105
chr11	514580	514596	ATT	B_intermediate	-0.0723543	0.0345673	0.0363367	chr11	514581	514596
chr11	77774773	77774783	T	B_intermediate	0.0562181	0.0147682	0.000140838	chr11	77774765	77774783
chr11	20363324	20363352	TG	B_intermediate	-0.087105	0.0319357	0.00638133	chr11	20363325	20363352
chr11	31675268	31675281	T	B_intermediate	-0.0610036	0.0305448	0.0458048	chr11	31675269	31675281
chr11	122907250	122907261	T	B_intermediate	-0.1904	0.0522504	0.000268434	chr11	122907251	122907261
chr11	94074461	94074475	TG	B_intermediate	0.135908	0.0315819	1.68226e-05	chr11	94074462	94074475
chr11	117365567	117365590	TTTC	B_intermediate	0.407024	0.153996	0.00821558	chr11	117365568	117365590
chr11	102292211	102292253	AATTT	B_intermediate	0.0287029	0.0122645	0.0192671	chr11	102292201	102292253
chr11	60879079	60879092	A	B_intermediate	-0.0691255	0.0329262	0.0357808	chr11	60879080	60879092
chr11	44060892	44060901	A	B_intermediate	0.122197	0.033489	0.000263383	chr11	44060886	44060901
chr11	47261082	47261094	A	B_intermediate	0.0593465	0.0211831	0.0050851	chr11	47261083	47261094
chr11	2877182	2877209	T	B_intermediate	0.0201029	0.00808909	0.0129484	chr11	2877183	2877209
chr11	67379243	67379271	TG	B_intermediate	0.0581274	0.0288263	0.0437505	chr11	67379244	67379281
chr11	3735833	3735849	TG	B_intermediate	-0.0534678	0.0243472	0.0280877	chr11	3735834	3735849
chr11	3885183	3885196	T	B_intermediate	-0.0614486	0.0266307	0.0210306	chr11	3885184	3885196
chr11	108505361	108505394	AATA	B_intermediate	0.11657	0.0438446	0.00784394	chr11	108505362	108505394
chr11	18409902	18409912	T	B_intermediate	-0.102084	0.0490841	0.0375452	chr11	18409903	18409917
chr11	111382943	111382971	TG	B_intermediate	0.012191	0.00614966	0.0474363	chr11	111382939	111382971
chr11	34406233	34406244	A	B_intermediate	-0.104111	0.0330703	0.001643	chr11	34406234	34406244
chr11	64397332	64397368	AAAC	B_intermediate	0.0648069	0.0211984	0.00223441	chr11	64397333	64397375
chr11	64417259	64417271	T	B_intermediate	0.109271	0.0305444	0.000346968	chr11	64417260	64417271
chr11	14411498	14411519	AC	B_intermediate	0.178523	0.0571311	0.00177929	chr11	14411499	14411519
chr11	18044750	18044779	AAAAC	B_intermediate	0.058271	0.0235539	0.0133633	chr11	18044751	18044779
chr11	68877444	68877469	AAACA	B_intermediate	0.197752	0.041925	2.39576e-06	chr11	68877445	68877480
chr11	68877444	68877476	AAACA	B_intermediate	0.212842	0.0417898	3.52145e-07	chr11	68877445	68877480
chr11	14411498	14411519	AC	B_intermediate	-0.112904	0.0536309	0.0352741	chr11	14411499	14411519
chr11	18483027	18483043	TG	B_intermediate	0.0477765	0.0193912	0.0137463	chr11	18483021	18483043
chr11	47261082	47261094	A	B_intermediate	-0.0675039	0.0215697	0.00175059	chr11	47261083	47261094
chr11	57571803	57571826	AC	B_intermediate	0.419636	0.0972556	1.59764e-05	chr11	57571804	57571826
chr11	61703678	61703717	ATGG	B_intermediate	-0.089155	0.0169006	1.32572e-07	chr11	61703663	61703724
chr11	61853156	61853177	AAC	B_intermediate	-0.191269	0.0158785	2.04135e-33	chr11	61853157	61853197
chr11	61853156	61853182	AAC	B_intermediate	-0.190922	0.0158781	2.65023e-33	chr11	61853157	61853197
chr11	61935962	61935972	A	B_intermediate	-0.101756	0.0331462	0.00214113	chr11	61935963	61935979
chr11	61853156	61853177	AAC	B_intermediate	-0.0626057	0.0147435	2.17297e-05	chr11	61853157	61853197
chr11	61853156	61853182	AAC	B_intermediate	-0.0623746	0.0147417	2.32486e-05	chr11	61853157	61853197
chr11	235204	235214	T	B_intermediate	0.0505638	0.0210231	0.0161657	chr11	235198	235214
chr11	303511	303519	A	B_intermediate	-0.063281	0.0259078	0.014584	chr11	303493	303519
chr11	297577	297599	TG	B_intermediate	0.0113984	0.00471713	0.0156751	chr11	297578	297600
chr11	43772023	43772037	AT	B_intermediate	-0.104748	0.0335388	0.00178901	chr11	43772024	43772037
chr11	43772024	43772036	AT	B_intermediate	-0.104748	0.0335388	0.00178901	chr11	43772024	43772037
chr11	34897565	34897576	T	B_intermediate	-0.183856	0.024441	5.37759e-14	chr11	34897566	34897581
chr11	47261082	47261094	A	B_intermediate	0.101006	0.0219011	3.98971e-06	chr11	47261083	47261094
chr11	79492435	79492453	TC	B_intermediate	0.244679	0.0218651	4.54438e-29	chr11	79492436	79492453
chr11	108061894	108061916	AG	B_intermediate	0.0440355	0.0163907	0.00721788	chr11	108061895	108061916
chr11	108274345	108274358	TG	B_intermediate	-0.309631	0.0648186	1.78032e-06	chr11	108274346	108274358
chr11	108274345	108274358	TG	B_intermediate	-0.392546	0.0560728	2.54771e-12	chr11	108274346	108274358
chr11	61703678	61703717	ATGG	B_intermediate	-0.0783886	0.0167358	2.81489e-06	chr11	61703663	61703724
chr11	61853156	61853177	AAC	B_intermediate	-0.121028	0.016061	4.86265e-14	chr11	61853157	61853197
chr11	61853156	61853182	AAC	B_intermediate	-0.12103	0.0160584	4.81438e-14	chr11	61853157	61853197
chr11	124958367	124958378	T	B_intermediate	0.190535	0.0509345	0.000183445	chr11	124958368	124958378
chr11	117159908	117159919	T	B_intermediate	-0.16131	0.0246594	6.08909e-11	chr11	117159909	117159919
chr11	117159908	117159917	T	B_intermediate	-0.1382	0.027133	3.51652e-07	chr11	117159909	117159919
chr11	117159908	117159919	T	B_intermediate	-0.0985833	0.0298066	0.000941574	chr11	117159909	117159919
chr11	117159917	117159926	TTC	B_intermediate	-0.160253	0.06932	0.0207896	chr11	117159909	117159919
chr11	112196831	112196840	TC	B_intermediate	0.254159	0.120062	0.0342689	chr11	112196803	112196874
chr11	112196802	112196831	TCC	B_intermediate	-0.0404539	0.0133264	0.00240031	chr11	112196803	112196874
chr11	112196813	112196831	TCC	B_intermediate	-0.0389792	0.0181556	0.0317969	chr11	112196803	112196874
chr11	44181100	44181113	A	B_intermediate	-0.0839919	0.0342106	0.0140829	chr11	44181101	44181113
chr11	78176828	78176865	ACA	B_intermediate	-0.0295958	0.00998479	0.00303585	chr11	78176829	78176865
chr11	134275150	134275162	A	B_intermediate	-0.04984	0.0197253	0.0115137	chr11	134275151	134275162
chr11	30371314	30371330	ATCT	B_intermediate	0.500552	0.0814774	8.07499e-10	chr11	30371301	30371375
chr11	57571803	57571826	AC	B_intermediate	-0.126674	0.0644275	0.0492818	chr11	57571804	57571826
chr11	57756410	57756433	AC	B_intermediate	0.0732571	0.0187986	9.74126e-05	chr11	57756411	57756433
chr11	75425041	75425053	T	B_intermediate	0.0511337	0.0165252	0.00197289	chr11	75425042	75425053
chr11	78176828	78176865	ACA	B_intermediate	-0.0452956	0.0106859	2.24711e-05	chr11	78176829	78176865
chr11	117159908	117159919	T	B_intermediate	0.0767821	0.0234546	0.00106166	chr11	117159909	117159919
chr11	117159908	117159917	T	B_intermediate	0.0655011	0.023663	0.0056388	chr11	117159909	117159919
chr11	117159917	117159926	TTC	B_intermediate	-0.19809	0.06415	0.00201567	chr11	117159909	117159919
chr11	117159908	117159917	T	B_intermediate	-0.0494072	0.0223034	0.0267441	chr11	117159909	117159919
chr11	64397332	64397368	AAAC	B_intermediate	0.0542541	0.0255386	0.0336373	chr11	64397333	64397375
chr11	108274345	108274358	TG	B_intermediate	-0.250799	0.0620759	5.34057e-05	chr11	108274346	108274358
chr11	74999135	74999152	TGTC	B_intermediate	-0.896787	0.343394	0.00901347	chr11	74999127	74999152
chr11	9306685	9306696	A	B_intermediate	-0.462625	0.0381868	8.81989e-34	chr11	9306686	9306696
chr11	60359945	60359968	TTTG	B_intermediate	-0.582054	0.148882	9.24888e-05	chr11	60359933	60359968
chr11	60359945	60359968	TTTG	B_intermediate	-0.582877	0.138801	2.67667e-05	chr11	60359933	60359968
chr11	118249042	118249057	TTTG	B_intermediate	0.0581177	0.0272656	0.033045	chr11	118249035	118249061
chr11	4021135	4021153	TGG	B_intermediate	0.206991	0.030724	1.61549e-11	chr11	4021134	4021168
chr11	67678636	67678651	AT	B_intermediate	0.126513	0.0499321	0.0112867	chr11	67678618	67678669
chr11	67678636	67678651	AT	B_intermediate	0.133471	0.0506558	0.00841699	chr11	67678618	67678669
chr11	67379243	67379271	TG	B_intermediate	0.0678977	0.0288952	0.018784	chr11	67379244	67379281
chr11	67379243	67379271	TG	B_intermediate	-0.0685554	0.0308849	0.0264389	chr11	67379244	67379281
chr11	65704109	65704120	A	B_intermediate	-0.114636	0.0145452	3.23729e-15	chr11	65704110	65704120
chr11	65706943	65706955	TC	B_intermediate	0.251634	0.0303155	1.0366e-16	chr11	65706944	65706967
chr11	65704109	65704120	A	B_intermediate	-0.033648	0.0157167	0.0322809	chr11	65704110	65704120
chr11	64397332	64397368	AAAC	B_intermediate	0.0773093	0.0192922	6.14193e-05	chr11	64397333	64397375
chr11	64417259	64417271	T	B_intermediate	0.0800086	0.0278105	0.00401583	chr11	64417260	64417271
chr11	64251534	64251549	CGGG	B_intermediate	-0.311344	0.154804	0.0443029	chr11	64251535	64251549
chr11	64397332	64397368	AAAC	B_intermediate	0.0644744	0.0237698	0.00667868	chr11	64397333	64397375
chr11	65704109	65704120	A	B_intermediate	-0.0406537	0.0159907	0.0110115	chr11	65704110	65704120
chr11	65706943	65706955	TC	B_intermediate	0.0706467	0.0348724	0.0427786	chr11	65706944	65706967
chr11	64251534	64251549	CGGG	B_intermediate	-0.76938	0.147824	1.94325e-07	chr11	64251535	64251549
chr11	66843357	66843377	CGGGG	B_intermediate	-0.099455	0.0419459	0.0177385	chr11	66843358	66843377
chr11	66586975	66587006	TCTCCC	B_intermediate	0.0651178	0.0270567	0.0160968	chr11	66586976	66587006
chr11	66586975	66587006	TCTCCC	B_intermediate	-0.157008	0.025756	1.08776e-09	chr11	66586976	66587006
chr11	66502474	66502486	T	B_intermediate	-0.0970816	0.029655	0.00106149	chr11	66502475	66502486
chr11	66402466	66402480	A	B_intermediate	-0.100093	0.0414934	0.015854	chr11	66402467	66402480
chr11	509086	509105	AC	B_intermediate	-0.126234	0.0455364	0.00556852	chr11	509087	509105
chr11	66136323	66136354	AC	B_intermediate	-0.0125571	0.00567219	0.0268423	chr11	66136324	66136354
chr11	66137022	66137033	C	B_intermediate	0.0809235	0.0190173	2.08808e-05	chr11	66137023	66137033
chr11	9026612	9026625	A	B_intermediate	0.127624	0.0394151	0.00120398	chr11	9026613	9026625
chr11	67379243	67379271	TG	B_intermediate	0.0629167	0.0308336	0.0412982	chr11	67379244	67379281
chr11	73814993	73815022	ATAA	B_intermediate	0.119967	0.0202623	3.20567e-09	chr11	73814994	73815022
chr11	33030452	33030476	ATAG	B_intermediate	-0.0552629	0.0102859	7.75818e-08	chr11	33030453	33030476
chr11	33043236	33043248	A	B_intermediate	-0.286209	0.0323108	8.14653e-19	chr11	33043237	33043248
chr11	63617922	63617932	T	B_intermediate	0.315819	0.0456218	4.43598e-12	chr11	63617923	63617939
chr11	548451	548475	TTTG	B_intermediate	0.0389176	0.0156008	0.0126105	chr11	548452	548475
chr11	655828	655845	ATT	B_intermediate	0.0986527	0.0193869	3.60679e-07	chr11	655829	655845
chr11	655833	655845	ATT	B_intermediate	0.114364	0.0214758	1.00806e-07	chr11	655829	655845
chr11	655833	655845	ATT	B_intermediate	0.0899843	0.0328661	0.00618314	chr11	655829	655845
chr11	810009	810027	TCC	B_intermediate	0.0275211	0.0110932	0.0131054	chr11	810012	810039
chr11	810030	810039	CGC	B_intermediate	-0.0228194	0.0116	0.0491607	chr11	810012	810039
chr11	810009	810027	TCC	B_intermediate	0.0274092	0.0112944	0.0152326	chr11	810012	810039
chr11	810009	810027	TCC	B_intermediate	-0.0437515	0.00918409	1.89952e-06	chr11	810012	810039
chr11	832988	833000	CCG	B_intermediate	-0.112906	0.0534523	0.0346623	chr11	832968	833000
chr11	810009	810027	TCC	B_intermediate	0.0267196	0.0112384	0.0174289	chr11	810012	810039
chr11	832988	833000	CCG	B_intermediate	-0.32993	0.076888	1.77829e-05	chr11	832968	833000
chr11	810009	810027	TCC	B_intermediate	0.0272888	0.0103814	0.00857271	chr11	810012	810039
chr11	234403	234433	TTTTG	B_intermediate	0.0291192	0.0141721	0.0399098	chr11	234404	234433
chr11	108505361	108505394	AATA	B_intermediate	0.145103	0.0439099	0.000951224	chr11	108505362	108505394
chr11	94074461	94074475	TG	B_intermediate	0.184203	0.0413676	8.4745e-06	chr11	94074462	94074475
chr11	509086	509105	AC	B_intermediate	0.102657	0.0453104	0.0234729	chr11	509087	509105
chr11	534398	534422	AGGCCC	B_intermediate	-0.043175	0.0197738	0.0290027	chr11	534399	534424
chr11	297577	297599	TG	B_intermediate	0.0136168	0.0048401	0.0049031	chr11	297578	297600
chr11	303499	303511	AAAG	B_intermediate	-0.107838	0.0302348	0.000361548	chr11	303493	303519
chr11	303511	303519	A	B_intermediate	-0.0556251	0.0225212	0.0135149	chr11	303493	303519
chr11	514580	514596	ATT	B_intermediate	-0.10005	0.0335149	0.00283371	chr11	514581	514596
chr11	534398	534422	AGGCCC	B_intermediate	0.0598921	0.0193417	0.00195806	chr11	534399	534424
chr11	548451	548475	TTTG	B_intermediate	-0.0608281	0.0153819	7.66859e-05	chr11	548452	548475
chr11	655828	655845	ATT	B_intermediate	-0.0482256	0.0126314	0.000134579	chr11	655829	655845
chr11	655833	655845	ATT	B_intermediate	-0.0703388	0.0158506	9.09624e-06	chr11	655829	655845
chr11	111382943	111382971	TG	B_intermediate	0.0623924	0.00733018	1.71388e-17	chr11	111382939	111382971
chr11	119018675	119018701	AGG	B_intermediate	0.0804947	0.0159165	4.25244e-07	chr11	119018676	119018701
chr11	68877444	68877469	AAACA	B_intermediate	-0.209029	0.0305278	7.53189e-12	chr11	68877445	68877480
chr11	68877444	68877476	AAACA	B_intermediate	-0.226773	0.0318853	1.14249e-12	chr11	68877445	68877480
chr11	126333865	126333892	TC	B_intermediate	0.0485966	0.017719	0.00609506	chr11	126333866	126333892
chr11	57756410	57756433	AC	B_intermediate	-0.0278347	0.0127211	0.0286647	chr11	57756411	57756433
chr11	111382943	111382971	TG	B_intermediate	0.0513491	0.00738924	3.67423e-12	chr11	111382939	111382971
chr11	64251534	64251549	CGGG	B_intermediate	0.654878	0.156329	2.80067e-05	chr11	64251535	64251549
chr11	64397332	64397368	AAAC	B_intermediate	0.0968974	0.0225605	1.74698e-05	chr11	64397333	64397375
chr11	65464394	65464405	A	B_intermediate	-0.0863115	0.0301163	0.0041578	chr11	65464395	65464405
chr11	78176828	78176865	ACA	B_intermediate	0.077626	0.0223424	0.000512052	chr11	78176829	78176865
chr11	43772023	43772037	AT	B_intermediate	0.0996589	0.0344875	0.00385595	chr11	43772024	43772037
chr11	43772024	43772036	AT	B_intermediate	0.0996589	0.0344875	0.00385595	chr11	43772024	43772037
chr11	655828	655845	ATT	B_intermediate	0.0265314	0.0130659	0.0422977	chr11	655829	655845
chr11	655833	655845	ATT	B_intermediate	0.0363212	0.0164116	0.0268874	chr11	655829	655845
chr11	112196802	112196831	TCC	B_intermediate	-0.0304353	0.0146999	0.038411	chr11	112196803	112196874
chr11	78447167	78447178	T	B_intermediate	0.42686	0.0423805	7.33984e-24	chr11	78447168	78447178
chr11	303492	303502	A	B_intermediate	0.0820859	0.0172267	1.88814e-06	chr11	303493	303519
chr11	303492	303499	A	B_intermediate	0.0629012	0.0317016	0.0472372	chr11	303493	303519
chr11	303499	303511	AAAG	B_intermediate	0.176416	0.033801	1.79647e-07	chr11	303493	303519
chr11	303502	303514	AAAG	B_intermediate	0.238303	0.0441369	6.69473e-08	chr11	303493	303519
chr11	303511	303519	A	B_intermediate	0.137629	0.0660264	0.0371183	chr11	303493	303519
chr11	78447167	78447178	T	B_intermediate	0.189938	0.0580237	0.00106244	chr11	78447168	78447178
chr11	119018675	119018701	AGG	B_intermediate	0.0482029	0.0195572	0.0137123	chr11	119018676	119018701
chr11	77774773	77774783	T	B_intermediate	-0.0271068	0.0135094	0.0448012	chr11	77774765	77774783
chr11	65704109	65704120	A	B_intermediate	0.0385087	0.0160434	0.0163824	chr11	65704110	65704120
chr11	65232288	65232300	TTTG	B_intermediate	0.272718	0.0319185	1.29437e-17	chr11	65232288	65232327
chr11	65232288	65232307	TTTG	B_intermediate	0.267516	0.0315121	2.07868e-17	chr11	65232288	65232327
chr11	71494538	71494561	TTTTG	B_intermediate	0.21113	0.0422559	5.83906e-07	chr11	71494539	71494561
chr11	810009	810027	TCC	B_intermediate	0.0413372	0.0110732	0.000189152	chr11	810012	810039
chr11	283877	283889	A	B_intermediate	0.15652	0.063741	0.0140666	chr11	283878	283889
chr11	66402466	66402480	A	B_intermediate	-0.144641	0.0432047	0.000814552	chr11	66402467	66402480
chr11	509086	509105	AC	B_intermediate	-0.185612	0.0452789	4.14418e-05	chr11	509087	509105
chr11	65464394	65464405	A	B_intermediate	0.184885	0.0339102	4.97553e-08	chr11	65464395	65464405
chr12	47634855	47634867	ATTT	B_intermediate	0.15116	0.0651813	0.0203909	chr12	47634848	47634867
chr12	31028230	31028241	T	B_intermediate	-0.283027	0.0603776	2.76392e-06	chr12	31028231	31028241
chr12	42261565	42261593	ATTT	B_intermediate	-0.0431402	0.0159105	0.00669934	chr12	42261566	42261593
chr12	50820174	50820191	TG	B_intermediate	0.0651987	0.0298956	0.029192	chr12	50820175	50820191
chr12	9670280	9670295	AT	B_intermediate	-0.0951076	0.0365687	0.00930091	chr12	9670281	9670295
chr12	261934	261947	A	B_intermediate	0.0597353	0.029499	0.0428681	chr12	261926	261947
chr12	56532921	56532950	ATTTT	B_intermediate	1.34913	0.152215	7.76923e-19	chr12	56532922	56532950
chr12	109141195	109141217	ATTC	B_intermediate	-0.335268	0.0413304	4.98418e-16	chr12	109141196	109141217
chr12	111840634	111840645	A	B_intermediate	-0.110088	0.0415878	0.00811803	chr12	111840635	111840645
chr12	121646897	121646926	ATAC	B_intermediate	0.0599918	0.0179487	0.000830567	chr12	121646898	121646949
chr12	121646899	121646919	ACAT	B_intermediate	0.0559559	0.0180543	0.00193975	chr12	121646898	121646949
chr12	121646899	121646923	ACAT	B_intermediate	0.0706565	0.0202882	0.000496483	chr12	121646898	121646949
chr12	121646937	121646949	ACAT	B_intermediate	0.168599	0.0453089	0.000198356	chr12	121646898	121646949
chr12	120514745	120514783	AAC	B_intermediate	0.050546	0.0158238	0.00140165	chr12	120514746	120514783
chr12	120528203	120528234	AAAT	B_intermediate	-0.0708816	0.0167243	2.25268e-05	chr12	120528204	120528234
chr12	109515364	109515384	TTG	B_intermediate	-0.0575496	0.0259815	0.0267583	chr12	109515365	109515384
chr12	110482086	110482099	T	B_intermediate	-0.131348	0.0291041	6.39077e-06	chr12	110482087	110482099
chr12	110582934	110582954	CGC	B_intermediate	-0.0527665	0.0265881	0.04719	chr12	110582935	110582954
chr12	4606293	4606325	ATCT	B_intermediate	-0.0415836	0.019485	0.0328317	chr12	4606281	4606345
chr12	4606295	4606323	ATCT	B_intermediate	-0.0426549	0.0184517	0.0207943	chr12	4606281	4606345
chr12	4631593	4631606	AC	B_intermediate	0.0713559	0.0217248	0.00102147	chr12	4631594	4631622
chr12	123366452	123366466	AAAAACA	B_intermediate	0.0733405	0.0373552	0.049608	chr12	123366453	123366473
chr12	112856484	112856513	TG	B_intermediate	0.0432775	0.0188495	0.0216788	chr12	112856485	112856513
chr12	123537508	123537517	A	B_intermediate	0.0359982	0.0182053	0.0480018	chr12	123537496	123537539
chr12	123537508	123537517	A	B_intermediate	0.0377681	0.0181942	0.03791	chr12	123537496	123537539
chr12	123588187	123588207	T	B_intermediate	0.191202	0.047346	5.38182e-05	chr12	123588188	123588207
chr12	118068522	118068548	TCC	B_intermediate	0.0430541	0.0209212	0.0395986	chr12	118068523	118068554
chr12	54202476	54202505	AAAC	B_intermediate	-0.080365	0.040945	0.0496746	chr12	54202473	54202505
chr12	68615967	68615981	T	B_intermediate	-0.0810946	0.027834	0.00357391	chr12	68615968	68615981
chr12	68688186	68688197	T	B_intermediate	0.126942	0.05009	0.0112681	chr12	68688187	68688203
chr12	6502837	6502858	TTG	B_intermediate	0.0792094	0.0337237	0.0188352	chr12	6502833	6502858
chr12	6713913	6713925	ATTT	B_intermediate	0.111509	0.052119	0.0323939	chr12	6713888	6713925
chr12	101693737	101693761	AAAT	B_intermediate	0.216776	0.0253972	1.39659e-17	chr12	101693738	101693761
chr12	6880974	6880987	AT	B_intermediate	0.167753	0.0640339	0.00879937	chr12	6880975	6880987
chr12	6923960	6923978	TG	B_intermediate	-0.0814366	0.032898	0.0133076	chr12	6923961	6923978
chr12	6880974	6880987	AT	B_intermediate	-0.554079	0.065863	4.01031e-17	chr12	6880975	6880987
chr12	6923960	6923978	TG	B_intermediate	0.247906	0.0404089	8.51921e-10	chr12	6923961	6923978
chr12	6880974	6880987	AT	B_intermediate	-0.47956	0.0641814	7.90161e-14	chr12	6880975	6880987
chr12	6923960	6923978	TG	B_intermediate	0.279239	0.0320327	2.84895e-18	chr12	6923961	6923978
chr12	6880974	6880987	AT	B_intermediate	0.15103	0.0650296	0.020207	chr12	6880975	6880987
chr12	103880029	103880040	A	B_intermediate	0.23915	0.0320269	8.19391e-14	chr12	103880030	103880040
chr12	119689197	119689217	AAAC	B_intermediate	0.0941289	0.0349787	0.00712306	chr12	119689181	119689217
chr12	22583377	22583429	AC	B_intermediate	-0.0919737	0.0276445	0.0008778	chr12	22583378	22583431
chr12	22583393	22583431	AC	B_intermediate	0.0140417	0.00556374	0.01161	chr12	22583378	22583431
chr12	120514745	120514783	AAC	B_intermediate	0.0286377	0.0108024	0.00802416	chr12	120514746	120514783
chr12	120528203	120528234	AAAT	B_intermediate	-0.029188	0.0144499	0.0433896	chr12	120528204	120528234
chr12	132446969	132446995	AAAT	B_intermediate	-0.180097	0.0632911	0.00443364	chr12	132446970	132446995
chr12	132578343	132578367	AC	B_intermediate	0.0118753	0.00380176	0.0017864	chr12	132578344	132578367
chr12	380997	381009	T	B_intermediate	-0.141097	0.0445221	0.00152892	chr12	380988	381009
chr12	410267	410277	T	B_intermediate	0.0831663	0.0245672	0.000711127	chr12	410262	410284
chr12	102099455	102099472	AC	B_intermediate	0.28347	0.069854	4.94882e-05	chr12	102099456	102099472
chr12	21428114	21428125	A	B_intermediate	0.0810111	0.0288335	0.00496005	chr12	21428115	21428125
chr12	50820174	50820191	TG	B_intermediate	0.156795	0.0327035	1.63126e-06	chr12	50820175	50820191
chr12	66293946	66293971	TTTTC	B_intermediate	-0.333475	0.132272	0.0116977	chr12	66293924	66293974
chr12	66293946	66293974	TTTTC	B_intermediate	-0.758906	0.227607	0.000855179	chr12	66293924	66293974
chr12	69367370	69367380	T	B_intermediate	-0.368503	0.0310718	1.91657e-32	chr12	69367371	69367385
chr12	43790444	43790456	T	B_intermediate	0.0871462	0.0442345	0.0488274	chr12	43790445	43790456
chr12	4631593	4631606	AC	B_intermediate	0.0663351	0.0223557	0.0030047	chr12	4631594	4631622
chr12	42261565	42261593	ATTT	B_intermediate	-0.058642	0.0160986	0.000269818	chr12	42261566	42261593
chr12	42414018	42414048	ATTTT	B_intermediate	0.0801516	0.0328285	0.0146254	chr12	42414019	42414051
chr12	42414025	42414036	ATT	B_intermediate	0.0619588	0.0227856	0.00654376	chr12	42414019	42414051
chr12	42414026	42414035	ATT	B_intermediate	0.0975479	0.0326229	0.00278826	chr12	42414019	42414051
chr12	109035346	109035366	ATTTT	B_intermediate	-0.135231	0.0488913	0.00567578	chr12	109035343	109035382
chr12	109035346	109035373	ATTTT	B_intermediate	-0.0909327	0.0308225	0.0031756	chr12	109035343	109035382
chr12	116894714	116894745	TTTG	B_intermediate	-0.394057	0.170727	0.0209929	chr12	116894715	116894745
chr12	121180963	121180975	A	B_intermediate	-0.107955	0.0470837	0.0218573	chr12	121180964	121180983
chr12	95558739	95558762	TTTG	B_intermediate	0.259164	0.0432454	2.06159e-09	chr12	95558740	95558766
chr12	101864958	101865007	AC	B_intermediate	-0.0120699	0.00451722	0.00754064	chr12	101864959	101865007
chr12	102099455	102099472	AC	B_intermediate	-0.279853	0.0832103	0.000770427	chr12	102099456	102099472
chr12	105120705	105120723	TG	B_intermediate	-0.150266	0.0480039	0.00174629	chr12	105120706	105120733
chr12	22583377	22583387	AC	B_intermediate	0.0182115	0.00733115	0.0129872	chr12	22583378	22583431
chr12	42261565	42261593	ATTT	B_intermediate	-0.0889101	0.0159302	2.38808e-08	chr12	42261566	42261593
chr12	42414018	42414048	ATTTT	B_intermediate	0.140771	0.0290454	1.25608e-06	chr12	42414019	42414051
chr12	42414025	42414036	ATT	B_intermediate	0.114864	0.0225284	3.42075e-07	chr12	42414019	42414051
chr12	42414026	42414035	ATT	B_intermediate	0.164952	0.0308536	8.97719e-08	chr12	42414019	42414051
chr12	43790444	43790456	T	B_intermediate	-0.17343	0.0732111	0.0178407	chr12	43790445	43790456
chr12	7167810	7167826	TG	B_intermediate	0.0773345	0.0379905	0.0417879	chr12	7167811	7167826
chr12	7093985	7094005	TG	B_intermediate	0.150877	0.0339723	8.94714e-06	chr12	7093986	7094005
chr12	7167810	7167826	TG	B_intermediate	-0.102261	0.0394774	0.00958748	chr12	7167811	7167826
chr12	8926915	8926926	A	B_intermediate	-0.0991387	0.0356876	0.00547021	chr12	8926916	8926926
chr12	6471826	6471837	A	B_intermediate	0.161425	0.0351454	4.36803e-06	chr12	6471827	6471844
chr12	6502837	6502858	TTG	B_intermediate	0.111587	0.0341869	0.00109839	chr12	6502833	6502858
chr12	6471826	6471837	A	B_intermediate	-0.10386	0.0504959	0.0397052	chr12	6471827	6471844
chr12	6502837	6502858	TTG	B_intermediate	-0.128814	0.0342405	0.000168542	chr12	6502833	6502858
chr12	7093985	7094005	TG	B_intermediate	0.072777	0.0340228	0.0324303	chr12	7093986	7094005
chr12	7167810	7167826	TG	B_intermediate	-0.0805477	0.0391554	0.0396736	chr12	7167811	7167826
chr12	75486316	75486327	A	B_intermediate	0.143002	0.0615629	0.0201868	chr12	75486317	75486327
chr12	121646897	121646926	ATAC	B_intermediate	-0.0641183	0.0323651	0.0475809	chr12	121646898	121646949
chr12	121646899	121646923	ACAT	B_intermediate	-0.0725708	0.0364573	0.0465279	chr12	121646898	121646949
chr12	121646937	121646949	ACAT	B_intermediate	-0.170677	0.073199	0.0197174	chr12	121646898	121646949
chr12	121702987	121702998	A	B_intermediate	0.190115	0.0489913	0.000104207	chr12	121702988	121702998
chr12	123366452	123366473	A	B_intermediate	-0.0279494	0.00516356	6.20455e-08	chr12	123366453	123366473
chr12	123366452	123366466	AAAAACA	B_intermediate	-0.160923	0.0572277	0.00492385	chr12	123366453	123366473
chr12	120985983	120985994	A	B_intermediate	0.193266	0.0482012	6.0832e-05	chr12	120985984	120985994
chr12	69478724	69478763	TG	B_intermediate	-0.0275477	0.00768119	0.000335292	chr12	69478725	69478763
chr12	103880029	103880040	A	B_intermediate	0.0964251	0.0290472	0.000901467	chr12	103880030	103880040
chr12	57912861	57912874	AT	B_intermediate	0.275439	0.0553404	6.45138e-07	chr12	57912854	57912874
chr12	120514745	120514783	AAC	B_intermediate	-0.0221755	0.0111077	0.045889	chr12	120514746	120514783
chr12	104488137	104488147	T	B_intermediate	0.178382	0.0611414	0.0035281	chr12	104488138	104488153
chr12	2879327	2879336	T	B_intermediate	-0.120248	0.0336047	0.000345828	chr12	2879328	2879349
chr12	116894714	116894745	TTTG	B_intermediate	-0.379771	0.123437	0.00209351	chr12	116894715	116894745
chr12	120662361	120662377	TGTT	B_intermediate	-0.124083	0.0415574	0.00282816	chr12	120662357	120662379
chr12	118068522	118068548	TCC	B_intermediate	0.0477555	0.0208554	0.0220306	chr12	118068523	118068554
chr12	50086479	50086501	TGG	B_intermediate	-0.0184886	0.00485745	0.000141095	chr12	50086480	50086501
chr12	75486316	75486327	A	B_intermediate	-0.248174	0.0317379	5.30361e-15	chr12	75486317	75486327
chr12	75490727	75490743	TG	B_intermediate	-0.124111	0.0357449	0.000516322	chr12	75490728	75490743
chr12	123032477	123032508	AAAC	B_intermediate	-0.0984153	0.0332585	0.00308539	chr12	123032478	123032508
chr12	64466738	64466751	AT	B_intermediate	-0.173081	0.0490757	0.000420588	chr12	64466739	64466751
chr12	123366452	123366473	A	B_intermediate	-0.0125678	0.00522224	0.0161023	chr12	123366453	123366473
chr12	123366452	123366466	AAAAACA	B_intermediate	-0.0979127	0.0373496	0.00875387	chr12	123366453	123366473
chr12	123537508	123537517	A	B_intermediate	0.0407078	0.0181358	0.0247933	chr12	123537496	123537539
chr12	123537508	123537517	A	B_intermediate	0.0412862	0.0181209	0.0227042	chr12	123537496	123537539
chr12	123537508	123537517	A	B_intermediate	0.0396179	0.0176795	0.0250326	chr12	123537496	123537539
chr12	123537508	123537517	A	B_intermediate	0.0401693	0.0176656	0.022974	chr12	123537496	123537539
chr12	94995901	94995913	T	B_intermediate	0.0486141	0.021298	0.0224563	chr12	94995902	94995913
chr12	55977282	55977298	TG	B_intermediate	0.0488966	0.0163522	0.00278783	chr12	55977275	55977298
chr12	123537508	123537517	A	B_intermediate	-0.0662506	0.0183271	0.00030046	chr12	123537496	123537539
chr12	123537508	123537517	A	B_intermediate	-0.0650314	0.018297	0.000379127	chr12	123537496	123537539
chr12	123537508	123537517	A	B_intermediate	-0.064146	0.0187517	0.000624358	chr12	123537496	123537539
chr12	123537508	123537517	A	B_intermediate	-0.0628771	0.0187196	0.000782543	chr12	123537496	123537539
chr12	123537520	123537536	AAAC	B_intermediate	0.129541	0.0387278	0.000823075	chr12	123537496	123537539
chr12	132916672	132916699	TG	B_intermediate	-0.0139393	0.00466026	0.00277983	chr12	132916673	132916699
chr12	55977282	55977298	TG	B_intermediate	-0.499878	0.0111164	0	chr12	55977275	55977298
chr12	56106718	56106730	A	B_intermediate	0.660531	0.0452571	3.01878e-48	chr12	56106719	56106730
chr12	93457647	93457672	AC	B_intermediate	0.0254408	0.00334128	2.65536e-14	chr12	93457635	93457677
chr12	133138046	133138058	A	B_intermediate	-0.0918461	0.0339124	0.00676228	chr12	133138047	133138058
chr12	111840634	111840645	A	B_intermediate	0.12627	0.0404518	0.00179941	chr12	111840635	111840645
chr12	104262778	104262788	T	B_intermediate	-0.0881392	0.0321524	0.00611984	chr12	104262779	104262797
chr12	110482086	110482099	T	B_intermediate	-0.0920564	0.0412039	0.025472	chr12	110482087	110482099
chr12	103880029	103880040	A	B_intermediate	0.0631141	0.0305375	0.0387552	chr12	103880030	103880040
chr12	7093985	7094005	TG	B_intermediate	0.22066	0.0349971	2.88006e-10	chr12	7093986	7094005
chr12	7167810	7167826	TG	B_intermediate	-0.129484	0.0559716	0.0207011	chr12	7167811	7167826
chr12	11184855	11184874	ACAAAC	B_intermediate	-0.16841	0.0396418	2.15403e-05	chr12	11184856	11184874
chr12	121865261	121865286	TCTT	B_intermediate	0.114214	0.0420909	0.00665741	chr12	121865262	121865286
chr12	121884605	121884622	TC	B_intermediate	0.15378	0.0592696	0.00947067	chr12	121884606	121884622
chr12	10362577	10362589	A	B_intermediate	0.234259	0.0434325	6.9047e-08	chr12	10362578	10362589
chr12	133138046	133138058	A	B_intermediate	-0.121352	0.032422	0.00018192	chr12	133138047	133138058
chr12	10978900	10978931	AAAC	B_intermediate	0.286436	0.0602171	1.96754e-06	chr12	10978901	10978931
chr12	11184855	11184874	ACAAAC	B_intermediate	-0.357971	0.0383301	9.70906e-21	chr12	11184856	11184874
chr12	123588187	123588207	T	B_intermediate	0.129197	0.0489719	0.00833528	chr12	123588188	123588207
chr12	13020843	13020854	T	B_intermediate	0.144117	0.0443643	0.00116019	chr12	13020844	13020854
chr12	11184855	11184874	ACAAAC	B_intermediate	-0.114734	0.0476636	0.0160768	chr12	11184856	11184874
chr12	133138046	133138058	A	B_intermediate	0.204997	0.0262034	5.14633e-15	chr12	133138047	133138058
chr12	11184855	11184874	ACAAAC	B_intermediate	0.135237	0.0390396	0.000531992	chr12	11184856	11184874
chr12	120528203	120528234	AAAT	B_intermediate	0.0315215	0.015721	0.044957	chr12	120528204	120528234
chr12	116894714	116894745	TTTG	B_intermediate	-0.381882	0.127594	0.00276301	chr12	116894715	116894745
chr12	47634855	47634867	ATTT	B_intermediate	-0.400456	0.0608015	4.50973e-11	chr12	47634848	47634867
chr12	75486316	75486327	A	B_intermediate	0.0706951	0.0327255	0.0307539	chr12	75486317	75486327
chr12	56106718	56106730	A	B_intermediate	-0.107558	0.047601	0.0238481	chr12	56106719	56106730
chr12	49017348	49017363	ACC	B_intermediate	-0.0704989	0.0321059	0.0281046	chr12	49017349	49017363
chr12	50086479	50086501	TGG	B_intermediate	0.0199155	0.00502906	7.49264e-05	chr12	50086480	50086501
chr12	11184855	11184874	ACAAAC	B_intermediate	-0.707668	0.0357732	4.24721e-87	chr12	11184856	11184874
chr12	9670280	9670295	AT	B_intermediate	0.122713	0.0621846	0.0484534	chr12	9670281	9670295
chr12	106295742	106295755	T	B_intermediate	-0.0886914	0.0333143	0.00776171	chr12	106295743	106295755
chr12	116894714	116894745	TTTG	B_intermediate	-0.271608	0.125562	0.0305306	chr12	116894715	116894745
chr12	9670280	9670295	AT	B_intermediate	0.610934	0.284111	0.0315288	chr12	9670281	9670295
chr12	132123053	132123063	A	B_intermediate	0.193565	0.0430173	6.80462e-06	chr12	132123054	132123070
chr12	132129588	132129619	TTTG	B_intermediate	0.303663	0.110766	0.00611605	chr12	132129584	132129619
chr13	20668364	20668375	T	B_intermediate	0.324196	0.0312448	3.18782e-25	chr13	20668365	20668375
chr13	31783796	31783808	TTTG	B_intermediate	-0.0915705	0.0319011	0.00409885	chr13	31783796	31783832
chr13	98976938	98976949	A	B_intermediate	0.298199	0.0514175	6.64887e-09	chr13	98976939	98976949
chr13	98509849	98509861	TC	B_intermediate	-0.0859554	0.0330617	0.00932647	chr13	98509838	98509861
chr13	111145033	111145044	T	B_intermediate	-0.071824	0.0323709	0.0265015	chr13	111145034	111145044
chr13	36950588	36950598	T	B_intermediate	-0.0901408	0.0448125	0.0442716	chr13	36950581	36950598
chr13	43051661	43051670	AT	B_intermediate	0.248966	0.0149875	5.74438e-62	chr13	43051635	43051662
chr13	43107524	43107556	AC	B_intermediate	-0.0697099	0.00481326	1.55461e-47	chr13	43107525	43107556
chr13	36950588	36950598	T	B_intermediate	-0.0902384	0.045762	0.0486204	chr13	36950581	36950598
chr13	49707698	49707711	A	B_intermediate	0.426726	0.034552	4.85547e-35	chr13	49707699	49707711
chr13	45947637	45947645	ATCT	B_intermediate	0.134142	0.0328373	4.40656e-05	chr13	45947638	45947710
chr13	100644821	100644832	T	B_intermediate	0.220154	0.0800304	0.00594349	chr13	100644822	100644832
chr13	114249332	114249344	T	B_intermediate	-0.306967	0.0393391	6.03976e-15	chr13	114249333	114249344
chr13	43051661	43051670	AT	B_intermediate	0.0522377	0.0152751	0.000626717	chr13	43051635	43051662
chr13	52446086	52446112	AAAAATA	B_intermediate	0.0748204	0.0251726	0.00295582	chr13	52446087	52446117
chr13	52455635	52455675	TGGCGG	B_intermediate	0.105296	0.0101737	4.19536e-25	chr13	52455636	52455675
chr13	49541437	49541449	A	B_intermediate	0.214325	0.0541812	7.63083e-05	chr13	49541438	49541449
chr13	49588413	49588428	T	B_intermediate	-0.264894	0.0422259	3.53569e-10	chr13	49588414	49588428
chr13	43855363	43855394	AC	B_intermediate	-0.140026	0.0170722	2.36439e-16	chr13	43855364	43855394
chr13	49541437	49541449	A	B_intermediate	-0.338284	0.0493519	7.1555e-12	chr13	49541438	49541449
chr13	50064890	50064914	A	B_intermediate	0.0167666	0.00842421	0.0465596	chr13	50064891	50064914
chr13	50064890	50064914	AAAAACA	B_intermediate	0.204073	0.0956261	0.0328369	chr13	50064891	50064914
chr13	21367948	21367959	A	B_intermediate	0.187709	0.0327449	9.89811e-09	chr13	21367949	21367959
chr13	45285396	45285419	TTTG	B_intermediate	-0.118442	0.0323582	0.000251883	chr13	45285397	45285419
chr13	45301375	45301394	AAAC	B_intermediate	-0.172837	0.0841005	0.0398666	chr13	45301376	45301402
chr13	50064890	50064914	A	B_intermediate	0.0203589	0.00822877	0.0133565	chr13	50064891	50064914
chr13	50064890	50064914	AAAAACA	B_intermediate	0.240718	0.107556	0.0252165	chr13	50064891	50064914
chr13	110610969	110610984	AAAG	B_intermediate	0.693459	0.193044	0.000327865	chr13	110610970	110610984
chr13	106562835	106562854	AAAT	B_intermediate	-0.612005	0.253715	0.0158578	chr13	106562836	106562861
chr13	106562854	106562857	A	B_intermediate	0.0523589	0.0227542	0.0213877	chr13	106562836	106562861
chr13	52446086	52446112	AAAAATA	B_intermediate	0.0660392	0.0275391	0.0164843	chr13	52446087	52446117
chr13	52455635	52455675	TGGCGG	B_intermediate	-0.0338498	0.0137632	0.0139149	chr13	52455636	52455675
chr14	70795767	70795778	T	B_intermediate	0.123934	0.0325474	0.000140204	chr14	70795761	70795778
chr14	93201945	93201951	A	B_intermediate	-0.023593	0.00906448	0.00924657	chr14	93201949	93201968
chr14	93201948	93201963	AAAG	B_intermediate	0.0995788	0.0318523	0.00177043	chr14	93201949	93201968
chr14	93201951	93201963	AAAG	B_intermediate	0.0875984	0.0389352	0.0244583	chr14	93201949	93201968
chr14	64258210	64258237	AAAT	B_intermediate	0.0591736	0.026886	0.0277425	chr14	64258211	64258237
chr14	103564151	103564163	A	B_intermediate	-0.0847401	0.0232272	0.000263963	chr14	103564152	103564163
chr14	73227116	73227136	TTTG	B_intermediate	-0.112004	0.0408068	0.00605602	chr14	73227117	73227136
chr14	52415839	52415851	A	B_intermediate	0.129886	0.0385549	0.000754789	chr14	52415840	52415851
chr14	35130484	35130495	T	B_intermediate	0.165156	0.0317669	2.00375e-07	chr14	35130480	35130495
chr14	22918400	22918409	A	B_intermediate	-0.0738695	0.0255629	0.00385587	chr14	22918393	22918409
chr14	22927260	22927284	TTTTTG	B_intermediate	-0.149188	0.0421092	0.000395794	chr14	22927261	22927289
chr14	30573409	30573444	TG	B_intermediate	0.0427943	0.00775741	3.45689e-08	chr14	30573410	30573456
chr14	22918400	22918409	A	B_intermediate	0.0377863	0.0149754	0.0116284	chr14	22918393	22918409
chr14	22918400	22918409	A	B_intermediate	-0.0374375	0.0165223	0.0234588	chr14	22918393	22918409
chr14	49592908	49592921	A	B_intermediate	0.0473192	0.0213943	0.0269832	chr14	49592909	49592921
chr14	67757701	67757709	TC	B_intermediate	0.0443039	0.022372	0.0476661	chr14	67757641	67757722
chr14	77441372	77441383	T	B_intermediate	0.0875677	0.0369357	0.0177491	chr14	77441373	77441383
chr14	77441374	77441383	T	B_intermediate	0.0875677	0.0369357	0.0177491	chr14	77441373	77441383
chr14	77534153	77534179	TC	B_intermediate	0.23576	0.0299338	3.37929e-15	chr14	77534154	77534220
chr14	77534166	77534178	TC	B_intermediate	0.179089	0.0365896	9.85393e-07	chr14	77534154	77534220
chr14	77534178	77534220	AC	B_intermediate	0.0279509	0.00643532	1.40318e-05	chr14	77534154	77534220
chr14	77534179	77534219	AC	B_intermediate	0.0269556	0.00641004	2.6084e-05	chr14	77534154	77534220
chr14	60146689	60146702	AT	B_intermediate	-0.0923633	0.0400952	0.021245	chr14	60146668	60146702
chr14	69363677	69363697	AATG	B_intermediate	-0.0196838	0.0099702	0.0483521	chr14	69363678	69363703
chr14	20361973	20361985	AT	B_intermediate	0.153422	0.0361056	2.14494e-05	chr14	20361974	20361985
chr14	20361973	20361985	AT	B_intermediate	0.0677403	0.0332936	0.0418881	chr14	20361974	20361985
chr14	34944889	34944930	AAAAC	B_intermediate	0.0321744	0.0160338	0.0447855	chr14	34944890	34944930
chr14	74157443	74157459	AT	B_intermediate	0.0345833	0.0163849	0.0347994	chr14	74157444	74157460
chr14	74028948	74028968	AC	B_intermediate	-0.0227007	0.0115225	0.0488237	chr14	74028949	74028968
chr14	64935345	64935354	A	B_intermediate	-0.023857	0.0102276	0.0196691	chr14	64935330	64935347
chr14	64935345	64935354	A	B_intermediate	-0.0231005	0.0107585	0.0317796	chr14	64935330	64935347
chr14	64935345	64935354	A	B_intermediate	-0.0261129	0.0113368	0.0212577	chr14	64935330	64935347
chr14	64935345	64935354	A	B_intermediate	-0.0254628	0.0120732	0.034942	chr14	64935330	64935347
chr14	103564151	103564163	A	B_intermediate	-0.0547409	0.0238014	0.0214537	chr14	103564152	103564163
chr14	103655602	103655624	ATTTTT	B_intermediate	-0.0848532	0.0226745	0.000182392	chr14	103655603	103655624
chr14	103655602	103655624	ATTTTT	B_intermediate	-0.104233	0.020466	3.52475e-07	chr14	103655603	103655624
chr14	59426215	59426246	AAAT	B_intermediate	-0.0564735	0.0218174	0.00964063	chr14	59426208	59426246
chr14	54863848	54863871	TTGT	B_intermediate	-0.0622392	0.0157868	8.06448e-05	chr14	54863849	54863871
chr14	54863853	54863869	TGTT	B_intermediate	-0.0619383	0.0157811	8.67824e-05	chr14	54863849	54863871
chr14	91103811	91103827	AC	B_intermediate	0.0798118	0.0401152	0.0466387	chr14	91103781	91103828
chr14	56089930	56089949	AC	B_intermediate	-0.195081	0.0532765	0.000250566	chr14	56089931	56089949
chr14	100344059	100344082	TTCCCTC	B_intermediate	1.29909	0.11143	2.0801e-31	chr14	100344062	100344106
chr14	100344061	100344103	TCTCCC	B_intermediate	0.233298	0.0158058	2.64325e-49	chr14	100344062	100344106
chr14	100378172	100378186	T	B_intermediate	0.0905728	0.0195177	3.47483e-06	chr14	100378173	100378186
chr14	35130484	35130495	T	B_intermediate	0.0767765	0.03005	0.01062	chr14	35130480	35130495
chr14	77389336	77389346	A	B_intermediate	-0.0619962	0.0311046	0.0462449	chr14	77389337	77389356
chr14	22798302	22798317	AAG	B_intermediate	0.400094	0.0437636	6.12092e-20	chr14	22798303	22798354
chr14	22798304	22798316	AAG	B_intermediate	0.400094	0.0437636	6.12092e-20	chr14	22798303	22798354
chr14	34706731	34706738	A	B_intermediate	-0.103174	0.0155298	3.06058e-11	chr14	34706732	34706756
chr14	34706731	34706740	A	B_intermediate	-0.187447	0.0194405	5.31122e-22	chr14	34706732	34706756
chr14	34706738	34706747	AAC	B_intermediate	0.384153	0.040064	8.93917e-22	chr14	34706732	34706756
chr14	34706738	34706749	AAC	B_intermediate	0.390949	0.0399733	1.3686e-22	chr14	34706732	34706756
chr14	34706740	34706749	AAC	B_intermediate	0.396684	0.0405364	1.29488e-22	chr14	34706732	34706756
chr14	49591287	49591320	TGTT	B_intermediate	-0.0264974	0.0114614	0.0207841	chr14	49591288	49591320
chr14	49552099	49552136	AC	B_intermediate	-0.419984	0.0698565	1.83131e-09	chr14	49552095	49552136
chr14	49591287	49591320	TGTT	B_intermediate	-0.0492038	0.0203643	0.0156843	chr14	49591288	49591320
chr14	49592908	49592921	A	B_intermediate	-0.134295	0.0189832	1.50082e-12	chr14	49592909	49592921
chr14	77194334	77194386	ATGT	B_intermediate	-0.0318492	0.010238	0.00186522	chr14	77194326	77194383
chr14	77194336	77194383	TG	B_intermediate	-0.0154343	0.00535144	0.00392489	chr14	77194326	77194383
chr14	77194337	77194383	TG	B_intermediate	-0.0152234	0.00538808	0.00472238	chr14	77194326	77194383
chr14	77389336	77389346	A	B_intermediate	0.0932298	0.0322171	0.00380608	chr14	77389337	77389356
chr14	77441372	77441383	T	B_intermediate	-0.095708	0.0322923	0.00303862	chr14	77441373	77441383
chr14	77441374	77441383	T	B_intermediate	-0.095708	0.0322923	0.00303862	chr14	77441373	77441383
chr14	92118988	92118997	A	B_intermediate	-0.0737009	0.0157668	2.94776e-06	chr14	92118976	92118997
chr14	93201948	93201963	AAAG	B_intermediate	-0.0673108	0.0321961	0.0365593	chr14	93201949	93201968
chr14	22798302	22798317	AAG	B_intermediate	0.166387	0.0416001	6.34264e-05	chr14	22798303	22798354
chr14	22798304	22798316	AAG	B_intermediate	0.166387	0.0416001	6.34264e-05	chr14	22798303	22798354
chr14	95504822	95504851	AAAAAAG	B_intermediate	0.178892	0.0273776	6.39326e-11	chr14	95504820	95504849
chr14	95504828	95504849	AAAAAAG	B_intermediate	0.204447	0.0312886	6.39326e-11	chr14	95504820	95504849
chr14	100344059	100344082	TTCCCTC	B_intermediate	0.151131	0.0494856	0.00225783	chr14	100344062	100344106
chr14	105529712	105529732	CCG	B_intermediate	-0.394188	0.103236	0.000134364	chr14	105529713	105529732
chr14	92118988	92118997	A	B_intermediate	-0.0546522	0.0153259	0.000362449	chr14	92118976	92118997
chr14	29882859	29882875	TG	B_intermediate	-0.877586	0.0520352	8.10802e-64	chr14	29882860	29882875
chr14	105529712	105529732	CCG	B_intermediate	0.437732	0.104029	2.57872e-05	chr14	105529713	105529732
chr14	23951247	23951290	ATTT	B_intermediate	0.0910528	0.0183895	7.37005e-07	chr14	23951248	23951290
chr14	31000842	31000853	A	B_intermediate	0.0787307	0.029372	0.00735199	chr14	31000843	31000853
chr14	100344059	100344082	TTCCCTC	B_intermediate	0.103429	0.0475381	0.0295778	chr14	100344062	100344106
chr14	20468072	20468083	A	B_intermediate	-0.0871112	0.0434268	0.0448635	chr14	20468073	20468083
chr14	105529712	105529732	CCG	B_intermediate	0.604708	0.103092	4.47212e-09	chr14	105529713	105529732
chr14	23567687	23567706	AGCGGC	B_intermediate	0.0484833	0.0198013	0.0143459	chr14	23567688	23567711
chr14	103655602	103655624	ATTTTT	B_intermediate	-0.0728381	0.0206351	0.000415848	chr14	103655603	103655624
chr14	103504909	103504919	A	B_intermediate	0.0876934	0.0326199	0.00718084	chr14	103504910	103504929
chr14	22918400	22918409	A	B_intermediate	0.112162	0.0381284	0.00326428	chr14	22918393	22918409
chr14	64935329	64935342	ATA	B_intermediate	-0.119821	0.0410108	0.00348129	chr14	64935330	64935347
chr14	64935345	64935354	A	B_intermediate	-0.0352151	0.0106809	0.000977219	chr14	64935330	64935347
chr14	64935345	64935354	A	B_intermediate	-0.0362213	0.0106787	0.000694013	chr14	64935330	64935347
chr14	64935345	64935354	A	B_intermediate	-0.0395473	0.0111368	0.000383684	chr14	64935330	64935347
chr14	64935345	64935354	A	B_intermediate	-0.0403363	0.0104972	0.000121749	chr14	64935330	64935347
chr14	95504822	95504851	AAAAAAG	B_intermediate	0.0924023	0.0286679	0.00126767	chr14	95504820	95504849
chr14	95504828	95504849	AAAAAAG	B_intermediate	0.105603	0.0327633	0.00126767	chr14	95504820	95504849
chr14	100344059	100344082	TTCCCTC	B_intermediate	0.93052	0.0910408	1.5983e-24	chr14	100344062	100344106
chr14	100344061	100344103	TCTCCC	B_intermediate	0.175991	0.0169732	3.43933e-25	chr14	100344062	100344106
chr14	100378172	100378186	T	B_intermediate	0.0779029	0.00892513	2.58085e-18	chr14	100378173	100378186
chr14	73615733	73615769	AACA	B_intermediate	-0.0269253	0.01184	0.0229599	chr14	73615734	73615769
chr14	23567687	23567706	AGCGGC	B_intermediate	0.0714729	0.0250639	0.00434959	chr14	23567688	23567711
chr14	20361973	20361985	AT	B_intermediate	0.162569	0.0367079	9.47979e-06	chr14	20361974	20361985
chr14	50372896	50372907	T	B_intermediate	0.068705	0.0327232	0.0357656	chr14	50372897	50372907
chr15	78536298	78536331	AC	B_intermediate	-0.0276909	0.0132668	0.0368672	chr15	78536299	78536352
chr15	78620725	78620747	AGC	B_intermediate	0.149802	0.0443247	0.00072577	chr15	78620716	78620747
chr15	78620726	78620747	AGC	B_intermediate	0.109393	0.0301974	0.000291672	chr15	78620716	78620747
chr15	52509894	52509905	A	B_intermediate	-0.0829444	0.0361087	0.0216146	chr15	52509895	52509905
chr15	78884203	78884214	A	B_intermediate	-0.0127358	0.00649181	0.0497821	chr15	78884204	78884220
chr15	43492237	43492248	A	B_intermediate	-0.0968705	0.0489677	0.0479003	chr15	43492238	43492248
chr15	66291355	66291386	AACC	B_intermediate	-0.83348	0.203494	4.20637e-05	chr15	66291356	66291386
chr15	66419520	66419533	A	B_intermediate	-0.425244	0.0590951	6.20329e-13	chr15	66419521	66419533
chr15	64983271	64983292	ATAA	B_intermediate	0.0605262	0.0238951	0.0113092	chr15	64983264	64983292
chr15	78884203	78884214	A	B_intermediate	-0.0262947	0.0121293	0.0301691	chr15	78884204	78884220
chr15	78943251	78943272	TGTT	B_intermediate	0.440598	0.0715915	7.53945e-10	chr15	78943252	78943272
chr15	80688197	80688208	A	B_intermediate	0.153808	0.0683368	0.0244027	chr15	80688198	80688208
chr15	40207880	40207892	A	B_intermediate	0.0634458	0.0289557	0.0284418	chr15	40207875	40207892
chr15	41292887	41292900	T	B_intermediate	0.196801	0.034548	1.22323e-08	chr15	41292888	41292911
chr15	41316137	41316148	A	B_intermediate	-0.190615	0.0364567	1.7087e-07	chr15	41316138	41316148
chr15	28279615	28279651	AC	B_intermediate	0.0721475	0.0174598	3.59276e-05	chr15	28279616	28279651
chr15	51760814	51760823	A	B_intermediate	0.0683665	0.0308613	0.0267406	chr15	51760807	51760823
chr15	40452276	40452290	TC	B_intermediate	-0.367295	0.0807103	5.34484e-06	chr15	40452277	40452290
chr15	40575531	40575543	A	B_intermediate	0.326489	0.115756	0.00479503	chr15	40575532	40575543
chr15	40659894	40659927	TG	B_intermediate	-0.0481862	0.00533936	1.80157e-19	chr15	40659895	40659927
chr15	40355173	40355183	A	B_intermediate	0.0541893	0.0207513	0.00901811	chr15	40355166	40355190
chr15	40381236	40381247	A	B_intermediate	-0.054779	0.0242854	0.0240932	chr15	40381237	40381247
chr15	48272418	48272441	TTTG	B_intermediate	-0.0366056	0.017233	0.0336577	chr15	48272410	48272441
chr15	48348390	48348402	T	B_intermediate	-0.0703852	0.0282709	0.0127862	chr15	48348391	48348402
chr15	68217872	68217919	ACCT	B_intermediate	0.0204402	0.0075965	0.00712931	chr15	68217873	68217919
chr15	68245565	68245588	AAACA	B_intermediate	-0.219351	0.0806851	0.00655576	chr15	68245566	68245588
chr15	34215697	34215713	A	B_intermediate	0.0638291	0.030369	0.0355722	chr15	34215698	34215713
chr15	78493602	78493614	T	B_intermediate	-0.0970478	0.0227141	1.93226e-05	chr15	78493603	78493614
chr15	78017964	78017976	A	B_intermediate	-0.102726	0.0443964	0.0206769	chr15	78017965	78017976
chr15	41918217	41918243	AC	B_intermediate	-0.0163561	0.00649445	0.0117865	chr15	41918218	41918243
chr15	41292887	41292900	T	B_intermediate	0.117804	0.0355785	0.000929304	chr15	41292888	41292911
chr15	41316137	41316148	A	B_intermediate	-0.11717	0.037471	0.00176627	chr15	41316138	41316148
chr15	43492237	43492248	A	B_intermediate	-0.107126	0.0516133	0.0379353	chr15	43492238	43492248
chr15	40728455	40728467	A	B_intermediate	-0.0829071	0.033634	0.0137021	chr15	40728456	40728467
chr15	34215697	34215713	A	B_intermediate	0.130787	0.0278844	2.72787e-06	chr15	34215698	34215713
chr15	43436462	43436482	ATTT	B_intermediate	0.0896902	0.0406356	0.0273013	chr15	43436463	43436493
chr15	43436465	43436477	ATTT	B_intermediate	0.0896902	0.0406356	0.0273013	chr15	43436463	43436493
chr15	51760814	51760823	A	B_intermediate	-0.0756897	0.0285161	0.00794788	chr15	51760807	51760823
chr15	76216224	76216239	AAAT	B_intermediate	0.640596	0.188492	0.000677502	chr15	76216225	76216239
chr15	76362714	76362724	TC	B_intermediate	0.0552117	0.0272932	0.0430826	chr15	76362715	76362734
chr15	76362714	76362724	TC	B_intermediate	0.0955649	0.0295537	0.00122238	chr15	76362715	76362734
chr15	76669218	76669239	AAC	B_intermediate	0.187685	0.0380528	8.12979e-07	chr15	76669219	76669239
chr15	64824867	64824883	TG	B_intermediate	0.102671	0.0265368	0.000109281	chr15	64824868	64824907
chr15	100565277	100565307	AAT	B_intermediate	-0.06396	0.0201638	0.00151377	chr15	100565278	100565314
chr15	100595338	100595349	A	B_intermediate	0.293919	0.0411629	9.30755e-13	chr15	100595339	100595349
chr15	84650354	84650376	TTTTCT	B_intermediate	0.0359651	0.0176039	0.041051	chr15	84650355	84650376
chr15	49318058	49318069	A	B_intermediate	-0.113237	0.0310213	0.000261948	chr15	49318059	49318069
chr15	64085081	64085124	AAAAT	B_intermediate	-0.0441008	0.0186093	0.0177965	chr15	64085082	64085124
chr15	89836026	89836046	AAAC	B_intermediate	-0.0920571	0.038576	0.0170152	chr15	89836027	89836046
chr15	49318058	49318069	A	B_intermediate	-0.0948099	0.0300603	0.00161056	chr15	49318059	49318069
chr15	51988741	51988766	AC	B_intermediate	0.102338	0.0445135	0.0215036	chr15	51988742	51988766
chr15	64085081	64085124	AAAAT	B_intermediate	0.0392589	0.0177475	0.026961	chr15	64085082	64085124
chr15	64824867	64824883	TG	B_intermediate	-0.242481	0.0269432	2.26319e-19	chr15	64824868	64824907
chr15	64824883	64824907	AT	B_intermediate	-0.0255719	0.0113064	0.0237145	chr15	64824868	64824907
chr15	64840097	64840111	TTCC	B_intermediate	0.443285	0.109295	4.99537e-05	chr15	64840095	64840155
chr15	64840111	64840123	TCTT	B_intermediate	0.192042	0.0486894	8.00614e-05	chr15	64840095	64840155
chr15	30889629	30889664	TTTTG	B_intermediate	-0.0421756	0.0146054	0.00388093	chr15	30889630	30889664
chr15	66291355	66291386	AACC	B_intermediate	0.801773	0.196501	4.49861e-05	chr15	66291356	66291386
chr15	43436462	43436482	ATTT	B_intermediate	-0.11505	0.0404958	0.00449679	chr15	43436463	43436493
chr15	43436465	43436477	ATTT	B_intermediate	-0.11505	0.0404958	0.00449679	chr15	43436463	43436493
chr15	99190181	99190208	AAAG	B_intermediate	-0.141978	0.0296053	1.62125e-06	chr15	99190182	99190208
chr15	66419520	66419533	A	B_intermediate	-0.135738	0.0587752	0.0209189	chr15	66419521	66419533
chr15	66533713	66533727	AC	B_intermediate	-0.117359	0.0342742	0.000616777	chr15	66533714	66533762
chr15	75399548	75399564	AAAC	B_intermediate	-0.064008	0.0320189	0.0456011	chr15	75399527	75399574
chr15	82997220	82997229	T	B_intermediate	0.0596103	0.025114	0.0176162	chr15	82997203	82997245
chr15	82997220	82997229	T	B_intermediate	0.0970291	0.0312122	0.00187917	chr15	82997203	82997245
chr15	45373517	45373532	AT	B_intermediate	-0.660021	0.159627	3.55301e-05	chr15	45373509	45373532
chr15	45393418	45393430	A	B_intermediate	-0.35102	0.0898487	9.35312e-05	chr15	45393419	45393430
chr15	45373517	45373532	AT	B_intermediate	0.849138	0.142591	2.5996e-09	chr15	45373509	45373532
chr15	45393418	45393430	A	B_intermediate	0.434828	0.0852536	3.38932e-07	chr15	45393419	45393430
chr15	88719397	88719411	A	B_intermediate	-0.0339356	0.0172647	0.0493437	chr15	88719398	88719411
chr15	41918217	41918243	AC	B_intermediate	0.0176807	0.00660027	0.00738904	chr15	41918218	41918243
chr15	84650354	84650376	TTTTCT	B_intermediate	0.0462976	0.0197963	0.0193509	chr15	84650355	84650376
chr15	84650354	84650376	TTTTCT	B_intermediate	0.118253	0.0225602	1.59123e-07	chr15	84650355	84650376
chr15	78884203	78884214	A	B_intermediate	-0.0174824	0.00680011	0.0101435	chr15	78884204	78884220
chr15	74884684	74884694	A	B_intermediate	-0.0701529	0.0328024	0.0324637	chr15	74884669	74884687
chr15	79866990	79867001	A	B_intermediate	-0.0694386	0.0315293	0.0276406	chr15	79866980	79867001
chr15	79913068	79913079	A	B_intermediate	-0.121805	0.0398778	0.0022547	chr15	79913069	79913079
chr15	82587918	82587939	TTTTGT	B_intermediate	-0.282818	0.0718123	8.2064e-05	chr15	82587909	82587939
chr15	82587927	82587939	TGTTTT	B_intermediate	-0.0700445	0.0231016	0.00242925	chr15	82587909	82587939
chr15	90249947	90249975	ATTT	B_intermediate	-0.0413559	0.0123665	0.000825227	chr15	90249943	90249975
chr15	90249954	90249974	ATTT	B_intermediate	-0.0410966	0.0123701	0.000892921	chr15	90249943	90249975
chr15	100565277	100565307	AAT	B_intermediate	-0.0412917	0.0208322	0.0474668	chr15	100565278	100565314
chr15	100595338	100595349	A	B_intermediate	0.114966	0.049919	0.0212763	chr15	100595339	100595349
chr15	90229922	90229940	ATGGG	B_intermediate	-0.151587	0.0659298	0.0214922	chr15	90229918	90229940
chr15	90229922	90229940	ATGGG	B_intermediate	-0.66255	0.0703616	4.67019e-21	chr15	90229918	90229940
chr15	41167364	41167384	A	B_intermediate	0.0556833	0.0244893	0.022979	chr15	41167365	41167384
chr15	90789042	90789063	AT	B_intermediate	-0.0637669	0.0282605	0.0240457	chr15	90789043	90789063
chr15	52509894	52509905	A	B_intermediate	-0.412917	0.0388007	1.90017e-26	chr15	52509895	52509905
chr15	30889629	30889664	TTTTG	B_intermediate	-0.0845829	0.0145158	5.64484e-09	chr15	30889630	30889664
chr15	90249947	90249975	ATTT	B_intermediate	-0.0375206	0.0123257	0.00233383	chr15	90249943	90249975
chr15	90249954	90249974	ATTT	B_intermediate	-0.0372486	0.0123292	0.00251803	chr15	90249943	90249975
chr15	41292887	41292900	T	B_intermediate	0.174385	0.0315347	3.20329e-08	chr15	41292888	41292911
chr15	41316137	41316148	A	B_intermediate	-0.19703	0.0332191	3.00669e-09	chr15	41316138	41316148
chr15	63497244	63497258	T	B_intermediate	0.122574	0.0317081	0.000110768	chr15	63497245	63497258
chr15	45373517	45373532	AT	B_intermediate	0.424089	0.0709403	2.25732e-09	chr15	45373509	45373532
[truncated: 64,395 more rows]

## Sheet: README
Supplementary Table 2: List of single-cell eTRs (nominal P-value < 0.05) that overlapped with bulk eTRs previously identified in Fotsing et al. (DOI: 10.1038/s41588-019-0521-9) and Bakhtiari et al. (DOI: 10.1038/s41467-021-22206-z)
Overlap performed with bulk eTRs identified in GTEx whole blood only.
The details for each column are:
chrom_sc_eTR: chromosome of the single-cell eTR (hg38)
start_coord_sc_eTR: start coordinate of the single-cell eTR (hg38)
end_coord_sc_eTR: end coordinate of the single-cell eTR (hg38)
motif_sc_eTR: motif of the single-cell eTR
cell_type_sc_eTR: cell type of the single-cell eTR
effect_size_sc_eTR: effect size of the single-cell eTR
standard_error_sc_eTR: standard error of the single-cell eTR
nominal_pval_sc_eTR: nominal p-value of the single-cell eTR
chrom_bulk_eTR: chromosome of the bulk eTR (hg38)
start_coord_bulk_eTR: start coordinate of the bulk eTR (hg38)
end_coord_bulk_eTR: end coordinate of the bulk eTR (hg38)
